# Supplementary material for: Pseudo-Temporal Analysis of Single-Cell RNA Sequencing Reveals Trans-Differentiation Potential of Greater Epithelial Ridge Cells Into Hair Cells During Postnatal Development of Cochlea in Rats
Source: Front Mol Neurosci. 2022 Mar 16;15:832813. doi: 10.3389/fnmol.2022.832813 (PMC8966675; doi:10.3389/fnmol.2022.832813)
Supplement: Supplementary file 1 [file Table_1.XLSX]

## Sheet: Sheet1
Clusters	0	1	2	3	4	5	6	7	8	9	10	11	12	13	14	15	16	17	18	19	20	21	22	23	24	25	26	Total
P1	2707(21.11%)	393(3.06%)	1216(9.48%)	1691(13.18%)	1229(9.58%)	3(0.02%)	1431(11.16%)	26(0.20%)	1089(8.49%)	47(0.37%)	762(5.94%)	17(0.13%)	103(0.80%)	1(0.01%)	274(2.14%)	247(1.93%)	181(1.41%)	325(2.53%)	500(3.90%)	255(1.99%)	179(1.40%)	0(0%)	140(1.09%)	1(0.01%)	0(0%)	8(0.06%)	1(0.01%)	12826(100%)
P_2	467(3.79%)	2488(20.21%)	1532(12.44%)	533(4.33%)	970(7.88%)	12(0.10%)	225(1.83%)	1371(11.13%)	251(2.04%)	1262(10.25%)	417(3.39%)	25(0.20%)	774(6.29%)	0(0%)	581(4.72%)	445(3.61%)	161(1.31%)	280(2.27%)	8(0.06%)	207(1.68%)	154(1.25%)	3(0.02%)	133(1.08%)	1(0.01%)	3(0.02%)	1(0.01%)	9(0.07%)	12313(100%)
P14	0(0%)	6(0.12%)	0(0%)	8(0.16%)	4(0.08%)	1663(32.83%)	0(0%)	0(0%)	21(0.41%)	0(0%)	1(0.02%)	877(17.31%)	0(0%)	867(17.12%)	5(0.10%)	0(0%)	339(6.69%)	56(1.11%)	10(0.20%)	39(0.77%)	34(0.67%)	314(6.20%)	35(0.69%)	285(5.63%)	283(5.59%)	113(2.23%)	105(2.07%)	5065(100%)
