# Supplementary material for: Pseudo-Temporal Analysis of Single-Cell RNA Sequencing Reveals Trans-Differentiation Potential of Greater Epithelial Ridge Cells Into Hair Cells During Postnatal Development of Cochlea in Rats
Source: Front Mol Neurosci. 2022 Mar 16;15:832813. doi: 10.3389/fnmol.2022.832813 (PMC8966675; doi:10.3389/fnmol.2022.832813)
Supplement: Supplementary file 2 [file Table_2.XLSX]

## Sheet: Sheet1
GO_ID	GO_Term	GO_function	GO_class	Genes	S gene number	TS gene number	B gene number	TB gene number	pvalue
GO:0031012	extracellular matrix	cellular_component	4	Atp5f1a;Rarres2;Mfge8;LOC108349682;P4hb;Col8a1;Lamb2;Tgfbi;Col4a1;Abi3bp;Eln;Vtn;Rps3a;Clu;Cct2;Slc25a5;Col5a2;Egfl7;Crip2;Efemp1;Bgn;LOC100360449;Fbn1;Col3a1;Eef2;Serpine2;Ltbp1;Adamts12;Clec14a;Nid1;Rps10l1;Hspa8;Vwa1;Ckap4;Igfbp7;Ltbp4;Pcolce;Timp1;Canx;Adamts1;Prdx1;Tgfb1;Mmrn2;Ganab;Mgp;Cct6a;Tgfb2;Lum;Sod3;Vim;Tinagl1;Vwf;Ecm1;Hspa5;Coch;Dpt;Sdc3;Aebp1;Timp3;Jup;Prelp;Fbn2;Col11a1;Myl6;Timp…	77	1547	252	14419	0
GO:0070062	extracellular exosome	cellular_component	7	Cfl1;Ctsh;Ppa1;Igfbp2;Glul;Tprg1l;Myl6;Icam2;Srsf2;Tnfsf10;S100a10;Csnk2b;Idh1;Rarres1;Lama2;Tmem33;Phlda3;Alpl;Ncl;Actr2;Anxa1;Slc25a5;Rps20;Eps8;S100a16;Nans;Gpi;Man2a1;Pdgfrb;Psmb1;Bgn;Sat2;Myof;Naa50;Lasp1;Ehd4;Rhob;Rps3a;Itm2b;Tmem256;Efr3a;Cnp;LOC498555;Plp2;LOC100911545;Marcksl1;Cdk1;Efna1;Snrpd3;Eno1;Uqcr10;Pkd1;Glo1;Taldo1;Mgp;Serping1;Rpl4;Pcolce;St3gal6;Gng12;Cct2;Lyve1;Gstm2;Aldh2;Atp…	424	1547	2054	14419	0
GO:0005615	extracellular space	cellular_component	4	Igfbp7;Prdx1;Vwf;Prelp;Ecm1;Sdcbp;LOC100911545;Alad;Igf1;Asah1;Spink8;Abi3bp;LOC100360791;S100a4;Prrg2;Ltbp1;Serpinb6a;Cnp;Akr1a1;Col4a1;Tgfb1;Hba-a2.1;Il17d;Fbn1;Ltbp4;Sema3c;Cpq;Prdx4;Mmrn2;Ubb;Cfl1;Cst3;Tf;Eno1;Flt1;Sparcl1;C1qbp;Cklf;Cthrc1;Igfbp6;Cd40;Tnfrsf11b;Ppp1r1a;Rarres2;Lcp1;Ubc;Timp3;Pam;Bgn;Srgn;B2m;Stt3a;Spp1;Gprc5b;Hba-a2;Igfbp2;Hbegf;Jam3;S100a16;Ctsz;Vtn;Twsg1;Frzb;Fstl1;Flrt3;P…	187	1547	909	14419	0
GO:0043209	myelin sheath	cellular_component	4	Ubb;Cnp;Gpi;Tkt;Nme1;Mbp;Napg;Gdi1;Prdx2;Hspa8;Hspa2;Gsn;Slc25a5;Ndufs3;Cct2;Cct3;Ckb;Gdi2;Ndrg1;Pitpna;Hbb;Slc25a4;Ldhb;Tubb4b;Nme2;Cldn11;Uqcrfs1;Prdx1;Cox6a1;Mdh2;Tcp1;Prx;Slc25a3;Glul;Atp5f1a;Canx;LOC100363502;Ywhag;Uqcrc1;Hspa5;Gstm1;Mpz;Rps27a;Atp1b1;Gnb2;Rps27a.1;Atp5f1c;Eno1;Cct5;Tuba1b;Serinc5;Uba52;Ubc;Sept8;Tuba1a;Plp1;Atp1a2;Msn;Cox5a;Sept7;Cryab	61	1547	194	14419	2.77556e-15
GO:0005925	focal adhesion	cellular_component	7	Bsg;Usp33;Flot1;Sdcbp;LOC498555;Msn;Flt1;Vcl;Rpl18;Cfl1;Alcam;Pdgfrb;Abcb4;Rps9;AABR07065438;Actn1;Anxa6;LOC100362830;Rpl3;Lima1;Rpl13a;Rnd3;Nme2;Actr2;Rpl4;Fat1;Ajuba;Fermt2;Arpc5l;Gnb2;Lasp1;Tns3;Lcp1;Pcbp2;Clasp2;Ppp1cb;Dst;Rpl10a;Ywhag;AABR07050545;Vim;Irf2;Actb;Rpl7;Ywhae;Sh3kbp1;Itga8;Hspa5;Sorbs2;Cav2;Rpl23;Rps4x;LOC102555453;Triobp;Arpc3;Cnn3;Rpl6;Rpl38;Lrp1;Ppib;Cd59;Anxa1;Parvb;Ahnak;Rp…	89	1547	367	14419	6.26166e-14
GO:0003735	structural constituent of ribosome	molecular_function	4	LOC108350502;Rps18l1;Rps8;Rps10l1;Rps14;Mrpl17;Rpl14;Rpl38;Rps12;AABR07071891;Rpl23;Rpl10;AABR07065438;LOC498555;Rpsa;LOC100364457;LOC100360449;Uba52;Rpl3;Rps4y2;Rpl5;Mrpl27;Rps4x;Rpl18;Rps18;Rps3a;LOC100363469;Rpl4;Rpl15;LOC103690821;AC128960.1;Mrpl33;Rpl13a;Rps5;Rpl27;Rps17;Rps20;Slc25a5;RGD1565131;Mrpl15;Rpl21.3;Rps3;Rpl24;LOC108350501;LOC100362830;Fau;Rpl19;LOC102555453;Rps11;Rplp1;Rpl28;Rpl2…	85	1547	413	14419	1.94539e-09
GO:0005515	protein binding	molecular_function	4	Slc25a4;Kpna1;Ptprr;Rorb;Abcc9;Atp1a2;Snca;Pid1;Trpm7;Ppp4c;Rab6a;Lrp1;Nfia;Dbn1;Tra2a;Picalm;Kdr;Plxnd1;Mlf2;Actr2;Cct6a;Eif2s2;Anxa6;Macf1;Abcb4;Tgoln2;Fam89b;Aldh2;Igfbp3;Ncor2;Usp53;Pdia4;Mff;Cd9;Jund;Slc2a4;Fxyd1;Rpl34;Hnrnpa1;Tgfbr3;Btg1;Gabbr1;Prdx6;Hspa8;Jup;Gdi2;Trappc5;Cdkn1c;Mbp;Ythdc1;Tjp1;Dtx3;Stom;Dpm2;F11r;Apex1;Cdc20;LOC100361543;Cav2;Tnpo1;Ints6;Pttg1;Prmt1;Cavin1;Ldb2;Rtraf;Hopx…	265	1547	1799	14419	1.09819e-08
GO:0042383	sarcolemma	cellular_component	5	Des;Lama2;Cd59;Abcc9;Ctsb;Dysf;Vcam1;Stx4;Slc2a4;Bgn;Dst;Anxa2;Cav2;Utrn;Fxyd1;Dmd;Ahnak;Actn1;Itga7;Atp1b1;Sspn;Slc38a2;Kcnj8;Vcl;Atp1a2;Anxa6;Nos3;Bsg;Anxa1;Adcy6;Flot1	31	1547	98	14419	1.5895e-08
GO:1904871	positive regulation of protein localization to Cajal body	biological_process	10	Cct8;Cct5;Cct6a;Cct2;Cct7;Cct3;Cct4;Tcp1	8	1547	8	14419	1.72747e-08
GO:0045296	cadherin binding	molecular_function	6	Ywhaz;Cdh11;AABR07065438;Arhgap18;Ehd4;Sh3glb1;Dbn1;Idh1;Ddx3x;Eno1;Ktn1;Twf2;Ldha;Ahnak;Eef1g;Tjp1;Wasf2;Tagln2;Puf60;Cdh5;Tnks1bp1;Prdx6;Picalm;Prdx1;Nos3;Pfn1;Vcl;Rpl14;Ctnnal1;Ist1;Stk38;AABR07000658;Sdcbp;Rpl6;Cobll1;Fxyd5;Eif4h;Nudc;Paics;Hspa5;Cd2ap;Abi1;Mapre1;Lasp1;F11r;Lima1;Rpl34;Eef2;Ola1;Cct8;Prom1;Jup;Ccs;Ctnnd1;Dock9;Bsg;Macf1;Cald1;Sept7;Ndrg1;Rpl29;Hspa8;Park7	63	1547	287	14419	2.0106e-08
GO:0005604	basement membrane	cellular_component	6	Col4a5;Efemp1;Adamts1;Lamb1;Lama2;Tgfbi;Nid1;Tf;Egflam;Timp3;Col4a3;Mmrn2;Fbn1;Itgb4;Vwa1;Lamb2;Vtn;Timp1;Cst3;Col4a1;Anxa2;Col15a1;Ccdc80;Rpsa;Col4a4;Timp2;Tgfb2	27	1547	82	14419	5.18279e-08
GO:0009986	cell surface	cellular_component	4	Picalm;Ano6;Anxa2;Wnt5a;Itgb4;Dmd;Lman2;App;Hspa5;Clu;Cdh11;Pdia4;Cdh5;Adgrf5;Hspa8;Vcam1;Cd59;Bgn;Tf;Slc1a3;Ptprj;Enpp1;Calr;Slc2a4;Egflam;Hspa2;Kit;Mxra8;Nectin2;Thbd;Ctsz;Ncl;Itga7;Abcb4;Arpc2;Ifitm3;Tgfb2;Acvrl1;Vamp8;Ace2;Tfrc;Tgfb1;Fut4;Sdc3;Lrpap1;Msn;Kdr;Pkd1;Clmp;Plvap;Hbegf;Bmp2;Ckap4;Egfl7;Axl;Cd9;Stx4;Cd40;Cd63;Ager;Gprc5b;Wnt4;Sulf1;Slco3a1;Ece1;Pdgfrb;Prom1;C1qbp;Abca1;Itga8;Anxa1;W…	86	1547	455	14419	9.80551e-08
GO:0006412	translation	biological_process	8	Rps3a;Rps3;Rpl24;Rps9;Rps23;Rpl17;Rps11;Eif1;Rpl10a;Rpl36a;Rps2;Rpl14;LOC100362830;Rpl5;Rpl13a;Rpl28;LOC100360449;Rps20;Rps4y2;Fau;Rpl38;Mrpl20;Rps16;Rps18;Naca;AC128960.1;AABR07071891;Rps4x-ps9;Rpl34;Rpl29;Rps8;LOC108349682;Rpl23;LOC108350502;LOC100363469;LOC103690821;Rpsa;Mrpl33;AABR07054469;Mrpl17;Uba52;LOC100360781;Mrpl15;LOC102555453;LOC100362400;Rpl13;Rps27a;Eif3d;LOC100359951;Rps4x;Rpl18a;…	76	1547	390	14419	1.53776e-07
GO:1901998	toxin transport	biological_process	6	Rab28;Tcp1;Slc7a8;Cct4;Cct8;Abcg1;Atp6v0a1;Dnaja1;Cct7;Cct5;Cct6a;Cct3;Arid1a;Cct2;Bnip3;Hspa5	16	1547	35	14419	1.58591e-07
GO:0005178	integrin binding	molecular_function	6	P4hb;Vtn;Dst;Vcam1;Vwf;Jam3;Dmd;Igf1;Itga7;Lamb2;Calr;Cd9;Icam2;Fbln5;Esm1;Lamb1;Ilk;Mfge8;Utrn;Ccn2;S1pr3;Lyn;Col3a1;Kdr;Timp2;Tgfbi;Lcp1;Fbn1	28	1547	92	14419	1.94527e-07
GO:0032355	response to estradiol	biological_process	6	Pdgfra;Igfbp2;Gjb2;Ncor2;Hif1a;Vim;Aldh2;Wnt4;Nr2f2;Pam;Ifi27;Hba-a2.1;Gpi;Cryab;Eef2;Igf1;Arpc1b;Cdkn1b;Hba-a2;Grn;Flt1;Nos3;Ramp2;Cxcl1;Tgfb1;Anxa1;Abcb4;Calr;Tgfb2;Dusp1;Ccnd1;Cst3;Wfdc1;Strn3;Pdgfrb;Ptch1;Cyp1b1;Ccn2	38	1547	148	14419	2.12379e-07
GO:0003743	translation initiation factor activity	molecular_function	8	Eif4h;Eif1;Eif4a2;AABR07049994;Eif3f;Eif3g;Eif3m;LOC108348062;Eif6;Eif4e2;Eif3k;Eif3c;Eif2s2;Eif3j;Eif3d;Eif1ad;Eif2s3;Eif4a1;Eif3l;Eif2s3y	20	1547	53	14419	2.23388e-07
GO:0001558	regulation of cell growth	biological_process	6	Igfbp2;Wfdc1;Fbln5;Igfbp7;Sgk1;S100a10;Tgfb2;Clstn1;Camk2d;Igfbp3;Igfbp5;Esm1;Ilk;Fam107a;H2afy;Tgfb1;Cavin3;RGD1307100;Ccn2;Pttg1;Igfbp6;LOC100361543	22	1547	63	14419	2.76005e-07
GO:0048471	perinuclear region of cytoplasm	cellular_component	6	Ehd2;Rasgrp3;Gnb2;Gjb2;Stom;Lims1;Vim;Fmr1;Apln;Pam;Ccn2;Calr;Eif4h;Snca;Dst;Psmc3;Klhl7;S100a6;Picalm;Cd34;Eif3g;Ogfr;Ltbp1;Gsn;Dctn3;Rab2a;Cdkn3;Ece1;Rtraf;Spp1;Plvap;Eif4a2;Spag9;Col4a3bp;Hspa8;Nme1;Anxa6;Apod;Actr3;Park7;Twf2;Slc2a4;Odc1;Dmd;Tfrc;Cnp;Fat1;Anxa2;Bud23;LOC100911672;Nme2;S100b;Abca1;Ndrg1;Aatk;Lamb1;Trak1;Ndfip2;Stx4;Usp33;App;Trappc2b;Sgk1;Pum2;Prdx6;Ica1;Camk2d;Ndrg2;Bag1;Sorb…	103	1547	589	14419	3.06294e-07
GO:0005852	eukaryotic translation initiation factor 3 complex	cellular_component	4	AABR07049994;Eif3k;Eif3g;Eif3d;Eif3l;LOC108348062;Eif3j;Eif3m;Eif3f;Ddx3x;Eif3c	11	1547	18	14419	3.2593e-07
GO:0002199	zona pellucida receptor complex	cellular_component	4	Tcp1;Cct2;Cct4;Cct7;Cct6a;Cct3;Cct8;Cct5	8	1547	10	14419	6.36866e-07
GO:0042470	melanosome	cellular_component	8	Pdia4;Atp1b3;Anxa6;Flot1;Rab2a;Myrip;Tpp1;Hspa5;Ran;Sdcbp;Atp6v0a1;Bsg;Ctsb;Canx;Tmem33;Cnp;Cct4;P4hb;Anxa2;Pdia6;Ppib;Cd63	22	1547	66	14419	6.94055e-07
GO:0042552	myelination	biological_process	6	Atrn;LOC108348175;Serinc5;Jam3;Nab1;Ugt8;Pllp;Scd2;Pmp22;Megf10;Cmtm8;Cldn5;Tnfrsf21;Mbp;Mal;Hexa;Tgfb1;Mpz	18	1547	47	14419	6.94344e-07
GO:0007568	aging	biological_process	4	Serping1;Cldn1;Ccn2;Vcam1;Igfbp5;Eln;Flt1;Igfbp2;Lrp1;Tgfb2;Abcg2;Atp6ap1;Rpn2;Adh4;Canx;Dbn1;Pdgfrb;Park7;Timp1;Top2a;Pdgfra;Lepr;Mbp;Gjb2;Apex1;Ednra;Timp2;Tgfb1;Cacybp;Dmd;Cnp;Kdr;Gsn;Slc25a4;Madcam1;Igfbp3;Eef2;Srebf2;Mt-atp6;Gstm2;Snca;Apod;Tp53;Cp;Igf1;Clu;Cryab;Ppp1r15a;Cdkn1c;Col3a1;Dcn;Vim;Nos3;Rpl29;Slc12a2	55	1547	262	14419	7.27492e-07
GO:0034709	methylosome	cellular_component	6	Clns1a;Snrpd3;Erh;Snrpe;Prmt1;LOC100361025;Snrpd2;Snrpf;LOC687679	9	1547	13	14419	8.81266e-07
GO:0005751	mitochondrial respiratory chain complex IV	cellular_component	6	Cox4i1;Uqcrfs1;Cox4i2;Ndufa4;Mt-co2;Cox8a;Mt-co3;Cox6a1;Cox5a;Cox7c;Ndufa4l2	11	1547	20	14419	1.40207e-06
GO:0030027	lamellipodium	cellular_component	6	Dmd;Mcf2l;Ilk;Ccdc88a;Nme2;AABR07007032;Nradd;Kitlg;Ptpn13;Parvb;Dynlt1;Acta2;Dysf;Flot1;Dbn1;Pip5k1a;Mylk;Actr3;Srgap2;Ajuba;Wasf2;Cfl1;Fam89b;Stx4;Sorbs2;Gsn;Arpc3;Ctnnd1;Actn1;Plxnd1;Pkd2;Fat1;Arpc2;Actr2;Sh3bgrl3;Abi1;Twf2	37	1547	154	14419	1.76376e-06
GO:0008284	positive regulation of cell population proliferation	biological_process	7	Mfge8;Cxcl12;Id3;Calr;Crip2;Hlx;Acer2;Tgfb2;Slc25a5;Gadd45gip1;Esm1;Tgfbr3;Hdac1;Flt1;Lyn;Pou3f3;Id2;Wnt5a;Timp1;Marcksl1;Odc1;Slc25a33;Stx4;Cdkn1b;Ccnd1;Atf3;Ube2a;Kit;Apln;Thrb;Efemp1;Lrp5;Kitlg;Rps9;Tnfsf13;Cst3;Hbegf;Tgfb1;Anp32b;Ednra;Kdm4c;Pdgfrb;S1pr1;Tns3;Rarb;Hif1a;Hipk1;Pura;S100b;Igf1;Tsc22d1;Prmt1;LOC100361025;Ctsh;Dmd;Sdcbp;Clu;Npm1;Gnai2;Acer3;Id4;LOC100910944;Ccn2;Pdgfd;Sox9;Kdr;Cd…	71	1547	379	14419	1.80192e-06
GO:0005886	plasma membrane	cellular_component	4	Park7;Klhl7;Serinc5;Ralbp1;Nostrin;Kit;Ptprj;Pdgfra;Lims2;Gjc1;Serinc3;Gnai2;Npr2;Akap11;Laptm4b;Slc39a10;Mtus1;Atrn;Fcho2;Prom1;Gstm2;Vim;Gjb6;Abcg2;Adgrf5;Camk2n1;Pip5k1a;Cd63;Bsg;Ntrk2;Clec2g;Ramp2;Svip;Dmd;Thbd;Macf1;Slc44a1;Glo1;Cav2;Map4;Fxyd6;Slc12a2;Slc1a3;Ctnnd1;Dag1;Plp2;Ramp1;Cald1;Afap1l2;Sdcbp;Nmt2;Ap2m1;Ager;Pttg1ip;C1qbp;Notch2;Lepr;Gprc5b;Mtmr1;Net1;Slc38a3;Fermt2;Adipor2;Pmp22;Dm…	305	1547	2242	14419	1.90871e-06
GO:0044297	cell body	cellular_component	4	Cct8;Enpp1;Cct2;Rbp1;Fmr1;Cct5;Cct6a;Park7;Cct3;Tcp1;Gjb2;Vim;Cct7;Usp33;Cacybp;Ptpn13;AABR07071891;Acta2;Cct4;Sept7;Glul;Gnai2;Rpl28	23	1547	75	14419	2.0381e-06
GO:0005832	chaperonin-containing T-complex	cellular_component	7	Cct7;Cct4;Cct8;Cct5;Cct6a;Cct3;Cct2;Tcp1	8	1547	11	14419	2.11406e-06
GO:0016020	membrane	cellular_component	3	Gdi2;Ralbp1;Clmp;Eef1g;Cald1;Ephx1;Cav2;Ptbp1;Ppib;Klc1;Ccnb1;Rce1;Ndufa8;Snx33;Ogfr;Rab2a;Elavl1;Bok;Impdh2;Tmem256;Srebf2;Rpl27a;Rrbp1;Sec11a;Plscr4;Pdgfra;Abi1;Dctn2;Canx;Ano6;Eif4h;Slc38a3;Snca;Pla2g16;Rps12;Sept7;Rnf5;LOC100362400;Ptp4a3;Arhgap15;Ece1;Serinc5;Abca2;Pnpla8;Adcy6;Atl2;Hnrnpa2b1;Fmr1;Ednra;Slc44a1;Orai1;Cox4i1;Rps18l1;Emc8;Pam;Stag2;Fubp3;Eif4ebp3;Rplp0;Slc39a1;Gpm6b;Peli2;Stom…	321	1547	2384	14419	2.44482e-06
GO:0005685	U1 snRNP	cellular_component	8	Luc7l3;Snrnp70;Snrpa;Snrpd3;Luc7l2;Luc7l;Snrpd1;Snrpf;LOC687679;Snrpb;Snrpd2;Snrpe	12	1547	25	14419	3.0471e-06
GO:0005576	extracellular region	cellular_component	3	Bgn;Vtn;Snca;Ager;Col6a2;Lcn2;Cst3;S100a6;Fbn1;Igfbp5;Col4a2;Lum;Egfl7;Sparcl1;Rarres2;Adamts2;Rnaset2;Vwa1;S100a10;Abhd17a;Ace2;Coch;Notch2;Cklf;Esm1;Vcl;Ptgds;Clec3b;Lrpap1;Fbn2;Nid1;Clstn1;Serpine2;Col4a1;Ltbp1;Col1a1;S100a4;Dag1;Ltbp4;Ctsb;Pcolce;Dcn;Dipk2a;Efemp1;Bglap;Pon2;Tgfb2;Tgfbi;Cthrc1;Timp3;Abi3bp;Fibin;Wnt5a;Cd34;Isg15;Aebp1;Gstm1;Col3a1;Lox;Tf;Ibsp;Fbln5;Gsn;Sod3;Pnpla8;Prelp;Nbl1;…	82	1547	464	14419	3.28568e-06
GO:1904851	positive regulation of establishment of protein localization to telomere	biological_process	10	Cct6a;Cct5;Cct2;Tcp1;Cct7;Cct4;Cct8	7	1547	9	14419	4.78327e-06
GO:0003723	RNA binding	molecular_function	6	Nxf1;AC128960.1;Macf1;Rpl10a;Upf2;Cct4;Ganab;Snrpf;Zfp36l1;Tra2a;LOC100360449;Zcchc7;Rnaset2;Tnrc6b;Mbnl2;Cct3;Rpl13;Chd2;Cnp;Krcc1;R3hdm2;Rps27a;Rps4y2;Mrpl23;Fkbp3;Prpf4b;Rpl34;Glrx3;Ube2l3;LOC103690821;Rock2;Rps27a.1;Eef2;Rpl4;AABR07065438;Bud23;Mdh2;Eif4h;Hist1h1e;Rpl38;Sorbs2;Mrpl20;Rpl13a;Pum1;Mrpl27;Snrnp70;LOC100364457;Sf1;Frg1;Akap8l;Tcp1;Rpl21.3;Puf60;Aldh6a1;Dcn;Tnrc6a;Snrpa;Srsf11;LOC…	180	1547	1234	14419	6.65133e-06
GO:0050821	protein stabilization	biological_process	6	Clu;Igf1;Cct6a;Cct2;Usp33;Npm1;Tcp1;Gpihbp1;Pfn1;Cct7;LOC108351137;Golga7;Cct5;Atp1b3;Efna1;Flot1;Sugt1;Cryab;Per3;Hist1h1b;Nlk;Park7;Atp1b1;Cct4;Calr;Ppib;Cct3;Tp53;Zfp207;Atp1b2;Cct8;Sox17;Cdc37;Tcf3	34	1547	146	14419	9.45271e-06
GO:0034715	pICln-Sm protein complex	cellular_component	6	Snrpd2;Snrpd1;Snrpf;Clns1a;Snrpe;Snrpd3	6	1547	7	14419	9.61438e-06
GO:0022627	cytosolic small ribosomal subunit	cellular_component	8	Rps16;Rps4x-ps9;Rps12;Rpsa;Rps25;Rps9;LOC100363452;Rps15;Rps20;Rps28;Rps5;LOC100359951;LOC108350502;Rps8;Rps27a.1;Rps3;Rps18l1;Hba-a2.1;Rps4y2;Rps2;LOC100362830;LOC108350501;Rps11;Rps14;Rps27a;Rps4x;Hba-a2;Rps23;Ddx3x;AABR07050545;Rps3a;Rps18;Rps10l1	33	1547	140	14419	9.69492e-06
GO:0045121	membrane raft	cellular_component	6	Pgk1;Abca1;Ednra;Bsg;Birc2;Hspa8;Slc25a4;S1pr1;Nos3;Abcb4;Eef2;Flot1;Kcne3;Atp5f1a;Plscr1;Pllp;Cmtm8;Stom;Gpm6b;Sulf1;Cavin1;Ahnak;Gabbr1;Dmd;Stoml2;Stat6;Serpinh1;Gnai2;Anxa2;Slc2a4;Mal;Myadm;Vcl;Kdr;Park7;Cav2;Ldhb;Gprc5b;S100a10;LOC100361543;Sdcbp;App;Eno1;Lyn;Slc25a5;Adcy6	46	1547	227	14419	1.51672e-05
GO:0004129	cytochrome-c oxidase activity	molecular_function	6	Cox7a2l;Cox7c;Ndufa4l2;Cox4i2;Cox4i1;Cox6a1;Cox5a;Ndufa4;Cox8a;Mt-co3;Mt-co2	11	1547	25	14419	2.23506e-05
GO:1902600	proton transmembrane transport	biological_process	9	Uqcrh;Slc25a3;Cox8a;Cox7a2l;Uqcrq;Uqcrfs1;Atp6v0e1;Cox7c;Ndufa4l2;Mt-co3;Cox5a;Cox6a1;Mt-co2;Cox4i2;Cox4i1;Uqcr11	16	1547	48	14419	2.26844e-05
GO:0006413	translational initiation	biological_process	5	Rpl3;Eif3l;Eif4a2;Eif3g;Ddx3x;Eif4e2;Rpl21.3;Eif1ad;Ddx3;Eif2s3y;Eif3c;Eif3d;Eif3k;AABR07049994;Eif6;Eif1;Eif3j;LOC108348062;Rpl10;Eif4a1;Eif2s2;Eif3f	22	1547	80	14419	2.35112e-05
GO:0010628	positive regulation of gene expression	biological_process	8	Foxd1;Park7;Tcf3;Kdm4c;Kdm5b;Sp1;Gsn;Camk2n1;Atf4;Atf3;Lims1;Ddx3x;Nfat5;Klf4;Pkd2;Cyp26b1;Calr;Ramp2;Igf1;Bmp2;Rgcc;Tgfb2;Cdk1;Tp53;Ctsh;Egr1;Pid1;Foxc1;Id4;Ager;Tgfb1;Fmr1;Sgms1;Clu;Plscr1;Ccn2;Cd34;Hnrnpa1;Sox17;Maf;Plp1;Lcn2;Id1;Kit;Msn;Pou3f3;Rock2;Fubp3;App;Hif1a;Id2;Ogt;LOC108348175;Hspa8;Hmgb2;Acta2;Vim;Ppp1r15a;Sox9	59	1547	321	14419	2.38108e-05
GO:0016477	cell migration	biological_process	6	Grap;Cxcl12;S1pr1;Cd2ap;Pdgfrb;Usp9x;Vtn;Enpep;Clasp2;Jam3;Cthrc1;Flt1;Sdc3;Lcp1;Lamb1;Ccn2;Tgfb2;Adamts12;Rhoc;Jup;Foxc1;Tgfb1;LOC100911672;Cd63;Ccdc88a;Sh3kbp1;Lyn;Hbegf;Tns3;Pik3c2a;Pdgfra;Usp33;Itga7;Arpc5l;Fut8;Mdk;Golph3;Efna1;Wnt5a;Kdr	40	1547	192	14419	2.7549e-05
GO:0006458	'de novo' protein folding	biological_process	5	Cct4;Cct6a;Cct3;Tcp1;Cct8;Cct7;Cct5;Cct2	8	1547	14	14419	2.8572e-05
GO:0061077	chaperone-mediated protein folding	biological_process	5	Canx;Tcp1;Cct8;Ppib;Cct6a;Cct7;Clu;Cct5;Hspa8;Pdia4;Fkbp3;Cct2;Cct3;Fkbp1a;Calr	15	1547	44	14419	3.01128e-05
GO:0048662	negative regulation of smooth muscle cell proliferation	biological_process	8	Sf1;Igfbp5;Ralbp1;Ilk;Nos3;Apod;Ndrg2;Igfbp3;Ogn;Klf4;Ace2;Tp53	12	1547	30	14419	3.03633e-05
GO:0005747	mitochondrial respiratory chain complex I	cellular_component	7	Ndufa4;Ndufa9;Ndufa3;LOC108348144;Mt-nd4l;Ndufb5;Mt-nd2;Mt-nd5;Ndufs2;Mt-nd3;Ndufs3;Ndufc1;Ndufb4;Ndufa8;Park7;Ndufa12;Mt-nd1	17	1547	56	14419	4.98358e-05
GO:0005201	extracellular matrix structural constituent	molecular_function	4	Col4a3;Col4a5;Eln;Mgp;Col11a1;Col4a4;Prelp;Lamb1;Fbn1;Fbn2;Col3a1;Col5a2;Col4a1	13	1547	36	14419	5.1059e-05
GO:0097421	liver regeneration	biological_process	8	Cldn1;Rpl18;Tgfb1;Ncl;Ptch1;Ccnd1;Rpl13;LOC100362400;Vtn;Prmt1;AABR07054469;Rpl7;Nfkbia;Flt1;LOC100361025	15	1547	46	14419	5.44863e-05
GO:0001731	formation of translation preinitiation complex	biological_process	9	LOC108348062;AABR07049994;Eif2s3;Eif3k;Eif3m;Eif3f;Eif2s3y;Eif4h	8	1547	15	14419	5.54593e-05
GO:0050733	RS domain binding	molecular_function	6	Srsf5;U2af1;Srsf1;Son;Luc7l	5	1547	6	14419	7.72441e-05
GO:0005687	U4 snRNP	cellular_component	8	Snrpb;Snrpe;Snrpd1;Snrpd3;LOC687679;Snrpf;Snrpd2	7	1547	12	14419	7.85059e-05
GO:0044548	S100 protein binding	molecular_function	5	S100a11;S100b;S100a6;Ahnak;Ager;Anxa2;Atp2a2	7	1547	12	14419	7.85059e-05
GO:2000178	negative regulation of neural precursor cell proliferation	biological_process	8	Ilk;Lims1;Id2;Lims2;Btg2;Spint2;Gata2	7	1547	12	14419	7.85059e-05
GO:0014070	response to organic cyclic compound	biological_process	6	Gstm2;Tp53;Acsl3;Cdk1;Txn2;Ccn2;Tgfb1;Ednra;Ldha;Mki67;Ephx1;Mt-nd1;Pdgfrb;Bag1;Psmb2;Nfia;Ccnd1;Cfl1;Nos3;Cyp1b1;Alad;Abcc4;Idh1;Lyn;Cst3;Abcb4;Igf1;Ctsb;Ptch1;Igfbp7;Birc2;Lum;Anxa1;Tf;Abcd3;Ppp1r15a;Id1;Btg2;Cdkn1b	39	1547	194	14419	7.87802e-05
GO:0051082	unfolded protein binding	molecular_function	5	Dnaja1;Cct2;Cct7;Cct4;Cdc37;Canx;Cryab;Hsp90ab1;Nudc;Serpinh1;Pfdn5;Hspa5;Hspa2;Dnajb11;Cct8;Cct6a;Pfdn1;Npm1;Hspa8;Tcp1;Cct5;Calr;Cct3	23	1547	92	14419	7.99181e-05
GO:0022625	cytosolic large ribosomal subunit	cellular_component	8	LOC102555453;Rpl28;Rpl13a;Rpl10a;Rpl38;AABR07065438;Rpl27;Rpl6;AC128960.1;LOC100360449;LOC498555;LOC100360781;Rpl23a;Rpl14;Rpl31;Rpl18;Rpl18a;Rpl7;LOC100362400;Rpl11;LOC103690821;Rpl15;Rpl19;Rpl27a;LOC108349682;AABR07071891;AABR07054469;Surf6;Rpl3;Rpl13;Rpl24;Rpl23;Rpl4;RGD1565131;Rplp0;Rpl34;LOC108348287;Rpl21.3;Rpl10;Rpl5;Rpl29	41	1547	212	14419	0.000128809
GO:0005737	cytoplasm	cellular_component	5	Plekhb1;Skp1;Tardbp;Nfkbia;Jup;Nlk;Pgls;Eif4ebp1;Ppp2r5a;C1qbp;Stk38;Psmb4;Ptbp1;Map4;Dip2b;Kdr;Park7;Mxi1;Psme1;Rpl7;Nmt2;Dnajc9;Ltbp1;Gstm2;Sh3glb1;Gstt3;Rpl21.3;Actr2;Gpr88;Psma5;Rnh1;Sod3;Clk1;Clu;Filip1l;Dbn1;Nr1d1;Arpc3;Igfbp6;Rflnb;Hnrnpa1;AABR07029581;Plcb4;Pkd2;Lcp1;S100a16;Rnf123;Marcksl1;Ptp4a3;Sp1;Ak2;Zfand6;Anp32b;Stom;Gstm3;Btg2;Spint2;Itgb4;Tfrc;Socs5;Dguok;Abcb4;Macf1;Ppp1r1a;Csnk…	523	1547	4286	14419	0.000129635
GO:0050840	extracellular matrix binding	molecular_function	4	Dmp1;Sparcl1;Nid1;Dcn;Olfml2a;Spp1;Tgfbi;Vtn;Bgn;Eln	10	1547	25	14419	0.000140774
GO:0001701	in utero embryonic development	biological_process	8	Tie1;Ccnb1;Amd1;Pkd1;Eno1;Prmt1;Eif4e2;Pdgfra;Tshz3;Sp1;Ankrd11;Ube2a;Rtcb;Pdgfrb;Zmiz1;Nmt1;Hba-a2;Slc39a1;Nos3;Ednra;Col4a3bp;Tgfbr3;Tapt1;Usp9x;Man2a1;LOC100361025;Cdk2ap1;Ptch1;Eif2s2;Acvr1;AABR07021871;Rarres2;Acvrl1;AABR07000658;Bmp2;Ptprr;Mecom;Ncor2;Gpi;Foxc1;Hba-a2.1;Nradd;Srsf1;Tp53	44	1547	234	14419	0.000145885
GO:1904874	positive regulation of telomerase RNA localization to Cajal body	biological_process	6	Tcp1;Cct3;Cct4;Cct2;Cct7;Cct8;Cct6a;Cct5	8	1547	17	14419	0.000171981
GO:0071560	cellular response to transforming growth factor beta stimulus	biological_process	8	Zfp36l2;Clec3b;Pdgfd;Dbn1;Enpp1;Zfp36l1;Actr3;Nos3;Tgfb1;Fbn1;Usp9x;Acvrl1;Cldn1;Wnt4;Sox9;Lims1;Eln;Id1	18	1547	67	14419	0.000175559
GO:0001570	vasculogenesis	biological_process	6	Zmiz1;Rasip1;Kdr;Ptprj;Zfp36l1;Cited2;Egfl7;Aplnr;Gjc1;Tie1;Tgfb1;Sox17;Ramp2;LOC108348175;Flt1;Tgfbr3	16	1547	56	14419	0.000182643
GO:0005790	smooth endoplasmic reticulum	cellular_component	7	App;Ppib;Fmr1;Pdia6;Plcb4;Pdia4;Hspa5;Prdx4;Calr;Canx	10	1547	26	14419	0.000206885
GO:0043488	regulation of mRNA stability	biological_process	10	Pum2;Fmr1;Zfp36l1;Carhsp1;Apex1;Samd4b;Zfp36;Pum1;Zfp36l2;Vim	10	1547	26	14419	0.000206885
GO:0070301	cellular response to hydrogen peroxide	biological_process	8	Stat6;Rps3;Klf4;Axl;Mff;Ager;Park7;Lcn2;Hif1a;Pdgfd;Cdk1;Apex1;Cst3;Bnip3;Cyp1b1;Cfl1;Net1;Anxa1;Rhob	19	1547	74	14419	0.000223907
GO:0009314	response to radiation	biological_process	5	Cxcl12;Hspa5;Lrp5;F11r;Txn1;Tgfb1;Trpm7;Col3a1;Jund;Tgfb2;Kit;Vim;Serpine2	13	1547	41	14419	0.000233237
GO:0031982	vesicle	cellular_component	5	Ahnak;Pik3c2a;Spp1;Tagln2;Cst3;Tkt;Klc1;Ifngr1;Cd59;Stx7;Hspa8;Lrpap1;Myl6;Eps8;Prom1;Bmp2;Stom;Anxa1;Mvb12a;Dctn2;Vamp8;Anxa2;Ubc;Cfl1;Slc2a4;Picalm;Tf;Ece1;Kcne3;Dync1i2	30	1547	143	14419	0.000233488
GO:0007160	cell-matrix adhesion	biological_process	6	Lims1;Nid1;Itga8;Vcam1;Adamts12;Sned1;Vtn;Cd34;Jam3;Madcam1;Cd63;Ccn2;Col3a1;Fermt2;Itgb4;Ilk;Vcl	17	1547	63	14419	0.000248776
GO:0005840	ribosome	cellular_component	6	Rpl18a;LOC102555453;Rps10l1;Rpl36a;Rps16;Mrps33;Rpl28;Snca;Rpl29;Rpl13a;Dmd;LOC680254;Rps27a;LOC100363469;Rpl34;Rpl14;Rpl3;Canx;AABR07071891;Rpl7;Rrbp1;Fau;Rpl11;Uba52;LOC108349682;LOC100360449;Rps27a.1	27	1547	124	14419	0.000249912
GO:0022624	proteasome accessory complex	cellular_component	4	Psmc3;Psmd13;Psmd8;Psmd3;Psmd2;Psmd4;Psmc5	7	1547	14	14419	0.000280073
GO:0006123	mitochondrial electron transport, cytochrome c to oxygen	biological_process	10	Cox4i2;LOC100363502;Cox7c;Cox8a;Mt-co3;Cox5a;Cox4i1;Cox6a1	8	1547	18	14419	0.000280535
GO:0008137	NADH dehydrogenase (ubiquinone) activity	molecular_function	8	Mt-nd1;Mt-nd2;Mt-nd4l;Ndufa12;Ndufs3;Mt-nd3;Mt-nd6;Mt-nd5;Ndufb4;Ndufs2	10	1547	27	14419	0.000297198
GO:0001974	blood vessel remodeling	biological_process	5	Bgn;Axl;Tgfb2;Epas1;Igf1;Tgfbr3;Foxc1;Acvrl1;Eln;Sema3c;Jag1;Nos3	12	1547	37	14419	0.000318531
GO:0030199	collagen fibril organization	biological_process	7	Dpt;Anxa2;Col3a1;Serpinh1;Cyp1b1;Col5a2;Foxc1;Col11a1;Adamts2;Tgfb2;Lox;Lum	12	1547	37	14419	0.000318531
GO:0000502	proteasome complex	cellular_component	5	Psmb2;Psmd2;Ubxn1;Psmd3;Psma7;Psmc5;Psmb5;Psme1;Psmc3;Psmd13;Psmb1;Psmb4;Sem1;Psmd8;Psmd4	15	1547	53	14419	0.000322987
GO:0005911	cell-cell junction	cellular_component	4	Ajuba;Cd2ap;Ctnnd1;Jup;Ilk;Cfl1;Fat1;Flrt3;Cldn5;Lims1;Vcl;Pkd2;Usp53;Myadm;Wasf2;Jam3;Des;Ptprj;Dbn1;Nectin2;App;Actr3;F11r;Mylk;Cdh5;Add3;Kit;Flot1;Sh3kbp1;Tmem47;Tec;Tjp1	32	1547	159	14419	0.000325416
GO:0032526	response to retinoic acid	biological_process	6	Gjb2;Pdgfrb;Ctsh;Bmp2;Klf4;Rarb;LOC108348287;Dusp1;Ptch1;Acer2;Igfbp2;Tp53;Mest;Tie1;Igfbp7;Tgfb2	16	1547	59	14419	0.000352738
GO:0001666	response to hypoxia	biological_process	5	Birc2;Tf;Cdkn1b;Vcam1;Cbfa2t3;Sod3;Ednra;Atp1b1;Epas1;Ager;Bnip3;Igfbp3;Tgfb2;Cst3;Egr1;Ramp2;Camk2d;Igf1;Hif1a;Ece1;AABR07054614;Cxcl12;Txn2;Flt1;Abcb4;Cryab;Pam;Kdr;Alad;Lepr;Mt-nd5;Tgfbr3;Bmp2;Nos3;Tgfb1;Acvrl1;Ajuba;Pde5a;Ldha	39	1547	208	14419	0.000359344
GO:0031966	mitochondrial membrane	cellular_component	5	Uqcrfs1;Mff;Slc25a33;Cox4i1;Bnip3;Gabbr1;Acadl;Ndufa9;Ndufs3;Bok;Mt-nd6;Nme2;Acads;Abcg2;Cox4i2;LOC108348144;Anxa1;Cfl1;Mt-nd1;Oxa1l;Clu;Lyn	22	1547	95	14419	0.000368525
GO:0009611	response to wounding	biological_process	5	Zfp36l1;Fabp5;Dst;Clu;Zfp36l2;Mdk;Zfp36;Ctsb;Itgb4;LOC100911545;Tgfb1;Slc1a3;Pllp;Serpine2;Tgfb2;Srsf5;Id3	17	1547	65	14419	0.000372788
GO:0051603	proteolysis involved in cellular protein catabolic process	biological_process	8	Ctsh;Ctsa;Adamts12;Ctsz;Psmb4;Psma7;Ctsb;Psmb2;Hspa5;Tinagl1;Psmb10;Psmb1;Rnf123	13	1547	43	14419	0.000394666
GO:0019899	enzyme binding	molecular_function	5	Cd40;Cdk19;Nfkbia;Birc5;Fkbp1a;Nme2;Txn1;Ldb2;Hif1a;Pdgfrb;Gstm1;LOC100363502;Tp53;Npm1;Gstm3;Slc25a4;Zfp36;Thrb;Nme1;Snrpd3;LOC100911545;Tgfb1;Eno1;Tnks1bp1;Ccs;Hspa5;Snca;Ecm1;Cotl1;Ccnd1;Atp2a2;Mylk;Gstm2;Hspa8;Plscr4;Cops5;Prmt1;Sumo3;Luc7l2;Jund;Msn;P4hb;Plscr1;Pcbp2;App;Park7;Lyn;Golph3;Kdm4c;Hspa2;H2afy;H2afx;Lamb1;Ephx1;Cdc20;LOC100361025;Top2a;Btg1	58	1547	347	14419	0.000399788
GO:0055093	response to hyperoxia	biological_process	5	Eln;Aldh2;Pdgfrb;Mt-atp8;Ager;Mt-atp6;Tp53;Bnip3;Nos3;Pdgfra	10	1547	28	14419	0.000418201
GO:0021762	substantia nigra development	biological_process	6	Ywhae;Ndrg2;Sec16a;Ndufs3;Mbp;Ckb;Cnp;Atp5pf;Plp1;Hspa5;Ldha	11	1547	33	14419	0.000431429
GO:0042493	response to drug	biological_process	5	Nos3;Cst3;Slc1a3;Tp53;Mt-nd1;Alad;Tjp1;Anxa1;Tgfb2;Wfdc1;Add3;Eef2;Hif1a;Lox;Map2k6;Top2a;Timp2;Txn1;Hmgb2;Txn2;Gstm1;Ldha;Tcf3;S100a10;Apex1;Lcn2;Ccnb1;Snca;Birc5;Abcc9;Park7;Abcd3;Calr;Abcc4;Abca1;Cdkn1b;Tgfb1;Ccnd1;Tnfrsf11b;Abcb4;Mdk;Rpn2;Ywhaz;Igfbp2;Igfbp3;Kdr;Jund;Uqcrfs1;B2m;Nme1;Fosb;Eln;Ptch1;Pam;Lyn;Srebf2;Apod;Bag1;Dbn1;Rpp21;Cdk1	61	1547	372	14419	0.000480273
GO:0031252	cell leading edge	cellular_component	4	Clasp2;Arpc2;Actr3;Cfl1;Ldb2;Ywhaz;Vim;Abi1;Itgb4;Arpc3;Ccdc88a;Cd2ap;Dst;Actn1;LOC100911672	15	1547	55	14419	0.000500469
GO:0072562	blood microparticle	cellular_component	4	Sdcbp;Cp;C1r;Hba-a2.1;Pros1;Hba-a2;Stom;LOC100911545;Tf;Tgfb1;Vtn;Psmc5;Gsn;Serping1;Clu;Hbb	16	1547	61	14419	0.000530318
GO:0005839	proteasome core complex	cellular_component	4	Psmb2;Psmb5;Psma5;Psmb1;Psma7;Psmb4;Alad;Psme4;Psmb10	9	1547	24	14419	0.000536759
GO:0001837	epithelial to mesenchymal transition	biological_process	7	Tgfb1;Ddx17;Hif1a;Wnt4;Tgfbr3;Sox9;Tgfb2;Bmp2;Rflnb;Lims1	10	1547	29	14419	0.000577476
GO:0071541	eukaryotic translation initiation factor 3 complex, eIF3m	cellular_component	5	Eif3f;Eif3c;AABR07049994;Eif3d;Eif3m	5	1547	8	14419	0.000598615
GO:0033290	eukaryotic 48S preinitiation complex	cellular_component	7	Eif3f;AABR07049994;Eif3k;Eif3m;LOC108348062	5	1547	8	14419	0.000598615
GO:1903278	positive regulation of sodium ion export across plasma membrane	biological_process	12	Atp1b2;Atp1b3;Fxyd1;Atp1b1	4	1547	5	14419	0.000603679
GO:0042482	positive regulation of odontogenesis	biological_process	9	Cd34;Tgfb1;Bmp2;Ednra	4	1547	5	14419	0.000603679
GO:0043218	compact myelin	cellular_component	4	Mbp;Cd59;Pmp22;Pllp	4	1547	5	14419	0.000603679
GO:0005634	nucleus	cellular_component	6	Clk4;Lbh;Skp1;Rtcb;LOC100911672;Tnks1bp1;Stt3a;Kdm5b;Gstm3;Fibp;Ppp4c;Cryab;Psmb1;Srgap2;LOC103693776;Pabpn1;Dnajc9;Mbp;LOC100361025;Cavin1;Prdx1;Nasp;Snca;Spen;LOC108348098;Btg1;Clns1a;Hist1h2bk;Zfp422;H2afy;Tle2;Anapc5;Ufm1;Nlk;Ddx17;Lyn;Ube3a;Sf3b2;Hspa5;Nap1l4;Serpinb6a;Kdm4c;Foxc1;Slfn5;Ndufa9;Six1;Prmt1;Pum1;Nuak1;Zfp36l1;Id4;Klf4;Cyp1b1;Ran;Errfi1;Ogt;Fam76b;Clic1;Ak2;Gnai2;Gstt2;Pald1;Gem…	519	1547	4318	14419	0.000647024
GO:0007507	heart development	biological_process	6	Rarb;Ramp2;Ece1;Adipor2;Bmp2;Ifitm3;Id1;Id3;Pam;Tgfb2;Acvr1;Cox17;Gjc1;Flrt3;Zfp36l1;Hopx;Sema3c;Cdh5;Pkd2;Fbn1;Ifitm1;Nrp2;Id2;Lox;Ptprj;Cdkl1;Cacybp;Slc25a4;Tp53;Tgfb1;Ednra;Col3a1;Aplnr;Pkd1;Vcam1;Bicc1;Foxc1;Sox9;Gata2;Kcnj8	40	1547	222	14419	0.000697799
GO:0044183	protein folding chaperone	molecular_function	3	Pfdn1;Cct5;Cct3;Hspa5;Hspa2;Cct6a;Cct8;Cct4;Hspa8;Tcp1;Cct2;Cct7	12	1547	40	14419	0.000708444
GO:0048678	response to axon injury	biological_process	6	Flrt3;Txn1;Apod;Gstm1;Cdk1;Txn2;Matn4;Lyn;Nos3;Max;Cst3	11	1547	35	14419	0.000760223
GO:0004601	peroxidase activity	molecular_function	4	Hba-a2;Prdx4;Hbb;Hba-a2.1;Gpx8;Prdx6;Prdx1	7	1547	16	14419	0.000769149
GO:0019838	growth factor binding	molecular_function	5	Dusp1;Sdcbp;Kdr;Acvr1;Pdgfra;LOC100911545;Kit;Flt1;Pdgfrb;Axl	10	1547	30	14419	0.000783757
GO:0010875	positive regulation of cholesterol efflux	biological_process	11	Ptch1;Lrp1;Nfkbia;Abcg1;Pltp;Abca1	6	1547	12	14419	0.000787324
GO:0005885	Arp2/3 protein complex	cellular_component	4	Arpc3;Arpc2;Arpc1b;Actr3;Actr2;Arpc5l	6	1547	12	14419	0.000787324
GO:0034663	endoplasmic reticulum chaperone complex	cellular_component	4	Ppib;P4hb;Pdia6;Dnajb11;Hspa5;Pdia4	6	1547	12	14419	0.000787324
GO:0030198	extracellular matrix organization	biological_process	6	Vtn;Tgfbi;Vwa1;Abi3bp;Fbln5;Ccdc80;Itga8;Olfml2a;Prdx4;Nid1;Eln;Tnfrsf11b;Pdgfra;Egflam;Tgfb2;Sox9;Aplp2;Dmp1;App	19	1547	82	14419	0.00089561
GO:0031226	intrinsic component of plasma membrane	cellular_component	5	Alcam;Pdgfra;Pdgfrb;Tnfrsf21;Cd63;Adcy6;Adipor2;S1pr1	8	1547	21	14419	0.000971795
GO:1900182	positive regulation of protein localization to nucleus	biological_process	9	Cdk1;Park7;Tgfb2;Tgfb1;Trim8;Cd2ap;Cav2;Ogt	8	1547	21	14419	0.000971795
GO:0005743	mitochondrial inner membrane	cellular_component	6	Slc25a33;Slc1a3;Marc2;Ndufb4;Slc25a39;Uqcrq;Uqcr11;Pmpcb;Mrpl17;Rps3;Slc25a5;Tmem256;Bok;Ndufa8;Slc25a1;Cox4i1;Ndufa9;Mt-co2;LOC100910944;Ndufa4;Slc25a4;LOC103693430;Mdh2;Coq10b;Srgap2;Ndufs3;Ak2;Slc25a3;Cnp;Ndufb5;Abca8a;Uqcrfs1;Slc25a24;Slc25a17;Oxa1l;Chchd3;Cox7c;Samm50;Atp5f1a;Uqcrc1;Abcd3;Atp5f1c;Stoml2;Uqcrh;Mt-co3;Pam16;Smdt1;Atp5pf;Cox5a;Prodh1;Uqcr10;Ndufa3;Cox6b1.1;Hsd17b10	54	1547	330	14419	0.00103531
GO:0005829	cytosol	cellular_component	6	Rack1;Irf2;Rpl10;Clu;Dnaja1;Emc8;Map2k6;Tuba1b;B2m;Efr3a;C1qbp;Gprc5b;Pafah1b3;Tp53;Ilk;Pum1;Csde1;Hmgn3;Rabgap1;Lsm4;Sult1a1;Flrt3;Impad1.1;Psmd8;Ube2d3;Hipk1;Ajuba;Rdm1;Orai1;Aprt;Cdc37;Eno1;Carhsp1;Ralb;Jup;Cdkn1b;Foxc1;Rnh1;Nmt1;Paics;Cct5;Cacybp;Vamp2;Cavin1;Cct8;Park7;Hspa2;Acin1;S100a16;Dguok;Eif3k;Gls;Plscr1;Vamp8;Kpna1;Gabarapl2;Cdk2ap1;Cops4;Dtd1;Ckb;Gsta1;Prx;Shoc2;Pik3r1;Ubxn1;Commd8;…	365	1547	2961	14419	0.00104552
GO:0007155	cell adhesion	biological_process	4	Tinagl1;Jup;Pcdh19;Alcam;Icam2;Ctnnal1;Kitlg;Parvb;Cyp1b1;Col15a1;Ninj1;Cd9;F11r;Egfl7;Islr;Itgb4;Mfge8;Lamb2;Vwf;Spp1;Jam3;Nid1;Igfbp7;Rhob;Lyve1;Atp1b1;Madcam1;Cldn11;Sulf1;Lama2;Atp1b2;Pcdh18;Fermt2;Tgfbi;App;Sdc3;Vcam1;Ccn2;Cd164;Cd63;Ctnnd1;Vcl;Itga7;Fbln5	44	1547	256	14419	0.00107365
GO:0001525	angiogenesis	biological_process	5	Nos3;Elk3;Esm1;Epas1;Plxnd1;Anxa2;Egfl7;S1pr1;Gpi;Tgfbi;Ccn2;Sox17;Hif1a;Ncl;Col4a1;Ecm1;Flt1;Nrp2;Ramp1;Acvrl1;Mfge8;Ramp2;Rhob;Efna1;Emcn;Jam3;Cyp1b1;Rasip1;Wasf2;Lepr;Enpep;Ptprb	32	1547	170	14419	0.0010869
GO:0042826	histone deacetylase binding	molecular_function	6	Ywhae;Hsp90ab1;Hist1h1b;Hif1a;Klf4;Dhx36;Pkn1;Camta2;Gmnn;Mier1;Tp53;Top2a;Ncor2;Akap8l;Cdc20;Ccnd1;Sik1;LOC108348098;Hdac1;Sp1;Rbbp4	21	1547	96	14419	0.0010958
GO:0009725	response to hormone	biological_process	5	Crym;Timp3;Txn2;Mdk;Uqcrfs1;Srebf2;Pdgfra;Timp1;Anxa1;Nos3;Alad;Mt-nd3;Lox;Mgp;Lyn;Timp2;Rorb	17	1547	71	14419	0.00111098
GO:0071364	cellular response to epidermal growth factor stimulus	biological_process	6	Errfi1;Zfp36l2;Sox9;Id1;Hnrnpa1;Cfl1;Zfp36l1;Ncl;Ptpn12;Foxc1;Arpc2;Zfp36	12	1547	42	14419	0.00114513
GO:0034719	SMN-Sm protein complex	cellular_component	6	LOC687679;Snrpd3;Snrpd2;Snrpe;Strap;Snrpd1;Snrpf	7	1547	17	14419	0.00118717
GO:0001502	cartilage condensation	biological_process	4	Tgfb2;Sulf1;Pkd1;Ccn2;Col11a1;Otor;Sox9	7	1547	17	14419	0.00118717
GO:0008134	transcription factor binding	molecular_function	5	Epas1;Camta2;Sox17;C1qbp;Npm1;Rorb;LOC100360791;Ywhaz;Hspa8;Hnrnpa1;Ddx3x;Cd34;Mafb;Tcf3;Pura;Abi1;Tbl1x;Ncor2;Hif1a;Ccnd1;Id3;Cenpf;Csnk2b;Id4;Id1;Atf4;Per3;Gabbr1;Ogt;Egr1;Mdfi;Nfat5;Klf4;Nr1d2;Nab1;Id2;Tp53;Psmd4;Sp1;Park7;Rarb;Jund;Thrb;Hmgb2;Gata2;Nr1d1;Nfia;Psmc5;Foxc1;Tpt1	50	1547	302	14419	0.00120324
GO:0030154	cell differentiation	biological_process	5	Foxn2;Sox9;Pdgfrb;Mgp;Klf4;Hlx;Sept7;Tapt1;Hif1a;Tec;Axl;Cdk1;F11r;Gmcl1;Cav2;Rpl4;Uhrf2;Grap;Wnt4;Ccn2;Tbx18;Gata2;Dmd;Pdgfra;Twsg1;Ets2;Flt1;Pmp22;Ndrg2;Tpt1;Foxc1;Nr1d2;Csrp2;Etv1;Mea1;Rorb;Kdr;LOC100360791;Foxd1;Elk3;Wnt5a;Dmtf1;Pura;Tie1;Foxp2;Lyn;Nr1d1;Foxj2;Foxs1;Elf2;Gpm6b;Thrb;Hspa2;Epas1;Fli1;Mdk;Rarb;Rps3a;Spp1;Cdc42;Rhob;Zic2;Kit	63	1547	401	14419	0.00120993
GO:0005913	cell-cell adherens junction	cellular_component	5	Smagp;Vcl;Cnn3;Cd200;Ndrg1;Ctnnd1;Flot1;Jup;Anxa2;Tjp1;Cdh11;Lyn;Cdc42ep4;Anxa1;Park7;Cdh5;Tnks1bp1;Nectin2;S100a11	19	1547	84	14419	0.0012194
GO:0008121	ubiquinol-cytochrome-c reductase activity	molecular_function	6	Uqcrh;Uqcr10;Uqcr11;Uqcrfs1;Uqcrq	5	1547	9	14419	0.00122782
GO:0061298	retina vasculature development in camera-type eye	biological_process	7	Cyp1b1;Hif1a;Acvrl1;Pdgfra;Pdgfrb	5	1547	9	14419	0.00122782
GO:0031214	biomineral tissue development	biological_process	6	Enpp1;Dmp1;Spp1;Ecm1;Srgn	5	1547	9	14419	0.00122782
GO:0016282	eukaryotic 43S preinitiation complex	cellular_component	7	LOC108348062;AABR07049994;Eif3k;Eif3m;Eif3f	5	1547	9	14419	0.00122782
GO:1902004	positive regulation of amyloid-beta formation	biological_process	9	App;Csnk1e;Picalm;Clu;Efna1	5	1547	9	14419	0.00122782
GO:0060389	pathway-restricted SMAD protein phosphorylation	biological_process	10	Tgfb1;Acvr1;Tgfb2;Tgfbr3;Bmp2	5	1547	9	14419	0.00122782
GO:0070458	cellular detoxification of nitrogen compound	biological_process	5	Gstm1;Gstm3;Gstm2	3	1547	3	14419	0.00123286
GO:0061825	podosome core	cellular_component	6	Actr2;Arpc2;Actr3	3	1547	3	14419	0.00123286
GO:0072218	metanephric ascending thin limb development	biological_process	9	Pou3f3;Pkd2;Pkd1	3	1547	3	14419	0.00123286
GO:0042567	insulin-like growth factor ternary complex	cellular_component	6	Igfbp3;Igfbp5;Igf1	3	1547	3	14419	0.00123286
GO:0048050	post-embryonic eye morphogenesis	biological_process	7	Efemp1;Mfap2;Fbn1	3	1547	3	14419	0.00123286
GO:0030478	actin cap	cellular_component	6	Actr2;Gsn;Cald1	3	1547	3	14419	0.00123286
GO:0002762	negative regulation of myeloid leukocyte differentiation	biological_process	9	Nme1;Lyn;Nme2	3	1547	3	14419	0.00123286
GO:0006168	adenine salvage	biological_process	12	Aprt;LOC103689983;Prtfdc1	3	1547	3	14419	0.00123286
GO:0031720	haptoglobin binding	molecular_function	5	Hba-a2.1;Hbb;Hba-a2	3	1547	3	14419	0.00123286
GO:0030964	NADH dehydrogenase complex	cellular_component	5	Mt-nd4l;Ndufa12;Mt-nd3	3	1547	3	14419	0.00123286
GO:2000049	positive regulation of cell-cell adhesion mediated by cadherin	biological_process	8	Wnt5a;Dennd6a;Flot1	3	1547	3	14419	0.00123286
GO:0048839	inner ear development	biological_process	5	Jag1;Igf1;Pdgfra;Igfbp7;Gjb2;Tgfb1;Pdgfrb;Tgfb2;Bmp2;Maf;Anp32b;Six1;Cdkn1b	13	1547	48	14419	0.00125069
GO:0001503	ossification	biological_process	4	Ecm1;Col5a2;Dhx36;Col11a1;Rpl38;Foxc1;Gpm6b;Pam16;Twsg1;Tapt1;Sox9;Mgp;Clec3b;Ccn2;Dmp1;Npr2;Sp1	17	1547	72	14419	0.00131167
GO:0005750	mitochondrial respiratory chain complex III	cellular_component	6	Uqcrfs1;Uqcrc1;Pmpcb;Uqcr10;Uqcrh;Uqcrq	6	1547	13	14419	0.0013299
GO:0007179	transforming growth factor beta receptor signaling pathway	biological_process	8	Twsg1;Tgfb1;Usp9x;Ltbp4;Fut8;Tp53;Col3a1;Cldn5;Acvrl1;Cdh5;Cited2;Fermt2;Tgfbr3;Acvr1;Tgfb2	15	1547	60	14419	0.00133859
GO:0006979	response to oxidative stress	biological_process	5	Prdx2;Mt-nd3;Idh1;Rcan2;App;Btg1;Ndufa12;Prdx6;Oxr1;Txn2;Lcn2;Alad;Pon2;Park7;Ndufb4;Cst3;Gpx8;Tp53;Prdx1;Epas1;Psmb5;Sod3;Ndufs2;Atrn;Slc7a11	25	1547	124	14419	0.00136046
GO:0007519	skeletal muscle tissue development	biological_process	8	Six1;Dmd;Myl6;Ctsb;Gpcpd1;Itga7;Hlx;Eln;Nr2f2;Tgfb2;Sin3b;Dcn;Foxp2	13	1547	49	14419	0.00153782
GO:0005518	collagen binding	molecular_function	5	Tgfbi;Vwf;Pcolce;Srgn;Coch;Dcn;Vtn;Abi3bp;Serpinh1;Lum;Nid1;Ctsb;Sparcl1	13	1547	49	14419	0.00153782
GO:0032092	positive regulation of protein binding	biological_process	7	Plxnd1;App;Pkd1;Actr3;Wnt5a;Flot1;Fkbp1a;B2m;Vtn;Usp33;Bmp2;Cald1;Mfng;Cthrc1;Lrp1;Plk2	16	1547	67	14419	0.00158359
GO:0003151	outflow tract morphogenesis	biological_process	5	Hif1a;Heyl;Tgfb2;Tgfbr3;Plxnd1;Six1;Cited2;Ilk;Dhrs3;Sox17;Sema3c	11	1547	38	14419	0.00162158
GO:0006357	regulation of transcription by RNA polymerase II	biological_process	9	Foxs1;Fli1;Pkn1;Zfp36;Atf3;Tp53;Ivns1abp;Pou3f3;Park7;Camta2;Camk2d;Elf2;Foxd1;Glo1;Mafb;Ets2;Eny2;Pam;Ddx17;Sp1;Med31;Dbp;Epas1;Pfn1;Tceal9;Med13l;Ldb2;Hist1h1e;Max;Thrb;Tbl1xr1;Med10;Zbed5;Foxj2;Jund;Foxc1;Ecm1;Elk3;Nfe2l1;Dmtf1;Atf4;Etv1;Abca2;Tshz3;Hmgn3;Hmgb2;Pttg1;Tceal8;Hopx;Epm2aip1;Foxp2;Tcf7l2;Nr2f2;Klf4;Kdm4c;Hif1a;Tcf3;Sox9;Fosb	59	1547	375	14419	0.00164408
GO:0005787	signal peptidase complex	cellular_component	7	Sec11a;Spcs3;MGC109340;Sec11c	4	1547	6	14419	0.00165655
GO:0032232	negative regulation of actin filament bundle assembly	biological_process	7	Shank3;Dbn1;Pfn1;Cfl1	4	1547	6	14419	0.00165655
GO:0071470	cellular response to osmotic stress	biological_process	6	Serpinb6a;Ddx3x;Pkd2;Slc2a4	4	1547	6	14419	0.00165655
GO:0005021	vascular endothelial growth factor-activated receptor activity	molecular_function	10	Flt1;Pdgfra;Kdr;Nrp2	4	1547	6	14419	0.00165655
GO:0030261	chromosome condensation	biological_process	9	Hist1h1e;Cdk1;Rock2;Top2a	4	1547	6	14419	0.00165655
GO:0008366	axon ensheathment	biological_process	5	Cldn11;Prx;Plp1;Mbp	4	1547	6	14419	0.00165655
GO:0051920	peroxiredoxin activity	molecular_function	4	Prdx6;Park7;Prdx1;Prdx4	4	1547	6	14419	0.00165655
GO:0038084	vascular endothelial growth factor signaling pathway	biological_process	8	Nrp2;Foxc1;Kdr;Flt1	4	1547	6	14419	0.00165655
GO:0043567	regulation of insulin-like growth factor receptor signaling pathway	biological_process	8	Igfbp2;Igfbp3;Igfbp6;Igfbp5	4	1547	6	14419	0.00165655
GO:0005539	glycosaminoglycan binding	molecular_function	5	Ccdc80;Egflam;Dcn;Bgn;Serpine2;Tgfbr3;Abi3bp	7	1547	18	14419	0.00176412
GO:1900026	positive regulation of substrate adhesion-dependent cell spreading	biological_process	10	Triobp;Myadm;C1qbp;Cdc42;Lims1;Calr;Arpc2;Dbn1;Net1;S100a10	10	1547	33	14419	0.00178989
GO:0051015	actin filament binding	molecular_function	7	Frg1;Lasp1;Triobp;Arpc2;Cfl1;Anxa2;AABR07007032;Tpm3;Gsn;Dbn1;Lcp1;Arpc5l;Eef2;Aif1l;Shroom4;Ajuba;Clasp2;Vcl;Macf1;Ctnnal1;Itprid2;Twf2;Lima1;Actr2;Actr3;Arpc1b;Utrn;Arpc3	28	1547	147	14419	0.00179702
GO:0016607	nuclear speck	cellular_component	8	Ckap4;Smurf2;Hipk1;Srsf11;Srsf1;Tkt;Morf4l1;Rexo4;Hif1a;Pip5k1a;Epas1;Phf5a;Prpf18;Snrnp70;Trip12;Wbp4;Tcf3;Arhgap18;Akap8l;Smc4;Srsf2;Usp36;Npm1;Tardbp;Srsf5;Apex1;Rbm39;Luc7l3;Acin1;Ythdc1;Son;Spop;U2af1;Ddx17;Magoh;Pum1;Atp6v0a1;Wtap;H2afx;Eif4a3;Nostrin;Prpf4b;Fibp;Mecom;Nxf1;Grcc10;Sf3b2;Sgk1;Ik;Fam107a	50	1547	308	14419	0.00185064
GO:0051402	neuron apoptotic process	biological_process	7	Max;Tp53;LOC108351137;Aatk;Tnfrsf21;Oxr1;Bnip3;LOC100911672;App;Bok;Fam162a;Hspa5;Usp53	13	1547	50	14419	0.00187748
GO:0098609	cell-cell adhesion	biological_process	5	Jup;Icam2;Lims1;Cdh11;Cd2ap;Ctnnd1;Cnn3;Sox9;Rpsa;Pkd1;Lims2;Vcam1;Esam;Cdh5;Anxa2;S100a11;Anxa1;Emcn;Fat1;Cd34;Cxcl12	21	1547	100	14419	0.00188475
GO:0000387	spliceosomal snRNP assembly	biological_process	9	LOC687679;Snrpd2;Snrpf;Clns1a;Snrpd1;Strap;Lsm4;Snrpd3;Snrpe	9	1547	28	14419	0.00190853
GO:0007339	binding of sperm to zona pellucida	biological_process	7	Tcp1;Cct5;Cct6a;Cct2;Cct7;Cct3;Cct8;Cct4	8	1547	23	14419	0.0019257
GO:0001656	metanephros development	biological_process	7	Irx3;Itga8;Fbn1;Id2;Id3;Spry1;Wnt4;Ctsh	8	1547	23	14419	0.0019257
GO:0007420	brain development	biological_process	6	Pcdh19;Rarb;Dync1i2;Fxyd1;Rorb;Cd9;Ptch1;Ckb;Pdgfra;Slc7a11;Smarce1;Pafah1b3;Tpm3;Pcdh18;Itga8;Id1;Top2a;Ager;Slc38a3;Cox17;Adarb1;Ak2;Acsl3;Pou3f3;Dbn1;Abcb4;Rpl4;Ndrg2;Foxc1;Shroom4;Aatk;Ctnnd1;Ube2l3;S1pr1;Col4a1;Cxcl12;Nradd;Apod;Nnat;Cst3;Tbc1d23;LOC103689983;Id4	43	1547	256	14419	0.00192688
GO:0030496	midbody	cellular_component	4	Gnai2;Cenpf;Cdc42;Sept7;Arl2bp;Hspa5;Erh;Cdca8;Vamp8;Gem;Rack1;Mapre3;Ptch1;Anxa2;Ctnnd1;Cdk1;Klhl9;Sh3glb1;Ttc28;Birc5;Pkn1;Cenpe;Gdi1;Ptpn13;Ist1	25	1547	127	14419	0.00192812
GO:0003203	endocardial cushion morphogenesis	biological_process	7	Acvr1;Sox9;Heyl;Tgfb2;Bmp2;Acvrl1	6	1547	14	14419	0.00211726
GO:0008301	DNA binding, bending	molecular_function	7	Crip1;Hmgb1;Foxd1;Hmgb2;Foxc1;Top2a	6	1547	14	14419	0.00211726
GO:0005509	calcium ion binding	molecular_function	7	Rcn2;S100a6;Mgp;Rasgrp2;Ltbp1;Anxa1;Fbln5;Anxa2;Rasgrp3;C1r;Cab39;LOC100360791;Pdia6;Calm2.1;Cd320;Calr;Clec3b;Myl9;S100a16;Sulf1;Aif1l;Pcdh18;S100a10;Clstn1;Snca;Jag1;Egflam;Ncl;Sparcl1;Thbd;Slc25a24;Dysf;Cdh11;S100a4;Gsn;Enpp1;Tpt1;Lcp1;S100a11;Efemp1;Sned1;Atp2a2;Pcdh19;Hist1h1e;Pros1;Ppp3r1;Egfl7;Matn4;Fbn2;Fat1;Calm2;Ltbp4;Macf1;Pam;Plscr1;Rcn3;Canx;Stim1;Ehd4;Cdh5;Anxa6;Prrg2;Lrp1;Pkd2;Ehd2…	72	1547	481	14419	0.00213058
GO:0032496	response to lipopolysaccharide	biological_process	7	Igf1;Cxcl1;Irf3;Cnp;Gng12;Ednra;Igfbp3;Thbd;Jund;Nradd;Tnfrsf11b;Alad;Abcg2;Cd40;Nos3;Pros1;Pde5a;Hmgb2;Prdx2;Tcf3;Otud5;Gjb2;Adh4;Ltbr;Snca;Alpl;Vcam1;Rpl13a;Cldn1;Kcnj8;Nfkbia;Abcb4;Tjp1;Tnfrsf21;Aldh2;Dcn	36	1547	206	14419	0.0021788
GO:0045727	positive regulation of translation	biological_process	10	Elavl1;LOC498555;Cyp1b1;Ptbp1;Eif6;Eif4a3;Vim;Eef2;Npm1;Eif3d;Rps3a;Rbm3;Rps4x;Ddx3x;Fmr1;Eif3c	16	1547	69	14419	0.00219513
GO:1990314	cellular response to insulin-like growth factor stimulus	biological_process	8	Slc25a33;Fbn1;Tgfb1;Igf1;Cfl1	5	1547	10	14419	0.00223918
GO:0030007	cellular potassium ion homeostasis	biological_process	11	Atp1b2;Atp1b3;Atp1a2;Camk2d;Atp1b1	5	1547	10	14419	0.00223918
GO:1904628	cellular response to phorbol 13-acetate 12-myristate	biological_process	7	Zfp36l1;Rpl13a;Zfp36l2;Arpc2;Rplp0	5	1547	10	14419	0.00223918
GO:0019911	structural constituent of myelin sheath	molecular_function	4	Pllp;Plp1;Cmtm8;Mal;Mbp	5	1547	10	14419	0.00223918
GO:2000637	positive regulation of gene silencing by miRNA	biological_process	8	Pum2;Zfp36;Fmr1;Ajuba;Pum1	5	1547	10	14419	0.00223918
GO:0005833	hemoglobin complex	cellular_component	4	Hba-a2.1;Hba-a2;LOC689064;Hbb;LOC103694857	5	1547	10	14419	0.00223918
GO:0006928	movement of cell or subcellular component	biological_process	4	Akap11;Arpc2;Vcl;Abi1;Macf1	5	1547	10	14419	0.00223918
GO:0019843	rRNA binding	molecular_function	7	Npm1;Rps4y2;Rps9;Rps11;Mrpl20;LOC100360449;Rps18;Rps5;Rps4x;LOC100360781;LOC100364457;LOC102555453;Rps18l1;Rpl11	14	1547	57	14419	0.00229178
GO:0042803	protein homodimerization activity	molecular_function	6	Mtmr1;Abcg2;S100a16;Crym;Trim8;Vps4b;Actn1;Acvr1;LOC103689983;Tcf3;Rpl7;Foxp2;Park7;Klhl7;Bnip3;Adh4;Cenpf;Sdcbp;Maf;Abcd3;Thrb;Heyl;Plvap;LOC100911545;Smagp;S100a6;Nbl1;Cryab;Mecom;Flrt3;Olfml2a;Pkd2;Sult1a1;Anxa1;Prtfdc1;Gstm2;Adarb1;Top2a;Gstm1;Tbx18;Cpq;Prdx4;Ccdc88a;Pdgfra;Nectin2;S100a11;Eno1;Cav2;Odc1;Abcg1;Tfrc;Bok;Ece1;Tkt;Cacybp;Rack1;Irf3;Ano6;Idh1;Fbln5;Atf3;Kit;S100a10;Stom;Npm1;Oxa1…	102	1547	726	14419	0.00247276
GO:0033993	response to lipid	biological_process	6	Nr1d2;Pdgfrb;Rarb;Abcg1;Vps4b;Lepr;Gata2;Nr1d1;Srebf2	9	1547	29	14419	0.0025075
GO:0072001	renal system development	biological_process	6	Pkd1;Mecom;Itgb4;Pkd2;Ptch1;Tbx18;Sox17	7	1547	19	14419	0.00253699
GO:0010499	proteasomal ubiquitin-independent protein catabolic process	biological_process	9	Psmb10;Psmb2;Psme4;Psmb4;Psma7;Psmb5;Psmb1	7	1547	19	14419	0.00253699
GO:0005686	U2 snRNP	cellular_component	8	Sf3b2;Snrpd1;Snrpb;Phf5a;Snrpd2;Snrpd3;LOC687679;Snrpe	8	1547	24	14419	0.00262017
GO:0030426	growth cone	cellular_component	5	Ctsz;Csnk1e;Dync1i2;Eno1;Twf2;Stim1;Arpc2;Tpm3;Orai1;Klc1;Ndrg2;Abi1;Dctn2;Sigmar1;Eps8;Timp2;Dbn1;Fmr1;Snca;Ctnnd1;Utrn;Usp9x;Tshz3;Clu;Cfl1;App	26	1547	137	14419	0.00270597
GO:0004175	endopeptidase activity	molecular_function	7	Pmpcb;Ctsb;Ece1;Ace2;Fam76b;Psma7;Psmd2;Psmb1;Ctsh;Tmem59;LOC108348064;Tpp1;Psmb10;Psmb4;Rce1;Psmb5;Psmb2	17	1547	77	14419	0.00283413
GO:0051384	response to glucocorticoid	biological_process	8	S100b;LOC100911545;Hif1a;Pam;Ccnd1;Abcb4;Sult1a1;Igf1;Alad;Cxcl1;Birc5;Igfbp2;Anxa1;Mdk;Acads;Dusp1;Ptgds;Mgp;Alpl	19	1547	90	14419	0.00284603
GO:0010629	negative regulation of gene expression	biological_process	8	Sox9;Id1;Ccnb1;Park7;Tp53;Rack1;Ndfip2;Hif1a;Nme1;Hmgb2;Acvrl1;Picalm;Ccn2;App;Kdr;Tgfb1;Id2;Id3;Tardbp;Heyl;Klf4;Myadm;Cryab;Igf1;Tgfbr3;Fmr1;Wnt4;Cd34;Tgfb2;Bmp2;Max;Zbtb20;Npm1	33	1547	188	14419	0.00302408
GO:0007565	female pregnancy	biological_process	5	Igf1;Igfbp2;Maged2;Gjb2;Tgfb2;Thbd;Cald1;Flt1;Fosb;Tgfb1;Igfbp5;Adipor2;Nos3;Ramp2;Lepr;Slc38a3;Slc38a2;Igfbp3	18	1547	84	14419	0.00305878
GO:0010951	negative regulation of endopeptidase activity	biological_process	11	Lxn;Vtn;LOC100911545;Serpine2;Timp1;Spint2;Serping1;Aplp2;App;Timp3;Serpinh1;Timp2;Wfdc1;Pttg1;Serpinb6a	15	1547	65	14419	0.00312828
GO:0030155	regulation of cell adhesion	biological_process	5	Pkd1;S1pr1;Emcn;Gsn;Sox9;Nuak1;Lama2;Ptprj;Ppp1cb	9	1547	30	14419	0.00324625
GO:0046332	SMAD binding	molecular_function	5	Acvr1;Acvrl1;Fkbp1a;Cited2;Col5a2;AABR07008439;Col3a1;Smurf2;Bmp2;Tgfbr3;Pura;Tob1	12	1547	47	14419	0.0032668
GO:0009612	response to mechanical stimulus	biological_process	5	Col3a1;Cxcl12;Igfbp2;Ctsb;Nos3;Mgp;Hif1a;Fosb;Jund;Bmp2;Igf1;Enpp1;Dcn;Ptch1;Ccnb1;Cited2;Btg2	17	1547	78	14419	0.00326969
GO:0005689	U12-type spliceosomal complex	cellular_component	7	Phf5a;Sf3b2;Snrpe;Snrpd1;Snrpf;Snrpd3;LOC687679;Dhx15	8	1547	25	14419	0.00349578
GO:0071385	cellular response to glucocorticoid stimulus	biological_process	9	Mt-nd3;Zfp36;Acvr1;Ephx1;Ube2l3;Anxa1;Zfp36l1;Zfp36l2	8	1547	25	14419	0.00349578
GO:1901018	positive regulation of potassium ion transmembrane transporter activity	biological_process	8	Ager;Atp1b1;Atp1b3;Atp1b2	4	1547	7	14419	0.00353686
GO:0097526	spliceosomal tri-snRNP complex	cellular_component	8	Snrpd3;Snrpd1;Lsm4;LOC687679	4	1547	7	14419	0.00353686
GO:0015037	peptide disulfide oxidoreductase activity	molecular_function	7	Txn1;Pdia6;P4hb;Pdia4	4	1547	7	14419	0.00353686
GO:0006119	oxidative phosphorylation	biological_process	6	Atp5f1c;Ak2;LOC103694872;Nipsnap2	4	1547	7	14419	0.00353686
GO:0008541	proteasome regulatory particle, lid subcomplex	cellular_component	4	Psmd3;Psmd8;Sem1;Psmd13	4	1547	7	14419	0.00353686
GO:0045616	regulation of keratinocyte differentiation	biological_process	9	Rock2;Errfi1;Zfp36;Zfp36l1	4	1547	7	14419	0.00353686
GO:0042989	sequestering of actin monomers	biological_process	10	Pfn1;Twf2;Gsn;Tmsb4x	4	1547	7	14419	0.00353686
GO:0006183	GTP biosynthetic process	biological_process	12	Nme1;Nme3;Nme2;Impdh2	4	1547	7	14419	0.00353686
GO:0015867	ATP transport	biological_process	9	Slc25a24;Slc25a4;Slc25a5;Slc25a17	4	1547	7	14419	0.00353686
GO:0097067	cellular response to thyroid hormone stimulus	biological_process	7	Ctsb;Ctsh;Lmo2;Klf9;Kit	5	1547	11	14419	0.00374441
GO:0010941	regulation of cell death	biological_process	6	Cryab;Slc25a24;Ywhaz;Ier3;Jund	5	1547	11	14419	0.00374441
GO:0097435	supramolecular fiber organization	biological_process	5	Hsp90ab1;Cst3;Fkbp1a;Col3a1;Ilk	5	1547	11	14419	0.00374441
GO:0005890	sodium:potassium-exchanging ATPase complex	cellular_component	8	Fxyd1;Atp1a2;Atp1b1;Atp1b3;Atp1b2	5	1547	11	14419	0.00374441
GO:0031902	late endosome membrane	cellular_component	9	Laptm4b;Stx7;Ubxn6;Tmem165;Laptm4a;Anxa6;Pip4p2;Ifitm3;LOC100361543;Anxa2;Mvb12a;Rhob;Vamp8;Cd63	14	1547	60	14419	0.00380731
GO:0001934	positive regulation of protein phosphorylation	biological_process	10	Sox9;AABR07029605;Ednra;Tgfb1;App;Ager;Rack1;Ilk;Peli2;Cd40;Gprc5b;Hspa2;Rarres2;Cdk2ap1;Wnt5a;Lyn;Efna1;Flot1;Map2k6;Anxa2;Ccnd1;Ogt;Ppp1r15a;Rock2;Bmp2;Fmr1;Ccn2;Kdr	28	1547	155	14419	0.00397459
GO:0001658	branching involved in ureteric bud morphogenesis	biological_process	7	Ctnnbip1;Ilk;Six1;Bmp2;Wnt4;Foxd1;Sox9;Pkd2;Ptch1	9	1547	31	14419	0.00414596
GO:0002020	protease binding	molecular_function	6	Serpinb6a;Timp3;Mbp;Tp53;LOC100911545;Ubc;Cst3;Ecm1;Lrp1;Vwf;Kit;Timp2;Ubb;Anxa2;Stim1;Col3a1;Timp1;Flot1;Lcn2	19	1547	93	14419	0.00417784
GO:0097001	ceramide binding	molecular_function	5	Col4a3bp;Pltp;Laptm4b	3	1547	4	14419	0.0045353
GO:1904030	negative regulation of cyclin-dependent protein kinase activity	biological_process	12	Camk2n1;Cdkn1b;Cdkn1c	3	1547	4	14419	0.0045353
GO:0017038	protein import	biological_process	10	Gpihbp1;Clu;Snx33	3	1547	4	14419	0.0045353
GO:1903288	positive regulation of potassium ion import across plasma membrane	biological_process	12	Atp1b3;Atp1b2;Atp1b1	3	1547	4	14419	0.0045353
GO:0046651	lymphocyte proliferation	biological_process	6	Impdh2;Impdh1;LOC103689983	3	1547	4	14419	0.0045353
GO:0017121	plasma membrane phospholipid scrambling	biological_process	7	Plscr4;Ano6;Plscr1	3	1547	4	14419	0.0045353
GO:0050974	detection of mechanical stimulus involved in sensory perception	biological_process	6	Serpine2;Fmr1;Igf1	3	1547	4	14419	0.0045353
GO:0072164	mesonephric tubule development	biological_process	6	Pkd2;Pkd1;Wnt4	3	1547	4	14419	0.0045353
GO:0090666	scaRNA localization to Cajal body	biological_process	8	Cct4;Tcp1;Cct2	3	1547	4	14419	0.0045353
GO:0042773	ATP synthesis coupled electron transport	biological_process	8	Mt-nd4l;Mt-co2;Mt-nd5	3	1547	4	14419	0.0045353
GO:0030984	kininogen binding	molecular_function	5	Ctsb;Ctsh;C1qbp	3	1547	4	14419	0.0045353
GO:0046083	adenine metabolic process	biological_process	10	Ak2;LOC103689983;Aprt	3	1547	4	14419	0.0045353
GO:0018916	nitrobenzene metabolic process	biological_process	5	Gstm1;Gstm3;Gstm2	3	1547	4	14419	0.0045353
GO:0015220	choline transmembrane transporter activity	molecular_function	5	Slc6a8;Slc22a2;Slc44a1	3	1547	4	14419	0.0045353
GO:1902961	positive regulation of aspartic-type endopeptidase activity involved in amyloid precursor protein catabolic process	biological_process	12	Lyn;Efna1;Picalm	3	1547	4	14419	0.0045353
GO:0005587	collagen type IV trimer	cellular_component	6	Col4a1;Col4a5;Col4a4	3	1547	4	14419	0.0045353
GO:0046985	positive regulation of hemoglobin biosynthetic process	biological_process	9	Klf4;Prmt1;LOC100361025	3	1547	4	14419	0.0045353
GO:0071417	cellular response to organonitrogen compound	biological_process	7	Tp53;Rpl4;Apex1	3	1547	4	14419	0.0045353
GO:0072193	ureter smooth muscle cell differentiation	biological_process	8	Sox9;Six1;Tshz3	3	1547	4	14419	0.0045353
GO:0038085	vascular endothelial growth factor binding	molecular_function	6	Pdgfrb;Pdgfra;Kdr	3	1547	4	14419	0.0045353
GO:1990712	HFE-transferrin receptor complex	cellular_component	6	Tf;Tfrc;B2m	3	1547	4	14419	0.0045353
GO:0031838	haptoglobin-hemoglobin complex	cellular_component	4	Hbb;Hba-a2.1;Hba-a2	3	1547	4	14419	0.0045353
GO:0035630	bone mineralization involved in bone maturation	biological_process	8	Ano6;Igf1;Bmp2	3	1547	4	14419	0.0045353
GO:0034613	cellular protein localization	biological_process	6	Id4;Sept8;Wnt5a;Dmd;Csnk1e;Tp53;Lats2;Frmd6;Sept7;Cd63;Tmem33;Ajuba;LOC100361543	13	1547	55	14419	0.00462766
GO:0071236	cellular response to antibiotic	biological_process	6	Txn1;Abcb4;Cdkn1b;Crip1;Ppp1r15a;Hspa5	6	1547	16	14419	0.00467616
GO:0042744	hydrogen peroxide catabolic process	biological_process	8	Prdx1;Prdx6;Hba-a2;Hbb;Hba-a2.1;Prdx2	6	1547	16	14419	0.00467616
GO:0010243	response to organonitrogen compound	biological_process	6	Tgfb2;Ncor2;Btg2;Cdk1;Abcc4;Tp53;Ccnd1;Apex1;Max;Psmb2;Mt-nd5;Birc2	12	1547	49	14419	0.00471755
GO:0001892	embryonic placenta development	biological_process	5	Cited2;Sp1;Hif1a;Pkd2;Pkd1;Gata2;Epas1	7	1547	21	14419	0.00483277
GO:0007605	sensory perception of sound	biological_process	8	Cemip;Slc1a3;Thrb;Serpinb6a;Tbl1x;Coch;Fbxo11;Gjb6;Tbx18;Rpl38;Cdkn1b;Col11a1;Birc5;Usp53;Gjb2;Crym;Mbp;Hexa;Six1;Tjp1	20	1547	101	14419	0.00485456
GO:0032212	positive regulation of telomere maintenance via telomerase	biological_process	12	Cct3;Tcp1;Hnrnpa1;Cct5;Cct2;Cct6a;Cct8;Cct7;Cct4	9	1547	32	14419	0.00522898
GO:0043491	protein kinase B signaling	biological_process	6	Igf1;Tgfb1;Kdr;Axl;Sox9;Ilk;Pear1;Cd40;Zfp36l1	9	1547	32	14419	0.00522898
GO:0007229	integrin-mediated signaling pathway	biological_process	6	Plp1;Ilkap;Itga8;Itga7;Nme2;Madcam1;Fut8;Fermt2;Tec;Ccn2;Adamts1;Ilk;Adam11;Adamts2;Itgb4;Col3a1	16	1547	75	14419	0.00530469
GO:0051726	regulation of cell cycle	biological_process	6	Id2;Cdc37;Ccnd1;Rack1;Dmd;Jund;Id3;Sgk1;Ccnb1;Id4;Id1;Tp53;Pum1;Cdkl1;Birc2;Adarb1;Tardbp;Cops5;Mecom;Npm1;Clic1;Hspa8;Son	23	1547	123	14419	0.00556037
GO:0008201	heparin binding	molecular_function	6	Tgfbr3;Ccn2;Aplp2;Adamts1;Lrpap1;Ptch1;Pcolce;Vtn;App;Hbegf;Clec3b;Ccdc80;Rpl29;Prelp;Abi3bp;Zfp207;Mdk;Serpine2;Ager;Nrp2;Fstl1;Lxn;Fbn1	23	1547	123	14419	0.00556037
GO:0000027	ribosomal large subunit assembly	biological_process	9	Rpl10;Rpl11;AABR07065438;Rpl3;LOC102555453;Rpl6;Rpl24;Rpl5;Rpl23a;Mrpl20	10	1547	38	14419	0.00556474
GO:0004867	serine-type endopeptidase inhibitor activity	molecular_function	8	Serpinb6a;Aplp2;App;LOC100911545;Serpinh1;Serping1;Wfdc1;Spink8;Serpine2;Spint2	10	1547	38	14419	0.00556474
GO:0015629	actin cytoskeleton	cellular_component	7	Abcb4;Flt1;Dbn1;Dst;Ivns1abp;Jup;Cnn3;AABR07007032;Gsn;Lcp1;Stoml2;Myrip;Shroom4;Lima1;Rflnb;Abracl;Tpm3;Cdc42ep4;Snca;Arpc2;Mylk;Vcl;Macf1;Triobp;Cald1;Ahnak;Parvb;Ints6;Aif1l	29	1547	166	14419	0.00558353
GO:0008540	proteasome regulatory particle, base subcomplex	cellular_component	4	Psmd2;Psmc2;Psmc3;Psmd4;Psmc5	5	1547	12	14419	0.00585661
GO:0031994	insulin-like growth factor I binding	molecular_function	7	Igfbp3;Igfbp6;Igfbp5;Itgb4;Igfbp2	5	1547	12	14419	0.00585661
GO:0015671	oxygen transport	biological_process	7	LOC103694857;Hba-a2.1;Hbb;Hba-a2;LOC689064	5	1547	12	14419	0.00585661
GO:0005344	oxygen carrier activity	molecular_function	4	Hba-a2.1;Hba-a2;LOC103694857;Hbb;LOC689064	5	1547	12	14419	0.00585661
GO:0005161	platelet-derived growth factor receptor binding	molecular_function	7	Lyn;Pdgfra;Pdgfrb;Ptprj;Pdgfd	5	1547	12	14419	0.00585661
GO:0048029	monosaccharide binding	molecular_function	5	Ogt;Pgls;Taldo1;Gpi;Tkt	5	1547	12	14419	0.00585661
GO:0070371	ERK1 and ERK2 cascade	biological_process	12	Igf1;Ctsh;Sox9;Eno1;Zfp36l2;Kdr;Tf;Zfp36l1	8	1547	27	14419	0.00590919
GO:0005901	caveola	cellular_component	8	Flot1;Cav2;Ptch1;AABR07054614;Plvap;Myof;Ctsb;Nos3;Vamp2;Ehd2;Atp1a2;Fxyd1;Atp1b3;Cavin1;Atp1b1;Cavin3	16	1547	76	14419	0.00606651
GO:0045766	positive regulation of angiogenesis	biological_process	8	Cyp1b1;Sp1;Btg1;Rhob;Hif1a;Gata2;Kdr;Sema5a;Ecm1;Cd40;Flt1;Nos3;Cd34;Stim1;AABR07054614;Wnt5a;Aplnr;Acvrl1;Ramp2;Ctsh	20	1547	103	14419	0.00609345
GO:0050680	negative regulation of epithelial cell proliferation	biological_process	8	Npm1;Cdkn1b;Tgfb2;Sox9;Wfdc1;Ptch1;Strap;Tgfb1;Wnt5a;Tgfbr3;Lims1;Cdkn1c;Lims2	13	1547	57	14419	0.00638047
GO:0043153	entrainment of circadian clock by photoperiod	biological_process	8	Id2;Ppp1ca;Fbxl3;Per3;Tp53;Ppp1cb;Sik1	7	1547	22	14419	0.00644184
GO:0071353	cellular response to interleukin-4	biological_process	8	Hspa5;Hsp90ab1;Rplp0;Tuba1b;Alad;Rpl3;Impdh2	7	1547	22	14419	0.00644184
GO:0015866	ADP transport	biological_process	9	Slc25a4;Slc25a17;Slc25a24;Slc25a5	4	1547	8	14419	0.0064751
GO:0008354	germ cell migration	biological_process	7	Kit;Foxc1;Cxcl12;Tgfb1	4	1547	8	14419	0.0064751
GO:0051983	regulation of chromosome segregation	biological_process	6	Pum2;Mki67;Pum1;Zfp207	4	1547	8	14419	0.0064751
GO:0048048	embryonic eye morphogenesis	biological_process	7	Fbn1;Efemp1;Mfap2;Rarb	4	1547	8	14419	0.0064751
GO:0001527	microfibril	cellular_component	5	Fbn2;Mfap2;Fbn1;Ltbp1	4	1547	8	14419	0.0064751
GO:0005683	U7 snRNP	cellular_component	7	Snrpd3;Snrpe;Snrpf;LOC687679	4	1547	8	14419	0.0064751
GO:0005915	zonula adherens	cellular_component	6	Actn1;Ctnnd1;Nectin2;Vcl	4	1547	8	14419	0.0064751
GO:0042178	xenobiotic catabolic process	biological_process	6	Gstm3;Gstm1;Gstm2;Gsta1	4	1547	8	14419	0.0064751
GO:0031995	insulin-like growth factor II binding	molecular_function	7	Igfbp3;Igfbp2;Igfbp6;Igfbp5	4	1547	8	14419	0.0064751
GO:0034333	adherens junction assembly	biological_process	7	Vcl;Jup;Hipk1;Ramp2	4	1547	8	14419	0.0064751
GO:0055119	relaxation of cardiac muscle	biological_process	7	Camk2d;Pde5a;Atp1b1;Atp2a2	4	1547	8	14419	0.0064751
GO:0045647	negative regulation of erythrocyte differentiation	biological_process	9	Zfp36l1;Mafb;Lmo2;Zfp36	4	1547	8	14419	0.0064751
GO:0030032	lamellipodium assembly	biological_process	8	Golph3;S1pr1;Kit;Ajuba;Wasf2;Parvb;Ccdc88a;AABR07007032;Vcl	9	1547	33	14419	0.00651864
GO:0044344	cellular response to fibroblast growth factor stimulus	biological_process	8	Zfp36;Zfp36l2;Zfp36l1;Pdgfra;Dstyk;Kdm5b;Snca;Vim;Eln	9	1547	33	14419	0.00651864
GO:0009653	anatomical structure morphogenesis	biological_process	4	Fbn1;Foxc1;Foxj2;Pdgfra;Foxp2;Foxs1;Ankrd11;Fbn2;Foxd1	9	1547	33	14419	0.00651864
GO:0015935	small ribosomal subunit	cellular_component	7	Rps18l1;Rps27a;Rpsa;Npm1;Rps18;Rps27a.1	6	1547	17	14419	0.00657925
GO:0005504	fatty acid binding	molecular_function	5	Ptgds;Adh4;Sh3glb1;Snca;Nme2;Fabp5	6	1547	17	14419	0.00657925
GO:0015934	large ribosomal subunit	cellular_component	7	Rbm3;Mrpl17;Npm1;Rpl17;Rpl4;Rpl13a	6	1547	17	14419	0.00657925
GO:0034314	Arp2/3 complex-mediated actin nucleation	biological_process	8	Arpc2;Arpc3;Actr2;Arpc5l;Arpc1b;Actr3	6	1547	17	14419	0.00657925
GO:0008016	regulation of heart contraction	biological_process	8	Thrb;Dmpk;Camk2d;Hbegf;Hopx;Gnai2	6	1547	17	14419	0.00657925
GO:0006122	mitochondrial electron transport, ubiquinol to cytochrome c	biological_process	8	Uqcrh;Pmpcb;LOC100363502;Uqcr10;Uqcrq;Uqcrc1	6	1547	17	14419	0.00657925
GO:1903077	negative regulation of protein localization to plasma membrane	biological_process	10	Pid1;Tmem59;Tgfb1;Ppp2r5a;Picalm;Ap2m1	6	1547	17	14419	0.00657925
GO:0045669	positive regulation of osteoblast differentiation	biological_process	8	Atp6ap1;Fbn2;Acvr1;Ilk;Jund;Igf1;Jag1;Id4;Atraid;Wnt4;Cthrc1;Bmp2	12	1547	51	14419	0.00664141
GO:0010811	positive regulation of cell-substrate adhesion	biological_process	7	Nid1;Dbn1;Vtn;Spp1;Egflam;Abi3bp;Dmp1;Ccdc80;Col8a1;Lims1	10	1547	39	14419	0.00677913
GO:0048511	rhythmic process	biological_process	3	Top2a;Tef;Ogt;Rorb;Nr1d2;Dbp;Sik1;Csnk1e;Sp1;Rock2	10	1547	39	14419	0.00677913
GO:0016324	apical plasma membrane	cellular_component	5	Pdgfrb;Jag1;Tjp1;Slc12a6;Atp1b1;Dstyk;Igfbp2;Stx4;Cldn1;Akr1a1;Slc12a2;Ctsb;Shroom4;Mal;Msn;Cd34;Atp1b2;Abcg2;Myrip;Anxa1;Ager;Sept7;Birc5;Sorbs2;Enpep;Cd9;Atp6v1e1;Fat1;Prom1;Gjb6;Stk39;Abcb4;Anxa6;Slco3a1;Tf;Fxyd1;Gpihbp1	37	1547	228	14419	0.00678241
GO:0036464	cytoplasmic ribonucleoprotein granule	cellular_component	7	Rock2;Rpl6;Rps4x;Rpl28;Fmr1;Ddx3x;AABR07065438;Rplp0;AABR07071891;Tuba1a;Ckap4;Ctsh;Ddx3;Ncl	14	1547	64	14419	0.00700093
GO:0015986	ATP synthesis coupled proton transport	biological_process	13	Atp5mc2;Atp5f1c;Atp6v0a1;Mt-atp8;Atp5pf;Atp5me;Atp5f1a;Mt-atp6	8	1547	28	14419	0.00750946
GO:0043484	regulation of RNA splicing	biological_process	8	Snrnp70;Mbnl2;Clk4;Ahnak;Prx;Clk1;Hnrnph1;Son	8	1547	28	14419	0.00750946
GO:0001569	branching involved in blood vessel morphogenesis	biological_process	7	Col4a1;Flt1;Ednra;Cxcl12;Acvr1;Plxnd1;Sema5a;Nrarp	8	1547	28	14419	0.00750946
GO:0042246	tissue regeneration	biological_process	6	Axl;Ccnb1;Ptpn12;Ninj1;Apod;Cpq;Gsn;Tec	8	1547	28	14419	0.00750946
GO:0042802	identical protein binding	molecular_function	5	Tra2a;Fcho2;Orai1;Lepr;Vim;Tardbp;Irf3;Mapre1;Gjb2;Des;Gls;Stim1;Dynlt3;Ldhb;Ltbr;Sdc3;Pkd2;Vwa1;Puf60;Fmr1;Phc2;Map2k6;Aplp2;Vtn;Vwf;Ncl;Abcg2;Dctpp1;Klhl7;Alad;Epm2aip1;Psmc3;Gria4;Cryab;Idh1;Sat2;Paics;Ager;Atl2;Khdrbs3;Prdx1;Nfkbia;Ist1;Vps4b;Hsd17b10;Tnfsf10;Foxj2;Kdr;App;Tprg1l;Ywhaz;Gmcl1;Prmt1;Tpcn1;Bnip3;Shank3;Mapre3;Nudt14;Atf3;Sh3glb1;Glul;Foxp2;Cldn5;Tfrc;S100b;Adipor2;Luc7l;Itpa;Par…	124	1547	939	14419	0.00767881
GO:0043065	positive regulation of apoptotic process	biological_process	9	Pdgfrb;Rarb;Clu;C1qbp;Frzb;Bok;Plscr1;Cdk19;Nos3;Top2a;Eif5a;Ppp1r15a;Pde5a;Igfbp3;Acin1;Ip6k2;Atf4;Net1;Rhob;Trpm7;Phlda3;Ldha;Dusp1;Tsc22d1;Map2k6;Hif1a;Bnip3;Id3;Ddx3x;Cyp1b1;Ano6;S100b;Ager;Anxa1;Tgfb2;Tp53;Tnfsf10;Bmp2;Fam162a;Rbm5;Tgfb1;Dnaja1;Lats2;Phlda1	44	1547	284	14419	0.00788406
GO:0007517	muscle organ development	biological_process	6	Id3;Hist1h1b;Dmd;Cd164;Chd2;Cryab;Etv1;Tcf15;Kmt5b	9	1547	34	14419	0.008039
GO:0048565	digestive tract development	biological_process	6	Pkd1;Gata2;Tgfb1;Col3a1;Ccnb1;Kit;Itgb4;Tgfb2;Clmp	9	1547	34	14419	0.008039
GO:0000381	regulation of alternative mRNA splicing, via spliceosome	biological_process	10	Ptbp1;Rbm5;Mbnl2;Eif4a3;Srsf2;Tra2b;Ddx17;Wtap;Hnrnpa1;Fmr1;Magoh	11	1547	46	14419	0.00808322
GO:0006749	glutathione metabolic process	biological_process	8	Idh1;Glo1;Gstt2;Clic1;Gstm2;Eef1g;Gstt3;Gstm3;Gstm1;Hbb;Gsta4	11	1547	46	14419	0.00808322
GO:0008380	RNA splicing	biological_process	10	Ik;Fmr1;Hnrnpa1;Hnrnph1;Srsf2;Tardbp;Ddx17;Eif4a3;Srsf11;Zfp638;Magoh;Prpf4b;Hspa8;Puf60;C1qbp;Luc7l3;Wbp4;Mbnl2;Prpf18;Tra2a;Ptbp1;Sf1	22	1547	120	14419	0.00834492
GO:0031369	translation initiation factor binding	molecular_function	5	Eif4ebp1;Eif3m;Fmr1;Eif3c;Ddx3x;Eif3f;Rps3a	7	1547	23	14419	0.00841765
GO:0004298	threonine-type endopeptidase activity	molecular_function	8	Psma7;Psmb2;Psmb10;Psmb1;Psmb4;Psma5;Psmb5	7	1547	23	14419	0.00841765
GO:0033280	response to vitamin D	biological_process	7	Alpl;Abcb4;Spp1;Tgfb1;Crym;Tgfb2;Vim	7	1547	23	14419	0.00841765
GO:0045454	cell redox homeostasis	biological_process	5	P4hb;Pdia6;Glrx3;Glrx5;Apex1;Txn2;Sh3bgrl3;Prdx1;Pdia4;Txn1;Prdx2;Prdx6;Prdx4	13	1547	59	14419	0.00862363
GO:1900153	positive regulation of nuclear-transcribed mRNA catabolic process, deadenylation-dependent decay	biological_process	10	Tnrc6b;Tob1;Zfp36;Zfp36l1;Zfp36l2	5	1547	13	14419	0.00868581
GO:2000353	positive regulation of endothelial cell apoptotic process	biological_process	11	Ager;Cd40;Ecscr;Rgcc;Ano6	5	1547	13	14419	0.00868581
GO:0003954	NADH dehydrogenase activity	molecular_function	6	Ndufa9;Ndufs2;Mt-nd1;Ndufs3;Mt-nd5	5	1547	13	14419	0.00868581
GO:0014912	negative regulation of smooth muscle cell migration	biological_process	9	Lrp1;Apex1;Ilk;Igfbp5;Igfbp3	5	1547	13	14419	0.00868581
GO:0019430	removal of superoxide radicals	biological_process	7	Nos3;Prdx2;Sod3;Prdx1;Ccs	5	1547	13	14419	0.00868581
GO:0090103	cochlea morphogenesis	biological_process	6	Six1;Frzb;Cthrc1;Tbx18;Wnt5a;Sox9	6	1547	18	14419	0.00898682
GO:0002028	regulation of sodium ion transport	biological_process	9	Camk2d;Dmpk;Tgfb1;Nos3;Sik1;Wnk1	6	1547	18	14419	0.00898682
GO:0031386	protein tag	molecular_function	3	Ubc;Sumo4;Sumo3;Rps27a.1;Isg15;Rps27a	6	1547	18	14419	0.00898682
GO:0071944	cell periphery	cellular_component	4	Icam2;Nid1;Clu;Lyve1;Kdr;Mbp;Cdh5;Slc1a3;Msn;Vcam1;Nme2;Cd34	12	1547	53	14419	0.00913576
GO:0008584	male gonad development	biological_process	7	LOC100911672;Eif2s2;Pdgfra;Kit;Wnt5a;Prdx4;Pdgfrb;Kitlg;Cst3;Cyp1b1;Tnfsf10;Tgfb2;Cited2;Lepr;Kdr;Hnrnpa1;Sox9;Wnt4;Nasp	19	1547	100	14419	0.0093473
GO:0045944	positive regulation of transcription by RNA polymerase II	biological_process	10	Tcf15;Akap8l;Ptbp1;Fubp3;AABR07007032;Heyl;Pkd2;Bmp2;Tgfb1;Sp1;Hif1a;Srebf2;Lum;Zic2;Nme2;Ebf1;Meox1;Max;Epas1;Ldb2;Tef;Jag1;Rarb;Ddx17;Jund;Hdac1;Tsc22d1;Ssbp4;Stag2;Tbl1x;Mcf2l;Foxd1;Cops5;Nfkbia;Cited2;Psmc3;Igf1;Tardbp;Dhx36;Park7;Maf;Six1;Ier2;Ogt;Top2a;Stat6;Dmtf1;Rorb;Foxj2;Atf3;Ddx3x;Glmp;Nr1d2;Nr2f1;Camta2;Cd40;Nfe2l1;Jade1;Klf4;LOC100911672;Irf3;Ets2;Ncl;Mllt6;Tp53;S1pr1;Wnt5a;Pou3f3;Ga…	113	1547	852	14419	0.00938784
GO:0048514	blood vessel morphogenesis	biological_process	6	Col4a1;Acvrl1;Itga7;Flt1;Cyp1b1;Lox;Hif1a;Nr2f2	8	1547	29	14419	0.00941497
GO:0008180	COP9 signalosome	cellular_component	4	Cops5;Cops6;Cops4;Flot1;Stoml2;Hspa5;Hsp90ab1;Atp5f1a	8	1547	29	14419	0.00941497
GO:0003729	mRNA binding	molecular_function	7	Rps3;Fmr1;Rps5;Luc7l2;Hnrnpa1;LOC108348175;Samd4b;Cpsf6;Park7;C1qbp;Srsf1;Luc7l3;Rpl13a;AABR07065438;Ptbp1;Rpl6;Zfp36;Zfp36l1;Rbm26;Luc7l;Eif4a3;Calr;Rps3a;Rbm5;Tra2b;Snrnp70;Rpl7;Nxf1	28	1547	165	14419	0.00948272
GO:0006397	mRNA processing	biological_process	10	Son;Tra2a;Wbp4;Zfp36l1;Puf60;Srsf2;Ptbp1;Hnrnpa1;Prpf4b;Hspa8;Eif4a3;Sf1;Hnrnpa2b1;Ddx17;Akap8l;Rbm39;Mbnl2;Khdrbs3;Hnrnph1;Rbm26;Magoh;Fmr1;Ik;C1qbp;Adarb1	25	1547	143	14419	0.00950827
GO:0042752	regulation of circadian rhythm	biological_process	5	Rorb;Top2a;Nr1d1;Rock2;Id2;Csnk1e;Nr1d2;Ube3a;Ppp1ca;Fbxl3	10	1547	41	14419	0.00981393
GO:0033209	tumor necrosis factor-mediated signaling pathway	biological_process	7	Nfkbia;Lims1;Tnfrsf21;Nradd;Plvap;Ilk;Ltbr;Cd40;Tnfrsf11b	9	1547	35	14419	0.00981459
GO:0004364	glutathione transferase activity	molecular_function	6	Gsta4;Gstm3;Gstt2;Gstm2;Gsta1;Gstt3;Gstm1;Clic1;Eef1g	9	1547	35	14419	0.00981459
GO:0048468	cell development	biological_process	5	Igf1;Id2;Bmp2;Tcf3;Gata2;Gjc1;Maf;Tgfb2;Tgfb1	9	1547	35	14419	0.00981459
GO:0030501	positive regulation of bone mineralization	biological_process	8	Wnt4;Ano6;Fbn2;Gpm6b;Acvr1;Atraid;Bmp2;Isg15;Tgfb1	9	1547	35	14419	0.00981459
GO:0030175	filopodium	cellular_component	7	Vcam1;Fat1;Dmd;Kitlg;Twf2;Utrn;Acta2;Dbn1;Msn;Cd302;Cfl1;Lcp1;Abi1	13	1547	60	14419	0.0099558
GO:0070373	negative regulation of ERK1 and ERK2 cascade	biological_process	12	Spry1;Camk2n1;Atf3;Timp3;Lyn;Dmd;Klf4;Ptprr;Igf1;Dusp1;Ndrg2;Ace2;Errfi1	13	1547	60	14419	0.0099558
GO:0031625	ubiquitin protein ligase binding	molecular_function	7	Tcp1;Ubc;Tuba1b;Ywhaz;Ube2b;Uqcrc1;Calr;Bok;Pcbp2;Ywhae;Triobp;Hspa8;Per3;Isg15;Dnaja1;Sh3kbp1;Gpi;Ube2l3;Rps27a.1;Laptm4b;Slf2;Vcl;Hspa5;Rps27a;Hif1a;Prdx6;Nfkbia;Clu;Lyn;Ubxn1;Ube2a;Usp25;Spop;Cd40;Ckb;Ndufs2;Ube2c;Cacybp;LOC679539;Eif4e2;Tp53;Cct2;Ltbr;Slc25a5	44	1547	288	14419	0.0100453
GO:0001889	liver development	biological_process	7	Rarb;Ephx1;Pkd1;Hlx;Enpp1;Cited2;Cp;Aldh2;Tgfbr3;Dbp;Vwf;Wnt4;Ak2;Upf2;Ccnd1;Sp1;Slc25a4;Pros1;Pkd2;Man2a1	20	1547	108	14419	0.0103489
GO:0006457	protein folding	biological_process	4	Sugt1;Ppia;P4hb;Pdia4;Nudc;Tcp1;Dnaja1;Cryab;Hspa8;Pdia6;Cct6a;Cct3;Cdc37;Dnajb11;Pfdn1;Ppil1;Pfdn5;Hsp90ab1;Calr;Ranbp2	20	1547	108	14419	0.0103489
GO:1901991	negative regulation of mitotic cell cycle phase transition	biological_process	9	Zfp36l1;Zfp36l2;Rgcc	3	1547	5	14419	0.0104327
GO:0032836	glomerular basement membrane development	biological_process	7	Nid1;Sulf1;Col4a4	3	1547	5	14419	0.0104327
GO:0034115	negative regulation of heterotypic cell-cell adhesion	biological_process	8	Klf4;Myadm;Mbp	3	1547	5	14419	0.0104327
GO:0031536	positive regulation of exit from mitosis	biological_process	10	Tgfb1;Ube2c;Birc5	3	1547	5	14419	0.0104327
GO:0019534	toxin transmembrane transporter activity	molecular_function	5	Abcg1;Lrp5;Slc7a8	3	1547	5	14419	0.0104327
GO:0072075	metanephric mesenchyme development	biological_process	8	Pdgfrb;Pkd2;Six1	3	1547	5	14419	0.0104327
GO:0090647	modulation of age-related behavioral decline	biological_process	5	Ager;Picalm;App	3	1547	5	14419	0.0104327
GO:2001014	regulation of skeletal muscle cell differentiation	biological_process	7	Six1;Ddx17;Nr1d2	3	1547	5	14419	0.0104327
GO:0048170	positive regulation of long-term neuronal synaptic plasticity	biological_process	12	Kit;Kdr;Shank3	3	1547	5	14419	0.0104327
GO:0050861	positive regulation of B cell receptor signaling pathway	biological_process	10	Slc39a10;Cmtm3;Lyn	3	1547	5	14419	0.0104327
GO:0090184	positive regulation of kidney development	biological_process	7	Ednra;Sox9;Foxd1	3	1547	5	14419	0.0104327
GO:0075525	viral translational termination-reinitiation	biological_process	7	Eif3g;Eif3d;Eif3l	3	1547	5	14419	0.0104327
GO:1903136	cuprous ion binding	molecular_function	9	Cox17;Snca;Park7	3	1547	5	14419	0.0104327
GO:0072189	ureter development	biological_process	6	Sox9;Tbx18;Nfia	3	1547	5	14419	0.0104327
GO:0045629	negative regulation of T-helper 2 cell differentiation	biological_process	9	Hlx;Socs5;Anxa1	3	1547	5	14419	0.0104327
GO:0061304	retinal blood vessel morphogenesis	biological_process	7	Col4a1;Cyp1b1;Lrp5	3	1547	5	14419	0.0104327
GO:0071806	protein transmembrane transport	biological_process	10	LOC100362432;Gpihbp1;Sec61g	3	1547	5	14419	0.0104327
GO:0048385	regulation of retinoic acid receptor signaling pathway	biological_process	8	Cyp26b1;Crabp2;Dhrs3	3	1547	5	14419	0.0104327
GO:0045627	positive regulation of T-helper 1 cell differentiation	biological_process	11	Socs5;Hlx;Anxa1	3	1547	5	14419	0.0104327
GO:0016462	pyrophosphatase activity	molecular_function	7	Ppa1;Dctpp1;Alpl	3	1547	5	14419	0.0104327
GO:0046931	pore complex assembly	biological_process	7	Ano6;Cct8;Cct3	3	1547	5	14419	0.0104327
GO:0006166	purine ribonucleoside salvage	biological_process	9	Prtfdc1;Aprt;LOC103689983	3	1547	5	14419	0.0104327
GO:0051101	regulation of DNA binding	biological_process	6	Runx1t1;Tgfb1;Ager	3	1547	5	14419	0.0104327
GO:0005765	lysosomal membrane	cellular_component	9	Flot1;Lmbrd1;Tpcn1;Cp;Napg;Anxa6;Rab2a;Stx7;Gnb2;Tm6sf1;Glmp;Vamp8;Hspa8;Anxa2;AABR07002683;Ifitm3;Abca2;Tm9sf1;Cd164;Ahnak;Enpep;Ubxn6;LOC100361543;Cd63;Tmem165;Vamp2;Enpp1;Lrp1;Pip4p2;Rab14;Laptm4a;Atraid;Laptm4b	33	1547	204	14419	0.0106217
GO:0008191	metalloendopeptidase inhibitor activity	molecular_function	8	Timp3;Timp1;Timp2;Lxn	4	1547	9	14419	0.0106729
GO:0048407	platelet-derived growth factor binding	molecular_function	6	Pdgfrb;Col3a1;Pdgfra;Col4a1	4	1547	9	14419	0.0106729
GO:0051451	myoblast migration	biological_process	8	Six1;Megf10;Naca;Net1	4	1547	9	14419	0.0106729
GO:1990837	sequence-specific double-stranded DNA binding	molecular_function	8	Nr1d1;Thrb;Kdm5b;Mafb	4	1547	9	14419	0.0106729
GO:0033592	RNA strand annealing activity	molecular_function	8	Hnrnpa1;Fmr1;Ddx3x;Eif4h	4	1547	9	14419	0.0106729
GO:0036376	sodium ion export across plasma membrane	biological_process	11	Atp1b2;Atp1b3;Atp1b1;Atp1a2	4	1547	9	14419	0.0106729
GO:0043129	surfactant homeostasis	biological_process	9	Kdr;Adgrf5;Epas1;Ctsh	4	1547	9	14419	0.0106729
GO:2000009	negative regulation of protein localization to cell surface	biological_process	7	Gpm6b;Tax1bp3;Snx33;Picalm	4	1547	9	14419	0.0106729
GO:0046689	response to mercury ion	biological_process	7	Alad;Mbp;Nos3;Bsg	4	1547	9	14419	0.0106729
GO:0061158	3'-UTR-mediated mRNA destabilization	biological_process	12	LOC108348175;Zfp36l1;Zfp36;Zfp36l2	4	1547	9	14419	0.0106729
GO:0046697	decidualization	biological_process	5	Cited2;Bsg;Vim;AABR07054614;Gjb2;Ash1l;Ctsb	7	1547	24	14419	0.0108048
GO:0043236	laminin binding	molecular_function	5	Plekha2;Ncl;Itga7;Rpsa;Tinagl1;Ecm1;Nid1	7	1547	24	14419	0.0108048
GO:0030522	intracellular receptor signaling pathway	biological_process	5	Rorb;Thrb;Nr2f2;Glmp;Nr2f1;Flt1;Nr1d2	7	1547	24	14419	0.0108048
GO:0071260	cellular response to mechanical stimulus	biological_process	6	Slc38a2;Tgfb1;Stt3a;Ltbp1;Enpp1;Nos3;Cd40;Atp1a2;Ctsb;Bnip3;Bmp2;Hif1a;Ltbr;Ednra;Sox9	15	1547	74	14419	0.011011
GO:0010033	response to organic substance	biological_process	5	Timp1;Dusp1;Alad;Abcg1;Tgfb1;Igf1;Mgp;Ccnd1;Abcb4;Abcc4;Timp2;Cyp1b1;Asah1;Jund;Pdgfra;Calr;Btg2;Spp1;Klf4;Timp3	20	1547	109	14419	0.0114339
GO:0003730	mRNA 3'-UTR binding	molecular_function	8	Zfp36l1;Zfp36l2;Cct5;Hnrnpa1;Fmr1;Secisbp2l;Zfp36;Pum1;Tp53;Hnrnpa2b1;Tardbp;Carhsp1;Pum2	13	1547	61	14419	0.0114431
GO:0005791	rough endoplasmic reticulum	cellular_component	7	Ptgds;App;Fmr1;Rpn2;Ckap4;Mpz;Snca;Canx;Glul;Tram1;Rpl4;Lrpap1;Slc7a11	13	1547	61	14419	0.0114431
GO:1904715	negative regulation of chaperone-mediated autophagy	biological_process	10	Snca;Ctsa	2	1547	2	14419	0.0115043
GO:1905259	negative regulation of nitrosative stress-induced intrinsic apoptotic signaling pathway	biological_process	8	Dnaja1;Park7	2	1547	2	14419	0.0115043
GO:0033206	meiotic cytokinesis	biological_process	7	Actr3;Actr2	2	1547	2	14419	0.0115043
GO:0150003	regulation of spontaneous synaptic transmission	biological_process	9	Ager;App	2	1547	2	14419	0.0115043
GO:0072177	mesonephric duct development	biological_process	7	Pkd1;Pkd2	2	1547	2	14419	0.0115043
GO:1901534	positive regulation of hematopoietic progenitor cell differentiation	biological_process	8	Flt1;Foxc1	2	1547	2	14419	0.0115043
GO:0014740	negative regulation of muscle hyperplasia	biological_process	8	Klf4;Nos3	2	1547	2	14419	0.0115043
GO:1903984	positive regulation of TRAIL-activated apoptotic signaling pathway	biological_process	12	Atf3;Timp3	2	1547	2	14419	0.0115043
GO:1904293	negative regulation of ERAD pathway	biological_process	12	Usp25;Ubxn1	2	1547	2	14419	0.0115043
GO:0005093	Rab GDP-dissociation inhibitor activity	molecular_function	8	Gdi2;Gdi1	2	1547	2	14419	0.0115043
GO:0002327	immature B cell differentiation	biological_process	9	Kit;AABR07029605	2	1547	2	14419	0.0115043
GO:0090637	inner dense plaque of desmosome	cellular_component	4	Actn1;Vcl	2	1547	2	14419	0.0115043
GO:0035407	histone H3-T11 phosphorylation	biological_process	12	Stt3a;Pkn1	2	1547	2	14419	0.0115043
GO:1903033	positive regulation of microtubule plus-end binding	biological_process	9	Mapre1;Mapre3	2	1547	2	14419	0.0115043
GO:0038091	positive regulation of cell proliferation by VEGF-activated platelet derived growth factor receptor signaling pathway	biological_process	8	Pdgfrb;Pdgfra	2	1547	2	14419	0.0115043
GO:0090285	negative regulation of protein glycosylation in Golgi	biological_process	11	Acer2;Tmem59	2	1547	2	14419	0.0115043
GO:0006178	guanine salvage	biological_process	12	LOC103689983;Prtfdc1	2	1547	2	14419	0.0115043
GO:0060338	regulation of type I interferon-mediated signaling pathway	biological_process	9	Hsp90ab1;Cdc37	2	1547	2	14419	0.0115043
GO:0001869	negative regulation of complement activation, lectin pathway	biological_process	9	LOC100911545;Serping1	2	1547	2	14419	0.0115043
GO:0072284	metanephric S-shaped body morphogenesis	biological_process	6	Pdgfrb;Pkd2	2	1547	2	14419	0.0115043
GO:0008170	N-methyltransferase activity	molecular_function	7	Prmt1;LOC100361025	2	1547	2	14419	0.0115043
GO:0003308	negative regulation of Wnt signaling pathway involved in heart development	biological_process	10	Sox17;Bmp2	2	1547	2	14419	0.0115043
GO:0003938	IMP dehydrogenase activity	molecular_function	7	Impdh1;Impdh2	2	1547	2	14419	0.0115043
GO:0004422	hypoxanthine phosphoribosyltransferase activity	molecular_function	8	Prtfdc1;LOC103689983	2	1547	2	14419	0.0115043
GO:1902172	regulation of keratinocyte apoptotic process	biological_process	10	Zfp36;Zfp36l1	2	1547	2	14419	0.0115043
GO:0002133	polycystin complex	cellular_component	4	Pkd2;Pkd1	2	1547	2	14419	0.0115043
GO:0046100	hypoxanthine metabolic process	biological_process	10	Prtfdc1;LOC103689983	2	1547	2	14419	0.0115043
GO:0035582	sequestering of BMP in extracellular matrix	biological_process	12	Nbl1;Fbn1	2	1547	2	14419	0.0115043
GO:1904582	positive regulation of intracellular mRNA localization	biological_process	6	Zfp36;Zfp36l1	2	1547	2	14419	0.0115043
GO:2000729	positive regulation of mesenchymal cell proliferation involved in ureter development	biological_process	9	Tbx18;Six1	2	1547	2	14419	0.0115043
GO:1903573	negative regulation of response to endoplasmic reticulum stress	biological_process	7	Ppp1r15a;Clu	2	1547	2	14419	0.0115043
GO:2000277	positive regulation of oxidative phosphorylation uncoupler activity	biological_process	7	Slc25a4;Park7	2	1547	2	14419	0.0115043
GO:0042568	insulin-like growth factor binary complex	cellular_component	6	Igfbp3;Igfbp6	2	1547	2	14419	0.0115043
GO:0035437	maintenance of protein localization in endoplasmic reticulum	biological_process	8	Tapt1;Hspa5	2	1547	2	14419	0.0115043
GO:0018008	N-terminal peptidyl-glycine N-myristoylation	biological_process	12	Nmt1;Nmt2	2	1547	2	14419	0.0115043
GO:0004379	glycylpeptide N-tetradecanoyltransferase activity	molecular_function	8	Nmt2;Nmt1	2	1547	2	14419	0.0115043
GO:0090636	outer dense plaque of desmosome	cellular_component	4	Vcl;Actn1	2	1547	2	14419	0.0115043
GO:0097324	melanocyte migration	biological_process	9	Kit;Zeb2	2	1547	2	14419	0.0115043
GO:1905448	positive regulation of mitochondrial ATP synthesis coupled electron transport	biological_process	9	Cdk1;Ccnb1	2	1547	2	14419	0.0115043
GO:0052657	guanine phosphoribosyltransferase activity	molecular_function	8	LOC103689983;Prtfdc1	2	1547	2	14419	0.0115043
GO:1902737	dendritic filopodium	cellular_component	8	Fmr1;Dbn1	2	1547	2	14419	0.0115043
GO:0035620	ceramide transporter activity	molecular_function	6	Col4a3bp;Pltp	2	1547	2	14419	0.0115043
GO:0060352	cell adhesion molecule production	biological_process	4	Gcnt1;Golph3	2	1547	2	14419	0.0115043
GO:0035247	peptidyl-arginine omega-N-methylation	biological_process	13	LOC100361025;Prmt1	2	1547	2	14419	0.0115043
GO:0016275	[cytochrome c]-arginine N-methyltransferase activity	molecular_function	9	LOC100361025;Prmt1	2	1547	2	14419	0.0115043
GO:0060857	establishment of glial blood-brain barrier	biological_process	7	Mxra8;Dmd	2	1547	2	14419	0.0115043
GO:2000814	positive regulation of barbed-end actin filament capping	biological_process	8	Cfl1;Arpc2	2	1547	2	14419	0.0115043
GO:0061830	concave side of sperm head	cellular_component	5	Actr3;Arpc2	2	1547	2	14419	0.0115043
GO:0090287	regulation of cellular response to growth factor stimulus	biological_process	6	Dmd;Fbn1	2	1547	2	14419	0.0115043
GO:0070668	positive regulation of mast cell proliferation	biological_process	9	Kitlg;Lyn	2	1547	2	14419	0.0115043
GO:1902746	regulation of lens fiber cell differentiation	biological_process	8	Cdkn1c;Cdkn1b	2	1547	2	14419	0.0115043
GO:0014819	regulation of skeletal muscle contraction	biological_process	10	Grcc10;Dmd	2	1547	2	14419	0.0115043
GO:0014048	regulation of glutamate secretion	biological_process	9	Snca;Gabbr1	2	1547	2	14419	0.0115043
GO:0060741	prostate gland stromal morphogenesis	biological_process	5	Id4;Igf1	2	1547	2	14419	0.0115043
GO:1903094	negative regulation of protein K48-linked deubiquitination	biological_process	11	Ubxn1;Park7	2	1547	2	14419	0.0115043
GO:0072277	metanephric glomerular capillary formation	biological_process	7	Pdgfrb;Pdgfra	2	1547	2	14419	0.0115043
GO:0002683	negative regulation of immune system process	biological_process	6	Sox9;Igf1	2	1547	2	14419	0.0115043
GO:0097125	cyclin B1-CDK1 complex	cellular_component	6	Cdk1;Ccnb1	2	1547	2	14419	0.0115043
GO:0010872	regulation of cholesterol esterification	biological_process	9	Abcg1;LOC100361543	2	1547	2	14419	0.0115043
GO:0046038	GMP catabolic process	biological_process	12	Prtfdc1;LOC103689983	2	1547	2	14419	0.0115043
GO:0031086	nuclear-transcribed mRNA catabolic process, deadenylation-independent decay	biological_process	12	Zfp36;Zfp36l1	2	1547	2	14419	0.0115043
GO:0002513	tolerance induction to self antigen	biological_process	5	Tgfb1;Lyn	2	1547	2	14419	0.0115043
GO:2000157	negative regulation of ubiquitin-specific protease activity	biological_process	11	Park7;Ubxn1	2	1547	2	14419	0.0115043
GO:0070381	endosome to plasma membrane transport vesicle	cellular_component	9	Picalm;Rab6a	2	1547	2	14419	0.0115043
GO:0071387	cellular response to cortisol stimulus	biological_process	7	Klf9;Cyp1b1	2	1547	2	14419	0.0115043
GO:0032263	GMP salvage	biological_process	10	Prtfdc1;LOC103689983	2	1547	2	14419	0.0115043
GO:0035402	histone kinase activity (H3-T11 specific)	molecular_function	10	Pkn1;Stt3a	2	1547	2	14419	0.0115043
GO:0015891	siderophore transport	biological_process	7	Lcn2;Slc22a17	2	1547	2	14419	0.0115043
GO:0030678	mitochondrial ribonuclease P complex	cellular_component	8	RGD1305089;Hsd17b10	2	1547	2	14419	0.0115043
GO:0008356	asymmetric cell division	biological_process	5	Actr2;Actr3	2	1547	2	14419	0.0115043
GO:1990144	intrinsic apoptotic signaling pathway in response to hypoxia	biological_process	7	Tp53;Bnip3	2	1547	2	14419	0.0115043
GO:0035583	sequestering of TGFbeta in extracellular matrix	biological_process	11	Fbn2;Fbn1	2	1547	2	14419	0.0115043
GO:1905049	negative regulation of metallopeptidase activity	biological_process	11	Timp2;Timp1	2	1547	2	14419	0.0115043
GO:0009438	methylglyoxal metabolic process	biological_process	6	Glo1;Park7	2	1547	2	14419	0.0115043
GO:0016323	basolateral plasma membrane	cellular_component	5	Flot1;Anxa2;Slc12a2;Lrp1;Abcc4;Tjp1;Msn;Enpp1;Pkd1;Slc22a2;Atp1b1;Mpz;Vamp8;Cldn1;Slc1a3;Orai1;Gpihbp1;Slc7a8;Tfrc;Stk39;Car11;Slc12a6;Dstyk;Lepr;Anxa1;Slc38a3;Stx4	27	1547	160	14419	0.0115087
GO:0004879	nuclear receptor activity	molecular_function	6	Nr1d1;Glmp;Thrb;Nr1d2;Nr2f1;Nr2f2;Rarb;Rorb	8	1547	30	14419	0.0116581
GO:0048545	response to steroid hormone	biological_process	6	Lox;Ccnd1;Igfbp2;Abca2;Paqr5;Spp1;Idh1;Igf1;Cyp1b1;Abcb4	10	1547	42	14419	0.0116732
GO:1903561	extracellular vesicle	cellular_component	6	Slc12a2;Sdcbp;Atp1b1;Mfge8;Vcl;Prelp;Cd9;Gria4;Serpine2	9	1547	36	14419	0.0118702
GO:0002026	regulation of the force of heart contraction	biological_process	9	Apln;Pde5a;Atp1a2;Atp2a2;Camk2d;Glrx3	6	1547	19	14419	0.0119637
GO:0001954	positive regulation of cell-matrix adhesion	biological_process	8	Ninj1;Dmd;Ptprj;Utrn;Plekha2;Ilk	6	1547	19	14419	0.0119637
GO:0030325	adrenal gland development	biological_process	7	Cyp1b1;Cdkn1c;Pdgfra;Wnt4;Pdgfrb;Mdk	6	1547	19	14419	0.0119637
GO:0050431	transforming growth factor beta binding	molecular_function	6	Twsg1;Ltbp4;Acvrl1;Tgfbr3;Acvr1;Ltbp1	6	1547	19	14419	0.0119637
GO:0071158	positive regulation of cell cycle arrest	biological_process	9	Rgcc;Tp53;Uhrf2;Id2;Pkd2;Tgfb1	6	1547	19	14419	0.0119637
GO:0045861	negative regulation of proteolysis	biological_process	9	Camk2n1;Tp53;Timp3;Serpine2;Cst3;Timp2	6	1547	19	14419	0.0119637
GO:0030855	epithelial cell differentiation	biological_process	6	Rarb;Cdk1;Cd63;Cnn3;Rpsa;Six1;Id3;Tagln2;Ctsb;Pgk1;F11r;Tpp1	12	1547	55	14419	0.0123037
GO:0030509	BMP signaling pathway	biological_process	10	Tgfbr3;Usp9x;Bmp2;Egr1;Acvr1;Tob1;Acvrl1;Ube2d3;Twsg1;Tgfb2;Tgfb1;Id1	12	1547	55	14419	0.0123037
GO:0048037	cofactor binding	molecular_function	4	Sgk1;Birc5;Tkt;Lmo2;Phyh	5	1547	14	14419	0.012335
GO:0004180	carboxypeptidase activity	molecular_function	8	Cpq;Ctsa;Ace2;Ctsz;Aebp1	5	1547	14	14419	0.012335
GO:0001709	cell fate determination	biological_process	5	Atf3;Cyp26b1;Ptch1;Jag1;Gata2	5	1547	14	14419	0.012335
GO:0010666	positive regulation of cardiac muscle cell apoptotic process	biological_process	12	Camk2d;Tp53;Bnip3;Mff;Igfbp3	5	1547	14	14419	0.012335
GO:0043295	glutathione binding	molecular_function	6	Gstm2;Gstm3;Gstm1;Gsta4;Gsta1	5	1547	14	14419	0.012335
GO:0005614	interstitial matrix	cellular_component	6	Vwa1;Ccdc80;Abi3bp;Igf1;Egflam	5	1547	14	14419	0.012335
GO:0019941	modification-dependent protein catabolic process	biological_process	9	Rps27a;Isg15;Rps27a.1;Ube2l6;Ubc	5	1547	14	14419	0.012335
GO:0001933	negative regulation of protein phosphorylation	biological_process	10	Fkbp1a;Pid1;Pkn1;Ogt;Tardbp;Ccnb1;Snca;Tgfb1;Myadm;Stk39;Park7;Lyn;Ager;Igfbp3;Bag1	15	1547	75	14419	0.0124376
GO:0000166	nucleotide binding	molecular_function	5	Hspa2;Rab6a;Hint1;Prtfdc1;Vps4b;LOC103689983;Impdh2;Hnrnpa1;Atrx.1;Ddx17;Adcy6;Srsf2;LOC680039;Stk38;Hnrnpa2b1;Hspa8;Srsf5;Actr3;Mcm6;Itpa;Sept7;U2af1;Ilk;Rtcb;Ptbp1;Csnk1e;Hist1h1e;Srsf1;Sult1a1;Rmi1;Gem;Impdh1;Tra2b;Atp1a2;Cpsf6;Rcan2;Gnai2;Psmc3;Sept8;Elavl1;Clk4;LOC100363469;Dyrk2;Snrnp70;Hnrnph1	45	1547	300	14419	0.0127563
GO:0042542	response to hydrogen peroxide	biological_process	7	Ldha;Pdgfrb;Hbb;Cdk1;Dusp1;Hba-a2.1;Eef2;Park7;Mt-nd5;Cryab;Hba-a2;Mt-nd6;Ube3a	13	1547	62	14419	0.0130969
GO:0032956	regulation of actin cytoskeleton organization	biological_process	7	Clasp2;Arhgap18;Tgfb2;Twf2;Lrp1;Rhoc;Pam;Ccdc88a;Gpm6b;Ilk;Pdgfrb;Triobp;Rock2	13	1547	62	14419	0.0130969
GO:0001085	RNA polymerase II transcription factor binding	molecular_function	6	Id3;Spen;Klf4;Tbx18;Tp53;Id4;Atf4;Gata2;LOC100911672;Id1;Id2	11	1547	49	14419	0.0131081
GO:0005682	U5 snRNP	cellular_component	8	Prpf18;Snrpb;Snrpd1;Snrpe;Snrpd3;LOC687679;Snrpd2	7	1547	25	14419	0.0136473
GO:0030833	regulation of actin filament polymerization	biological_process	8	Arhgap18;Plekhg2;Eln;Arpc2;Eps8;Dbn1;Pfn1	7	1547	25	14419	0.0136473
GO:0010498	proteasomal protein catabolic process	biological_process	8	Nr1d1;Psmb10;Psmb1;Psma7;Psmb5;Psmb2;Psmb4	7	1547	25	14419	0.0136473
GO:0043536	positive regulation of blood vessel endothelial cell migration	biological_process	11	Hif1a;Nos3;Atp5f1a;Cd40;Tgfb1;Sp1;Kdr	7	1547	25	14419	0.0136473
GO:0003785	actin monomer binding	molecular_function	7	LOC100364435;Nos3;Twf2;Pfn1;Tmsb4x;Cobll1;Lima1	7	1547	25	14419	0.0136473
GO:0030864	cortical actin cytoskeleton	cellular_component	8	Myzap;Utrn;Gsn;Flot1;Myadm;Myrip;Cfl1;Shroom4;Lasp1;Cldn5	10	1547	43	14419	0.0137866
GO:0030335	positive regulation of cell migration	biological_process	8	Mylk;Fam89b;Tgfb1;Pdgfra;Kit;Hspa5;S1pr1;Kdr;Bmp2;Lyn;Acvr1;Ilk;Sema3c;Lamb1;Cemip;Tgfb2;Pdgfd;Hbegf;Ctsh;Ager;Rack1;Stx4;Sdcbp;Pdgfrb;Flt1;Spag9;Cxcl12;Igf1;Wnt5b;Myadm	30	1547	185	14419	0.0138856
GO:0050679	positive regulation of epithelial cell proliferation	biological_process	8	Glul;Sox9;Tbx18;Tgfb1;Kdr;Nme1;Grn;Igf1;Id1;Foxp2;Nme2;Wnt5a	12	1547	56	14419	0.0141734
GO:0000082	G1/S transition of mitotic cell cycle	biological_process	7	Ccnd1;Lats2;Cdkn3;Id4;Camk2d;Eif4ebp1;Acvr1;Ranbp2;AABR07008439;Paics;Cdkn1b;Plk2	12	1547	56	14419	0.0141734
GO:0014911	positive regulation of smooth muscle cell migration	biological_process	9	Cyp1b1;Vtn;Arpc2;Tmsb4x;Pdgfrb;Camk2d;Igf1;Ager;Egr1	9	1547	37	14419	0.0142305
GO:0042626	ATPase-coupled transmembrane transporter activity	molecular_function	8	Abcc4;Abcd3;Abca8a;Abcg1;Abca2;Abca1;Abcb4;Abcg2;Abcc9	9	1547	37	14419	0.0142305
GO:0043066	negative regulation of apoptotic process	biological_process	9	Tp53;Kdr;Anp32b;Son;Dnaja1;Mpz;Lims1;Igf1;Nme2;Dusp1;Ilk;Bnip3;Rarb;Cops5;Hif1a;Sox9;Hspa5;Wnt5a;Flt1;Ier3;Dstyk;Birc2;Tie1;Glo1;Tgfb2;Ctsh;Clu;Kitlg;Zfand6;Cdkn1b;Tsc22d1;Cdk1;Park7;Npm1;Pdgfrb;Axl;Ufm1;Pim3;Kit;Id1;Cd59;Cryab;Cited2;Timp1;Pam16;Snca;Ednra;Birc5;Rps3a;Btg2;Bag1;Pou3f3;Ncl;Golph3;Aldh2;Pdgfra;Ddx3x;Plk2;Hsp90ab1;Sgk1;Lims2	61	1547	431	14419	0.0144767
GO:0071320	cellular response to cAMP	biological_process	9	Rpl13a;Tf;LOC498555;Rplp0;Igfbp5;Hspa5;App;Cyp1b1;Pkd2;Enpp1;Apex1;Zfp36l1;Nos3	13	1547	63	14419	0.0149284
GO:0000981	DNA-binding transcription factor activity, RNA polymerase II-specific	molecular_function	5	Hif1a;Nfia;Maf;Zbed5;Sox9;Jund;Foxs1;Lmo2;Elf2;Elk3;Epas1;Sp1;Epm2aip1;Foxc1;Foxj2;Pttg1;Sox17;Tp53;Mafb;Fli1;Foxp2;Atf4;Ets2;Etv1;Foxd1;Dmtf1	26	1547	156	14419	0.0151005
GO:0005856	cytoskeleton	cellular_component	6	Add3;Npm1;Ivns1abp;Cdc42ep4;Wasf2;Slc7a11;Klhl5;Ckap4;Ptpn13;Dctn2;Kank4;Gnai2;Des;Dbn1;AABR07007032;Msn;Vim;Dync1i2;Snca;Rock2;Hspa2;Actg1;Tec;Vcl;Aif1l;Pfn1;Tapt1;Myzap;Nos3;Ubr4;Stom;Cotl1;Actr3;Sdcbp;Arpc2;Nostrin;Actb;Frmd6;Sh3kbp1;Stk39;Macf1;Abi1;Sept7;Mapre3;Kitlg;Sept8;Clns1a;Fermt2;Tmsb4x	49	1547	335	14419	0.0151448
GO:0014704	intercalated disc	cellular_component	6	Camk2d;Jup;Vcl;Fxyd1;Dst;Atp2a2;Tjp1;Des;Atp1b1;Anxa6;Atp1a2	11	1547	50	14419	0.0152218
GO:0017022	myosin binding	molecular_function	6	Trpm7;Fxyd1;Myrip;Dmd;Cald1;Trak1	6	1547	20	14419	0.0155713
GO:0071004	U2-type prespliceosome	cellular_component	8	Snrpb;Snrnp70;Luc7l3;Luc7l2;Luc7l;LOC687679	6	1547	20	14419	0.0155713
GO:0035094	response to nicotine	biological_process	6	Mt-nd6;Gabbr1;Igf1;Lepr;Vcam1;Aldh2;Bag1;Slc7a11;Gsta4;Atp1a2	10	1547	44	14419	0.0161736
GO:0033673	negative regulation of kinase activity	biological_process	11	Ajuba;Cdkn1b;Wnk1;Cdkn1c	4	1547	10	14419	0.0162954
GO:0030195	negative regulation of blood coagulation	biological_process	8	Pros1;Serpine2;Thbd;Cd34	4	1547	10	14419	0.0162954
GO:0005391	sodium:potassium-exchanging ATPase activity	molecular_function	11	Atp1b1;Atp1b3;Atp1a2;Atp1b2	4	1547	10	14419	0.0162954
GO:0017166	vinculin binding	molecular_function	6	Dmd;Actn1;Rtcb;Utrn	4	1547	10	14419	0.0162954
GO:0007435	salivary gland morphogenesis	biological_process	7	Ctnnd1;Twsg1;Tgfb1;Tgfb2	4	1547	10	14419	0.0162954
GO:0032060	bleb assembly	biological_process	8	Pmp22;Ano6;Prdx6;Mylk	4	1547	10	14419	0.0162954
GO:0030502	negative regulation of bone mineralization	biological_process	8	Sox9;Hif1a;Srgn;Ecm1	4	1547	10	14419	0.0162954
GO:0019774	proteasome core complex, beta-subunit complex	cellular_component	4	Psmb2;Psmb1;Psmb5;Psmb4	4	1547	10	14419	0.0162954
GO:0035278	miRNA mediated inhibition of translation	biological_process	12	Eif6;Zfp36;Tnrc6a;Tnrc6b	4	1547	10	14419	0.0162954
GO:0040037	negative regulation of fibroblast growth factor receptor signaling pathway	biological_process	9	Wnt4;Wnt5a;Sulf1;Spry1	4	1547	10	14419	0.0162954
GO:0048711	positive regulation of astrocyte differentiation	biological_process	12	Id2;Actr3;Serpine2;Bmp2	4	1547	10	14419	0.0162954
GO:0060674	placenta blood vessel development	biological_process	6	Pkd2;Nr2f2;Arid1a;Pkd1	4	1547	10	14419	0.0162954
GO:0001822	kidney development	biological_process	6	Cdkn1c;Foxc1;Dcn;Nek1;Wnt4;Fbn1;Six1;Pdgfrb;Pou3f3;Pkd2;Irx3;Ctnnd1;Adamts1;Sulf1;Pkd1;Itga8;Cenpf;Odc1;Kcnj8;Foxd1;Tgfb2	21	1547	120	14419	0.0163144
GO:0051301	cell division	biological_process	4	Mapre1;Cks1b;Cdc20;Cdca8;Cdk1;Ccnb1;Stag2;Clasp2;Sept7;Birc5;Ppp1ca;Babam1;Mau2;Cks2;Rps3;Pttg1;Cd2ap;Cdk19;Ralbp1;Ran;Ist1;Vps4b;Anapc5;Gnai2;Dynlt1;Mapre3;Map4;Nudc;Cenpw;Ccnd1;Ppp1cb	31	1547	195	14419	0.0163909
GO:0042995	cell projection	cellular_component	4	Ilk;Plxnd1;Gria4;Tapt1;Fmr1;Glul;Mapre1;Enpp1;Clstn1;Vim;Actr3;Arpc2;Mdk;Cnp;Spp1;Cst3;Mbp;Msn;Fermt2;Shank3;Macf1;Gabbr1;Laptm4b;Aif1l;Dmd;Abi1;Sept7;Slc1a3;Prom1	29	1547	180	14419	0.0167063
GO:0071013	catalytic step 2 spliceosome	cellular_component	7	Raly;Hnrnpa1;Hnrnpa2b1;Nrde2;Hnrnph1;Snrpf;Eif4a3;Prpf4b;Srsf1;Snrpd3;LOC687679;Magoh;Snrpd2;Snrpd1;Snrpe;Frg1;Snrpb;Phf5a;Sf3b2;Ppil1	20	1547	113	14419	0.0167107
GO:0044849	estrous cycle	biological_process	5	Anxa1;Ncor2;Egr1;Cyp1b1;Clu	5	1547	15	14419	0.016897
GO:0005031	tumor necrosis factor-activated receptor activity	molecular_function	7	Nradd;Ltbr;Cd40;Tnfrsf21;Tnfrsf11b	5	1547	15	14419	0.016897
GO:0008097	5S rRNA binding	molecular_function	8	Rpl5;Rpl4;Rpl7;Eef2;Rpl3	5	1547	15	14419	0.016897
GO:0019825	oxygen binding	molecular_function	5	LOC103694857;Hba-a2;Hbb;Hba-a2.1;LOC689064	5	1547	15	14419	0.016897
GO:0032870	cellular response to hormone stimulus	biological_process	6	Ramp1;Igfbp2;Ramp2;Sik1;Dusp1;Aldh2;Fosb;Jund;Igfbp7	9	1547	38	14419	0.0169198
GO:0048286	lung alveolus development	biological_process	5	Man2a1;Igfbp5;Igf1;Foxp2;Dbn1;Errfi1;Kdr;Hopx;Tns3	9	1547	38	14419	0.0169198
GO:0045787	positive regulation of cell cycle	biological_process	7	Cited2;Birc5;Tp53;Stt3a;Id2;Ccnb1;Calr;Tgfb2;Tcf3	9	1547	38	14419	0.0169198
GO:0005720	nuclear heterochromatin	cellular_component	8	Hist1h1b;Igfbp3;Uhrf2;Tnks1bp1;Tcp1;Hist1h1e;Foxc1	7	1547	26	14419	0.0169871
GO:0015078	proton transmembrane transporter activity	molecular_function	9	Atp6v0a1;Atp6v0e1;Mt-atp6;Atp5mc2;Mt-atp8;Atp5me;Atp5pf	7	1547	26	14419	0.0169871
GO:0019216	regulation of lipid metabolic process	biological_process	7	Nr1d1;Id2;Tbl1x;Thrb;Nr1d2;Adgrf5;H2afy	7	1547	26	14419	0.0169871
GO:0042981	regulation of apoptotic process	biological_process	8	Tgfb1;Bmp2;Nradd;Tardbp;Lrp5;Tnfrsf21;Sh3kbp1;Bok;LOC108348098;Nme1;Sox9;Cd40;Sgk1;Clu;Stk39;Dusp1;Nek1;Apex1;Ltbr;Map2k6;AABR07054614;Tgfb2;Tp53;Nme3;Birc2;Nme2;Anp32b;Tnfrsf11b;Egr1;Prdx2	30	1547	188	14419	0.017143
GO:0010862	positive regulation of pathway-restricted SMAD protein phosphorylation	biological_process	11	Csnk2b;Tgfb2;Sdcbp;Acvrl1;Twsg1;Bmp2;Tgfb1;Acvr1	8	1547	32	14419	0.0172851
GO:0005753	mitochondrial proton-transporting ATP synthase complex	cellular_component	7	Mt-atp6;Mt-atp8;LOC103693430;Atp5pf;LOC691427;Atp5f1c;Atp5me;Atp5f1a	8	1547	32	14419	0.0172851
GO:0009060	aerobic respiration	biological_process	8	Cox6a1;Mt-co3;Uqcrh;Uqcrc1;Mdh2;Oxa1l;Pmpcb;Uqcr10	8	1547	32	14419	0.0172851
GO:0044295	axonal growth cone	cellular_component	6	Aatk;Ptch1;Dynlt1;Dbn1;Fmr1;Clasp2;Flrt3;Trak1	8	1547	32	14419	0.0172851
GO:0050839	cell adhesion molecule binding	molecular_function	5	Tgfbi;Vcam1;Smagp;Cd200;Itga7;Nectin2;Ctnnd1;Msn;Sdcbp;Jup;Itgb4	11	1547	51	14419	0.0175813
GO:0071356	cellular response to tumor necrosis factor	biological_process	8	Slc2a4;Cd40;Vcam1;Zfp36l1;Zfp36l2;Nos3;Nfkbia;Birc2;Zfp36;Cyp1b1;Pid1;Cldn1;Cfl1;Sgms1;Actr3;Zfand6;Dbn1;Tnfrsf21;Lcn2;Abcb4;Adamts12	21	1547	121	14419	0.0178093
GO:0005739	mitochondrion	cellular_component	6	Ak2;Tshz3;Bag1;Nme2;Cox6b1.1;LOC103693776;Atp5mc2;Prdx6;Mt-nd5;Uqcr10;Coq10b;Grn;Ranbp2;Apex1;Aldh6a1;Emc8;Ndufa8;Mt-co2;Ndufa9;Hsd17b10;Atp5pf;Mrps33;Dynlt1;Slc25a3;Slc25a17;Uqcrc1;Mrpl17;Ogt;Ltbp1;Atp5f1c;Glul;Hibadh;Nme3;Lrp5;Abcd3;Uqcrh;Wdr26;Cox17;Ndfip2;Rack1;Tomm7;LOC100363502;Prodh1;Phyh;Ywhaz;Txn2;Ndufa12;Ier3;Ndufs2;Marc2;Txn1;Chchd3;Mt-nd1;Prdx2;Acadl;Atp6v1e1;Prdx4;LOC108348111;Cox5a;…	190	1547	1540	14419	0.0184933
GO:0045668	negative regulation of osteoblast differentiation	biological_process	8	Id2;Tob1;Ptch1;Id1;AABR07008439;Id3;Lrp5;Twsg1;Igfbp5;Rorb	10	1547	45	14419	0.0188536
GO:0003779	actin binding	molecular_function	6	Pfn1;Arpc2;Tmsb4x;Trpm7;Dbn1;Gmfg;Dmd;Add3;Klhl5;Cfl1;Cald1;Parvb;Eps8;Msn;Marcksl1;Fxyd5;Vcl;Cnn3;Utrn;Actr3;Shank3;Dst;Nos3;AABR07007032;Macf1;Myrip;Aif1l;Cotl1;Ccdc88a;S100a4;Gsn;Abracl	32	1547	205	14419	0.0190855
GO:0051280	negative regulation of release of sequestered calcium ion into cytosol	biological_process	8	Tgfb1;Fkbp1a;Tgfb2	3	1547	6	14419	0.0192089
GO:0009143	nucleoside triphosphate catabolic process	biological_process	9	Enpp1;Dctpp1;Itpa	3	1547	6	14419	0.0192089
GO:0060426	lung vasculature development	biological_process	7	Errfi1;Igf1;Id1	3	1547	6	14419	0.0192089
GO:0051045	negative regulation of membrane protein ectodomain proteolysis	biological_process	9	Timp2;Timp3;Timp1	3	1547	6	14419	0.0192089
GO:0008525	phosphatidylcholine transporter activity	molecular_function	6	Pltp;Pitpna;Abcb4	3	1547	6	14419	0.0192089
GO:0001780	neutrophil homeostasis	biological_process	5	Mecom;Jam3;Anxa1	3	1547	6	14419	0.0192089
GO:0044794	positive regulation by host of viral process	biological_process	8	Ppib;Cfl1;Cav2	3	1547	6	14419	0.0192089
GO:0032050	clathrin heavy chain binding	molecular_function	6	Picalm;Cemip;Lrp1	3	1547	6	14419	0.0192089
GO:0071403	cellular response to high density lipoprotein particle stimulus	biological_process	6	Nos3;Abca1;Abcg1	3	1547	6	14419	0.0192089
GO:0036402	proteasome-activating ATPase activity	molecular_function	11	Psmc2;Psmc3;Psmc5	3	1547	6	14419	0.0192089
GO:0097433	dense body	cellular_component	6	Actn1;Actb;Actg1	3	1547	6	14419	0.0192089
GO:0035749	myelin sheath adaxonal region	cellular_component	4	Cnp;Anxa2;Stx4	3	1547	6	14419	0.0192089
GO:0006110	regulation of glycolytic process	biological_process	10	Hif1a;Ogt;Eif6	3	1547	6	14419	0.0192089
GO:0061154	endothelial tube morphogenesis	biological_process	8	Acvrl1;Csnk2b;Rhob	3	1547	6	14419	0.0192089
GO:0015871	choline transport	biological_process	7	Slc22a2;Slc6a8;Slc44a1	3	1547	6	14419	0.0192089
GO:0070469	respirasome	cellular_component	4	Mt-nd6;Ndufa4;Ndufa8	3	1547	6	14419	0.0192089
GO:0045794	negative regulation of cell volume	biological_process	8	Clns1a;Shank3;Ano6	3	1547	6	14419	0.0192089
GO:0034405	response to fluid shear stress	biological_process	5	Pdgfrb;Pkd1;Nos3	3	1547	6	14419	0.0192089
GO:1902416	positive regulation of mRNA binding	biological_process	8	Fmr1;Eif3c;Eif3d	3	1547	6	14419	0.0192089
GO:0006068	ethanol catabolic process	biological_process	8	Adh4;Aldh2;Sult1a1	3	1547	6	14419	0.0192089
GO:0001652	granular component	cellular_component	7	Clec3b;Surf6;Npm1	3	1547	6	14419	0.0192089
GO:0061037	negative regulation of cartilage development	biological_process	7	Frzb;Tgfb2;Rarb	3	1547	6	14419	0.0192089
GO:0033595	response to genistein	biological_process	6	Abcb4;Ager;Gstm2	3	1547	6	14419	0.0192089
GO:0048103	somatic stem cell division	biological_process	6	Zfp36l2;Kit;Tgfb2	3	1547	6	14419	0.0192089
GO:0042256	mature ribosome assembly	biological_process	10	Ddx3x;C1qbp;Eif6	3	1547	6	14419	0.0192089
GO:0005796	Golgi lumen	cellular_component	7	Vtn;Hs3st1;Lrpap1	3	1547	6	14419	0.0192089
GO:0002181	cytoplasmic translation	biological_process	9	LOC100360449;Rpl31;Rps3a;RGD1565131;Rplp1;Rpl6;LOC108349682;Rpl15;LOC100364457;Rpl29;AABR07065438;Rpl7;LOC498555;Rpl4;Rpl27a;Eif4h;Rplp0	17	1547	93	14419	0.0193891
GO:0005125	cytokine activity	molecular_function	7	Tgfb1;Tnfsf10;Kitlg;Gpi;Timp1;Il17d;Rpl13a;Tnfsf13;Spp1;Tnfrsf11b;Tgfb2;Wnt5a;Bmp2;Grn	14	1547	72	14419	0.0195105
GO:0034976	response to endoplasmic reticulum stress	biological_process	6	Atf4;Srpx;Ppp1r15a;P4hb;Flot1;Tmem33;Tardbp;Hspa5;Pdia6;Atp2a2;Ufm1;Col4a3bp;Pdia4;Eef2	14	1547	72	14419	0.0195105
GO:0001891	phagocytic cup	cellular_component	5	Arhgap12;Rack1;Lcp1;Pear1;Megf10;Anxa1	6	1547	21	14419	0.0198668
GO:0007163	establishment or maintenance of cell polarity	biological_process	4	Parvb;Macf1;Spint2;Actr3;Actr2;Clasp2;Rhoc;Fat1;Lims1	9	1547	39	14419	0.019962
GO:0005581	collagen trimer	cellular_component	4	Col4a1;Cthrc1;Col8a1;Col4a3;Lox;Col3a1;Col5a2;Col15a1;Col11a1	9	1547	39	14419	0.019962
GO:0031941	filamentous actin	cellular_component	4	Cd2ap;Tmsb4x;Tpm3;Shroom4;Arpc2;Pkd2;Fermt2;Arpc3	8	1547	33	14419	0.0207304
GO:0001937	negative regulation of endothelial cell proliferation	biological_process	9	Acvrl1;Nr2f2;Cav2;Atp5f1a;Ager;Sulf1;Rgcc	7	1547	27	14419	0.0208644
GO:0048754	branching morphogenesis of an epithelial tube	biological_process	6	Sema5a;Rasip1;Kdr;Wnt4;Mgp;Pkd1;Igf1	7	1547	27	14419	0.0208644
GO:0014069	postsynaptic density	cellular_component	5	Picalm;Ywhaz;Mt-nd2;Map4;Ifngr1;Abhd17a;Dbn1;Srgap2;Gria4;Shank3;Camk2n1;AABR07007032;Clstn1;Pja2;Hspa8;Eps8;Dst;Lyn;Add3;Actr2;Itga8;Dmd;Macf1;Cnn3;Ptch1;Flrt3;Sorbs2;Cryab;Plcb4;Bnip3;Cald1;Abi1;Sigmar1;Fmr1	34	1547	222	14419	0.0208949
GO:0042127	regulation of cell population proliferation	biological_process	6	Ltbr;Sox9;Anxa1;Cxcl1;Ptch1;Sgk1;Grap;Tp53;Igf1;Klf4;Hif1a;Cd40;Jup;Jund;Pkd2;Mecom;Tnfrsf11b;Ccdc88a;Tnfrsf21;Tgfb2;S100a11;Ndrg1;Tec;Stat6;Jag1;Nfkbia;Stt3a;Nradd;Lyn;Tgfb1	30	1547	191	14419	0.0209824
GO:0005783	endoplasmic reticulum	cellular_component	6	Tmco1;Rap1gds1;LOC100362400;Yipf4;Sptssa;Ppp1r15a;Cpq;Mgp;Stom;Scd2;Vcam1;P4hb;Grn;AABR07054469;Rps3a;Ccdc88a;Rpl13;Nrros;Vtn;Emid1;Cd320;Canx;Ssr4;Park7;Tp53;Ssr2;Rplp0;Atp2a3;Dnajb9;Trappc5;Pdia4;LOC108348064;Aatk;Clu;Ifngr1;Ctsz;Ckap4;Prdx4;Rrbp1;Lrpap1;Stim1;Mal;Cst3;Tgfbr3;Cav2;Rce1;Tmem33;Rpl10;Ubxn1;Hspa5;Ufm1;Dpm2;Kdr;Ndfip2;Atl2;Rpl27a;Spcs3;Cped1;Pdia6;Tmed4;Ifitm3;Rnf5;Ktn1;Sec16a;Tmed…	111	1547	860	14419	0.0210615
GO:0014823	response to activity	biological_process	4	Cdk1;Ager;Nos3;Flt1;Uqcrc1;Hif1a;Txn1;Dbn1;Sult1a1;Fmr1;Igf1;Cfl1;Alad	13	1547	66	14419	0.0216035
GO:0007623	circadian rhythm	biological_process	4	Ndufa9;Id4;Id2;Abcb4;Per3;Csnk1e;Tp53;Klf9;Nr1d1;Id1;Id3;Igf1;Rorb;Dbp;Atf4;Impdh2	16	1547	87	14419	0.0216791
GO:0071456	cellular response to hypoxia	biological_process	6	Fam162a;Hif1a;Bnip3;Pgk1;Eno1;P4hb;Slc2a4;Eif4ebp1;Ndrg1;Eln;Epas1;Npepps;Rgcc;Ccnb1;Cox4i2;Zfp36l1;AABR07054614;Tp53;Flt1;S100b	20	1547	116	14419	0.0217901
GO:0030324	lung development	biological_process	6	Asah1;Wnt5a;Hnrnpa1;Nos3;Tshz3;Kdr;Igf1;Cp;Epas1;Mgp;Ager;Foxp2;Sp1;Lox;Pdgfra;Tgfb2;Adamts2;Tgfb1;Eif4ebp1;Ccn2	20	1547	116	14419	0.0217901
GO:0071850	mitotic cell cycle arrest	biological_process	6	Dusp1;Tp53;Rgcc;Gadd45gip1;Cdkn1b	5	1547	16	14419	0.0224519
GO:0098531	ligand-activated transcription factor activity	molecular_function	5	Nr1d2;Rorb;Nr1d1;Thrb;Rarb	5	1547	16	14419	0.0224519
GO:0043565	sequence-specific DNA binding	molecular_function	7	Hlx;Elk3;Tp53;Etv1;Atf4;Elf2;Ncl;Snapc1;Fli1;Srebf2;Irx3;Max;Fosb;Sox13;Sox17;Rorb;Irf3;Ptbp1;Sox9;Foxc1;Foxd1;Tcf3;Foxj2;Epas1;Gata2;Top2a;Camta2;Nr1d1;Meox1;Rarb;Zeb2;Heyl;Foxp2;Klf4;Maf;Nr1d2;Mecom;Foxn2;Hif1a;Six1;Ncor2;Thrb;Tef;Zfhx4;Dmtf1;Stat6;Pou3f3;Ets2;Nr2f1;Nr2f2;Egr1;Sp1;Jund	53	1547	376	14419	0.0230444
GO:0045471	response to ethanol	biological_process	6	Igf1;Tjp1;Atp5mc2;Eif4ebp1;Gsn;Gstm1;Eef2;Eef1b2;Ccnd1;Alad;Birc2;Slc2a4;Cldn1;Actr2;Gabbr1;Nos3;Ctsb;Cdk1;Flt1;Cldn5;Vcam1;Tp53;Rps3a	23	1547	139	14419	0.0230645
GO:0007566	embryo implantation	biological_process	4	Klf9;Serpine2;Igfbp7;Bsg;Lamb1;Cst3;Grn;AABR07054614;Arid1a	9	1547	40	14419	0.02338
GO:0060317	cardiac epithelial to mesenchymal transition	biological_process	8	Heyl;Bmp2;Tgfbr3;Tgfb2	4	1547	11	14419	0.0234674
GO:0050921	positive regulation of chemotaxis	biological_process	8	Rarres2;Pdgfrb;Tgfb1;Stx4	4	1547	11	14419	0.0234674
GO:0010955	negative regulation of protein processing	biological_process	10	Glg1;Tmem59;Ppp1r15a;Fmr1	4	1547	11	14419	0.0234674
GO:0001775	cell activation	biological_process	4	Tgfb1;Timp1;Igf1;Cst3	4	1547	11	14419	0.0234674
GO:0070306	lens fiber cell differentiation	biological_process	7	Slc7a11;Tgfb1;Maf;Kdm5b	4	1547	11	14419	0.0234674
GO:0070935	3'-UTR-mediated mRNA stabilization	biological_process	12	Elavl1;Tardbp;Ptbp1;Zfp36	4	1547	11	14419	0.0234674
GO:0075522	IRES-dependent viral translational initiation	biological_process	7	Ptbp1;Pcbp2;Eif3d;Eif3f	4	1547	11	14419	0.0234674
GO:2000279	negative regulation of DNA biosynthetic process	biological_process	9	Stt3a;Dusp1;Tp53;Acvrl1	4	1547	11	14419	0.0234674
GO:0003181	atrioventricular valve morphogenesis	biological_process	6	Tgfb2;Heyl;Acvr1;Bmp2	4	1547	11	14419	0.0234674
GO:0004032	alditol:NADP+ 1-oxidoreductase activity	molecular_function	9	Adh4;Akr1c14;Akr1c15;Akr1a1	4	1547	11	14419	0.0234674
GO:0060213	positive regulation of nuclear-transcribed mRNA poly(A) tail shortening	biological_process	11	Tnrc6b;Btg2;Tob1;Zfp36	4	1547	11	14419	0.0234674
GO:0048185	activin binding	molecular_function	5	Acvrl1;Fkbp1a;Acvr1;Tgfbr3	4	1547	11	14419	0.0234674
GO:0035925	mRNA 3'-UTR AU-rich region binding	molecular_function	9	Zfp36l1;Zfp36;Zfp36l2;Elavl1	4	1547	11	14419	0.0234674
GO:0010952	positive regulation of peptidase activity	biological_process	10	Pcolce;Psme4;App;Ctsh	4	1547	11	14419	0.0234674
GO:0050901	leukocyte tethering or rolling	biological_process	8	Vcam1;Madcam1;Gcnt1;Golph3	4	1547	11	14419	0.0234674
GO:0005793	endoplasmic reticulum-Golgi intermediate compartment	cellular_component	6	P4hb;Prom1;Hspa5;Lrpap1;Tmed9;Tmed7;Tmed4;Lman2;Serpinh1;Pdia6;Ist1;Trappc2b	12	1547	60	14419	0.0238688
GO:0001890	placenta development	biological_process	6	Rtcb;Abcb4;Hsp90ab1;Birc2;Cdkn1c;Cdkn1b;Dcn;Vwf	8	1547	34	14419	0.0246354
GO:0045648	positive regulation of erythrocyte differentiation	biological_process	9	Hif1a;Id2;Isg15;LOC100361025;Gata2;Prmt1	6	1547	22	14419	0.0249011
GO:0033017	sarcoplasmic reticulum membrane	cellular_component	6	Fkbp1a;Dmpk;Atp2a2;Atp2a3;Stim1;Camk2d	6	1547	22	14419	0.0249011
GO:0005520	insulin-like growth factor binding	molecular_function	6	Igfbp7;Igfbp2;Igfbp5;Ccn2;Igfbp3;Esm1	6	1547	22	14419	0.0249011
GO:0008217	regulation of blood pressure	biological_process	5	Ece1;Ramp2;Atp1a2;Lrp5;Stk39;Acvrl1;Enpep;Ednra;Cd34;Sult1a1	10	1547	47	14419	0.0251672
GO:0033077	T cell differentiation in thymus	biological_process	9	Mafb;Zfp36l2;Tcf3;B2m;Tp53;Zfp36l1;Wnt4	7	1547	28	14419	0.0253161
GO:0070527	platelet aggregation	biological_process	7	Hbb;Vcl;Pdgfra;Pear1;Pdia6;Slc7a11;Fibp	7	1547	28	14419	0.0253161
GO:0045930	negative regulation of mitotic cell cycle	biological_process	8	Cdkn1b;Btg2;Foxc1;Timp2;Tp53;Tgfb1;Btg1	7	1547	28	14419	0.0253161
GO:1901224	positive regulation of NIK/NF-kappaB signaling	biological_process	10	Calr;Rps3;App;Ptp4a3;Ilk;Lims1;Ager	7	1547	28	14419	0.0253161
GO:0003333	amino acid transmembrane transport	biological_process	11	Slc38a3;Slc7a1;Slc7a11;Slc6a6;Slc38a5;Slc38a2;Slc7a8	7	1547	28	14419	0.0253161
GO:0000977	RNA polymerase II regulatory region sequence-specific DNA binding	molecular_function	9	Egr1;Atf4;Rorb;Nr1d1;Mxd4;Tp53;Gata2;Ier2;Rarb;Lmo2;Nme1;Foxc1;Max;Mecom;Thrb;Ets2;Atf3;Sox13;Dbp;Eno1;Sp1;Klf9;Mxi1;H2afy;Zic2;Stat6;Nr1d2;Irf2;Aebp1;Tef	30	1547	194	14419	0.0254688
GO:0090575	RNA polymerase II transcription factor complex	cellular_component	6	Rarb;Rorb;Hif1a;Nr1d2;Max;Tcf3;Mxd4;Tcf15;Nr1d1;Mxi1;Thrb	11	1547	54	14419	0.0262917
GO:0007219	Notch signaling pathway	biological_process	6	Nrarp;App;Bmp2;Heyl;LOC108348064;Sorbs2;Jag1;Tgfb1;Dtx3;Rcan2;Foxc1;Ptp4a3;Cdkn1b;S1pr3;Sox9	15	1547	82	14419	0.0268252
GO:0060548	negative regulation of cell death	biological_process	7	Dynlt1;Cst3;Lrpap1;Abcb4;Ccn2;Ctsb;Clu;Srgap2;Cacybp;Park7;Bnip3;Vps4b;Ppp1r15a;Ogt	14	1547	75	14419	0.0270964
GO:0048661	positive regulation of smooth muscle cell proliferation	biological_process	8	Camk2d;Pdgfrb;Igf1;Sulf1;S1pr1;Id2;Pdgfd;Egr1;Ager;Hbegf;Abcc4;Flt1;Hif1a	13	1547	68	14419	0.027149
GO:0001725	stress fiber	cellular_component	7	Ilk;Vcl;Tpm3;AABR07007032;Lcp1;Shroom4;Myl9;Dst;Actn1;Fermt2;Sept7;Lima1;Mylk	13	1547	68	14419	0.027149
GO:0001756	somitogenesis	biological_process	7	Sema3c;Foxc1;Abi1;Tcf15;Tp53;Zeb2;Ifitm1;Wnt5a;Tbx18	9	1547	41	14419	0.0271954
GO:0030178	negative regulation of Wnt signaling pathway	biological_process	9	Tax1bp3;Lrp1;Csnk1e;Ccnd1;Rack1;Frzb;Ctnnbip1;Sox17;Mdfi	9	1547	41	14419	0.0271954
GO:0071310	cellular response to organic substance	biological_process	6	Clec3b;Timp3;Ephx1;Lepr;Timp2;Egr1;Stt3a;Calr;Ccnd1	9	1547	41	14419	0.0271954
GO:0031648	protein destabilization	biological_process	6	Rnf5;Snca;Id1;Gsn;Ctsh;Bmp2;Npm1;Sox17;Fbxl3	9	1547	41	14419	0.0271954
GO:0005080	protein kinase C binding	molecular_function	8	C1qbp;Pkn1;Glrx3;Rack1;Add3;Cavin3;Ywhag;Top2a;Adcy6;Twf2	10	1547	48	14419	0.0288363
GO:0008083	growth factor activity	molecular_function	7	Ptn;Tgfb2;Cxcl1;Efemp1;Gmfg;Timp1;Bmp2;Pdgfd;Mdk;Kitlg;Tgfb1;Cd320;Hbegf;Ccn2;Gpi;Igf1	16	1547	90	14419	0.0290136
GO:0060291	long-term synaptic potentiation	biological_process	10	Vamp2;Stx4;Shank3;Serpine2;Snca;Tshz3;Plk2;S100b	8	1547	35	14419	0.0290268
GO:0016049	cell growth	biological_process	4	Atp6v0e1;Tgfb2;Npm1;Tgfb1;Nubp1	5	1547	17	14419	0.0290655
GO:0005921	gap junction	cellular_component	5	Des;Gjb6;Gjc1;Dbn1;Gjb2	5	1547	17	14419	0.0290655
GO:0001894	tissue homeostasis	biological_process	7	Ankrd11;Pdgfrb;Ccn2;Cd34;Sox9	5	1547	17	14419	0.0290655
GO:0010269	response to selenium ion	biological_process	6	Selenom;Alad;Vim;Rplp0;Txn1	5	1547	17	14419	0.0290655
GO:0010038	response to metal ion	biological_process	6	Gstm2;Tp53;Gstm1;Alad;Nos3	5	1547	17	14419	0.0290655
GO:0003714	transcription corepressor activity	molecular_function	5	Nr2f2;Runx1t1;Ccnd1;Sin3b;Wnt4;Elk3;Ncor2;Gmnn;Kdm5b;Aebp1;Ajuba;LOC100911672;Tbl1x;Cbfa2t3;Spen;Tbl1xr1;Tob1;Crym;C1qbp;Heyl;Tle2	21	1547	127	14419	0.0291413
GO:0043434	response to peptide hormone	biological_process	6	Lrp5;Timp1;Btg1;Bsg;Ccn2;Birc5;Ctsb;Anxa1;Nudc;Cdkn1b;Atp2a2;Cxcl12;Btg2;Nos3;Lyn	15	1547	83	14419	0.029611
GO:0045666	positive regulation of neuron differentiation	biological_process	10	Dmd;Gprc5b;Tcf3;Kdm4c;Actr3;Irx3;Nbl1;Cxcl12;Bmp2;Timp2;Rarb;Heyl;Spag9;Gata2	14	1547	76	14419	0.0300527
GO:0009749	response to glucose	biological_process	9	Cdkn1b;Nnat;Glul;Ndufa9;Igf1;Tgfb1;Ctsb;Txn2;Ldha;Rmi1;Hif1a;Ccn2;Egr1	13	1547	69	14419	0.0302827
GO:0002102	podosome	cellular_component	4	Tpm3;Gsn;Vcam1;Actr3;Lcp1;Ptpn12;Vcl	7	1547	29	14419	0.0303755
GO:0032967	positive regulation of collagen biosynthetic process	biological_process	8	Ccn2;Vim;Wnt4;Ltbp1;Pdgfrb;Rgcc;Tgfb1	7	1547	29	14419	0.0303755
GO:0030513	positive regulation of BMP signaling pathway	biological_process	11	Acvrl1;Sulf1;Tgfbr3;Foxd1;Twsg1;Kdr;Ilk	7	1547	29	14419	0.0303755
GO:0050681	androgen receptor binding	molecular_function	9	Kdm4c;Park7;Pkn1;Kdm5d;Rnf14;Foxp2;Calr	7	1547	29	14419	0.0303755
GO:0048027	mRNA 5'-UTR binding	molecular_function	8	Ncl;Cct5;Rps3a;Ddx3x;Rps14;Fmr1	6	1547	23	14419	0.0307188
GO:0030667	secretory granule membrane	cellular_component	7	Ica1;Cpe;Pam;Msn;Vamp8;Myrip	6	1547	23	14419	0.0307188
GO:0030879	mammary gland development	biological_process	7	Sox9;Igf1;Nme1;Tgfb1;Ptch1;Lbh	6	1547	23	14419	0.0307188
GO:0071548	response to dexamethasone	biological_process	6	Txn1;Cyp1b1;Abcb4;Fibin;Lepr;Cldn1	6	1547	23	14419	0.0307188
GO:0043552	positive regulation of phosphatidylinositol 3-kinase activity	biological_process	10	Lyn;Sh3glb1;Pdgfra;Flt1;Pdgfrb;Tgfb1	6	1547	23	14419	0.0307188
GO:0007369	gastrulation	biological_process	6	Sox17;Acvr1;Arid1a;Tp53;Aplnr;Tcf3	6	1547	23	14419	0.0307188
GO:0010800	positive regulation of peptidyl-threonine phosphorylation	biological_process	11	Cab39;Tnks1bp1;App;Tgfb1;Wnt5a;Cemip	6	1547	23	14419	0.0307188
GO:0030511	positive regulation of transforming growth factor beta receptor signaling pathway	biological_process	10	Cdkn1c;Itga8;Ing2;Tgfbr3;Sdcbp;Cited2	6	1547	23	14419	0.0307188
GO:0001968	fibronectin binding	molecular_function	5	Ccdc80;Plekha2;Mfap2;Igfbp3;Igfbp5;Ccn2	6	1547	23	14419	0.0307188
GO:2000377	regulation of reactive oxygen species metabolic process	biological_process	7	Ier3;Eif6;Cyp1b1;Snca;Pid1;Birc2	6	1547	23	14419	0.0307188
GO:0010035	response to inorganic substance	biological_process	5	Alad;Pdgfra;Tnfrsf11b;Cst3;Slc1a3;Tp53	6	1547	23	14419	0.0307188
GO:0002091	negative regulation of receptor internalization	biological_process	8	Lrpap1;Sdcbp;Fmr1	3	1547	7	14419	0.030963
GO:0048102	autophagic cell death	biological_process	6	Cdkn1b;Sh3glb1;Bnip3	3	1547	7	14419	0.030963
GO:0071476	cellular hypotonic response	biological_process	7	Mylk;Slc12a6;Stk39	3	1547	7	14419	0.030963
GO:0009404	toxin metabolic process	biological_process	5	Pam;LOC100911672;Cyp1b1	3	1547	7	14419	0.030963
GO:0097011	cellular response to granulocyte macrophage colony-stimulating factor stimulus	biological_process	8	Npr2;Zfp36l2;Zfp36	3	1547	7	14419	0.030963
GO:0042730	fibrinolysis	biological_process	9	Anxa2;Serping1;Pros1	3	1547	7	14419	0.030963
GO:0006725	cellular aromatic compound metabolic process	biological_process	5	Enpep;Ephx1;Cyp1b1	3	1547	7	14419	0.030963
GO:0001766	membrane raft polarization	biological_process	8	Cmtm8;Pllp;Mal	3	1547	7	14419	0.030963
GO:0003215	cardiac right ventricle morphogenesis	biological_process	7	Sema3c;Tgfb2;Jag1	3	1547	7	14419	0.030963
GO:0001765	membrane raft assembly	biological_process	7	Flot1;Anxa2;S100a10	3	1547	7	14419	0.030963
GO:1903715	regulation of aerobic respiration	biological_process	9	Hif1a;Bnip3;Cbfa2t3	3	1547	7	14419	0.030963
GO:0005641	nuclear envelope lumen	cellular_component	6	Cacybp;App;Nradd	3	1547	7	14419	0.030963
GO:0051152	positive regulation of smooth muscle cell differentiation	biological_process	9	Tgfb1;Tshz3;Tmsb4x	3	1547	7	14419	0.030963
GO:0035313	wound healing, spreading of epidermal cells	biological_process	8	Ajuba;Hbegf;Acvrl1	3	1547	7	14419	0.030963
GO:0048387	negative regulation of retinoic acid receptor signaling pathway	biological_process	9	Calr;Dhrs3;Cyp26b1	3	1547	7	14419	0.030963
GO:0046914	transition metal ion binding	molecular_function	7	S100a4;Aplp2;App	3	1547	7	14419	0.030963
GO:0006241	CTP biosynthetic process	biological_process	12	Nme3;Nme1;Nme2	3	1547	7	14419	0.030963
GO:0047429	nucleoside-triphosphate diphosphatase activity	molecular_function	8	Enpp1;Itpa;Dctpp1	3	1547	7	14419	0.030963
GO:0006228	UTP biosynthetic process	biological_process	12	Nme3;Nme2;Nme1	3	1547	7	14419	0.030963
GO:0061469	regulation of type B pancreatic cell proliferation	biological_process	8	Nr1d1;Birc5;Errfi1	3	1547	7	14419	0.030963
GO:0042769	DNA damage response, detection of DNA damage	biological_process	7	Dnaja1;Rps3;Nek1	3	1547	7	14419	0.030963
GO:0010863	positive regulation of phospholipase C activity	biological_process	10	Flt1;Pdgfrb;Pdgfra	3	1547	7	14419	0.030963
GO:0005114	type II transforming growth factor beta receptor binding	molecular_function	8	Tgfbr3;Tgfb1;Tgfb2	3	1547	7	14419	0.030963
GO:0003184	pulmonary valve morphogenesis	biological_process	6	Tgfb2;Jag1;Heyl	3	1547	7	14419	0.030963
GO:0019800	peptide cross-linking via chondroitin 4-sulfate glycosaminoglycan	biological_process	10	Bgn;Egflam;Dcn	3	1547	7	14419	0.030963
GO:0048273	mitogen-activated protein kinase p38 binding	molecular_function	9	Prmt1;LOC100361025;Spag9	3	1547	7	14419	0.030963
GO:0032330	regulation of chondrocyte differentiation	biological_process	7	Glg1;Maf;Ccn2	3	1547	7	14419	0.030963
GO:0019953	sexual reproduction	biological_process	4	Eif4h;Lepr;Hexa	3	1547	7	14419	0.030963
GO:0005838	proteasome regulatory particle	cellular_component	4	Psmd13;Psmd3;Psmd2	3	1547	7	14419	0.030963
GO:0031419	cobalamin binding	molecular_function	5	Lmbrd1;Cd320;Tcn2	3	1547	7	14419	0.030963
GO:0045600	positive regulation of fat cell differentiation	biological_process	8	Lrp5;Bmp2;Igf1;Id2;Zfp36l1;Wnt5b;Zfp36;Rarres2;Frzb	9	1547	42	14419	0.0314288
GO:0045599	negative regulation of fat cell differentiation	biological_process	8	Jag1;Enpp1;Tgfb1;Gata2;Ncor2;Runx1t1;Id4;Wnt5a;Zfp36l2	9	1547	42	14419	0.0314288
GO:0060326	cell chemotaxis	biological_process	6	Pdgfrb;Cxcl12;Pdgfra;Sema5a;Cxcl1;Vcam1;Kit;Pip5k1a;Hbegf	9	1547	42	14419	0.0314288
GO:0055038	recycling endosome membrane	cellular_component	9	Tfrc;Abhd17a;Nsg1;Ehd2;Ehd4;AABR07002683;Ndrg1;Bok;Scamp1	9	1547	42	14419	0.0314288
GO:0071407	cellular response to organic cyclic compound	biological_process	7	Tgfb1;Eln;Igfbp5;Ppp1r15a;Nfkbia;Gstm3;Cdkn1b;Abcb4;Bmp2;Nos3;Ager;Hif1a;Cyp1b1;Klf4;Alpl;Ccnb1	16	1547	91	14419	0.0318256
GO:0018108	peptidyl-tyrosine phosphorylation	biological_process	10	Dstyk;Kdr;Cdc37;Clk4;Tec;Dyrk2;Clk1;Axl;Abi1;Pdgfra;Efemp1;Kit;Pdgfrb;Flt1;Lyn;Tie1	16	1547	91	14419	0.0318256
GO:0055085	transmembrane transport	biological_process	6	Abca2;Slc22a17;Slc25a24;Ralbp1;Mfsd14b;Abcd3;Slc1a3;Slc25a4;Slco2a1;Slco1c1;Abcb4;Atp6v0e1;Gjc1;Slco1a4;Slc22a2;Mfsd14a;Slco3a1;Abcc4;Abcg1;Abcc9;Abca8a;Slc25a5;Slc25a1;Abcg2	24	1547	151	14419	0.0318309
GO:1900038	negative regulation of cellular response to hypoxia	biological_process	7	Ogt;Cd34	2	1547	3	14419	0.0320471
GO:0004582	dolichyl-phosphate beta-D-mannosyltransferase activity	molecular_function	8	Dpm3;Dpm2	2	1547	3	14419	0.0320471
GO:0090074	negative regulation of protein homodimerization activity	biological_process	8	Id1;Spag9	2	1547	3	14419	0.0320471
GO:0033003	regulation of mast cell activation	biological_process	7	Lyn;Plscr1	2	1547	3	14419	0.0320471
GO:0061890	positive regulation of astrocyte activation	biological_process	13	App;Ager	2	1547	3	14419	0.0320471
GO:0021610	facial nerve morphogenesis	biological_process	6	Six1;Adarb1	2	1547	3	14419	0.0320471
GO:0070603	SWI/SNF superfamily-type complex	cellular_component	7	Atrx.1;Smarce1	2	1547	3	14419	0.0320471
GO:1900746	regulation of vascular endothelial growth factor signaling pathway	biological_process	8	Ptp4a3;Cd63	2	1547	3	14419	0.0320471
GO:2000346	negative regulation of hepatocyte proliferation	biological_process	9	Lims2;Lims1	2	1547	3	14419	0.0320471
GO:2000984	negative regulation of ATP citrate synthase activity	biological_process	8	LOC103694872;Nipsnap2	2	1547	3	14419	0.0320471
GO:0009597	detection of virus	biological_process	8	Serinc3;Serinc5	2	1547	3	14419	0.0320471
GO:0031328	positive regulation of cellular biosynthetic process	biological_process	8	Npm1;Ajuba	2	1547	3	14419	0.0320471
GO:0072034	renal vesicle induction	biological_process	5	Sox9;Wnt4	2	1547	3	14419	0.0320471
GO:0006662	glycerol ether metabolic process	biological_process	6	Txn1;Txn2	2	1547	3	14419	0.0320471
GO:0071000	response to magnetism	biological_process	5	Tjp1;Nos3	2	1547	3	14419	0.0320471
GO:0051447	negative regulation of meiotic cell cycle	biological_process	8	Dusp1;Npr2	2	1547	3	14419	0.0320471
GO:0043932	ossification involved in bone remodeling	biological_process	5	Tgfb1;Cthrc1	2	1547	3	14419	0.0320471
GO:0005471	ATP:ADP antiporter activity	molecular_function	10	Slc25a5;Slc25a4	2	1547	3	14419	0.0320471
GO:1900453	negative regulation of long-term synaptic depression	biological_process	6	Ager;Fmr1	2	1547	3	14419	0.0320471
GO:0016532	superoxide dismutase copper chaperone activity	molecular_function	6	Park7;Ccs	2	1547	3	14419	0.0320471
GO:0090554	phosphatidylcholine floppase activity	molecular_function	7	Abca1;Abcb4	2	1547	3	14419	0.0320471
GO:0016202	regulation of striated muscle tissue development	biological_process	8	Cenpf;Tgfb1	2	1547	3	14419	0.0320471
GO:1903181	positive regulation of dopamine biosynthetic process	biological_process	9	Epas1;Park7	2	1547	3	14419	0.0320471
GO:0014031	mesenchymal cell development	biological_process	6	Foxc1;Heyl	2	1547	3	14419	0.0320471
GO:0071504	cellular response to heparin	biological_process	7	Egr1;Sox9	2	1547	3	14419	0.0320471
GO:0003081	regulation of systemic arterial blood pressure by renin-angiotensin	biological_process	9	Ace2;Enpep	2	1547	3	14419	0.0320471
GO:0014904	myotube cell development	biological_process	8	Igf1;Dmd	2	1547	3	14419	0.0320471
GO:0060414	aorta smooth muscle tissue morphogenesis	biological_process	7	Mylk;Col3a1	2	1547	3	14419	0.0320471
GO:0061030	epithelial cell differentiation involved in mammary gland alveolus development	biological_process	8	Id2;Hif1a	2	1547	3	14419	0.0320471
GO:0043031	negative regulation of macrophage activation	biological_process	8	Cd200;Adgrf5	2	1547	3	14419	0.0320471
GO:0017040	N-acylsphingosine amidohydrolase activity	molecular_function	7	Asah1;Acer2	2	1547	3	14419	0.0320471
GO:0002553	histamine secretion by mast cell	biological_process	9	Lyn;Ywhaz	2	1547	3	14419	0.0320471
GO:0043256	laminin complex	cellular_component	4	Lamb1;Lamb2	2	1547	3	14419	0.0320471
GO:0060029	convergent extension involved in organogenesis	biological_process	8	Wnt5a;Frzb	2	1547	3	14419	0.0320471
GO:0004719	protein-L-isoaspartate (D-aspartate) O-methyltransferase activity	molecular_function	8	Pcmtd1;Pcmtd2	2	1547	3	14419	0.0320471
GO:1902949	positive regulation of tau-protein kinase activity	biological_process	12	Clu;Egr1	2	1547	3	14419	0.0320471
GO:0031440	regulation of mRNA 3'-end processing	biological_process	9	Ahcyl1;Zfp36l1	2	1547	3	14419	0.0320471
GO:0002768	immune response-regulating cell surface receptor signaling pathway	biological_process	6	Cd40;Lyn	2	1547	3	14419	0.0320471
GO:0001849	complement component C1q binding	molecular_function	6	Megf10;C1qbp	2	1547	3	14419	0.0320471
GO:1902742	apoptotic process involved in development	biological_process	7	Stt3a;Megf10	2	1547	3	14419	0.0320471
GO:0051124	synaptic growth at neuromuscular junction	biological_process	7	Shank3;App	2	1547	3	14419	0.0320471
GO:0016344	meiotic chromosome movement towards spindle pole	biological_process	7	Actr3;Actr2	2	1547	3	14419	0.0320471
GO:0051647	nucleus localization	biological_process	6	Dmd;RGD1307100	2	1547	3	14419	0.0320471
GO:0016556	mRNA modification	biological_process	10	Adarb1;Dnajb11	2	1547	3	14419	0.0320471
GO:0070782	phosphatidylserine exposure on apoptotic cell surface	biological_process	8	Plscr1;Ano6	2	1547	3	14419	0.0320471
GO:0048641	regulation of skeletal muscle tissue development	biological_process	9	Megf10;Acvr1	2	1547	3	14419	0.0320471
GO:0072210	metanephric nephron development	biological_process	6	Foxd1;Wnt4	2	1547	3	14419	0.0320471
GO:0015732	prostaglandin transport	biological_process	9	Slco2a1;Slco3a1	2	1547	3	14419	0.0320471
GO:1990478	response to ultrasound	biological_process	6	Nos3;Cxcl12	2	1547	3	14419	0.0320471
GO:0032422	purine-rich negative regulatory element binding	molecular_function	8	Pura;Elk3	2	1547	3	14419	0.0320471
GO:0009308	amine metabolic process	biological_process	6	Inmt;Vcam1	2	1547	3	14419	0.0320471
GO:0046185	aldehyde catabolic process	biological_process	6	Akr1a1;Gpi	2	1547	3	14419	0.0320471
GO:0032510	endosome to lysosome transport via multivesicular body sorting pathway	biological_process	9	Vps4b;Ubxn6	2	1547	3	14419	0.0320471
GO:0033185	dolichol-phosphate-mannose synthase complex	cellular_component	6	Dpm3;Dpm2	2	1547	3	14419	0.0320471
GO:0001838	embryonic epithelial tube formation	biological_process	7	Shank3;Wnt4	2	1547	3	14419	0.0320471
GO:1902936	phosphatidylinositol bisphosphate binding	molecular_function	8	Cfl1;Laptm4b	2	1547	3	14419	0.0320471
GO:0097643	amylin receptor activity	molecular_function	8	Ramp1;Ramp2	2	1547	3	14419	0.0320471
GO:0001828	inner cell mass cellular morphogenesis	biological_process	8	Lats2;Sox17	2	1547	3	14419	0.0320471
GO:0006177	GMP biosynthetic process	biological_process	12	Impdh1;Impdh2	2	1547	3	14419	0.0320471
GO:0008282	inward rectifying potassium channel	cellular_component	9	Kcnj8;Abcc9	2	1547	3	14419	0.0320471
GO:0045920	negative regulation of exocytosis	biological_process	8	Anxa1;Snca	2	1547	3	14419	0.0320471
GO:2000255	negative regulation of male germ cell proliferation	biological_process	9	Prdx4;Ptgds	2	1547	3	14419	0.0320471
GO:0097487	multivesicular body, internal vesicle	cellular_component	7	Laptm4b;Cd63	2	1547	3	14419	0.0320471
GO:0048259	regulation of receptor-mediated endocytosis	biological_process	8	Cd2ap;Lrpap1	2	1547	3	14419	0.0320471
GO:0006574	valine catabolic process	biological_process	11	Hibadh;Aldh6a1	2	1547	3	14419	0.0320471
GO:0035368	selenocysteine insertion sequence binding	molecular_function	8	Secisbp2l;Ncl	2	1547	3	14419	0.0320471
GO:0045836	positive regulation of meiotic nuclear division	biological_process	9	Wnt5a;Wnt4	2	1547	3	14419	0.0320471
GO:0000322	storage vacuole	cellular_component	7	Vamp2;Stx4	2	1547	3	14419	0.0320471
GO:1905907	negative regulation of amyloid fibril formation	biological_process	9	Cryab;Clu	2	1547	3	14419	0.0320471
GO:0030519	snoRNP binding	molecular_function	6	Prmt1;LOC100361025	2	1547	3	14419	0.0320471
GO:0031904	endosome lumen	cellular_component	8	Cd63;Lrpap1	2	1547	3	14419	0.0320471
GO:0045682	regulation of epidermis development	biological_process	6	Nab1;Nme2	2	1547	3	14419	0.0320471
GO:0097177	mitochondrial ribosome binding	molecular_function	7	C1qbp;Oxa1l	2	1547	3	14419	0.0320471
GO:1903440	amylin receptor complex	cellular_component	8	Ramp1;Ramp2	2	1547	3	14419	0.0320471
GO:0060129	thyroid-stimulating hormone-secreting cell differentiation	biological_process	9	Bmp2;Wnt4	2	1547	3	14419	0.0320471
GO:0060334	regulation of interferon-gamma-mediated signaling pathway	biological_process	9	Hsp90ab1;Cdc37	2	1547	3	14419	0.0320471
GO:0023016	signal transduction by trans-phosphorylation	biological_process	11	Wnk1;Stk39	2	1547	3	14419	0.0320471
GO:0002265	astrocyte activation involved in immune response	biological_process	6	Lrp1;App	2	1547	3	14419	0.0320471
GO:0097745	mitochondrial tRNA 5'-end processing	biological_process	12	RGD1305089;Hsd17b10	2	1547	3	14419	0.0320471
GO:0003274	endocardial cushion fusion	biological_process	6	Acvr1;Tgfb2	2	1547	3	14419	0.0320471
GO:1990812	growth cone filopodium	cellular_component	8	Fmr1;App	2	1547	3	14419	0.0320471
GO:0035909	aorta morphogenesis	biological_process	8	Pdgfrb;Jag1;Lrp1;Six1	4	1547	12	14419	0.0322728
GO:0015026	coreceptor activity	molecular_function	5	Lrp5;Ramp2;Tgfbr3;Ramp1	4	1547	12	14419	0.0322728
GO:0043024	ribosomal small subunit binding	molecular_function	6	Nme1;Npm1;Ddx3x;Eif4h	4	1547	12	14419	0.0322728
GO:0045056	transcytosis	biological_process	7	Picalm;Gpihbp1;Lrp1;Lrpap1	4	1547	12	14419	0.0322728
GO:0042629	mast cell granule	cellular_component	9	Srgn;Kit;Anxa1;Lyn	4	1547	12	14419	0.0322728
GO:0007259	receptor signaling pathway via JAK-STAT	biological_process	7	Ager;Pkd2;Pkd1;Socs5	4	1547	12	14419	0.0322728
GO:0000976	transcription regulatory region sequence-specific DNA binding	molecular_function	8	Rarb;Egr1;Tbx18;Thrb;Nr1d1;Ivns1abp;Per3;Atf3;Hdac1;Rorb;Sox9;Nr1d2;Nfe2l1	13	1547	70	14419	0.0336707
GO:0048146	positive regulation of fibroblast proliferation	biological_process	8	Anxa2;Wnt5a;Pdgfrb;Igf1;Rps3a;Pdgfra;Ccnb1;Ager;Zmiz1;Flt1;Tgfb1;Pdgfd	12	1547	63	14419	0.0338271
GO:0005200	structural constituent of cytoskeleton	molecular_function	4	Actr2;Arpc2;Tuba1b;Actr3;Arpc1b;Frmd6;Tubb6;Tubb4b;Tuba1a;Vim;Arpc3;Tubb5	12	1547	63	14419	0.0338271
GO:0016575	histone deacetylation	biological_process	11	Mier1;Sin3b;Morf4l1;Tbl1x;Msl3;LOC108348098;Tbl1xr1;Hopx	8	1547	36	14419	0.0339286
GO:0071011	precatalytic spliceosome	cellular_component	7	Snrpd1;Snrnp70;Snrpd2;Snrpd3;LOC687679;Sf3b2;Snrpe;Phf5a	8	1547	36	14419	0.0339286
GO:0045740	positive regulation of DNA replication	biological_process	10	Igf1;Pdgfra;Npm1;Calr;Cst3;Cacybp;Cdk1;Kitlg	8	1547	36	14419	0.0339286
GO:0072659	protein localization to plasma membrane	biological_process	8	Anxa2;Efr3a;Wnt4;Pip5k1a;Bsg;Atp1b3;Flot1;F11r;Fcho2;Ehd2;Rock2;Ptch1;Atp1b1;Clasp2;S100a10;Ramp1;Ramp2;Myadm;Jup	19	1547	114	14419	0.0341241
GO:0090090	negative regulation of canonical Wnt signaling pathway	biological_process	10	Egr1;Wnt4;Cthrc1;Hdac1;Bmp2;Ctnnd1;Frzb;Wnt5a;Jade1;Bicc1;Wnt5b;Lats2;Sox9;Tle2;Sox17;Pfdn5	16	1547	92	14419	0.0348328
GO:0004713	protein tyrosine kinase activity	molecular_function	8	Kdr;Tie1;Axl;Flt1;Clk1;Kit;Ralb;Lyn;Pdgfrb;Dstyk;Pdgfra;Cdc37;Clk4;Dyrk2;Aatk	15	1547	85	14419	0.0358118
GO:0001046	core promoter sequence-specific DNA binding	molecular_function	9	Nr1d1;Nr1d2;Tp53;Sp1;Meox1;H2afy;Chd2;Atf4;Sox9	9	1547	43	14419	0.0360987
GO:0010508	positive regulation of autophagy	biological_process	9	Trim8;Hif1a;Dcn;Plk2;Sh3glb1;Ager;Tpcn1;Tmem59;Svip	9	1547	43	14419	0.0360987
GO:0009897	external side of plasma membrane	cellular_component	5	Ctsb;Cd9;Kdr;Gpihbp1;Calr;Pdgfra;Tmem123;S1pr1;Cd34;Tnfsf13;Abca1;Clec14a;Slc2a4;Mfge8;Cdh5;Cd40;Vcam1;Enpep;B2m;Vwf;Kit;Abcg1;Tfrc;P4hb;Ece1;Alcam;Cxcl12;Tgfbr3	28	1547	184	14419	0.0361118
GO:0031410	cytoplasmic vesicle	cellular_component	6	Ist1;Sh3glb1;Cd164;Orai1;Picalm;Cav2;Flot1;Fam3c;Tmem123;Abca2;Ece1;Adgrf5;Rab6a;Ctsz;Klc1;App;Tm9sf1;Pdgfrb;Dysf;Psmc5;Ifitm3;Mff;Phlda1;Adamts1;Trak1;Nostrin;Sigmar1;Snx33;Dst;Rhoc;Myof;Tf;Dipk2a;Igfbp2;Enpep;Flrt3;Tfrc;Pkn1;Ccdc88a;F11r	40	1547	280	14419	0.0364077
GO:0017148	negative regulation of translation	biological_process	10	Rpl13a;Samd4b;Tob1;Eif4e2;Igfbp5;Rps3;Btg2;Fmr1;Calr;Eif4ebp3;Ddx3x;Eif4a3;Ncl;Pura	14	1547	78	14419	0.0366604
GO:0006883	cellular sodium ion homeostasis	biological_process	11	Atp1b2;Atp1b3;Sgk1;Atp1a2;Atp1b1	5	1547	18	14419	0.0367881
GO:0015347	sodium-independent organic anion transmembrane transporter activity	molecular_function	8	Slco2a1;Slc22a2;Slco1c1;Slco3a1;Slco1a4	5	1547	18	14419	0.0367881
GO:0035162	embryonic hemopoiesis	biological_process	8	Hif1a;Kitlg;Kit;Lmo2;Kdr	5	1547	18	14419	0.0367881
GO:0060416	response to growth hormone	biological_process	7	Igf1;Igfbp3;Igfbp5;Nme2;Cacybp	5	1547	18	14419	0.0367881
GO:0071277	cellular response to calcium ion	biological_process	8	Rasgrp2;Jund;Fosb;Cacybp;Hspa5;Slc25a24;Wnk1;Mylk;Camk2d;Pkd2	10	1547	50	14419	0.037281
GO:0035690	cellular response to drug	biological_process	6	Tfrc;Nme1;Ppp1r15a;Hif1a;Hspa5;Ager;Gstm1;Acer2;Ppp1r14a;Tp53;Txn1;Gstm3;Mylk	13	1547	71	14419	0.0373224
GO:0070628	proteasome binding	molecular_function	5	Rps27a;Id1;Isg15;Psme4;Ubc;Rps27a.1	6	1547	24	14419	0.0373568
GO:0071398	cellular response to fatty acid	biological_process	7	Ccnb1;Aldh2;Ager;Pid1;Nme1;Nme2	6	1547	24	14419	0.0373568
GO:0007193	adenylate cyclase-inhibiting G protein-coupled receptor signaling pathway	biological_process	8	Gabbr1;S1pr3;S1pr1;Adcy6;Ednra;Gnai2	6	1547	24	14419	0.0373568
GO:0098869	cellular oxidant detoxification	biological_process	5	Prdx4;Hbb;Hba-a2;Gpx8;Txn1;Gsta1;Gstt2;Gstm2;Prdx6;Hba-a2.1;Park7	11	1547	57	14419	0.0377557
GO:0008022	protein C-terminus binding	molecular_function	5	Mapre3;Sdcbp;Ncl;Cenpf;Id1;Vim;Tbl1x;Vamp2;Cd2ap;Cdc37;Ecm1;Cdc20;Plekhb1;Srebf2;Ccn2;Dst;Atp1b1;Mki67;Tjp1;Dynlt1;Tax1bp3;Top2a;Tp53;Atf4;Sp1;Vps4b;Atp2a2;Shank3;Fbln5	29	1547	193	14419	0.0386235
GO:0019901	protein kinase binding	molecular_function	7	Slc12a2;Ctnnd1;Mt-nd2;Atp1b1;Atf4;Pdgfrb;Vim;Elavl1;Errfi1;Rgcc;Gstm1;Adcy6;Slc12a6;Tpx2;LOC103689971;H2afy;Ccnb1;Acsl3;Ppp1cb;Ppp1r15a;Fmr1;Cdc37;Eef2;Jup;Lims1;Ccnd1;Sik1;Pkd1;Gprc5b;Nme1;Pam;Rheb;Msn;Hif1a;Cdkn1b;Rhoc;Cenpe;Ptprj;Mapre1;Npm1;Acvrl1;Camk2n1;Inka2;Stk39;Utrn;Rps3;Dctn2;Tp53;Zfp36;Ywhaz;Map2k6;Mapre3;Wnk1;Ptprr;Cav2;Ilk	56	1547	413	14419	0.0387374
GO:0000122	negative regulation of transcription by RNA polymerase II	biological_process	10	Pou3f3;Cdkn1c;Hist1h1e;Irf3;Sik1;Jund;Id2;Ets2;C1qbp;Srebf2;Foxp2;Tp53;Hnrnpa2b1;Foxc1;Foxs1;Zfp36;AABR07029605;Cbfa2t3;Hist1h1b;Zbtb20;Max;Ajuba;Klf4;Tcf3;Nr1d1;Tsc22d3;Arid1a;Stat6;Atp5f1c;Nr2f1;Tbx18;Rps14;LOC108348098;Ifi27;H2afy;Heyl;Thrb;Spen;Nr1d2;Ncor2;Sin3b;Efna1;Bmp2;Eno1;Rarb;Tbl1x;Pkig;Egr1;Txn1;Nfia;Btg2;Mxd4;Strap;Chchd3;Sox17;Id1;Id3;Calr;Maf;Zeb2;Ptch1;Strn3;Ube2d3;Hopx;Mxi1;Hif1a…	83	1547	641	14419	0.0391044
GO:0000785	chromatin	cellular_component	6	Park7;Stt3a;Stag2;Plk2;LOC100360316;H2afx;Ist1;Tp53;Slf2;Hmgn3;H2afy;Akap8l;Ncor2;Cops5;Sin3b;Mau2;Hist1h1e;Id2;Klf4	19	1547	116	14419	0.0398876
GO:0008233	peptidase activity	molecular_function	5	Park7;Adamts2;Ctsb;Psma7;Ece1;Tpp1;Usp36;Npepl1;Spcs3;MGC109340;Enpep;Psmb5;Spint2;Ctsa;Ctsh;Pcsk7;Sec11c;Rce1;Sec11a	19	1547	116	14419	0.0398876
GO:0051117	ATPase binding	molecular_function	6	Svip;Fxyd1;Pkd2;Atp1b2;Atp1b3;Actr3;Usp25;Arpc2;Atp6v0a1;Abca1;Atp6v1e1;Ubxn1;Atp1b1;Rab6a	14	1547	79	14419	0.0403284
GO:0003725	double-stranded RNA binding	molecular_function	7	Tfrc;Hsp90ab1;Msn;Dhx36;Tubb4b;Mrpl44;Eif4a1;Dhx15;Vim;Elavl1;Tuba1b;Adarb1	12	1547	65	14419	0.0419224
GO:0030315	T-tubule	cellular_component	5	Slc2a4;Atp1a2;Msn;Abcc9;Camk2d;Fxyd1;Ednra;Prx;Ahnak;Dysf	10	1547	51	14419	0.0420858
GO:0015630	microtubule cytoskeleton	cellular_component	7	Cdc42ep4;Mtus1;Tpx2;Ehd2;Klhl4;Map4;Sept7;Macf1;Cryab;Rell1;Cenpe;LOC108351137;Ndrg1;Tubb6;Sept8;Tacc1;Nuak1;Dst;Mapre3;Rbm39;Kank4;Dnaja1;Ift43;AABR07000658;Mapre1	25	1547	163	14419	0.0421575
GO:0005788	endoplasmic reticulum lumen	cellular_component	7	Pdia6;Dnajb9;Calr;Rcn2;Dnajb11;Pdia4;Serpinh1;Hspa5;P4hb;Rnaset2;Ppib	11	1547	58	14419	0.0422504
GO:0001568	blood vessel development	biological_process	5	Foxc1;Lox;Col3a1;Pkd1;Foxs1;Hif1a;Pdgfrb;Egfl7;Tgfb2;Tgfbr3;Tie1	11	1547	58	14419	0.0422504
GO:0005215	transporter activity	molecular_function	3	Mfsd14b;Slco2a1;Slc6a13;Abcb4;Slc6a6;Slc16a11;Stard7;Tmem184b;Slco3a1;Slc6a8;Mfsd14a	11	1547	58	14419	0.0422504
GO:0045892	negative regulation of transcription, DNA-templated	biological_process	9	Nostrin;Cdkn1b;Wnt4;Smarce1;Cenpf;Nab1;Gmnn;Elf2;Id2;Runx1t1;Pou3f3;Lims1;Hdac1;Cdkn1c;Spen;Psmc5;Cbfa2t3;Birc5;Thrb;Wnt5a;Tp53;Ldb2;Eno1;Id4;Foxd1;Id3;Tshz3;Heyl;Foxp2;Ncor2;Tgfb1;LOC108348098;Uimc1;Mxd4;Ptch1;Pura;Sox9;Nr1d1;Atf3;Sin3b;Kdm5b;Nr2f2;Elk3;Foxs1;Strn3;Mdfi;Nr1d2;Pfdn5;Calr;Rorb;Hspa8;Mecom;Klf4;Bmp2;Zic2;Tle2;Zbtb20;Id1	58	1547	432	14419	0.0423463
GO:0033327	Leydig cell differentiation	biological_process	5	Hsd17b10;Pdgfra;Sf1;Ccnd1	4	1547	13	14419	0.042756
GO:0010466	negative regulation of peptidase activity	biological_process	10	Cst3;Serpine2;Ecm1;Timp3	4	1547	13	14419	0.042756
GO:0031065	positive regulation of histone deacetylation	biological_process	11	Tp53;Akap8l;Tgfb1;Ing2	4	1547	13	14419	0.042756
GO:0061053	somite development	biological_process	7	Frzb;Ptch1;Wnt5a;Meox1	4	1547	13	14419	0.042756
GO:0043248	proteasome assembly	biological_process	8	Sem1;Psmd13;Psmd4;Psmd8	4	1547	13	14419	0.042756
GO:0060037	pharyngeal system development	biological_process	6	Ece1;Acvr1;Ptch1;Six1	4	1547	13	14419	0.042756
GO:0051010	microtubule plus-end binding	molecular_function	8	Stim1;Mapre1;Dst;Clasp2	4	1547	13	14419	0.042756
GO:0016580	Sin3 complex	cellular_component	9	Morf4l1;Hdac1;Sin3b;Ing2	4	1547	13	14419	0.042756
GO:0046325	negative regulation of glucose import	biological_process	10	Pea15;Enpp1;Pid1;Lmbrd1	4	1547	13	14419	0.042756
GO:0098641	cadherin binding involved in cell-cell adhesion	molecular_function	7	Anxa1;Cnn3;S100a11;Anxa2	4	1547	13	14419	0.042756
GO:0060038	cardiac muscle cell proliferation	biological_process	6	Tgfbr3;Tgfb2;Foxc1;Dipk2a	4	1547	13	14419	0.042756
GO:0032331	negative regulation of chondrocyte differentiation	biological_process	8	Adamts12;Efemp1;Rarb;Sox9	4	1547	13	14419	0.042756
GO:0007283	spermatogenesis	biological_process	7	Ctsb;Adamts2;Btg1;Mea1;Sept7;Ccnb1;Srebf2;Dnaja1;Jam3;Ncl;RGD1307100;Dbn1;Cldn11;Pafah1b3;H2afx;Khdrbs3;Sox9;S100a11;Phc2;Timp2;Ctsh;Nek1;LOC100911672;Kit;Park7;Pum1;Prdx4;Atrx.1;Cyp26b1;Axl;Sox17;LOC103689983;Clu;Gmcl1;Calr;Herpud2;Zfp386;Hspa2;Ing2	39	1547	276	14419	0.0443761
GO:0019904	protein domain specific binding	molecular_function	5	Hif1a;Snca;Fmr1;Nfe2l1;Hnrnpa1;LOC100911672;Scamp1;Cd40;Ist1;Pkd1;Ywhae;Tbl1x;Ogt;Skp1;Plxnd1;Ica1;Ywhag;Lims1;Rab6a;Ywhaz;Acsl3;Irf3;Hspa5;Csnk2b;Vim;Sorbs2;Khdrbs3;Ctnnd1;Cacybp;Stt3a;Tacc1;LOC100912564.2;Ets2;Ehd2;Bmp2;Wnt5a;Tjp1;Mrpl17;Id3	39	1547	276	14419	0.0443761
GO:0006446	regulation of translational initiation	biological_process	10	Eif3f;Eif4a2;Eif3m;Eif3k;AABR07049994;Eif4a1	6	1547	25	14419	0.044844
GO:0006836	neurotransmitter transport	biological_process	6	Slc6a13;Slc1a3;Slc22a2;Slc6a8;Slc6a6;Ica1	6	1547	25	14419	0.044844
GO:0048015	phosphatidylinositol-mediated signaling	biological_process	7	Gsn;Ogt;Pik3c2a;Igf1;Pdgfra;Pdgfrb	6	1547	25	14419	0.044844
GO:0060349	bone morphogenesis	biological_process	6	Cyp26b1;Rarb;Dhrs3;Lrp5;Glg1;Cited2	6	1547	25	14419	0.044844
GO:0051894	positive regulation of focal adhesion assembly	biological_process	9	Kdr;S100a10;Cfl1;Wnt4;Lims1;Ptprj	6	1547	25	14419	0.044844
GO:0048469	cell maturation	biological_process	5	Id2;Axl;Kdr;Epas1;Gata2;Plp1	6	1547	25	14419	0.044844
GO:2000045	regulation of G1/S transition of mitotic cell cycle	biological_process	9	Id2;Pid1;Ccnd1;Psme1;Tcf3	5	1547	19	14419	0.0456539
GO:0042274	ribosomal small subunit biogenesis	biological_process	6	Npm1;AABR07050545;LOC100362830;Surf6;Rps28	5	1547	19	14419	0.0456539
GO:0061178	regulation of insulin secretion involved in cellular response to glucose stimulus	biological_process	6	Birc5;Hmgn3;Lrp5;Ufm1;Nr1d1	5	1547	19	14419	0.0456539
GO:0010592	positive regulation of lamellipodium assembly	biological_process	11	Twf2;Wasf2;Cfl1;Actr3;Arpc2	5	1547	19	14419	0.0456539
GO:0008080	N-acetyltransferase activity	molecular_function	8	Nat9;Naa50;Smarce1;Ogt;Sat2	5	1547	19	14419	0.0456539
GO:0009755	hormone-mediated signaling pathway	biological_process	5	Rarb;Thrb;Nr1d2;Lats2;Nr1d1	5	1547	19	14419	0.0456539
GO:0043252	sodium-independent organic anion transport	biological_process	9	Slco1c1;Slco2a1;Slco1a4;Slc22a2;Slco3a1	5	1547	19	14419	0.0456539
GO:0071281	cellular response to iron ion	biological_process	8	Tfrc;B2m;Tf	3	1547	8	14419	0.0456557
GO:0044390	ubiquitin-like protein conjugating enzyme binding	molecular_function	6	Rps3;Park7;Rnf5	3	1547	8	14419	0.0456557
GO:0060314	regulation of ryanodine-sensitive calcium-release channel activity	biological_process	10	Fkbp1a;Dmd;Camk2d	3	1547	8	14419	0.0456557
GO:0048251	elastic fiber assembly	biological_process	7	Fbln5;Lox;Eln	3	1547	8	14419	0.0456557
GO:0005922	connexin complex	cellular_component	6	Gjb6;Gjb2;Gjc1	3	1547	8	14419	0.0456557
GO:0050982	detection of mechanical stimulus	biological_process	6	Pkd2;Jup;Pkd1	3	1547	8	14419	0.0456557
GO:0003179	heart valve morphogenesis	biological_process	5	Sox9;Tgfb1;Tgfb2	3	1547	8	14419	0.0456557
GO:0002162	dystroglycan binding	molecular_function	5	Dmd;Clasp2;Vcl	3	1547	8	14419	0.0456557
GO:0060315	negative regulation of ryanodine-sensitive calcium-release channel activity	biological_process	11	Pkd2;Gstm2;Fkbp1a	3	1547	8	14419	0.0456557
GO:0030414	peptidase inhibitor activity	molecular_function	6	Cst3;Pttg1;Timp3	3	1547	8	14419	0.0456557
GO:0031595	nuclear proteasome complex	cellular_component	6	Psmc5;Psmc3;Psmc2	3	1547	8	14419	0.0456557
GO:0006089	lactate metabolic process	biological_process	9	Ldha;Ldhb;Hif1a	3	1547	8	14419	0.0456557
GO:0030056	hemidesmosome	cellular_component	5	Actr3;Itgb4;Dst	3	1547	8	14419	0.0456557
GO:0045602	negative regulation of endothelial cell differentiation	biological_process	9	Jag1;Acvrl1;Id1	3	1547	8	14419	0.0456557
GO:0060411	cardiac septum morphogenesis	biological_process	5	Dhrs3;Jag1;Tp53	3	1547	8	14419	0.0456557
GO:1901029	negative regulation of mitochondrial outer membrane permeabilization involved in apoptotic signaling pathway	biological_process	10	Ier3;Bok;Slc25a5	3	1547	8	14419	0.0456557
GO:0019841	retinol binding	molecular_function	7	Rbp1;Adh4;Crabp2	3	1547	8	14419	0.0456557
GO:0010642	negative regulation of platelet-derived growth factor receptor signaling pathway	biological_process	9	Ptprj;Apod;Snca	3	1547	8	14419	0.0456557
GO:0001667	ameboidal-type cell migration	biological_process	7	Wnt5a;Wasf2;Cxcl12	3	1547	8	14419	0.0456557
GO:0097449	astrocyte projection	cellular_component	7	App;Dmd;Gjb2	3	1547	8	14419	0.0456557
GO:0072669	tRNA-splicing ligase complex	cellular_component	4	Zbtb8os;Rtraf;Rtcb	3	1547	8	14419	0.0456557
GO:0043568	positive regulation of insulin-like growth factor receptor signaling pathway	biological_process	9	Igfbp5;Igfbp3;Igf1	3	1547	8	14419	0.0456557
GO:0019869	chloride channel inhibitor activity	molecular_function	7	Vamp8;Wnk1;Stx7	3	1547	8	14419	0.0456557
GO:0060136	embryonic process involved in female pregnancy	biological_process	5	Cited2;Abcg2;Sp1	3	1547	8	14419	0.0456557
GO:0035195	gene silencing by miRNA	biological_process	11	Eif6;Tnrc6a;Ajuba	3	1547	8	14419	0.0456557
GO:0016274	protein-arginine N-methyltransferase activity	molecular_function	8	LOC100361025;Fbxo11;Prmt1	3	1547	8	14419	0.0456557
GO:0042588	zymogen granule	cellular_component	9	Ogt;Vamp8;Srgn	3	1547	8	14419	0.0456557
GO:0032940	secretion by cell	biological_process	4	Axl;Serpine2;Cklf	3	1547	8	14419	0.0456557
GO:0033598	mammary gland epithelial cell proliferation	biological_process	5	Id2;Stat6;Ccnd1	3	1547	8	14419	0.0456557
GO:0070324	thyroid hormone binding	molecular_function	5	Crym;Ctsh;Thrb	3	1547	8	14419	0.0456557
GO:0060065	uterus development	biological_process	6	Tgfb2;Wnt5a;Cdkn1c	3	1547	8	14419	0.0456557
GO:0002087	regulation of respiratory gaseous exchange by neurological system process	biological_process	8	Gls;Atp1a2;Tshz3	3	1547	8	14419	0.0456557
GO:1990000	amyloid fibril formation	biological_process	7	App;Fkbp1a;Gsn	3	1547	8	14419	0.0456557
GO:0048524	positive regulation of viral process	biological_process	7	Stom;Mvb12a;Vps4b	3	1547	8	14419	0.0456557
GO:0004865	protein serine/threonine phosphatase inhibitor activity	molecular_function	8	Ppp1r1a;Ppp1r14b;Ppp1r14a	3	1547	8	14419	0.0456557
GO:0031232	extrinsic component of external side of plasma membrane	cellular_component	6	Tf;Serpine2;Anxa1	3	1547	8	14419	0.0456557
GO:0061384	heart trabecula morphogenesis	biological_process	6	Tgfbr3;Naca;S1pr1	3	1547	8	14419	0.0456557
GO:0030097	hemopoiesis	biological_process	7	Tgfb2;Hbb;Cd34;Pdgfrb;Kit;Crip2;Kdr;Zfp36l2;Picalm;Twsg1;Lyn;Epas1	12	1547	66	14419	0.0464377
GO:0006813	potassium ion transport	biological_process	9	Vps4b;Slc12a2;Atp1b1;Atp1a2;Fxyd1;Kcnj8;Atp1b3;Cdkn1b;Abcc9	9	1547	45	14419	0.0468145
GO:0043406	positive regulation of MAP kinase activity	biological_process	12	Cd40;Pde5a;Ilk;Pdgfrb;Tgfb1;Pdgfd;Flt1;Ajuba;Kit;Kitlg	10	1547	52	14419	0.047296
GO:0045665	negative regulation of neuron differentiation	biological_process	10	Jag1;Calr;App;Fmr1;Dmd;Irx3;Id1;Id3;Id4;Id2	10	1547	52	14419	0.047296
GO:0030030	cell projection organization	biological_process	5	Nubp2;Itga8;Actr3;Nubp1;Tapt1;Ilk;Cfl1	7	1547	32	14419	0.0494715
GO:0007017	microtubule-based process	biological_process	4	Tuba1a;Tubb5;Tubb4b;Dynll2;Dctn2;Dctn3;Tubb6	7	1547	32	14419	0.0494715
GO:0001755	neural crest cell migration	biological_process	8	Nrp2;Cfl1;Hif1a;Kitlg;Sema3c;Zeb2;Acvr1	7	1547	32	14419	0.0494715
GO:0007059	chromosome segregation	biological_process	4	Pttg1;Stag2;Slc25a5;Pmf1;Cenpe;Ddx3x;Rps3;Cenpf;Mau2;Top2a;Cenpw;Birc5;Ddx3	13	1547	74	14419	0.0499484
GO:0030900	forebrain development	biological_process	5	Aplp2;Cnp;Twsg1;Mecom;Arid1a;App;Nr2f2;Ncor2;Foxp2;Atrx.1;Nr2f1;Ogt	12	1547	67	14419	0.0512766
GO:0043200	response to amino acid	biological_process	6	Gstm1;Nos3;Lyn;Tp53;Cfl1;Alad;Cdkn1b;Ccn2	8	1547	39	14419	0.0518984
GO:0007595	lactation	biological_process	8	Aprt;Mt-co2;Abcb4;Nme1;Pam;Hif1a;Ccnd1;Rplp0;Ncor2	9	1547	46	14419	0.0528881
GO:0010942	positive regulation of cell death	biological_process	7	Acer2;Hba-a2;Cdkn1b;Lrp1;Hba-a2.1;Egr1;Prodh1;Ccn2;Hbb;Nradd	10	1547	53	14419	0.0529227
GO:0032922	circadian regulation of gene expression	biological_process	5	Csnk1e;Atf4;Ppp1ca;Ogt;Per3;Nr1d1;Cavin3;Id2;Ppp1cb;Hdac1	10	1547	53	14419	0.0529227
GO:0045807	positive regulation of endocytosis	biological_process	8	Lrp1;Flot1;Snca;Wnt5a;Mff;Cd63	6	1547	26	14419	0.0532011
GO:0043392	negative regulation of DNA binding	biological_process	7	Id3;Id4;Sumo3;Id2;Id1;Mdfi	6	1547	26	14419	0.0532011
GO:2000379	positive regulation of reactive oxygen species metabolic process	biological_process	8	Pdgfrb;Pid1;LOC100910944;Cyp1b1;Tp53;Ager	6	1547	26	14419	0.0532011
GO:0010288	response to lead ion	biological_process	7	Nos3;Gstm1;Srebf2;App;Alad;Tf	6	1547	26	14419	0.0532011
GO:0045747	positive regulation of Notch signaling pathway	biological_process	9	Tgfb2;Erh;Mfng;Kit;Jag1;Zmiz1	6	1547	26	14419	0.0532011
GO:0004693	cyclin-dependent protein serine/threonine kinase activity	molecular_function	9	Cdk1;Cdkl1;Cdkn1b;Ccnd1;Cdk19;Prpf4b	6	1547	26	14419	0.0532011
GO:0071773	cellular response to BMP stimulus	biological_process	8	Bmp2;Acvrl1;Heyl;Acvr1;Adamts12;Spint2	6	1547	26	14419	0.0532011
GO:0005160	transforming growth factor beta receptor binding	molecular_function	7	Tgfb2;Smurf2;Fkbp1a;Tgfbr3;Bmp2;Tgfb1	6	1547	26	14419	0.0532011
GO:0019897	extrinsic component of plasma membrane	cellular_component	5	S100a10;Fmr1;Eno1;Anxa2;Mfge8;Stoml2	6	1547	26	14419	0.0532011
GO:0008285	negative regulation of cell population proliferation	biological_process	7	Ndrg1;Dpt;App;Tgfb2;Ptch1;Btg2;Pmp22;Gabbr1;Rarb;Igfbp3;Ppp1r15a;Cav2;Tgfb1;Frzb;Cd9;Tob1;Ing2;Tp53;Camk2n1;Npm1;Cbfa2t3;Gjb6;Cdkn1b;Rgcc;Adarb1;Pttg1;Spry1;Lyn;Tax1bp3;Rarres1;Igf1;Bmp2;Sox9;Cdh5;Ifitm3;Btg1;Klf4;Acvrl1;Ptprj;Serpine2;Cyp1b1;Nos3;Timp2	43	1547	313	14419	0.0534315
GO:0007275	multicellular organism development	biological_process	4	Rorb;Tef;Tp53;Rarb;Tcf15;Pou3f3;Kit;Fam3c;Rps4x;Dbp;Tshz3;Tnfrsf21;Nr1d2;Mea1;Flt1;Tapt1;Irx3;Csrp2;Thrb;Wnt4;Tnfrsf11b;Ebf1;Cdh11;Igfbp2;Pdgfrb;Foxd1;Kdr;Wnt5a;Gmcl1;Axl;Pdgfd;Ltbr;Plekhb1;Nr1d1;Cd40;Pdgfra;Plxnd1;Cdh5;Zfp36;Ilk;Hopx;Tie1;Ldb2;Ankrd11;Picalm	45	1547	330	14419	0.0543978
GO:0047485	protein N-terminus binding	molecular_function	5	Vwf;Tgfb2;Dcn;Tp53;Npm1;Morf4l1;Tgfb1;LOC103689971;Birc2;Id1;Mau2;Hdac1;Clu;Sdcbp;Ncor2;Snca;Smarce1	17	1547	105	14419	0.0547523
GO:0044798	nuclear transcription factor complex	cellular_component	5	Klf4;Nfat5;Sox17;Sox9	4	1547	14	14419	0.0549244
GO:0006884	cell volume homeostasis	biological_process	7	Clns1a;Slc12a2;Slc12a6;Npm1	4	1547	14	14419	0.0549244
GO:0090141	positive regulation of mitochondrial fission	biological_process	10	Bnip3;Dcn;Kdr;Mff	4	1547	14	14419	0.0549244
GO:0006465	signal peptide processing	biological_process	8	Sec11a;Sec11c;Spcs3;MGC109340	4	1547	14	14419	0.0549244
GO:2000249	regulation of actin cytoskeleton reorganization	biological_process	8	Cd2ap;Tgfb1;Gmfg;F11r	4	1547	14	14419	0.0549244
GO:0014002	astrocyte development	biological_process	7	Vim;Plp1;Lamb2;Ager	4	1547	14	14419	0.0549244
GO:0071425	hematopoietic stem cell proliferation	biological_process	5	Mecom;Cd34;Babam1;Wnt5a	4	1547	14	14419	0.0549244
GO:0006376	mRNA splice site selection	biological_process	9	Luc7l3;Ythdc1;Luc7l2;Luc7l	4	1547	14	14419	0.0549244
GO:0007214	gamma-aminobutyric acid signaling pathway	biological_process	6	Slc12a2;Gabbr1;Gnai2;Atf4	4	1547	14	14419	0.0549244
GO:0005198	structural molecule activity	molecular_function	3	Des;Add3;Cav2;Cldn1;Psmd13;Copa;Cldn5;Jup;Cope;Cldn11;Vim;Plp1;Vcl;Anxa1;Col15a1	15	1547	90	14419	0.0553145
GO:0005887	integral component of plasma membrane	cellular_component	6	Pdgfra;Tgfbr3;Tspan18;Alcam;Abcc9;Pkd2;Bsg;Lrp1;Pdgfrb;Tfrc;Slco3a1;Axl;Slc38a2;Slc2a4;Cldn1;Slc6a6;Abca1;Lman2;Stim1;Stom;Slc6a13;Slc2a13;Prom1;Fxyd6;Cldn11;Kdr;Tie1;Tnfrsf11b;Sspn;Slc16a11;Kit;Ltbr;Slc38a5;Cd9;Pcdh19;Icam2;Acvrl1;Slc7a8;Smagp;Slc12a6;Plscr1;Npr2;Thbd;Fxyd5;Tm4sf1;Hbegf;Slc1a3;Pcdh18;Tm2d1;Fxyd1;Cd302;Nectin2;Abcc4;Slc38a3;Slco2a1;Slc6a8;Cd34;Tnfrsf21;Prrg2;Cd320;Acvr1;Slc39a10;…	82	1547	644	14419	0.0555319
GO:0055010	ventricular cardiac muscle tissue morphogenesis	biological_process	8	Col11a1;Fkbp1a;Tgfbr3;Foxc1;Tgfb1	5	1547	20	14419	0.0556815
GO:0035987	endodermal cell differentiation	biological_process	6	Vtn;Col11a1;Lamb1;Col8a1;Itga7	5	1547	20	14419	0.0556815
GO:0043425	bHLH transcription factor binding	molecular_function	7	Tcf3;Lmo2;Sp1;Id3;Sox9	5	1547	20	14419	0.0556815
GO:0045216	cell-cell junction organization	biological_process	6	Tgfb2;Lims2;Cldn1;Lims1;Tgfb1	5	1547	20	14419	0.0556815
GO:0015035	protein disulfide oxidoreductase activity	molecular_function	7	Txn2;Sh3bgrl3;Txn1;Glrx5;Glrx3	5	1547	20	14419	0.0556815
GO:0030182	neuron differentiation	biological_process	6	Btg2;Wnt5a;Id1;Wnt5b;Ptprr;Efna1;Id3;Ier2;Wnt4;Id2;Hspa5;Nnat;Bag1;S1pr1;Id4;Hipk1;Dmd;Gata2	18	1547	113	14419	0.0561786
GO:0032781	positive regulation of ATPase activity	biological_process	8	Atp1b3;Atp1b1;Dnajc9;Dnajb11;Pfn1;Atp1b2;Hspa2	7	1547	33	14419	0.0572095
GO:0046686	response to cadmium ion	biological_process	7	Alad;Abcb4;Cdkn1b;B2m;Cdk1;Gpi;Kit	7	1547	33	14419	0.0572095
GO:0007584	response to nutrient	biological_process	7	Vcam1;Tnfrsf11b;Cyp1b1;Abca1;Mgp;Alad;Txn2;Adipor2;Cp;Ldha;LOC100911545;Igfbp2;Lepr;Cox4i1;Acsl3;Igf1	16	1547	98	14419	0.0573263
GO:0017124	SH3 domain binding	molecular_function	6	Wasf2;Ptpn12;Picalm;Shank3;Abi1;Mvb12a;Khdrbs3;Ilk;Sh3kbp1;Fut8;Lyn;Afap1l2;Cd2ap;Pttg1;Plscr1;Errfi1	16	1547	98	14419	0.0573263
GO:0007049	cell cycle	biological_process	4	Mapre3;Kmt2e;Ppp1cb;Vps4b;Erh;Anapc5;Stag2;Sept7;Cks1b;Mcm6;Mtus1;Gnai2;Mau2;Ppp1ca	14	1547	83	14419	0.0576003
GO:0006869	lipid transport	biological_process	7	Abca2;Apod;Crabp2;Gulp1;Pltp;Sigmar1;Osbpl3;Cav2;Abca1;Gpihbp1;Abca8a	11	1547	61	14419	0.0579047
GO:0034446	substrate adhesion-dependent cell spreading	biological_process	8	Parvb;Fermt2;Itga8;Efna1;Ilk;Axl;Lamb1;Srgap2	8	1547	40	14419	0.059028
GO:0050885	neuromuscular process controlling balance	biological_process	7	Foxs1;Tpp1;Shank3;Herc1;Gpr88;Slc1a3;App;Aplp2;Hexa	9	1547	47	14419	0.0594536
GO:0032570	response to progesterone	biological_process	6	Ube3a;Ramp2;Tgfb2;Fosb;Tgfb1;Gpi;Mbp;Aldh2;Gjb2	9	1547	47	14419	0.0594536
GO:0016361	activin receptor activity, type I	molecular_function	11	Acvr1;Acvrl1	2	1547	4	14419	0.059559
GO:0007589	body fluid secretion	biological_process	7	Anxa2;Tsc22d3	2	1547	4	14419	0.059559
GO:0042998	positive regulation of Golgi to plasma membrane protein transport	biological_process	10	Rack1;Acsl3	2	1547	4	14419	0.059559
GO:0010888	negative regulation of lipid storage	biological_process	6	Nfkbia;Abcg1	2	1547	4	14419	0.059559
GO:2000384	negative regulation of ectoderm development	biological_process	7	Tpt1;LOC100360791	2	1547	4	14419	0.059559
GO:0061418	regulation of transcription from RNA polymerase II promoter in response to hypoxia	biological_process	11	Egr1;Ube2d3	2	1547	4	14419	0.059559
GO:0007176	regulation of epidermal growth factor-activated receptor activity	biological_process	9	App;Aplp2	2	1547	4	14419	0.059559
GO:0032909	regulation of transforming growth factor beta2 production	biological_process	8	Hif1a;Tgfb2	2	1547	4	14419	0.059559
GO:0019207	kinase regulator activity	molecular_function	5	Akap11;Gmfg	2	1547	4	14419	0.059559
GO:0035173	histone kinase activity	molecular_function	8	Cdk1;Ccnb1	2	1547	4	14419	0.059559
GO:0071953	elastic fiber	cellular_component	5	Eln;Fbln5	2	1547	4	14419	0.059559
GO:0061419	positive regulation of transcription from RNA polymerase II promoter in response to hypoxia	biological_process	12	Hif1a;Tp53	2	1547	4	14419	0.059559
GO:0060763	mammary duct terminal end bud growth	biological_process	6	Kdm5b;Slc12a2	2	1547	4	14419	0.059559
GO:0051286	cell tip	cellular_component	4	Tf;Msn	2	1547	4	14419	0.059559
GO:0005347	ATP transmembrane transporter activity	molecular_function	9	Slc25a17;Slc25a24	2	1547	4	14419	0.059559
GO:0032911	negative regulation of transforming growth factor beta1 production	biological_process	9	Cd2ap;Laptm4b	2	1547	4	14419	0.059559
GO:1903142	positive regulation of establishment of endothelial barrier	biological_process	10	Cldn5;Cdh5	2	1547	4	14419	0.059559
GO:0047499	calcium-independent phospholipase A2 activity	molecular_function	9	Prdx6;Pnpla8	2	1547	4	14419	0.059559
GO:0090266	regulation of mitotic cell cycle spindle assembly checkpoint	biological_process	12	Ccnb1;Dusp1	2	1547	4	14419	0.059559
GO:0001848	complement binding	molecular_function	5	Cd59;Serping1	2	1547	4	14419	0.059559
GO:0008065	establishment of blood-nerve barrier	biological_process	8	Cldn1;Dmd	2	1547	4	14419	0.059559
GO:1904798	positive regulation of core promoter binding	biological_process	9	Foxc1;Klf4	2	1547	4	14419	0.059559
GO:0045098	type III intermediate filament	cellular_component	8	Vim;Des	2	1547	4	14419	0.059559
GO:0034714	type III transforming growth factor beta receptor binding	molecular_function	8	Tgfb1;Tgfb2	2	1547	4	14419	0.059559
GO:0046604	positive regulation of mitotic centrosome separation	biological_process	10	Ranbp2;AABR07008439	2	1547	4	14419	0.059559
GO:1901164	negative regulation of trophoblast cell migration	biological_process	9	Calr;Timp1	2	1547	4	14419	0.059559
GO:2000020	positive regulation of male gonad development	biological_process	8	Sox9;Cited2	2	1547	4	14419	0.059559
GO:1901203	positive regulation of extracellular matrix assembly	biological_process	7	Rgcc;Sox9	2	1547	4	14419	0.059559
GO:0048806	genitalia development	biological_process	6	Wnt5a;Pkd1	2	1547	4	14419	0.059559
GO:0006658	phosphatidylserine metabolic process	biological_process	6	Serinc5;Serinc3	2	1547	4	14419	0.059559
GO:1902109	negative regulation of mitochondrial membrane permeability involved in apoptotic process	biological_process	10	Slc25a4;Bnip3	2	1547	4	14419	0.059559
GO:0097350	neutrophil clearance	biological_process	5	Axl;Anxa1	2	1547	4	14419	0.059559
GO:0046618	drug export	biological_process	7	Abcg2;Abcb4	2	1547	4	14419	0.059559
GO:0004457	lactate dehydrogenase activity	molecular_function	6	Ldha;Ldhb	2	1547	4	14419	0.059559
GO:0005850	eukaryotic translation initiation factor 2 complex	cellular_component	4	Eif2s2;Eif2s3y	2	1547	4	14419	0.059559
GO:0002576	platelet degranulation	biological_process	9	Lyn;Vcl	2	1547	4	14419	0.059559
GO:0010385	double-stranded methylated DNA binding	molecular_function	8	Egr1;H2afy	2	1547	4	14419	0.059559
GO:0005853	eukaryotic translation elongation factor 1 complex	cellular_component	4	Eef1d;Eef1b2	2	1547	4	14419	0.059559
GO:0060686	negative regulation of prostatic bud formation	biological_process	9	Sulf1;Wnt5a	2	1547	4	14419	0.059559
GO:0045277	respiratory chain complex IV	cellular_component	5	Mt-co2;Mt-co3	2	1547	4	14419	0.059559
GO:0061031	endodermal digestive tract morphogenesis	biological_process	7	Id2;Sox17	2	1547	4	14419	0.059559
GO:0022602	ovulation cycle process	biological_process	4	Map2k6;Pam	2	1547	4	14419	0.059559
GO:0010826	negative regulation of centrosome duplication	biological_process	10	Npm1;Nubp1	2	1547	4	14419	0.059559
GO:0046886	positive regulation of hormone biosynthetic process	biological_process	9	Hif1a;Egr1	2	1547	4	14419	0.059559
GO:1901165	positive regulation of trophoblast cell migration	biological_process	9	Smurf2;C1qbp	2	1547	4	14419	0.059559
GO:0010825	positive regulation of centrosome duplication	biological_process	10	Npm1;Rock2	2	1547	4	14419	0.059559
GO:0060437	lung growth	biological_process	5	Pdgfra;Pdgfrb	2	1547	4	14419	0.059559
GO:0061049	cell growth involved in cardiac muscle cell development	biological_process	6	Camk2d;Sorbs2	2	1547	4	14419	0.059559
GO:0015889	cobalamin transport	biological_process	7	Cd320;Tcn2	2	1547	4	14419	0.059559
GO:1903899	positive regulation of PERK-mediated unfolded protein response	biological_process	10	Bok;Tmem33	2	1547	4	14419	0.059559
GO:0098909	regulation of cardiac muscle cell action potential involved in regulation of contraction	biological_process	8	Camk2d;Atp2a2	2	1547	4	14419	0.059559
GO:0003289	atrial septum primum morphogenesis	biological_process	7	Acvr1;Tgfb2	2	1547	4	14419	0.059559
GO:0030055	cell-substrate junction	cellular_component	4	Vcl;Dmd	2	1547	4	14419	0.059559
GO:0046923	ER retention sequence binding	molecular_function	7	Kdelr3;Cemip	2	1547	4	14419	0.059559
GO:0051612	negative regulation of serotonin uptake	biological_process	9	Gpm6b;Snca	2	1547	4	14419	0.059559
GO:1903416	response to glycoside	biological_process	6	Atp1a2;Abcb4	2	1547	4	14419	0.059559
GO:0019076	viral release from host cell	biological_process	7	Ist1;Vps4b	2	1547	4	14419	0.059559
GO:1903377	negative regulation of oxidative stress-induced neuron intrinsic apoptotic signaling pathway	biological_process	11	Hif1a;Park7	2	1547	4	14419	0.059559
GO:0010046	response to mycotoxin	biological_process	6	Abcb4;Lcn2	2	1547	4	14419	0.059559
GO:0060364	frontal suture morphogenesis	biological_process	7	Tgfb1;Tgfb2	2	1547	4	14419	0.059559
GO:0036438	maintenance of lens transparency	biological_process	8	Stk39;Foxc1	2	1547	4	14419	0.059559
GO:0003158	endothelium development	biological_process	7	Kdr;Cd34	2	1547	4	14419	0.059559
GO:1900037	regulation of cellular response to hypoxia	biological_process	7	Hif1a;Ajuba	2	1547	4	14419	0.059559
GO:2001054	negative regulation of mesenchymal cell apoptotic process	biological_process	10	Hif1a;Sox9	2	1547	4	14419	0.059559
GO:0006499	N-terminal protein myristoylation	biological_process	11	Nmt1;Nmt2	2	1547	4	14419	0.059559
GO:0071283	cellular response to iron(III) ion	biological_process	9	Ccnb1;B2m	2	1547	4	14419	0.059559
GO:0034103	regulation of tissue remodeling	biological_process	6	Tp53;Cst3	2	1547	4	14419	0.059559
GO:0005025	transforming growth factor beta receptor activity, type I	molecular_function	11	Acvr1;Acvrl1	2	1547	4	14419	0.059559
GO:0051987	positive regulation of attachment of spindle microtubules to kinetochore	biological_process	8	Ccnb1;Cenpe	2	1547	4	14419	0.059559
GO:1990402	embryonic liver development	biological_process	7	Tgfb1;LOC100911545	2	1547	4	14419	0.059559
GO:1990932	5.8S rRNA binding	molecular_function	8	Rpl6;AABR07065438	2	1547	4	14419	0.059559
GO:0019834	phospholipase A2 inhibitor activity	molecular_function	8	Anxa2;Anxa1	2	1547	4	14419	0.059559
GO:0060512	prostate gland morphogenesis	biological_process	5	Id4;Sox9	2	1547	4	14419	0.059559
GO:0051653	spindle localization	biological_process	5	Actr3;Actr2	2	1547	4	14419	0.059559
GO:0044020	histone methyltransferase activity (H4-R3 specific)	molecular_function	10	LOC100361025;Prmt1	2	1547	4	14419	0.059559
GO:0019787	ubiquitin-like protein transferase activity	molecular_function	5	Ube2l6;Rnf14	2	1547	4	14419	0.059559
GO:0060290	transdifferentiation	biological_process	6	Cd34;Ager	2	1547	4	14419	0.059559
GO:1990111	spermatoproteasome complex	cellular_component	6	Psmb10;Psme4	2	1547	4	14419	0.059559
GO:0000054	ribosomal subunit export from nucleus	biological_process	8	Ran;Eif6	2	1547	4	14419	0.059559
GO:0051271	negative regulation of cellular component movement	biological_process	7	Cdkn1b;Tgfbr3	2	1547	4	14419	0.059559
GO:0030263	apoptotic chromosome condensation	biological_process	10	Acin1;Top2a	2	1547	4	14419	0.059559
GO:1990430	extracellular matrix protein binding	molecular_function	5	Clec14a;Gabbr1	2	1547	4	14419	0.059559
GO:1901842	negative regulation of high voltage-gated calcium channel activity	biological_process	10	Rem1;Gem	2	1547	4	14419	0.059559
GO:0050427	3'-phosphoadenosine 5'-phosphosulfate metabolic process	biological_process	6	Sult1a1;Enpp1	2	1547	4	14419	0.059559
GO:0043308	eosinophil degranulation	biological_process	9	Vamp8;Vamp2	2	1547	4	14419	0.059559
GO:2000138	positive regulation of cell proliferation involved in heart morphogenesis	biological_process	8	Naca;Sox9	2	1547	4	14419	0.059559
GO:0070884	regulation of calcineurin-NFAT signaling cascade	biological_process	11	Nfat5;Rcan2	2	1547	4	14419	0.059559
GO:0060231	mesenchymal to epithelial transition	biological_process	7	Wnt4;Tcf15	2	1547	4	14419	0.059559
GO:0070243	regulation of thymocyte apoptotic process	biological_process	12	Hif1a;Tp53	2	1547	4	14419	0.059559
GO:1902035	positive regulation of hematopoietic stem cell proliferation	biological_process	9	Cxcl1;Kitlg	2	1547	4	14419	0.059559
GO:0008013	beta-catenin binding	molecular_function	5	Sox9;Cd2ap;Cdh5;Sox17;Skp1;Tbl1x;Nos3;Tax1bp3;Vcl;Klf4;Ctnnbip1;Ptprj;Tcf7l2	13	1547	76	14419	0.0598342
GO:0042060	wound healing	biological_process	6	Col3a1;Lepr;Pdgfrb;Dcn;Macf1;Wnt5a;Ltbp1;Tgfb2;Wnt5b;Gsn;Lox;Pdgfra;Timp1;Elk3;Tgfb1;Tp53	16	1547	99	14419	0.0618682
GO:0006479	protein methylation	biological_process	10	LOC100361025;Pcmtd2;Btg2;Snrpd3;Prmt1;Btg1	6	1547	27	14419	0.0624401
GO:0005496	steroid binding	molecular_function	5	Slc22a2;Igf1;Gstm1;Hsd17b10;Paqr5;Akr1c14	6	1547	27	14419	0.0624401
GO:0045893	positive regulation of transcription, DNA-templated	biological_process	9	Ebf1;Eny2;Etv1;Tcf3;Bmp2;Smarca5;Nfe2l1;Spen;Sox17;Elf2;Mecom;Id2;Tgfb1;Fli1;Pou3f3;Foxc1;Arid1a;Lbh;Sox9;Lrp5;Ptch1;Foxn2;Atf4;Hif1a;Tmsb4x;Cdkn1c;Gpbp1;Egr1;Foxj2;Npm1;Wnt4;Fubp3;Rorb;Zic2;Nr1d2;Acvrl1;Spp1;Elk3;Srebf2;Acvr1;Mdk;Klf4;Ddx17;Tp53;Afap1l2;Rnf14;Ets2;Mapre3;Six1;Sp1;Tbl1x;Tf;Igf1;Picalm;Wnt5a;Nfia;Nr2f2;Ing2;Nr1d1;Ivns1abp;Nfkbia;Ilk	62	1547	477	14419	0.0630073
GO:0048024	regulation of mRNA splicing, via spliceosome	biological_process	9	Khdrbs3;Ythdc1;Son	3	1547	9	14419	0.0631471
GO:0034101	erythrocyte homeostasis	biological_process	5	Gpi;Axl;Prdx1	3	1547	9	14419	0.0631471
GO:0086009	membrane repolarization	biological_process	8	Atp1b3;Atp1b1;Atp1b2	3	1547	9	14419	0.0631471
GO:2001214	positive regulation of vasculogenesis	biological_process	8	Kdr;Ramp2;Cd34	3	1547	9	14419	0.0631471
GO:0032432	actin filament bundle	cellular_component	6	Lcp1;Rflnb;Cryab	3	1547	9	14419	0.0631471
GO:0006407	rRNA export from nucleus	biological_process	11	Rpsa;Npm1;Rps28	3	1547	9	14419	0.0631471
GO:2000737	negative regulation of stem cell differentiation	biological_process	8	Lbh;Jag1;Zfp36l2	3	1547	9	14419	0.0631471
GO:0051099	positive regulation of binding	biological_process	6	S100a10;Eno1;Anxa2	3	1547	9	14419	0.0631471
GO:0030371	translation repressor activity	molecular_function	4	Fmr1;Samd4b;Eif4ebp1	3	1547	9	14419	0.0631471
GO:0032464	positive regulation of protein homooligomerization	biological_process	9	Rhoc;Clu;Rack1	3	1547	9	14419	0.0631471
GO:0060042	retina morphogenesis in camera-type eye	biological_process	5	Man2a1;Lrp5;Prom1	3	1547	9	14419	0.0631471
GO:0043267	negative regulation of potassium ion transport	biological_process	10	Nos3;Plcb4;Atf4	3	1547	9	14419	0.0631471
GO:0001523	retinoid metabolic process	biological_process	10	Adh4;Rarres2;Dhrs3	3	1547	9	14419	0.0631471
GO:0042994	cytoplasmic sequestering of transcription factor	biological_process	7	Pkd2;Nfkbia;Pkd1	3	1547	9	14419	0.0631471
GO:0001931	uropod	cellular_component	6	Flot1;Icam2;Msn	3	1547	9	14419	0.0631471
GO:0060509	type I pneumocyte differentiation	biological_process	8	Thrb;Igf1;Ncor2	3	1547	9	14419	0.0631471
GO:0071437	invadopodium	cellular_component	6	Arpc2;Actr2;Msn	3	1547	9	14419	0.0631471
GO:0006388	tRNA splicing, via endonucleolytic cleavage and ligation	biological_process	12	Rtcb;Zbtb8os;Rtraf	3	1547	9	14419	0.0631471
GO:0045725	positive regulation of glycogen biosynthetic process	biological_process	11	Epm2aip1;Dyrk2;Igf1	3	1547	9	14419	0.0631471
GO:0031597	cytosolic proteasome complex	cellular_component	6	Psmc3;Psmc5;Psmc2	3	1547	9	14419	0.0631471
GO:1990440	positive regulation of transcription from RNA polymerase II promoter in response to endoplasmic reticulum stress	biological_process	7	Tp53;Atf4;Atf3	3	1547	9	14419	0.0631471
GO:2001046	positive regulation of integrin-mediated signaling pathway	biological_process	9	Lims2;Cd63;Lims1	3	1547	9	14419	0.0631471
GO:0030054	cell junction	cellular_component	3	Itgb4;Fermt2;Gabbr1;Nfia;Abi1;Fat1;Dstyk;Tjp1;Ip6k2;Pja2;Prx;Ager;Flrt3;Srgap2;Gria4;Mff;Clstn1;Gjb2;Cdh5;Cldn11;Gjc1;Ilk;LOC100911672;Prrt1;Sigmar1;Egflam;Rasgrp2;Snca;Usp53;Smagp;Tprg1l;Eps8;Cldn1;Camk2n1;Arpc2;Shank3;Pdgfra;Ica1;Gjb6;Macf1;Tmem47;Ptprr;Impdh1;Myzap;Dmd;Fmr1;Kdr;Puf60;Utrn	49	1547	368	14419	0.0651117
GO:0007346	regulation of mitotic cell cycle	biological_process	7	Pim3;Dynlt3;Birc5;Ttc28;Sik1;Cdk1;Map2k6;Stk39;Nek1;Sdcbp;Ptch1;Afap1l2;Cdk19	13	1547	77	14419	0.0652365
GO:0046034	ATP metabolic process	biological_process	4	Atp5f1c;Atp5f1a;Atp1b1;Atp5pf;Hspa8;Atp5me;Enpp1;Atp1a2;Ola1;Ak2	10	1547	55	14419	0.0654611
GO:0045786	negative regulation of cell cycle	biological_process	7	Camk2n1;Cdkn1b;Rhob;Tgfb1;Gmnn;Bmp2;Pla2g16	7	1547	34	14419	0.0656546
GO:0007411	axon guidance	biological_process	6	Flrt3;Etv1;Flot1;Efna1;Usp33;Sema3c;Nrp2;AABR07007032;Lamb2;Foxd1;Cxcl12;Sema5a;Tgfb2;Wnt5a;Alcam;Lama2	16	1547	100	14419	0.0666488
GO:0030544	Hsp70 protein binding	molecular_function	6	Cdkn1b;Cdk1;Dnaja1;Dmp1;Fkbp1a;Snca;Tfrc;Rps3	8	1547	41	14419	0.066745
GO:0043588	skin development	biological_process	6	Col5a2;Pkd1;Ptges3;Tcf15;Jup;Col3a1;Itgb4;Adamts2	8	1547	41	14419	0.066745
GO:0033574	response to testosterone	biological_process	6	Dusp1;Pde5a;Foxp2;Nasp;Aldh2;Gpi;Nme1;Calr	8	1547	41	14419	0.066745
GO:0035924	cellular response to vascular endothelial growth factor stimulus	biological_process	8	Anxa1;Vcam1;Flt1;Ramp2;Kdr	5	1547	21	14419	0.0668736
GO:0014065	phosphatidylinositol 3-kinase signaling	biological_process	8	Igf1;Zfp36l1;Pik3c2a;C1qbp;Pear1	5	1547	21	14419	0.0668736
GO:0048821	erythrocyte development	biological_process	7	Hbb;Hba-a2.1;Cited2;Bpgm;Hba-a2	5	1547	21	14419	0.0668736
GO:0008514	organic anion transmembrane transporter activity	molecular_function	7	Slc22a2;Slc22a17;Slco1c1;Slco1a4;Slco3a1	5	1547	21	14419	0.0668736
GO:0014003	oligodendrocyte development	biological_process	7	Cd9;Lyn;Tgfb1;Id2;Gsn	5	1547	21	14419	0.0668736
GO:0048026	positive regulation of mRNA splicing, via spliceosome	biological_process	10	Hspa8;Tra2b;Tra2a;Snrnp70;Prdx6	5	1547	21	14419	0.0668736
GO:1902895	positive regulation of pri-miRNA transcription by RNA polymerase II	biological_process	11	Tp53;Hif1a;Tgfb2;Tgfb1;Bmp2	5	1547	21	14419	0.0668736
GO:0010039	response to iron ion	biological_process	7	Abcg2;Fkbp1a;Ccnd1;Hif1a;Alad	5	1547	21	14419	0.0668736
GO:0006754	ATP biosynthetic process	biological_process	12	Atp5f1a;Atp5f1c;LOC103694872;Nipsnap2;Tgfb1	5	1547	21	14419	0.0668736
GO:0005681	spliceosomal complex	cellular_component	6	Rbm5;Sf3b2;Sf1;Rheb;Hnrnph1;Dhx15;Srsf2;Ik;Snrpa;Hnrnpa1;Hspa8;Wbp4;Snrnp70;Prpf18	14	1547	85	14419	0.0678816
GO:0001741	XY body	cellular_component	8	H2afx;Birc2;Ube2a;Sin3b	4	1547	15	14419	0.0687525
GO:0045780	positive regulation of bone resorption	biological_process	9	Tfrc;Spp1;Tf;Atp6ap1	4	1547	15	14419	0.0687525
GO:0044291	cell-cell contact zone	cellular_component	5	Nectin2;Ahnak;Flot1;Jam3	4	1547	15	14419	0.0687525
GO:0007064	mitotic sister chromatid cohesion	biological_process	6	Pttg1;Mau2;Naa50;Cdc20	4	1547	15	14419	0.0687525
GO:0048156	tau protein binding	molecular_function	6	S100b;Ppp2r2a;Sgk1;Snca	4	1547	15	14419	0.0687525
GO:0043537	negative regulation of blood vessel endothelial cell migration	biological_process	11	Rgcc;Acvrl1;Tgfb1;Csnk2b	4	1547	15	14419	0.0687525
GO:0042789	mRNA transcription by RNA polymerase II	biological_process	10	Atf4;Sp1;Lmo2;Sox17	4	1547	15	14419	0.0687525
GO:0002063	chondrocyte development	biological_process	6	Impad1.1;Col11a1;Sox9;Sulf1	4	1547	15	14419	0.0687525
GO:0060216	definitive hemopoiesis	biological_process	8	Sp1;Tgfbr3;Gata2;Zfp36l2	4	1547	15	14419	0.0687525
GO:0048745	smooth muscle tissue development	biological_process	7	Itga8;Pdgfrb;Foxp2;Tshz3	4	1547	15	14419	0.0687525
GO:0016032	viral process	biological_process	6	Naca;Klc1;Vcam1;Tp53	4	1547	15	14419	0.0687525
GO:0010633	negative regulation of epithelial cell migration	biological_process	9	Strap;Cd63;Tgfbr3;Ptprr	4	1547	15	14419	0.0687525
GO:0008283	cell population proliferation	biological_process	3	Golph3;Srgap2;Zfp36l1;Col4a3bp;Foxc1;Six1;Id4;Picalm;Cdk1;Enpep;Ube2l3;Tgfb1;Morf4l1;Prdx1;Gnai2;Uhrf2;Igf1;Tacc1;Cklf;Tgfbi;Rpl29;Dctn2;Vtn;Ptges3;Nasp;Mki67;Lrp1;Irf2;Glul;Cd34	30	1547	212	14419	0.0695071
GO:0006811	ion transport	biological_process	6	Smdt1;Slco3a1;Pllp;Slc12a6;Slco2a1;Atp5f1c;Lasp1;Gria4;Atp1a2;Lcn2;Atp6v1e1;Wnk1;Atp6v0e1	13	1547	78	14419	0.0709518
GO:0021987	cerebral cortex development	biological_process	5	Gng12;Foxp2;Dmd;Col3a1;Enpp1;Mdk;H2afx;Lrp1;Hif1a;Tacc1;Slc38a2;Ywhae;Bnip3	13	1547	78	14419	0.0709518
GO:0016525	negative regulation of angiogenesis	biological_process	8	Dcn;Rock2;Tie1;Rgcc;Klf4;Foxc1;Pgk1;Sulf1;Tgfb2;Ecscr	10	1547	56	14419	0.0723862
GO:0005903	brush border	cellular_component	5	Eps8;Lima1;Enpep;Myl6;Vcl;Tpm3;Add3;Actr3;Prom1;Slc38a2	10	1547	56	14419	0.0723862
GO:0005507	copper ion binding	molecular_function	8	Cox17;Mt-co2;Cp;Ccs;Tp53;Lox;Snca;Pam;Park7;Sod3	10	1547	56	14419	0.0723862
GO:0006414	translational elongation	biological_process	8	Eef1g;LOC498555;Eef2;Eef1b2;Rplp1;Eef1d	6	1547	28	14419	0.0725648
GO:0016239	positive regulation of macroautophagy	biological_process	10	Kdr;Scoc;Hif1a;Dcn;AABR07002683;Bnip3	6	1547	28	14419	0.0725648
GO:0055007	cardiac muscle cell differentiation	biological_process	7	Ifitm3;Bmp2;Arid1a;Calr;Cacybp;Sik1	6	1547	28	14419	0.0725648
GO:0071480	cellular response to gamma radiation	biological_process	8	Rpl13a;Hspa5;Egr1;Cryab;H2afx;Tp53	6	1547	28	14419	0.0725648
GO:0015991	ATP hydrolysis coupled proton transport	biological_process	11	Atp1a2;Atp6v0e1;Atp6v1e1;Atp6v0a1;Atp6ap1;Atp5mc2	6	1547	28	14419	0.0725648
GO:0007050	cell cycle arrest	biological_process	5	Cdkn1b;Tgfb2;Ilk;Cdkn3;Pmp22;Pkd1;Kmt2e;Cdkn1c;Pkd2;Tp53;Tgfb1;Ppm1g	12	1547	71	14419	0.0740073
GO:0005768	endosome	cellular_component	7	Tgfb2;Nsg1;Picalm;Pkn1;App;Scoc;Vps4b;Anxa2;Ece1;Golph3;Laptm4b;Atp1a2;Grn;Slc2a4;Tfrc;Stx4;Arpc2;Flot1;Lrp1;Flt1;Snx33;Atp6v1e1;AABR07002683;Anxa1;Abca2;Tgoln2;Cd164;Kdr;Tf;Abcg1;Bok;Dysf;Adcy6;Stx7;Lrpap1;S1pr1;Ptp4a3	37	1547	271	14419	0.0740532
GO:0006839	mitochondrial transport	biological_process	6	Slc25a1;Slc25a3;Slc25a39;Crym;Slc25a33;Slc25a24;Slc25a5;Slc25a17;Slc25a4	9	1547	49	14419	0.0740903
GO:0009925	basal plasma membrane	cellular_component	5	Tf;Shroom4;Itgb4;Ager;Cd34;Pkd2;Slco3a1	7	1547	35	14419	0.0748116
GO:0010718	positive regulation of epithelial to mesenchymal transition	biological_process	8	Sdcbp;Bmp2;Foxc1;Tgfb2;Tgfb1;Rgcc;Ager	7	1547	35	14419	0.0748116
GO:0007052	mitotic spindle organization	biological_process	9	Plk2;Cenpe;Map4;Clasp2;Ccnb1;Ralbp1;Dctn2	7	1547	35	14419	0.0748116
GO:0032154	cleavage furrow	cellular_component	5	Tpm3;Mylk;Rhob;Pkn1;Lima1;Icam2;Sept7;Rhoc	8	1547	42	14419	0.0750547
GO:0005102	signaling receptor binding	molecular_function	5	Csnk2b;Hspa8;Lyn;Park7;Abca1;Bok;LOC100911545;App;Itprid2;Cd200;Gstm2;Smagp;Egfl7;Ctnnd1;Grap;Pdgfrb;Tgfb2;Slc39a1;Idh1;Cfl1;Trak1;Strap;Rarres2;Bmp2;Pkd2;Nsg1;Ncl;Msn;Nectin2;Adcy6;Wnt5b;Cdh5;RT1-T24-4;Serpine2;Tec;Wnt4;Wnt5a;Lama2;Pfn1;S100b	40	1547	297	14419	0.0772118
GO:0043025	neuronal cell body	cellular_component	5	Fmr1;Dync1i2;Acvrl1;Mt-nd1;S100b;Gdi1;Nr1d1;Camk2n1;Snca;Cd40;Lrp1;Canx;Sorbs2;Txn2;Rpsa;Cfl1;Camk2d;Slc38a2;Picalm;Apod;Slc1a3;Tgfb1;Kdr;Enpp1;Glrx5;Alcam;Rab2a;Myzap;Klc1;Pam;Ager;Serpine2;Igf1;Rack1;Dbn1;Dynlt1;Ckb;Ogt;Gria4;Tgfb2;Cnn3;Mbp;Dmd;Cald1;Gabbr1;Ubxn1;Ilk;Timp2;Strn3;Nap1l4;Hspa8;Txn1;Csnk1e;Cst3;Pura;Ltbp1;Trpm7	57	1547	441	14419	0.0781802
GO:0010469	regulation of signaling receptor activity	biological_process	8	Nbl1;Hbegf;Pnpla8;Tnfrsf11b;Gmfg;Jag1;Apln;Efemp1;Cd320;Mdk;Grn;Igf1;Cklf;Tgfb2;Tnfsf10;Tgfb1;Gpi;Kitlg;Spp1;Pdgfd;Ccn2;Tnfsf13;Timp1;Cxcl1;Bmp2;Rpl13a	26	1547	182	14419	0.0789122
GO:0070063	RNA polymerase binding	molecular_function	6	Ppib;Stom;Pabpn1;Anp32b;Zfp36	5	1547	22	14419	0.0792184
GO:0003746	translation elongation factor activity	molecular_function	8	Eef2;Eif5a;Eef1g;Eef1d;Eef1b2	5	1547	22	14419	0.0792184
GO:0035035	histone acetyltransferase binding	molecular_function	6	Tp53;Epas1;Sp1;Hif1a;Egr1	5	1547	22	14419	0.0792184
GO:0031234	extrinsic component of cytoplasmic side of plasma membrane	cellular_component	6	Atp2a2;Myzap;Errfi1;Lyn;Cav2;Tec;S100a6;Grap;Fermt2;Mcf2l	10	1547	57	14419	0.0797544
GO:0008344	adult locomotory behavior	biological_process	5	Cnp;Pum1;Park7;Cxcl12;Eps8;Id2;Snca;App;Atp1a2	9	1547	50	14419	0.0821704
GO:0005328	neurotransmitter:sodium symporter activity	molecular_function	5	Slc6a8;Slc6a13;Slc6a6	3	1547	10	14419	0.0832264
GO:0030850	prostate gland development	biological_process	6	Sox9;Anxa1;Ptch1	3	1547	10	14419	0.0832264
GO:0004526	ribonuclease P activity	molecular_function	9	Pop4;Rpp21;RGD1305089	3	1547	10	14419	0.0832264
GO:0071803	positive regulation of podosome assembly	biological_process	8	Lcp1;Msn;Arpc2	3	1547	10	14419	0.0832264
GO:0005916	fascia adherens	cellular_component	6	Vcl;Des;Jup	3	1547	10	14419	0.0832264
GO:0042743	hydrogen peroxide metabolic process	biological_process	7	LOC100363502;Park7;Prdx2	3	1547	10	14419	0.0832264
GO:0032592	integral component of mitochondrial membrane	cellular_component	7	Slc25a4;Oxa1l;Mff	3	1547	10	14419	0.0832264
GO:0015175	neutral amino acid transmembrane transporter activity	molecular_function	8	Slc3a2;Slc38a5;Slc7a8	3	1547	10	14419	0.0832264
GO:0061564	axon development	biological_process	8	Camsap2;Dynlt1;Plp1	3	1547	10	14419	0.0832264
GO:0017128	phospholipid scramblase activity	molecular_function	6	Plscr1;Ano6;Plscr4	3	1547	10	14419	0.0832264
GO:0097066	response to thyroid hormone	biological_process	6	Igf1;Ak2;Anxa2	3	1547	10	14419	0.0832264
GO:0016010	dystrophin-associated glycoprotein complex	cellular_component	5	Dmd;Utrn;Sspn	3	1547	10	14419	0.0832264
GO:2000649	regulation of sodium ion transmembrane transporter activity	biological_process	8	Fxyd5;Fxyd1;Fxyd6	3	1547	10	14419	0.0832264
GO:0051901	positive regulation of mitochondrial depolarization	biological_process	8	Rack1;Kdr;Dcn	3	1547	10	14419	0.0832264
GO:0045899	positive regulation of RNA polymerase II transcriptional preinitiation complex assembly	biological_process	8	Psmc5;Psmc3;Psmc2	3	1547	10	14419	0.0832264
GO:0001706	endoderm formation	biological_process	6	Dusp1;Sox17;Dusp2	3	1547	10	14419	0.0832264
GO:0090557	establishment of endothelial intestinal barrier	biological_process	9	Tjp1;Cldn1;F11r	3	1547	10	14419	0.0832264
GO:0051310	metaphase plate congression	biological_process	8	Gem;Cenpe;Cenpf	3	1547	10	14419	0.0832264
GO:0035455	response to interferon-alpha	biological_process	7	Plscr1;Ifitm3;Ifitm1	3	1547	10	14419	0.0832264
GO:0000243	commitment complex	cellular_component	8	Snrpd1;Snrnp70;Snrpd3	3	1547	10	14419	0.0832264
GO:0031018	endocrine pancreas development	biological_process	5	Anxa1;Sox9;Clu	3	1547	10	14419	0.0832264
GO:0008210	estrogen metabolic process	biological_process	7	Pdgfra;Sult1a1;Cyp1b1	3	1547	10	14419	0.0832264
GO:0060100	positive regulation of phagocytosis, engulfment	biological_process	9	Ano6;Gata2;Ager	3	1547	10	14419	0.0832264
GO:0060347	heart trabecula formation	biological_process	6	Fkbp1a;Adamts1;Tgfbr3	3	1547	10	14419	0.0832264
GO:0097100	supercoiled DNA binding	molecular_function	8	Rps3;Hmgb2;Hmgb1	3	1547	10	14419	0.0832264
GO:0007614	short-term memory	biological_process	6	Pde5a;Rcan2;Mdk	3	1547	10	14419	0.0832264
GO:0001542	ovulation from ovarian follicle	biological_process	5	Nos3;Adamts1;Lepr	3	1547	10	14419	0.0832264
GO:0016504	peptidase activator activity	molecular_function	6	Psme4;App;Pcolce	3	1547	10	14419	0.0832264
GO:0060765	regulation of androgen receptor signaling pathway	biological_process	9	Kdm5d;Rnf14;Park7	3	1547	10	14419	0.0832264
GO:1900119	positive regulation of execution phase of apoptosis	biological_process	10	Bok;Tp53;AABR07054614	3	1547	10	14419	0.0832264
GO:0010458	exit from mitosis	biological_process	7	Clasp2;Eps8;Ube2c	3	1547	10	14419	0.0832264
GO:0005815	microtubule organizing center	cellular_component	6	Abca2;Lrif1;Ppp4c;Dysf;Spag9;Clasp2;AABR07050545;Ift43;Tpx2;Ajuba;LOC100362830;Cdc42;Rbm39;Flot1;Tcp1;Klhl4;Lats2	17	1547	111	14419	0.0834443
GO:0003707	steroid hormone receptor activity	molecular_function	5	Nr1d1;Rarb;Nr2f1;Thrb;Rorb;Nr2f2;Paqr5;Nr1d2	8	1547	43	14419	0.0839589
GO:0003007	heart morphogenesis	biological_process	6	Col4a3bp;Tgfb2;Zmiz1;Ptch1;Col11a1;Foxc1;Fkbp1a;Ncor2	8	1547	43	14419	0.0839589
GO:0001540	amyloid-beta binding	molecular_function	6	Tgfb2;Tm2d1;Cst3;Itm2a;Clu;Itm2b;Hsd17b10;Clstn1	8	1547	43	14419	0.0839589
GO:0035855	megakaryocyte development	biological_process	7	Kit;Abi1;Wasf2;Fli1	4	1547	16	14419	0.084186
GO:0010971	positive regulation of G2/M transition of mitotic cell cycle	biological_process	10	Cdk1;App;Ccnd1;Vps4b	4	1547	16	14419	0.084186
GO:0030234	enzyme regulator activity	molecular_function	4	Dpm2;Psmd3;Cox6a1;Psmd2	4	1547	16	14419	0.084186
GO:0042562	hormone binding	molecular_function	4	Calr;Adipor2;Crym;Npr2	4	1547	16	14419	0.084186
GO:0060252	positive regulation of glial cell proliferation	biological_process	8	Flt1;Lyn;Igf1;Vim	4	1547	16	14419	0.084186
GO:0045778	positive regulation of ossification	biological_process	7	Tgfb2;Wnt5a;Thrb;Bmp2	4	1547	16	14419	0.084186
GO:0045663	positive regulation of myoblast differentiation	biological_process	8	AABR07008439;Btg1;Igfbp3;Ilk	4	1547	16	14419	0.084186
GO:0001921	positive regulation of receptor recycling	biological_process	7	Anxa2;Ece1;Nsg1;Snca	4	1547	16	14419	0.084186
GO:0015711	organic anion transport	biological_process	8	Slc22a17;Slc22a2;Slco3a1;Slco1c1	4	1547	16	14419	0.084186
GO:0030001	metal ion transport	biological_process	8	Ndfip2;Atp1b1;Ccs;Atp1b3	4	1547	16	14419	0.084186
GO:0030686	90S preribosome	cellular_component	6	Rpsa;AABR07050545;LOC100362830;Cmss1	4	1547	16	14419	0.084186
GO:0016327	apicolateral plasma membrane	cellular_component	5	Jup;Cldn5;Tjp1;Thbd	4	1547	16	14419	0.084186
GO:0050750	low-density lipoprotein particle receptor binding	molecular_function	7	Clu;Lrpap1;Picalm;Dnaja1	4	1547	16	14419	0.084186
GO:0043410	positive regulation of MAPK cascade	biological_process	11	Timp2;Cd40;Flt1;Pdgfrb;Efna1;Axl;Igf1;Bmp2;Cav2;LOC100361543;Spag9;Peli2;Ltbr;Kdr;Pdgfra;Ilk;Lepr;Igfbp3;Kit	19	1547	127	14419	0.0845553
GO:0016363	nuclear matrix	cellular_component	6	Cfl1;Cenpf;Runx1t1;Cenpw;Lrif1;Phf5a;Ncor2;Stag2;Akap8l;Gmcl1;Tp53;LOC100911672;Vim;Npm1	14	1547	88	14419	0.0854608
GO:0051216	cartilage development	biological_process	6	Col11a1;Lum;Mgp;Tapt1;Pkd1;Hif1a;Wnt5a;Timp1;Sulf1;Sox9	10	1547	58	14419	0.0875677
GO:0001938	positive regulation of endothelial cell proliferation	biological_process	9	Egfl7;Bmp2;Ecm1;Cxcl12;Acvrl1;Sema5a;Cav2;Wnt5a;Nrarp;Kdr	10	1547	58	14419	0.0875677
GO:0000775	chromosome, centromeric region	cellular_component	7	Mki67;Cdca8;Birc5;Cenpw;Sept7;Stag2;Cenpf;Fmr1;Cenpe	9	1547	51	14419	0.09076
GO:0004860	protein kinase inhibitor activity	molecular_function	7	Npm1;Bgn;Camk2n1;Dcn;Flrt3;Pkig;Cdkn1b;Cdkn1c;Socs5	9	1547	51	14419	0.09076
GO:0005923	bicellular tight junction	cellular_component	6	Esam;Cldn5;Pmp22;Jam3;Cdh5;Tjp1;Usp53;Cldn1;Clmp;Ctnnd1;F11r;Ccnd1;Cldn11;Actn1	14	1547	89	14419	0.0919064
GO:2000669	negative regulation of dendritic cell apoptotic process	biological_process	11	Axl;Cxcl12	2	1547	5	14419	0.0923098
GO:0006537	glutamate biosynthetic process	biological_process	12	Gls;Slc1a3	2	1547	5	14419	0.0923098
GO:0045823	positive regulation of heart contraction	biological_process	9	Tgfb2;Apln	2	1547	5	14419	0.0923098
GO:0061038	uterus morphogenesis	biological_process	5	Kdm5b;Ash1l	2	1547	5	14419	0.0923098
GO:0039694	viral RNA genome replication	biological_process	8	Rock2;Pcbp2	2	1547	5	14419	0.0923098
GO:0030011	maintenance of cell polarity	biological_process	5	Dst;LOC100911672	2	1547	5	14419	0.0923098
GO:0019439	aromatic compound catabolic process	biological_process	6	Pon2;Ephx1	2	1547	5	14419	0.0923098
GO:0004784	superoxide dismutase activity	molecular_function	4	Ccs;Sod3	2	1547	5	14419	0.0923098
GO:0035304	regulation of protein dephosphorylation	biological_process	9	Ppp1r14a;Ppp1r14b	2	1547	5	14419	0.0923098
GO:0015893	drug transport	biological_process	6	Abcg2;Abcb4	2	1547	5	14419	0.0923098
GO:0097418	neurofibrillary tangle	cellular_component	6	Picalm;Clu	2	1547	5	14419	0.0923098
GO:1903208	negative regulation of hydrogen peroxide-induced neuron death	biological_process	10	Park7;Rack1	2	1547	5	14419	0.0923098
GO:0061333	renal tubule morphogenesis	biological_process	8	Pkd2;Col4a1	2	1547	5	14419	0.0923098
GO:0016241	regulation of macroautophagy	biological_process	9	Atp6v0a1;Ubqln2	2	1547	5	14419	0.0923098
GO:2000510	positive regulation of dendritic cell chemotaxis	biological_process	9	C1qbp;Calr	2	1547	5	14419	0.0923098
GO:0034184	positive regulation of maintenance of mitotic sister chromatid cohesion	biological_process	12	Slf2;H2afy	2	1547	5	14419	0.0923098
GO:0071711	basement membrane organization	biological_process	7	Col4a1;Spint2	2	1547	5	14419	0.0923098
GO:0061042	vascular wound healing	biological_process	7	Adipor2;Cd34	2	1547	5	14419	0.0923098
GO:0051058	negative regulation of small GTPase mediated signal transduction	biological_process	10	Cd2ap;Arhgap12	2	1547	5	14419	0.0923098
GO:0030957	Tat protein binding	molecular_function	8	Npm1;Dnaja1	2	1547	5	14419	0.0923098
GO:0042134	rRNA primary transcript binding	molecular_function	8	Cavin1;Ncl	2	1547	5	14419	0.0923098
GO:0015101	organic cation transmembrane transporter activity	molecular_function	7	Slc22a2;Slc7a8	2	1547	5	14419	0.0923098
GO:0032970	regulation of actin filament-based process	biological_process	6	Frmd6;Abracl	2	1547	5	14419	0.0923098
GO:1902083	negative regulation of peptidyl-cysteine S-nitrosylation	biological_process	10	Oxr1;Dmd	2	1547	5	14419	0.0923098
GO:0047086	ketosteroid monooxygenase activity	molecular_function	7	Akr1c15;Akr1c14	2	1547	5	14419	0.0923098
GO:0097647	amylin receptor signaling pathway	biological_process	7	Ramp2;Ramp1	2	1547	5	14419	0.0923098
GO:0006972	hyperosmotic response	biological_process	6	Pkn1;Slc12a2	2	1547	5	14419	0.0923098
GO:0004459	L-lactate dehydrogenase activity	molecular_function	7	Ldhb;Ldha	2	1547	5	14419	0.0923098
GO:0071464	cellular response to hydrostatic pressure	biological_process	6	Wnt4;Pkd2	2	1547	5	14419	0.0923098
GO:0042759	long-chain fatty acid biosynthetic process	biological_process	11	LOC108348175;Plp1	2	1547	5	14419	0.0923098
GO:1902626	assembly of large subunit precursor of preribosome	biological_process	9	Eif6;Rpl24	2	1547	5	14419	0.0923098
GO:0097386	glial cell projection	cellular_component	6	Fmr1;Glul	2	1547	5	14419	0.0923098
GO:0060744	mammary gland branching involved in thelarche	biological_process	5	Wnt5a;Tgfb1	2	1547	5	14419	0.0923098
GO:0042921	glucocorticoid receptor signaling pathway	biological_process	8	Arid1a;Ptges3	2	1547	5	14419	0.0923098
GO:0010815	bradykinin catabolic process	biological_process	7	Ctsh;Ece1	2	1547	5	14419	0.0923098
GO:1903599	positive regulation of autophagy of mitochondrion	biological_process	10	Hif1a;Bnip3	2	1547	5	14419	0.0923098
GO:0010894	negative regulation of steroid biosynthetic process	biological_process	10	Wnt4;Bmp2	2	1547	5	14419	0.0923098
GO:0070245	positive regulation of thymocyte apoptotic process	biological_process	13	Tp53;Wnt5a	2	1547	5	14419	0.0923098
GO:0008559	ATPase-coupled xenobiotic transmembrane transporter activity	molecular_function	9	Abcg2;Abcb4	2	1547	5	14419	0.0923098
GO:0030203	glycosaminoglycan metabolic process	biological_process	7	Foxc1;Hexa	2	1547	5	14419	0.0923098
GO:1990357	terminal web	cellular_component	9	Actn1;Vcl	2	1547	5	14419	0.0923098
GO:0035811	negative regulation of urine volume	biological_process	7	Mllt6;Adcy6	2	1547	5	14419	0.0923098
GO:0048237	rough endoplasmic reticulum lumen	cellular_component	8	Lrpap1;Vtn	2	1547	5	14419	0.0923098
GO:0032133	chromosome passenger complex	cellular_component	5	Cdca8;Birc5	2	1547	5	14419	0.0923098
GO:0061180	mammary gland epithelium development	biological_process	7	Wnt4;Orai1	2	1547	5	14419	0.0923098
GO:0035241	protein-arginine omega-N monomethyltransferase activity	molecular_function	9	Prmt1;LOC100361025	2	1547	5	14419	0.0923098
GO:0061551	trigeminal ganglion development	biological_process	8	Nrp2;Six1	2	1547	5	14419	0.0923098
GO:0061072	iris morphogenesis	biological_process	5	Hipk1;Hif1a	2	1547	5	14419	0.0923098
GO:0006361	transcription initiation from RNA polymerase I promoter	biological_process	9	Cavin1;Dmtf1	2	1547	5	14419	0.0923098
GO:0043208	glycosphingolipid binding	molecular_function	6	Lamb1;Lyn	2	1547	5	14419	0.0923098
GO:0031581	hemidesmosome assembly	biological_process	8	Dst;Itgb4	2	1547	5	14419	0.0923098
GO:0071638	negative regulation of monocyte chemotactic protein-1 production	biological_process	9	Apod;Socs5	2	1547	5	14419	0.0923098
GO:0003208	cardiac ventricle morphogenesis	biological_process	6	Hif1a;Heyl	2	1547	5	14419	0.0923098
GO:0016264	gap junction assembly	biological_process	8	Gjb2;Gjc1	2	1547	5	14419	0.0923098
GO:0043353	enucleate erythrocyte differentiation	biological_process	8	Sp1;Id2	2	1547	5	14419	0.0923098
GO:0048341	paraxial mesoderm formation	biological_process	7	Foxc1;Wnt5a	2	1547	5	14419	0.0923098
GO:0071393	cellular response to progesterone stimulus	biological_process	7	Igf1;Cyp1b1	2	1547	5	14419	0.0923098
GO:0043067	regulation of programmed cell death	biological_process	7	Cst3;Bnip3	2	1547	5	14419	0.0923098
GO:0060428	lung epithelium development	biological_process	7	Pkd1;Errfi1	2	1547	5	14419	0.0923098
GO:0046475	glycerophospholipid catabolic process	biological_process	9	Gpcpd1;Prdx6	2	1547	5	14419	0.0923098
GO:0060762	regulation of branching involved in mammary gland duct morphogenesis	biological_process	8	Tgfb1;Wnt5a	2	1547	5	14419	0.0923098
GO:0047134	protein-disulfide reductase activity	molecular_function	7	Txn1;Pgk1	2	1547	5	14419	0.0923098
GO:0005113	patched binding	molecular_function	6	Ccnb1;Ptch1	2	1547	5	14419	0.0923098
GO:0035633	maintenance of permeability of blood-brain barrier	biological_process	5	Abcb4;Mbp	2	1547	5	14419	0.0923098
GO:0090312	positive regulation of protein deacetylation	biological_process	10	Ncor2;LOC108348098	2	1547	5	14419	0.0923098
GO:1903980	positive regulation of microglial cell activation	biological_process	9	App;Ager	2	1547	5	14419	0.0923098
GO:0006363	termination of RNA polymerase I transcription	biological_process	9	Dmtf1;Cavin1	2	1547	5	14419	0.0923098
GO:0043619	regulation of transcription from RNA polymerase II promoter in response to oxidative stress	biological_process	11	Epas1;Hif1a	2	1547	5	14419	0.0923098
GO:0070447	positive regulation of oligodendrocyte progenitor proliferation	biological_process	11	Lyn;Tf	2	1547	5	14419	0.0923098
GO:0090009	primitive streak formation	biological_process	5	Wnt5a;Ets2	2	1547	5	14419	0.0923098
GO:0032020	ISG15-protein conjugation	biological_process	9	Isg15;Ube2l6	2	1547	5	14419	0.0923098
GO:0060666	dichotomous subdivision of terminal units involved in salivary gland branching	biological_process	8	Sema3c;Plxnd1	2	1547	5	14419	0.0923098
GO:0045901	positive regulation of translational elongation	biological_process	11	LOC102555453;Eif5a	2	1547	5	14419	0.0923098
GO:0034144	negative regulation of toll-like receptor 4 signaling pathway	biological_process	8	Lyn;Nr1d1	2	1547	5	14419	0.0923098
GO:0002175	protein localization to paranode region of axon	biological_process	7	Ugt8;Mal	2	1547	5	14419	0.0923098
GO:0061156	pulmonary artery morphogenesis	biological_process	8	Jag1;Cited2	2	1547	5	14419	0.0923098
GO:0010936	negative regulation of macrophage cytokine production	biological_process	9	Tgfb1;Tgfb2	2	1547	5	14419	0.0923098
GO:0006595	polyamine metabolic process	biological_process	9	Odc1;Amd1	2	1547	5	14419	0.0923098
GO:0045080	positive regulation of chemokine biosynthetic process	biological_process	9	Wnt5a;Egr1	2	1547	5	14419	0.0923098
GO:0051054	positive regulation of DNA metabolic process	biological_process	8	Pfn1;Npm1	2	1547	5	14419	0.0923098
GO:0033093	Weibel-Palade body	cellular_component	9	Ece1;Vwf	2	1547	5	14419	0.0923098
GO:0005024	transforming growth factor beta-activated receptor activity	molecular_function	10	Acvrl1;Tgfbr3	2	1547	5	14419	0.0923098
GO:0015217	ADP transmembrane transporter activity	molecular_function	9	Slc25a17;Slc25a24	2	1547	5	14419	0.0923098
GO:1904401	cellular response to Thyroid stimulating hormone	biological_process	9	Rplp0;LOC498555	2	1547	5	14419	0.0923098
GO:0006900	vesicle budding from membrane	biological_process	7	Anxa2;S100a10	2	1547	5	14419	0.0923098
GO:0090037	positive regulation of protein kinase C signaling	biological_process	10	Cd40;Wnt5a	2	1547	5	14419	0.0923098
GO:1900223	positive regulation of amyloid-beta clearance	biological_process	7	Lrp1;Picalm	2	1547	5	14419	0.0923098
GO:0032354	response to follicle-stimulating hormone	biological_process	7	Cyp1b1;Tgfbr3	2	1547	5	14419	0.0923098
GO:0002326	B cell lineage commitment	biological_process	6	Tcf3;Tp53	2	1547	5	14419	0.0923098
GO:0070585	protein localization to mitochondrion	biological_process	8	Bag1;Dnaja1	2	1547	5	14419	0.0923098
GO:0009052	pentose-phosphate shunt, non-oxidative branch	biological_process	6	Tkt;Taldo1	2	1547	5	14419	0.0923098
GO:0048597	post-embryonic camera-type eye morphogenesis	biological_process	8	Kdr;Flt1	2	1547	5	14419	0.0923098
GO:0045636	positive regulation of melanocyte differentiation	biological_process	9	Kitlg;Zeb2	2	1547	5	14419	0.0923098
GO:0035791	platelet-derived growth factor receptor-beta signaling pathway	biological_process	9	Clasp2;Pdgfrb	2	1547	5	14419	0.0923098
GO:1905007	positive regulation of epithelial to mesenchymal transition involved in endocardial cushion formation	biological_process	10	Acvr1;Tgfb2	2	1547	5	14419	0.0923098
GO:0035473	lipase binding	molecular_function	6	Gpihbp1;Lrpap1	2	1547	5	14419	0.0923098
GO:0061002	negative regulation of dendritic spine morphogenesis	biological_process	11	Ube3a;Efna1	2	1547	5	14419	0.0923098
GO:0010757	negative regulation of plasminogen activation	biological_process	11	Ctsz;Serpine2	2	1547	5	14419	0.0923098
GO:0006620	posttranslational protein targeting to endoplasmic reticulum membrane	biological_process	13	Macf1;Sec62	2	1547	5	14419	0.0923098
GO:0033629	negative regulation of cell adhesion mediated by integrin	biological_process	7	Acer2;Cyp1b1	2	1547	5	14419	0.0923098
GO:0032264	IMP salvage	biological_process	13	LOC103689983;Prtfdc1	2	1547	5	14419	0.0923098
GO:0030643	cellular phosphate ion homeostasis	biological_process	11	Enpp1;Gpcpd1	2	1547	5	14419	0.0923098
GO:0004528	phosphodiesterase I activity	molecular_function	8	Enpp1;Apex1	2	1547	5	14419	0.0923098
GO:0000228	nuclear chromosome	cellular_component	7	Atrx.1;Birc5;Ik;H2afy;Top2a	5	1547	23	14419	0.0926905
GO:0042623	ATPase activity, coupled	molecular_function	10	Abcb4;Vps4b;Hspa2;Hspa5;Hspa8	5	1547	23	14419	0.0926905
GO:0035145	exon-exon junction complex	cellular_component	4	Acin1;Eif4a3;Srsf1;Upf2;Magoh	5	1547	23	14419	0.0926905
GO:0070888	E-box binding	molecular_function	11	Srebf2;Tcf3;Max;Lmo2;Hif1a	5	1547	23	14419	0.0926905
GO:0060412	ventricular septum morphogenesis	biological_process	6	Heyl;Tgfb2;Acvr1;Tgfbr3;Cited2	5	1547	23	14419	0.0926905
GO:0003148	outflow tract septum morphogenesis	biological_process	6	Acvr1;Tgfb2;Rarb;Sema3c;Nrp2	5	1547	23	14419	0.0926905
GO:0044325	ion channel binding	molecular_function	5	Abcc9;S100a10;Id2;Camk2d;Fmr1;Ywhae;Grina;Pkd2;Ap2m1;Fkbp1a;Lyn;Pkd1;Ywhaz;Kcne3;Cdh5	15	1547	97	14419	0.0932846
GO:0016328	lateral plasma membrane	cellular_component	5	Nsg1;Actn1;Anxa1;Pkd1;Cldn5;Cldn1;Gjb2;Jup	8	1547	44	14419	0.093456
GO:0030512	negative regulation of transforming growth factor beta receptor signaling pathway	biological_process	10	Fam89b;Cav2;Tgfbr3;Strap;Tp53;Hspa5;Glg1;Smurf2	8	1547	44	14419	0.093456
GO:0046677	response to antibiotic	biological_process	5	Id1;Gjb2;Uqcrfs1;Gstm1;Alpl;Tp53;Slc1a3	7	1547	37	14419	0.0952539
GO:0071479	cellular response to ionizing radiation	biological_process	7	Net1;Rhob;Swi5;Tnks1bp1;Tgfb1;Tp53	6	1547	30	14419	0.0954454
GO:0008219	cell death	biological_process	4	Pmp22;Pnpla8;Tgfb2;Bnip3;Cdkn1b;Atp6ap1	6	1547	30	14419	0.0954454
GO:0045931	positive regulation of mitotic cell cycle	biological_process	8	Birc5;Dynlt3;Cdk1;Eif4ebp1;Ccnb1;App	6	1547	30	14419	0.0954454
GO:0002053	positive regulation of mesenchymal cell proliferation	biological_process	8	Foxp2;Lrp5;Sox9;Kdr;Wnt5a;Tbx18	6	1547	30	14419	0.0954454
GO:0060135	maternal process involved in female pregnancy	biological_process	5	Park7;Pam;Ace2;Ube2a;Ifi27;Hif1a	6	1547	30	14419	0.0954454
GO:0071300	cellular response to retinoic acid	biological_process	7	Sox9;Ogt;Rorb;Cyp26b1;Lyn;Abca1;Rarb;Twf2;Eln;Klf4	10	1547	59	14419	0.0958263
GO:0019900	kinase binding	molecular_function	6	Park7;Ttc28;Pip5k1a;Cab39;Per3;Ldha;Hsp90ab1;Vim;Ldhb;Errfi1;Ppp2r5a;Rasgrp3;Laptm4b;Cdc37	14	1547	90	14419	0.098647
GO:0043161	proteasome-mediated ubiquitin-dependent protein catabolic process	biological_process	11	Psmd4;Ube2a;Birc2;Psmb10;Psma7;Rnf44;Psmb5;Psmd2;Psmc5;Psmb1;Cd2ap;Ube2d3;Smurf2;Psmb2;Tbl1x;Ube3a;Spop;Fbxl3;Psmb4;Psmd8;Otud5;Pcbp2	22	1547	154	14419	0.099527
GO:0003697	single-stranded DNA binding	molecular_function	7	Nabp2;Pura;Park7;Ssbp4;Mcm6;Anxa1;Ncl;Nme1;Hnrnpa1;Ptbp1;Hmgb2;Smc4;Tdp2;Dhx36;Spen	15	1547	98	14419	0.0997831
GO:0097190	apoptotic signaling pathway	biological_process	5	Nradd;Ltbr;Tnfrsf21;Tnfrsf11b;AABR07054614;Tm2d1;Anxa6;Ifi27;Cd40	9	1547	52	14419	0.0998571
GO:0007585	respiratory gaseous exchange by respiratory system	biological_process	4	Mafb;Fut8;Man2a1;Ednra	4	1547	17	14419	0.101146
GO:0006405	RNA export from nucleus	biological_process	10	Nxt1;Nxf1;AABR07008439;Ranbp2	4	1547	17	14419	0.101146
GO:0010596	negative regulation of endothelial cell migration	biological_process	10	Acvrl1;Nr2f2;Ager;Dcn	4	1547	17	14419	0.101146
GO:0045662	negative regulation of myoblast differentiation	biological_process	8	Cmtm5;Sox9;Id3;Tgfb1	4	1547	17	14419	0.101146
GO:0030279	negative regulation of ossification	biological_process	7	Hif1a;Tgfb1;Sox9;Enpp1	4	1547	17	14419	0.101146
GO:0048268	clathrin coat assembly	biological_process	8	Nsg1;Picalm;Fcho2;Pik3c2a	4	1547	17	14419	0.101146
GO:0043171	peptide catabolic process	biological_process	8	Npepps;Tpp1;Enpep;Cpq	4	1547	17	14419	0.101146
GO:0010765	positive regulation of sodium ion transport	biological_process	10	Sgk1;Cxcl1;Mllt6;Ahcyl1	4	1547	17	14419	0.101146
GO:1902230	negative regulation of intrinsic apoptotic signaling pathway in response to DNA damage	biological_process	9	Cxcl12;LOC100360791;Clu;Tpt1	4	1547	17	14419	0.101146
GO:0071285	cellular response to lithium ion	biological_process	8	Gsta4;Id2;Cdkn1b;Calr	4	1547	17	14419	0.101146
GO:0001726	ruffle	cellular_component	6	Actr3;Myadm;Gsn;Trpm7;Cd2ap;S100b;Lcp1;Nme2;Anxa2;S100a11;Wasf2;S100a6	12	1547	75	14419	0.102343
GO:0043401	steroid hormone mediated signaling pathway	biological_process	6	Rarb;Paqr5;Nr1d1;Thrb;Nr2f2;Rorb;Nr1d2;Nr2f1	8	1547	45	14419	0.103541
GO:0001818	negative regulation of cytokine production	biological_process	7	Axl;Twsg1;Ndrg2	3	1547	11	14419	0.105636
GO:0034616	response to laminar fluid shear stress	biological_process	6	Tgfb2;Tgfb1;Abca1	3	1547	11	14419	0.105636
GO:0060766	negative regulation of androgen receptor signaling pathway	biological_process	10	Igf1;Heyl;Hdac1	3	1547	11	14419	0.105636
GO:0045618	positive regulation of keratinocyte differentiation	biological_process	10	Nme2;Foxc1;H2afy	3	1547	11	14419	0.105636
GO:0051131	chaperone-mediated protein complex assembly	biological_process	8	Cct2;Hopx;Clu	3	1547	11	14419	0.105636
GO:2000679	positive regulation of transcription regulatory region DNA binding	biological_process	8	Park7;Igf1;Tgfb1	3	1547	11	14419	0.105636
GO:0044309	neuron spine	cellular_component	6	Dbn1;Shank3;Hspa8	3	1547	11	14419	0.105636
GO:0060009	Sertoli cell development	biological_process	7	Atrx.1;Sox9;Cst3	3	1547	11	14419	0.105636
GO:0030500	regulation of bone mineralization	biological_process	7	Mgp;S1pr1;Dmp1	3	1547	11	14419	0.105636
GO:0045943	positive regulation of transcription by RNA polymerase I	biological_process	10	Rasl11a;Ppp1r15a;Atf4	3	1547	11	14419	0.105636
GO:0008190	eukaryotic initiation factor 4E binding	molecular_function	6	Eif4ebp3;Ddx3x;Eif4ebp1	3	1547	11	14419	0.105636
GO:0051489	regulation of filopodium assembly	biological_process	10	Fmr1;Dbn1;Cdc42	3	1547	11	14419	0.105636
GO:0004675	transmembrane receptor protein serine/threonine kinase activity	molecular_function	9	Ntrk2;Acvrl1;Acvr1	3	1547	11	14419	0.105636
GO:0010248	establishment or maintenance of transmembrane electrochemical gradient	biological_process	8	Atp1b3;Atp1b1;Atp1b2	3	1547	11	14419	0.105636
GO:0032780	negative regulation of ATPase activity	biological_process	8	Cnn3;Oxa1l;Pam16	3	1547	11	14419	0.105636
GO:0035591	signaling adaptor activity	molecular_function	6	Rack1;Afap1l2;Eps8	3	1547	11	14419	0.105636
GO:0001967	suckling behavior	biological_process	5	Gls;App;Aplp2	3	1547	11	14419	0.105636
GO:1903364	positive regulation of cellular protein catabolic process	biological_process	9	Pttg1ip;Fbxl5;Msn	3	1547	11	14419	0.105636
GO:0004745	retinol dehydrogenase activity	molecular_function	7	Bmp2;Dhrs3;Adh4	3	1547	11	14419	0.105636
GO:0050884	neuromuscular process controlling posture	biological_process	7	Adarb1;Hexa;Tcf15	3	1547	11	14419	0.105636
GO:0043023	ribosomal large subunit binding	molecular_function	6	Npm1;Rbm3;Eif6	3	1547	11	14419	0.105636
GO:0050910	detection of mechanical stimulus involved in sensory perception of sound	biological_process	6	Col11a1;Slc12a2;Kit	3	1547	11	14419	0.105636
GO:0006165	nucleoside diphosphate phosphorylation	biological_process	9	Nme2;Nme3;Nme1	3	1547	11	14419	0.105636
GO:0003094	glomerular filtration	biological_process	7	Cd34;Sulf1;Ednra	3	1547	11	14419	0.105636
GO:0023026	MHC class II protein complex binding	molecular_function	6	Hsp90ab1;Ywhae;Atp1b1	3	1547	11	14419	0.105636
GO:0008106	alcohol dehydrogenase (NADP+) activity	molecular_function	8	Akr1a1;Akr1c14;Akr1c15	3	1547	11	14419	0.105636
GO:0030247	polysaccharide binding	molecular_function	5	Vtn;Enpp1;Tinagl1	3	1547	11	14419	0.105636
GO:0050678	regulation of epithelial cell proliferation	biological_process	7	Lims1;Ednra;Six1	3	1547	11	14419	0.105636
GO:0034236	protein kinase A catalytic subunit binding	molecular_function	8	Sox9;Akap11;Pja2	3	1547	11	14419	0.105636
GO:0001972	retinoic acid binding	molecular_function	7	Cyp26b1;Crabp2;Nr2f2	3	1547	11	14419	0.105636
GO:0021954	central nervous system neuron development	biological_process	7	LOC103689983;Btg2;Gata2	3	1547	11	14419	0.105636
GO:0048667	cell morphogenesis involved in neuron differentiation	biological_process	8	Hexa;Id2;Slc1a3	3	1547	11	14419	0.105636
GO:2000772	regulation of cellular senescence	biological_process	7	Tp53;Ing2;Nuak1	3	1547	11	14419	0.105636
GO:0006796	phosphate-containing compound metabolic process	biological_process	6	Enpp1;Ppa1;Tgfb1	3	1547	11	14419	0.105636
GO:0001682	tRNA 5'-leader removal	biological_process	13	Pop4;RGD1305089;Rpp21	3	1547	11	14419	0.105636
GO:0033690	positive regulation of osteoblast proliferation	biological_process	8	Cthrc1;Lrp5;Bmp2	3	1547	11	14419	0.105636
GO:0031115	negative regulation of microtubule polymerization	biological_process	10	Mapre1;Snca;Sgk1	3	1547	11	14419	0.105636
GO:0072425	signal transduction involved in G2 DNA damage checkpoint	biological_process	9	Babam1;Uimc1;Stt3a	3	1547	11	14419	0.105636
GO:0042775	mitochondrial ATP synthesis coupled electron transport	biological_process	9	Ndufs2;Ndufa12;Snca	3	1547	11	14419	0.105636
GO:0044829	positive regulation by host of viral genome replication	biological_process	9	Hspa8;Stom;Ppib	3	1547	11	14419	0.105636
GO:0005109	frizzled binding	molecular_function	7	Cthrc1;Wnt5a;Wnt4;Wnt5b;Sdcbp	5	1547	24	14419	0.107252
GO:0045840	positive regulation of mitotic nuclear division	biological_process	9	Rgcc;Lrp5;Nusap1;Igf1;Pdgfrb	5	1547	24	14419	0.107252
GO:0090314	positive regulation of protein targeting to membrane	biological_process	11	Actr3;Stom;Arpc2;Mff;Cemip	5	1547	24	14419	0.107252
GO:0015171	amino acid transmembrane transporter activity	molecular_function	7	Slc7a1;Slc38a3;Slc38a2;Slc7a8;Slc38a5	5	1547	24	14419	0.107252
GO:0042098	T cell proliferation	biological_process	8	Cxcl12;Msn;Psmb10;Prdx2;Fkbp1a	5	1547	24	14419	0.107252
GO:0046718	viral entry into host cell	biological_process	9	Cldn1;Ctsb;Vamp8;Ace2;Axl	5	1547	24	14419	0.107252
GO:0046122	purine deoxyribonucleoside metabolic process	biological_process	10	Dguok	1	1547	1	14419	0.107289
GO:0003972	RNA ligase (ATP) activity	molecular_function	7	Rtcb	1	1547	1	14419	0.107289
GO:0061354	planar cell polarity pathway involved in pericardium morphogenesis	biological_process	11	Wnt5a	1	1547	1	14419	0.107289
GO:0044147	negative regulation of development of symbiont involved in interaction with host	biological_process	7	Anxa2	1	1547	1	14419	0.107289
GO:0050725	positive regulation of interleukin-1 beta biosynthetic process	biological_process	10	Egr1	1	1547	1	14419	0.107289
GO:0031722	hemoglobin beta binding	molecular_function	6	Hbb	1	1547	1	14419	0.107289
GO:0045131	pre-mRNA branch point binding	molecular_function	8	Sf1	1	1547	1	14419	0.107289
GO:0071765	nuclear inner membrane organization	biological_process	7	Tardbp	1	1547	1	14419	0.107289
GO:0004504	peptidylglycine monooxygenase activity	molecular_function	7	Pam	1	1547	1	14419	0.107289
GO:0071963	establishment or maintenance of cell polarity regulating cell shape	biological_process	5	Parvb	1	1547	1	14419	0.107289
GO:1902893	regulation of pri-miRNA transcription by RNA polymerase II	biological_process	10	Tgfb1	1	1547	1	14419	0.107289
GO:1990962	xenobiotic transport across blood-brain barrier	biological_process	7	Abcb4	1	1547	1	14419	0.107289
GO:0031690	adrenergic receptor binding	molecular_function	7	C1qbp	1	1547	1	14419	0.107289
GO:1903917	positive regulation of endoplasmic reticulum stress-induced eIF2 alpha dephosphorylation	biological_process	11	Ppp1r15a	1	1547	1	14419	0.107289
GO:0004655	porphobilinogen synthase activity	molecular_function	7	Alad	1	1547	1	14419	0.107289
GO:1901254	positive regulation of intracellular transport of viral material	biological_process	7	Fmr1	1	1547	1	14419	0.107289
GO:0048850	hypophysis morphogenesis	biological_process	7	Wnt5a	1	1547	1	14419	0.107289
GO:0005586	collagen type III trimer	cellular_component	6	Col3a1	1	1547	1	14419	0.107289
GO:0097698	telomere maintenance via base-excision repair	biological_process	10	Apex1	1	1547	1	14419	0.107289
GO:0070304	positive regulation of stress-activated protein kinase signaling cascade	biological_process	8	Lyn	1	1547	1	14419	0.107289
GO:0046554	malate dehydrogenase (NADP+) activity	molecular_function	7	Mdh2	1	1547	1	14419	0.107289
GO:0030237	female sex determination	biological_process	6	Wnt4	1	1547	1	14419	0.107289
GO:2000403	positive regulation of lymphocyte migration	biological_process	8	Madcam1	1	1547	1	14419	0.107289
GO:1902548	negative regulation of cellular response to vascular endothelial growth factor stimulus	biological_process	8	Adamts12	1	1547	1	14419	0.107289
GO:0015453	oxidoreduction-driven active transmembrane transporter activity	molecular_function	7	Mt-co3	1	1547	1	14419	0.107289
GO:0004085	butyryl-CoA dehydrogenase activity	molecular_function	7	Acads	1	1547	1	14419	0.107289
GO:0047444	N-acylneuraminate-9-phosphate synthase activity	molecular_function	6	Nans	1	1547	1	14419	0.107289
GO:0019062	virion attachment to host cell	biological_process	6	Hsp90ab1	1	1547	1	14419	0.107289
GO:1904478	regulation of intestinal absorption	biological_process	8	Abcb4	1	1547	1	14419	0.107289
GO:0002536	respiratory burst involved in inflammatory response	biological_process	5	Prdx2	1	1547	1	14419	0.107289
GO:0035812	renal sodium excretion	biological_process	6	Mllt6	1	1547	1	14419	0.107289
GO:0036470	tyrosine 3-monooxygenase activator activity	molecular_function	6	Park7	1	1547	1	14419	0.107289
GO:0036526	peptidyl-cysteine deglycation	biological_process	11	Park7	1	1547	1	14419	0.107289
GO:0032990	cell part morphogenesis	biological_process	6	Nectin2	1	1547	1	14419	0.107289
GO:0047127	thiomorpholine-carboxylate dehydrogenase activity	molecular_function	7	Crym	1	1547	1	14419	0.107289
GO:0042637	catagen	biological_process	5	Tgfb2	1	1547	1	14419	0.107289
GO:0001010	RNA polymerase II sequence-specific DNA-binding transcription factor recruiting activity	molecular_function	8	Klf4	1	1547	1	14419	0.107289
GO:2000342	negative regulation of chemokine (C-X-C motif) ligand 2 production	biological_process	9	Klf4	1	1547	1	14419	0.107289
GO:0002774	Fc receptor mediated inhibitory signaling pathway	biological_process	8	Lyn	1	1547	1	14419	0.107289
GO:0045560	regulation of TRAIL receptor biosynthetic process	biological_process	9	Park7	1	1547	1	14419	0.107289
GO:0061730	C-rich strand telomeric DNA binding	molecular_function	10	Nabp2	1	1547	1	14419	0.107289
GO:0060212	negative regulation of nuclear-transcribed mRNA poly(A) tail shortening	biological_process	11	Tob1	1	1547	1	14419	0.107289
GO:1905231	cellular response to borneol	biological_process	8	Abcb4	1	1547	1	14419	0.107289
GO:0002191	cap-dependent translational initiation	biological_process	7	Eif3d	1	1547	1	14419	0.107289
GO:2001247	positive regulation of phosphatidylcholine biosynthetic process	biological_process	8	Acsl3	1	1547	1	14419	0.107289
GO:0002183	cytoplasmic translational initiation	biological_process	6	Eif3m	1	1547	1	14419	0.107289
GO:0072214	metanephric cortex development	biological_process	7	Pkd2	1	1547	1	14419	0.107289
GO:1905926	positive regulation of invadopodium assembly	biological_process	10	Arpc2	1	1547	1	14419	0.107289
GO:0009956	radial pattern formation	biological_process	6	Nr2f2	1	1547	1	14419	0.107289
GO:0005369	taurine:sodium symporter activity	molecular_function	7	Slc6a6	1	1547	1	14419	0.107289
GO:0098604	adenosylselenohomocysteinase activity	molecular_function	7	Ahcy	1	1547	1	14419	0.107289
GO:1901890	positive regulation of cell junction assembly	biological_process	7	Flot1	1	1547	1	14419	0.107289
GO:0035507	regulation of myosin-light-chain-phosphatase activity	biological_process	12	Nuak1	1	1547	1	14419	0.107289
GO:1904022	positive regulation of G protein-coupled receptor internalization	biological_process	9	Apln	1	1547	1	14419	0.107289
GO:0048244	phytanoyl-CoA dioxygenase activity	molecular_function	7	Phyh	1	1547	1	14419	0.107289
GO:0002637	regulation of immunoglobulin production	biological_process	8	Pkn1	1	1547	1	14419	0.107289
GO:1905463	negative regulation of DNA duplex unwinding	biological_process	10	Top2a	1	1547	1	14419	0.107289
GO:0005895	interleukin-5 receptor complex	cellular_component	6	Sdcbp	1	1547	1	14419	0.107289
GO:1904240	negative regulation of VCP-NPL4-UFD1 AAA ATPase complex assembly	biological_process	8	Svip	1	1547	1	14419	0.107289
GO:1903906	regulation of plasma membrane raft polarization	biological_process	7	Gsn	1	1547	1	14419	0.107289
GO:2000104	negative regulation of DNA-dependent DNA replication	biological_process	11	Gmnn	1	1547	1	14419	0.107289
GO:0036323	vascular endothelial growth factor receptor-1 signaling pathway	biological_process	9	Flt1	1	1547	1	14419	0.107289
GO:0071602	phytosphingosine biosynthetic process	biological_process	8	Acer3	1	1547	1	14419	0.107289
GO:0003408	optic cup formation involved in camera-type eye development	biological_process	5	Arid1a	1	1547	1	14419	0.107289
GO:1903975	regulation of glial cell migration	biological_process	10	Efemp1	1	1547	1	14419	0.107289
GO:0030167	proteoglycan catabolic process	biological_process	9	Adamts12	1	1547	1	14419	0.107289
GO:0048757	pigment granule maturation	biological_process	5	Cd63	1	1547	1	14419	0.107289
GO:0043112	receptor metabolic process	biological_process	7	Fut8	1	1547	1	14419	0.107289
GO:0060699	regulation of endoribonuclease activity	biological_process	10	Npm1	1	1547	1	14419	0.107289
GO:0038037	G protein-coupled receptor dimeric complex	cellular_component	7	Gabbr1	1	1547	1	14419	0.107289
GO:0048685	negative regulation of collateral sprouting of intact axon in response to injury	biological_process	9	Spp1	1	1547	1	14419	0.107289
GO:0060606	tube closure	biological_process	6	Wnt5a	1	1547	1	14419	0.107289
GO:0031775	lutropin-choriogonadotropic hormone receptor binding	molecular_function	7	Atp2a2	1	1547	1	14419	0.107289
GO:0034767	positive regulation of ion transmembrane transport	biological_process	9	Ano6	1	1547	1	14419	0.107289
GO:0072274	metanephric glomerular basement membrane development	biological_process	8	Lamb2	1	1547	1	14419	0.107289
GO:0051903	S-(hydroxymethyl)glutathione dehydrogenase activity	molecular_function	7	Adh4	1	1547	1	14419	0.107289
GO:1990070	TRAPPI protein complex	cellular_component	6	Trappc5	1	1547	1	14419	0.107289
GO:0071846	actin filament debranching	biological_process	6	Gmfg	1	1547	1	14419	0.107289
GO:1902882	regulation of response to oxidative stress	biological_process	7	H2afy	1	1547	1	14419	0.107289
GO:0046295	glycolate biosynthetic process	biological_process	7	Park7	1	1547	1	14419	0.107289
GO:0052740	1-acyl-2-lysophosphatidylserine acylhydrolase activity	molecular_function	8	Pla2g16	1	1547	1	14419	0.107289
GO:0003245	cardiac muscle tissue growth involved in heart morphogenesis	biological_process	7	S1pr1	1	1547	1	14419	0.107289
GO:0051685	maintenance of ER location	biological_process	7	Myzap	1	1547	1	14419	0.107289
GO:1901706	mesenchymal cell differentiation involved in bone development	biological_process	7	AABR07008439	1	1547	1	14419	0.107289
GO:0035370	UBC13-UEV1A complex	cellular_component	6	LOC679539	1	1547	1	14419	0.107289
GO:0060751	branch elongation involved in mammary gland duct branching	biological_process	8	Tgfb1	1	1547	1	14419	0.107289
GO:0033371	T cell secretory granule organization	biological_process	8	Srgn	1	1547	1	14419	0.107289
GO:0061110	dense core granule biogenesis	biological_process	5	Serpine2	1	1547	1	14419	0.107289
GO:0008502	melatonin receptor activity	molecular_function	7	Rorb	1	1547	1	14419	0.107289
GO:0051622	negative regulation of norepinephrine uptake	biological_process	7	Snca	1	1547	1	14419	0.107289
GO:0004014	adenosylmethionine decarboxylase activity	molecular_function	7	Amd1	1	1547	1	14419	0.107289
GO:0051885	positive regulation of timing of anagen	biological_process	10	Wnt5a	1	1547	1	14419	0.107289
GO:0019810	putrescine binding	molecular_function	5	Amd1	1	1547	1	14419	0.107289
GO:0035934	corticosterone secretion	biological_process	8	Selenom	1	1547	1	14419	0.107289
GO:2000103	positive regulation of mammary stem cell proliferation	biological_process	8	Lbh	1	1547	1	14419	0.107289
GO:0005368	taurine transmembrane transporter activity	molecular_function	7	Slc6a6	1	1547	1	14419	0.107289
GO:1904075	positive regulation of trophectodermal cell proliferation	biological_process	8	Igf1	1	1547	1	14419	0.107289
GO:0044854	plasma membrane raft assembly	biological_process	8	Flot1	1	1547	1	14419	0.107289
GO:0060735	regulation of eIF2 alpha phosphorylation by dsRNA	biological_process	10	Npm1	1	1547	1	14419	0.107289
GO:0052739	phosphatidylserine 1-acylhydrolase activity	molecular_function	8	Pla2g16	1	1547	1	14419	0.107289
GO:0061187	regulation of chromatin silencing at rDNA	biological_process	10	H2afy	1	1547	1	14419	0.107289
GO:0033233	regulation of protein sumoylation	biological_process	10	Egr1	1	1547	1	14419	0.107289
GO:0021599	abducens nerve formation	biological_process	6	Mafb	1	1547	1	14419	0.107289
GO:0090219	negative regulation of lipid kinase activity	biological_process	12	Ppp2r5a	1	1547	1	14419	0.107289
GO:0046070	dGTP metabolic process	biological_process	11	Dguok	1	1547	1	14419	0.107289
GO:1901835	positive regulation of deadenylation-independent decapping of nuclear-transcribed mRNA	biological_process	10	Zfp36	1	1547	1	14419	0.107289
GO:0035939	microsatellite binding	molecular_function	10	Heyl	1	1547	1	14419	0.107289
GO:0106044	guanine deglycation	biological_process	9	Park7	1	1547	1	14419	0.107289
GO:0035910	ascending aorta morphogenesis	biological_process	5	Tgfb2	1	1547	1	14419	0.107289
GO:0034041	ATP-coupled sterol transmembrane transporter activity	molecular_function	6	Abcg1	1	1547	1	14419	0.107289
GO:1904604	negative regulation of advanced glycation end-product receptor activity	biological_process	10	Ager	1	1547	1	14419	0.107289
GO:1902847	regulation of neuronal signal transduction	biological_process	8	Clu	1	1547	1	14419	0.107289
GO:0036529	protein deglycation, glyoxal removal	biological_process	10	Park7	1	1547	1	14419	0.107289
GO:0036478	L-dopa decarboxylase activator activity	molecular_function	6	Park7	1	1547	1	14419	0.107289
GO:2000487	positive regulation of glutamine transport	biological_process	10	Slc38a3	1	1547	1	14419	0.107289
GO:0043921	modulation by host of viral transcription	biological_process	9	Psmc3	1	1547	1	14419	0.107289
GO:1904349	positive regulation of small intestine smooth muscle contraction	biological_process	12	Kit	1	1547	1	14419	0.107289
GO:1904960	positive regulation of cytochrome-c oxidase activity	biological_process	8	Cox17	1	1547	1	14419	0.107289
GO:0021816	extension of a leading process involved in cell motility in cerebral cortex radial glia guided migration	biological_process	9	Srgap2	1	1547	1	14419	0.107289
GO:0060126	somatotropin secreting cell differentiation	biological_process	6	Wnt4	1	1547	1	14419	0.107289
GO:0036071	N-glycan fucosylation	biological_process	6	Fut8	1	1547	1	14419	0.107289
GO:0032412	regulation of ion transmembrane transporter activity	biological_process	7	Ahcyl1	1	1547	1	14419	0.107289
GO:1990384	hyaloid vascular plexus regression	biological_process	5	Ninj1	1	1547	1	14419	0.107289
GO:0030656	regulation of vitamin metabolic process	biological_process	7	Cd320	1	1547	1	14419	0.107289
GO:0051541	elastin metabolic process	biological_process	8	Hif1a	1	1547	1	14419	0.107289
GO:0044228	host cell surface	cellular_component	5	Axl	1	1547	1	14419	0.107289
GO:0033080	immature T cell proliferation in thymus	biological_process	10	Wnt4	1	1547	1	14419	0.107289
GO:1900004	negative regulation of serine-type endopeptidase activity	biological_process	12	Spink8	1	1547	1	14419	0.107289
GO:0021888	hypothalamus gonadotrophin-releasing hormone neuron development	biological_process	9	Ubb	1	1547	1	14419	0.107289
GO:0120072	positive regulation of pyloric antrum smooth muscle contraction	biological_process	12	Kit	1	1547	1	14419	0.107289
GO:1903189	glyoxal metabolic process	biological_process	6	Park7	1	1547	1	14419	0.107289
GO:0072213	metanephric capsule development	biological_process	8	Foxd1	1	1547	1	14419	0.107289
GO:1990565	HSP90-CDC37 chaperone complex	cellular_component	6	Cdc37	1	1547	1	14419	0.107289
GO:0072249	metanephric glomerular visceral epithelial cell development	biological_process	9	Lamb2	1	1547	1	14419	0.107289
GO:0001971	negative regulation of activation of membrane attack complex	biological_process	9	Cd59	1	1547	1	14419	0.107289
GO:0090138	regulation of actin cytoskeleton organization by cell-cell adhesion	biological_process	8	Jam3	1	1547	1	14419	0.107289
GO:0033382	maintenance of granzyme B location in T cell secretory granule	biological_process	8	Srgn	1	1547	1	14419	0.107289
GO:1904951	positive regulation of establishment of protein localization	biological_process	6	Ptp4a3	1	1547	1	14419	0.107289
GO:0003999	adenine phosphoribosyltransferase activity	molecular_function	8	Aprt	1	1547	1	14419	0.107289
GO:0050867	positive regulation of cell activation	biological_process	7	Ccn2	1	1547	1	14419	0.107289
GO:0021629	olfactory nerve structural organization	biological_process	6	Dmd	1	1547	1	14419	0.107289
GO:0097753	membrane bending	biological_process	6	Picalm	1	1547	1	14419	0.107289
GO:0098814	spontaneous synaptic transmission	biological_process	10	Nsg1	1	1547	1	14419	0.107289
GO:1902256	regulation of apoptotic process involved in outflow tract morphogenesis	biological_process	8	Tgfb2	1	1547	1	14419	0.107289
GO:0021683	cerebellar granular layer morphogenesis	biological_process	5	Serpine2	1	1547	1	14419	0.107289
GO:0006667	sphinganine metabolic process	biological_process	8	Degs2	1	1547	1	14419	0.107289
GO:0015327	cystine:glutamate antiporter activity	molecular_function	9	Slc7a11	1	1547	1	14419	0.107289
GO:0005592	collagen type XI trimer	cellular_component	6	Col11a1	1	1547	1	14419	0.107289
GO:0021548	pons development	biological_process	5	Uqcrq	1	1547	1	14419	0.107289
GO:0021618	hypoglossal nerve morphogenesis	biological_process	6	Adarb1	1	1547	1	14419	0.107289
GO:1904622	negative regulation of actin-dependent ATPase activity	biological_process	9	Dbn1	1	1547	1	14419	0.107289
GO:1904708	regulation of granulosa cell apoptotic process	biological_process	10	Bok	1	1547	1	14419	0.107289
GO:0090387	phagolysosome assembly involved in apoptotic cell clearance	biological_process	10	Rab14	1	1547	1	14419	0.107289
GO:2000794	regulation of epithelial cell proliferation involved in lung morphogenesis	biological_process	8	Sox9	1	1547	1	14419	0.107289
GO:1904205	negative regulation of skeletal muscle hypertrophy	biological_process	10	Igfbp5	1	1547	1	14419	0.107289
GO:1905875	negative regulation of postsynaptic density organization	biological_process	9	Cfl1	1	1547	1	14419	0.107289
GO:0035789	metanephric mesenchymal cell migration	biological_process	9	Pdgfrb	1	1547	1	14419	0.107289
GO:0010874	regulation of cholesterol efflux	biological_process	10	LOC100361543	1	1547	1	14419	0.107289
GO:0051724	NAD transmembrane transporter activity	molecular_function	7	Slc25a17	1	1547	1	14419	0.107289
GO:1903894	regulation of IRE1-mediated unfolded protein response	biological_process	9	Cops5	1	1547	1	14419	0.107289
GO:0070667	negative regulation of mast cell proliferation	biological_process	9	Lyn	1	1547	1	14419	0.107289
GO:0061588	calcium activated phospholipid scrambling	biological_process	8	Ano6	1	1547	1	14419	0.107289
GO:0060764	cell-cell signaling involved in mammary gland development	biological_process	6	Lrp5	1	1547	1	14419	0.107289
GO:0072110	glomerular mesangial cell proliferation	biological_process	5	Egr1	1	1547	1	14419	0.107289
GO:0006253	dCTP catabolic process	biological_process	12	Dctpp1	1	1547	1	14419	0.107289
GO:2000775	histone H3-S10 phosphorylation involved in chromosome condensation	biological_process	13	Ccnb1	1	1547	1	14419	0.107289
GO:0060939	epicardium-derived cardiac fibroblast cell development	biological_process	8	Tgfbr3	1	1547	1	14419	0.107289
GO:1902963	negative regulation of metalloendopeptidase activity involved in amyloid precursor protein catabolic process	biological_process	10	Picalm	1	1547	1	14419	0.107289
GO:0060401	cytosolic calcium ion transport	biological_process	11	Ccn2	1	1547	1	14419	0.107289
GO:0098908	regulation of neuronal action potential	biological_process	8	Fmr1	1	1547	1	14419	0.107289
GO:0004598	peptidylamidoglycolate lyase activity	molecular_function	7	Pam	1	1547	1	14419	0.107289
GO:1900138	negative regulation of phospholipase A2 activity	biological_process	10	Anxa1	1	1547	1	14419	0.107289
GO:0035054	embryonic heart tube anterior/posterior pattern specification	biological_process	7	Bmp2	1	1547	1	14419	0.107289
GO:0097017	renal protein absorption	biological_process	7	Gsn	1	1547	1	14419	0.107289
GO:1902856	negative regulation of non-motile cilium assembly	biological_process	11	Map4	1	1547	1	14419	0.107289
GO:0048284	organelle fusion	biological_process	6	Stx4	1	1547	1	14419	0.107289
GO:0043947	positive regulation by host of symbiont catalytic activity	biological_process	8	Sugt1	1	1547	1	14419	0.107289
GO:0099040	ceramide translocation	biological_process	9	Abcb4	1	1547	1	14419	0.107289
GO:0010157	response to chlorate	biological_process	6	Ptch1	1	1547	1	14419	0.107289
GO:0036317	tyrosyl-RNA phosphodiesterase activity	molecular_function	8	Tdp2	1	1547	1	14419	0.107289
GO:0106046	guanine deglycation, glyoxal removal	biological_process	10	Park7	1	1547	1	14419	0.107289
GO:0048935	peripheral nervous system neuron development	biological_process	7	Etv1	1	1547	1	14419	0.107289
GO:0061349	planar cell polarity pathway involved in cardiac right atrium morphogenesis	biological_process	11	Wnt5a	1	1547	1	14419	0.107289
GO:0038045	large latent transforming growth factor-beta complex	cellular_component	4	Ltbp1	1	1547	1	14419	0.107289
GO:2000977	regulation of forebrain neuron differentiation	biological_process	10	Gata2	1	1547	1	14419	0.107289
GO:2000663	negative regulation of interleukin-5 secretion	biological_process	9	Tnfrsf21	1	1547	1	14419	0.107289
GO:0032311	angiogenin-PRI complex	cellular_component	4	Rnh1	1	1547	1	14419	0.107289
GO:1902278	positive regulation of pancreatic amylase secretion	biological_process	11	Vamp8	1	1547	1	14419	0.107289
GO:0072607	interleukin-9 secretion	biological_process	12	Otud5	1	1547	1	14419	0.107289
GO:0004673	protein histidine kinase activity	molecular_function	8	Nme2	1	1547	1	14419	0.107289
GO:0061444	endocardial cushion cell development	biological_process	7	Jag1	1	1547	1	14419	0.107289
GO:0003918	DNA topoisomerase type II (ATP-hydrolyzing) activity	molecular_function	12	Top2a	1	1547	1	14419	0.107289
GO:1900168	positive regulation of glial cell-derived neurotrophic factor secretion	biological_process	9	Cd34	1	1547	1	14419	0.107289
GO:0008511	sodium:potassium:chloride symporter activity	molecular_function	11	Slc12a2	1	1547	1	14419	0.107289
GO:0010814	substance P catabolic process	biological_process	10	Ece1	1	1547	1	14419	0.107289
GO:0005137	interleukin-5 receptor binding	molecular_function	7	Sdcbp	1	1547	1	14419	0.107289
GO:0140074	cardiac endothelial to mesenchymal transition	biological_process	7	Sema3c	1	1547	1	14419	0.107289
GO:2000514	regulation of CD4-positive, alpha-beta T cell activation	biological_process	10	Ager	1	1547	1	14419	0.107289
GO:0071245	cellular response to carbon monoxide	biological_process	7	Hif1a	1	1547	1	14419	0.107289
GO:0005017	platelet-derived growth factor-activated receptor activity	molecular_function	10	Pdgfrb	1	1547	1	14419	0.107289
GO:0061682	seminal vesicle morphogenesis	biological_process	5	Id4	1	1547	1	14419	0.107289
GO:0015091	ferric iron transmembrane transporter activity	molecular_function	11	Tf	1	1547	1	14419	0.107289
GO:1902959	regulation of aspartic-type endopeptidase activity involved in amyloid precursor protein catabolic process	biological_process	11	Picalm	1	1547	1	14419	0.107289
GO:0004782	sulfinoalanine decarboxylase activity	molecular_function	7	Csad	1	1547	1	14419	0.107289
GO:0043257	laminin-8 complex	cellular_component	5	Lamb1	1	1547	1	14419	0.107289
GO:0042489	negative regulation of odontogenesis of dentin-containing tooth	biological_process	10	Tnfrsf11b	1	1547	1	14419	0.107289
GO:0036344	platelet morphogenesis	biological_process	8	C1galt1c1	1	1547	1	14419	0.107289
GO:1903197	positive regulation of L-dopa biosynthetic process	biological_process	11	Park7	1	1547	1	14419	0.107289
GO:0005020	stem cell factor receptor activity	molecular_function	10	Kit	1	1547	1	14419	0.107289
GO:0061046	regulation of branching involved in lung morphogenesis	biological_process	8	Sox9	1	1547	1	14419	0.107289
GO:0018454	acetoacetyl-CoA reductase activity	molecular_function	7	Hsd17b10	1	1547	1	14419	0.107289
GO:1903709	uterine gland development	biological_process	6	Ash1l	1	1547	1	14419	0.107289
GO:0061834	actin filament branch point	cellular_component	6	Arpc2	1	1547	1	14419	0.107289
GO:1903178	positive regulation of tyrosine 3-monooxygenase activity	biological_process	9	Park7	1	1547	1	14419	0.107289
GO:0000170	sphingosine hydroxylase activity	molecular_function	5	Degs2	1	1547	1	14419	0.107289
GO:0072303	positive regulation of glomerular metanephric mesangial cell proliferation	biological_process	11	Egr1	1	1547	1	14419	0.107289
GO:1904411	positive regulation of secretory granule organization	biological_process	9	Ptbp1	1	1547	1	14419	0.107289
GO:0071503	response to heparin	biological_process	7	Gpihbp1	1	1547	1	14419	0.107289
GO:0046130	purine ribonucleoside catabolic process	biological_process	11	Enpp4	1	1547	1	14419	0.107289
GO:0002502	peptide antigen assembly with MHC class I protein complex	biological_process	9	Calr	1	1547	1	14419	0.107289
GO:0051545	negative regulation of elastin biosynthetic process	biological_process	10	Hbegf	1	1547	1	14419	0.107289
GO:1903765	negative regulation of potassium ion export across plasma membrane	biological_process	12	Kcne3	1	1547	1	14419	0.107289
GO:1901382	regulation of chorionic trophoblast cell proliferation	biological_process	7	Bok	1	1547	1	14419	0.107289
GO:0014853	regulation of excitatory postsynaptic membrane potential involved in skeletal muscle contraction	biological_process	9	Dmpk	1	1547	1	14419	0.107289
GO:2000816	negative regulation of mitotic sister chromatid separation	biological_process	11	Pttg1	1	1547	1	14419	0.107289
GO:0003127	detection of nodal flow	biological_process	6	Pkd2	1	1547	1	14419	0.107289
GO:0042413	carnitine catabolic process	biological_process	8	Acadl	1	1547	1	14419	0.107289
GO:0036332	placental growth factor-activated receptor activity	molecular_function	10	Flt1	1	1547	1	14419	0.107289
GO:0006067	ethanol metabolic process	biological_process	7	Adh4	1	1547	1	14419	0.107289
GO:0008281	sulfonylurea receptor activity	molecular_function	6	Abcc9	1	1547	1	14419	0.107289
GO:0098901	regulation of cardiac muscle cell action potential	biological_process	7	Camk2d	1	1547	1	14419	0.107289
GO:0035037	sperm entry	biological_process	8	Ube3a	1	1547	1	14419	0.107289
GO:0097501	stress response to metal ion	biological_process	5	Hspa5	1	1547	1	14419	0.107289
GO:1905233	response to codeine	biological_process	6	Abcb4	1	1547	1	14419	0.107289
GO:0006638	neutral lipid metabolic process	biological_process	7	Snca	1	1547	1	14419	0.107289
GO:0061831	apical ectoplasmic specialization	cellular_component	6	Actr3	1	1547	1	14419	0.107289
GO:0019115	benzaldehyde dehydrogenase activity	molecular_function	8	Adh4	1	1547	1	14419	0.107289
GO:1904717	regulation of AMPA glutamate receptor clustering	biological_process	9	Shank3	1	1547	1	14419	0.107289
GO:0050787	detoxification of mercury ion	biological_process	5	Park7	1	1547	1	14419	0.107289
GO:0061445	endocardial cushion cell fate commitment	biological_process	9	Acvr1	1	1547	1	14419	0.107289
GO:0036143	kringle domain binding	molecular_function	6	Clec3b	1	1547	1	14419	0.107289
GO:0120003	hinge region between urothelial plaques of apical plasma membrane	cellular_component	5	Mal	1	1547	1	14419	0.107289
GO:0010813	neuropeptide catabolic process	biological_process	9	Ctsh	1	1547	1	14419	0.107289
GO:0031704	apelin receptor binding	molecular_function	8	Apln	1	1547	1	14419	0.107289
GO:0018478	malonate-semialdehyde dehydrogenase (acetylating) activity	molecular_function	7	Aldh6a1	1	1547	1	14419	0.107289
GO:0099606	microtubule plus-end directed mitotic chromosome migration	biological_process	8	Cenpe	1	1547	1	14419	0.107289
GO:1904768	all-trans-retinol binding	molecular_function	8	Rbp1	1	1547	1	14419	0.107289
GO:0047263	N-acylsphingosine galactosyltransferase activity	molecular_function	8	Ugt8	1	1547	1	14419	0.107289
GO:0072278	metanephric comma-shaped body morphogenesis	biological_process	6	Pdgfrb	1	1547	1	14419	0.107289
GO:0060183	apelin receptor signaling pathway	biological_process	6	Apln	1	1547	1	14419	0.107289
GO:0036222	XTP diphosphatase activity	molecular_function	9	Itpa	1	1547	1	14419	0.107289
GO:1901227	negative regulation of transcription from RNA polymerase II promoter involved in heart development	biological_process	11	Naca	1	1547	1	14419	0.107289
GO:0003363	lamellipodium assembly involved in ameboidal cell migration	biological_process	9	Srgap2	1	1547	1	14419	0.107289
GO:1905892	negative regulation of cellular response to thapsigargin	biological_process	7	Clu	1	1547	1	14419	0.107289
GO:0072235	metanephric distal tubule development	biological_process	9	Pkd2	1	1547	1	14419	0.107289
GO:0010002	cardioblast differentiation	biological_process	7	Tgfb2	1	1547	1	14419	0.107289
GO:0015172	acidic amino acid transmembrane transporter activity	molecular_function	8	Slc1a3	1	1547	1	14419	0.107289
GO:0060067	cervix development	biological_process	6	Wnt5a	1	1547	1	14419	0.107289
GO:0015734	taurine transport	biological_process	10	Slc6a6	1	1547	1	14419	0.107289
GO:0031580	membrane raft distribution	biological_process	7	Vamp2	1	1547	1	14419	0.107289
GO:0031930	mitochondria-nucleus signaling pathway	biological_process	5	Slc25a33	1	1547	1	14419	0.107289
GO:0004790	thioether S-methyltransferase activity	molecular_function	8	Inmt	1	1547	1	14419	0.107289
GO:1905867	epididymis development	biological_process	6	Gjb2	1	1547	1	14419	0.107289
GO:1904312	cellular response to gold(3+)	biological_process	6	Ppp1r15a	1	1547	1	14419	0.107289
GO:0005503	all-trans retinal binding	molecular_function	8	Adh4	1	1547	1	14419	0.107289
GO:0099038	ceramide floppase activity	molecular_function	7	Abcb4	1	1547	1	14419	0.107289
GO:2000784	positive regulation of establishment of cell polarity regulating cell shape	biological_process	8	Cfl1	1	1547	1	14419	0.107289
GO:1990963	establishment of blood-retinal barrier	biological_process	6	Abcb4	1	1547	1	14419	0.107289
GO:0036524	protein deglycase activity	molecular_function	7	Park7	1	1547	1	14419	0.107289
GO:0032667	regulation of interleukin-23 production	biological_process	7	Tgfb1	1	1547	1	14419	0.107289
GO:0010868	negative regulation of triglyceride biosynthetic process	biological_process	9	Sik1	1	1547	1	14419	0.107289
GO:0016015	morphogen activity	molecular_function	7	Nbl1	1	1547	1	14419	0.107289
GO:0001762	beta-alanine transport	biological_process	7	Slc6a6	1	1547	1	14419	0.107289
GO:0060690	epithelial cell differentiation involved in salivary gland development	biological_process	7	Ctnnd1	1	1547	1	14419	0.107289
GO:0002055	adenine binding	molecular_function	7	Aprt	1	1547	1	14419	0.107289
GO:0050785	advanced glycation end-product receptor activity	molecular_function	5	Ager	1	1547	1	14419	0.107289
GO:0018323	enzyme active site formation via L-cysteine sulfinic acid	biological_process	11	Park7	1	1547	1	14419	0.107289
GO:0042840	D-glucuronate catabolic process	biological_process	10	Akr1a1	1	1547	1	14419	0.107289
GO:0048677	axon extension involved in regeneration	biological_process	8	Lamb2	1	1547	1	14419	0.107289
GO:0010767	regulation of transcription from RNA polymerase II promoter in response to UV-induced DNA damage	biological_process	7	Stt3a	1	1547	1	14419	0.107289
GO:0004113	2',3'-cyclic-nucleotide 3'-phosphodiesterase activity	molecular_function	9	Cnp	1	1547	1	14419	0.107289
GO:0060829	negative regulation of canonical Wnt signaling pathway involved in neural plate anterior/posterior pattern formation	biological_process	7	Tbx18	1	1547	1	14419	0.107289
GO:0051042	negative regulation of calcium-independent cell-cell adhesion	biological_process	8	Bmp2	1	1547	1	14419	0.107289
GO:0099630	postsynaptic neurotransmitter receptor cycle	biological_process	6	Nsg1	1	1547	1	14419	0.107289
GO:0061772	xenobiotic transport across blood-nerve barrier	biological_process	7	Cldn1	1	1547	1	14419	0.107289
GO:0072047	proximal/distal pattern formation involved in nephron development	biological_process	7	Irx3	1	1547	1	14419	0.107289
GO:1900260	negative regulation of RNA-directed 5'-3' RNA polymerase activity	biological_process	8	Eif4a2	1	1547	1	14419	0.107289
GO:0071633	dihydroceramidase activity	molecular_function	7	Acer2	1	1547	1	14419	0.107289
GO:0004998	transferrin receptor activity	molecular_function	4	Tfrc	1	1547	1	14419	0.107289
GO:0030748	amine N-methyltransferase activity	molecular_function	8	Inmt	1	1547	1	14419	0.107289
GO:1904677	positive regulation of somatic stem cell division	biological_process	8	Lbh	1	1547	1	14419	0.107289
GO:1903141	negative regulation of establishment of endothelial barrier	biological_process	10	S1pr3	1	1547	1	14419	0.107289
GO:0016964	alpha-2 macroglobulin receptor activity	molecular_function	4	Lrp1	1	1547	1	14419	0.107289
GO:0046680	response to DDT	biological_process	7	Ccnb1	1	1547	1	14419	0.107289
GO:2000844	negative regulation of testosterone secretion	biological_process	9	Igfbp3	1	1547	1	14419	0.107289
GO:0018032	protein amidation	biological_process	9	Pam	1	1547	1	14419	0.107289
GO:1902253	regulation of intrinsic apoptotic signaling pathway by p53 class mediator	biological_process	10	Tp53	1	1547	1	14419	0.107289
GO:0014820	tonic smooth muscle contraction	biological_process	8	Mylk	1	1547	1	14419	0.107289
GO:1903122	negative regulation of TRAIL-activated apoptotic signaling pathway	biological_process	12	Park7	1	1547	1	14419	0.107289
GO:0014896	muscle hypertrophy	biological_process	6	Igf1	1	1547	1	14419	0.107289
GO:0030421	defecation	biological_process	6	Mdk	1	1547	1	14419	0.107289
GO:0072240	metanephric DCT cell differentiation	biological_process	8	Pou3f3	1	1547	1	14419	0.107289
GO:0014722	regulation of skeletal muscle contraction by calcium ion signaling	biological_process	11	Dmpk	1	1547	1	14419	0.107289
GO:0036284	tubulobulbar complex	cellular_component	4	Arpc1b	1	1547	1	14419	0.107289
GO:0008973	phosphopentomutase activity	molecular_function	7	Pgm2	1	1547	1	14419	0.107289
GO:0070267	oncosis	biological_process	8	Tmem123	1	1547	1	14419	0.107289
GO:0071362	cellular response to ether	biological_process	7	Cfl1	1	1547	1	14419	0.107289
GO:1901003	negative regulation of fermentation	biological_process	8	Cavin3	1	1547	1	14419	0.107289
GO:1900147	regulation of Schwann cell migration	biological_process	11	Vim	1	1547	1	14419	0.107289
GO:0014891	striated muscle atrophy	biological_process	8	Gsn	1	1547	1	14419	0.107289
GO:0097326	melanocyte adhesion	biological_process	7	Kit	1	1547	1	14419	0.107289
GO:0032589	neuron projection membrane	cellular_component	6	Nradd	1	1547	1	14419	0.107289
GO:1905597	positive regulation of low-density lipoprotein particle receptor binding	biological_process	9	Anxa2	1	1547	1	14419	0.107289
GO:0018741	alkyl sulfatase activity	molecular_function	7	Sulf1	1	1547	1	14419	0.107289
GO:0021539	subthalamus development	biological_process	5	Uqcrq	1	1547	1	14419	0.107289
GO:0043215	daunorubicin transport	biological_process	9	Abcb4	1	1547	1	14419	0.107289
GO:0006193	ITP catabolic process	biological_process	12	Itpa	1	1547	1	14419	0.107289
GO:0060517	epithelial cell proliferation involved in prostatic bud elongation	biological_process	5	Sox9	1	1547	1	14419	0.107289
GO:0098745	Dcp1-Dcp2 complex	cellular_component	6	Zfp36	1	1547	1	14419	0.107289
GO:0016890	site-specific endodeoxyribonuclease activity, specific for altered base	molecular_function	9	Apex1	1	1547	1	14419	0.107289
GO:0045851	pH reduction	biological_process	11	Atp6ap1	1	1547	1	14419	0.107289
GO:0061450	trophoblast cell migration	biological_process	8	Itgb4	1	1547	1	14419	0.107289
GO:0061369	negative regulation of testicular blood vessel morphogenesis	biological_process	8	Wnt4	1	1547	1	14419	0.107289
GO:0071971	extracellular exosome assembly	biological_process	7	Cd34	1	1547	1	14419	0.107289
GO:0050683	AF-1 domain binding	molecular_function	6	Heyl	1	1547	1	14419	0.107289
GO:0061108	seminal vesicle epithelium development	biological_process	6	Serpine2	1	1547	1	14419	0.107289
GO:0014072	response to isoquinoline alkaloid	biological_process	7	Abcb4	1	1547	1	14419	0.107289
GO:1905581	positive regulation of low-density lipoprotein particle clearance	biological_process	8	Anxa2	1	1547	1	14419	0.107289
GO:0090534	calcium ion-transporting ATPase complex	cellular_component	8	Atp2a2	1	1547	1	14419	0.107289
GO:0015132	prostaglandin transmembrane transporter activity	molecular_function	6	Slco2a1	1	1547	1	14419	0.107289
GO:1903778	protein localization to vacuolar membrane	biological_process	8	Sh3glb1	1	1547	1	14419	0.107289
GO:1904009	cellular response to monosodium glutamate	biological_process	7	Fmr1	1	1547	1	14419	0.107289
GO:1901006	ubiquinone-6 biosynthetic process	biological_process	10	Ndufa9	1	1547	1	14419	0.107289
GO:0098749	cerebellar neuron development	biological_process	8	Samd4b	1	1547	1	14419	0.107289
GO:0033231	carbohydrate export	biological_process	8	Abcb4	1	1547	1	14419	0.107289
GO:0047840	dCTP diphosphatase activity	molecular_function	9	Dctpp1	1	1547	1	14419	0.107289
GO:0036496	regulation of translational initiation by eIF2 alpha dephosphorylation	biological_process	10	Ppp1r15a	1	1547	1	14419	0.107289
GO:1903909	regulation of receptor clustering	biological_process	9	Gsn	1	1547	1	14419	0.107289
GO:0035802	adrenal cortex formation	biological_process	5	Cited2	1	1547	1	14419	0.107289
GO:0050812	regulation of acyl-CoA biosynthetic process	biological_process	9	Snca	1	1547	1	14419	0.107289
GO:0043657	host cell	cellular_component	5	Dynlt1	1	1547	1	14419	0.107289
GO:0033368	protease localization to mast cell secretory granule	biological_process	10	Srgn	1	1547	1	14419	0.107289
GO:1900753	doxorubicin transport	biological_process	9	Ralbp1	1	1547	1	14419	0.107289
GO:0072714	response to selenite ion	biological_process	6	Ager	1	1547	1	14419	0.107289
GO:2000019	negative regulation of male gonad development	biological_process	8	Wnt4	1	1547	1	14419	0.107289
GO:2000489	regulation of hepatic stellate cell activation	biological_process	7	Nr1d1	1	1547	1	14419	0.107289
GO:0072070	loop of Henle development	biological_process	8	Jag1	1	1547	1	14419	0.107289
GO:1903724	positive regulation of centriole elongation	biological_process	12	Vps4b	1	1547	1	14419	0.107289
GO:0046368	GDP-L-fucose metabolic process	biological_process	6	Fut8	1	1547	1	14419	0.107289
GO:1903285	positive regulation of hydrogen peroxide catabolic process	biological_process	10	Snca	1	1547	1	14419	0.107289
GO:2000864	regulation of estradiol secretion	biological_process	8	Kdm5b	1	1547	1	14419	0.107289
GO:1905802	regulation of cellular response to manganese ion	biological_process	6	Slc30a10	1	1547	1	14419	0.107289
GO:0071914	prominosome	cellular_component	7	Prom1	1	1547	1	14419	0.107289
GO:0098845	postsynaptic endosome	cellular_component	8	Nsg1	1	1547	1	14419	0.107289
GO:1904627	response to phorbol 13-acetate 12-myristate	biological_process	7	Fibin	1	1547	1	14419	0.107289
GO:1900164	nodal signaling pathway involved in determination of lateral mesoderm left/right asymmetry	biological_process	11	Cited2	1	1547	1	14419	0.107289
GO:2000739	regulation of mesenchymal stem cell differentiation	biological_process	8	Pdgfra	1	1547	1	14419	0.107289
GO:1903371	regulation of endoplasmic reticulum tubular network organization	biological_process	8	Tmem33	1	1547	1	14419	0.107289
GO:1990407	calcitonin gene-related peptide binding	molecular_function	8	Ramp1	1	1547	1	14419	0.107289
GO:0035128	post-embryonic forelimb morphogenesis	biological_process	8	Atrx.1	1	1547	1	14419	0.107289
GO:0051511	negative regulation of unidimensional cell growth	biological_process	8	Cfl1	1	1547	1	14419	0.107289
GO:0047894	flavonol 3-sulfotransferase activity	molecular_function	7	Sult1a1	1	1547	1	14419	0.107289
GO:0017020	myosin phosphatase regulator activity	molecular_function	7	Dmpk	1	1547	1	14419	0.107289
GO:0060804	positive regulation of Wnt signaling pathway by BMP signaling pathway	biological_process	10	Bmp2	1	1547	1	14419	0.107289
GO:0035627	ceramide transport	biological_process	8	Pltp	1	1547	1	14419	0.107289
GO:0019219	regulation of nucleobase-containing compound metabolic process	biological_process	7	Cacybp	1	1547	1	14419	0.107289
GO:0036359	renal potassium excretion	biological_process	6	Mllt6	1	1547	1	14419	0.107289
GO:0060809	mesodermal to mesenchymal transition involved in gastrulation	biological_process	8	Wnt5a	1	1547	1	14419	0.107289
GO:0090025	regulation of monocyte chemotaxis	biological_process	8	Lyn	1	1547	1	14419	0.107289
GO:0017177	glucosidase II complex	cellular_component	4	Ganab	1	1547	1	14419	0.107289
GO:1903168	positive regulation of pyrroline-5-carboxylate reductase activity	biological_process	8	Park7	1	1547	1	14419	0.107289
GO:0061835	ventral surface of cell	cellular_component	4	Arpc2	1	1547	1	14419	0.107289
GO:0036220	ITP diphosphatase activity	molecular_function	9	Itpa	1	1547	1	14419	0.107289
GO:0021757	caudate nucleus development	biological_process	6	Foxp2	1	1547	1	14419	0.107289
GO:0004618	phosphoglycerate kinase activity	molecular_function	7	Pgk1	1	1547	1	14419	0.107289
GO:0061402	positive regulation of transcription from RNA polymerase II promoter in response to acidic pH	biological_process	11	Slc38a3	1	1547	1	14419	0.107289
GO:0010721	negative regulation of cell development	biological_process	8	Frzb	1	1547	1	14419	0.107289
GO:0032769	negative regulation of monooxygenase activity	biological_process	8	Snca	1	1547	1	14419	0.107289
GO:0047710	bis(5'-adenosyl)-triphosphatase activity	molecular_function	9	Enpp4	1	1547	1	14419	0.107289
GO:0047939	L-glucuronate reductase activity	molecular_function	7	Akr1a1	1	1547	1	14419	0.107289
GO:0061850	growth cone leading edge	cellular_component	5	Arpc3	1	1547	1	14419	0.107289
GO:1904597	negative regulation of connective tissue replacement involved in inflammatory response wound healing	biological_process	9	Ager	1	1547	1	14419	0.107289
GO:1990428	miRNA transport	biological_process	10	Hnrnpa2b1	1	1547	1	14419	0.107289
GO:0018467	formaldehyde dehydrogenase activity	molecular_function	8	Adh4	1	1547	1	14419	0.107289
GO:0051012	microtubule sliding	biological_process	6	Map4	1	1547	1	14419	0.107289
GO:0070379	high mobility group box 1 binding	molecular_function	6	Ager	1	1547	1	14419	0.107289
GO:2000404	regulation of T cell migration	biological_process	8	Ecm1	1	1547	1	14419	0.107289
GO:0047015	3-hydroxy-2-methylbutyryl-CoA dehydrogenase activity	molecular_function	7	Hsd17b10	1	1547	1	14419	0.107289
GO:1901557	response to fenofibrate	biological_process	6	Abcb4	1	1547	1	14419	0.107289
GO:0060784	regulation of cell proliferation involved in tissue homeostasis	biological_process	7	Sox9	1	1547	1	14419	0.107289
GO:0002790	peptide secretion	biological_process	9	Abca1	1	1547	1	14419	0.107289
GO:0051917	regulation of fibrinolysis	biological_process	8	Anxa2	1	1547	1	14419	0.107289
GO:0071680	response to indole-3-methanol	biological_process	7	Cyp1b1	1	1547	1	14419	0.107289
GO:0098835	presynaptic endocytic zone membrane	cellular_component	5	Fcho2	1	1547	1	14419	0.107289
GO:0005115	receptor tyrosine kinase-like orphan receptor binding	molecular_function	6	Wnt5a	1	1547	1	14419	0.107289
GO:0035352	NAD transmembrane transport	biological_process	10	Slc25a17	1	1547	1	14419	0.107289
GO:1905873	positive regulation of protein localization to cell leading edge	biological_process	7	Cfl1	1	1547	1	14419	0.107289
GO:0018106	peptidyl-histidine phosphorylation	biological_process	10	Nme2	1	1547	1	14419	0.107289
GO:0008254	3'-nucleotidase activity	molecular_function	9	Impad1.1	1	1547	1	14419	0.107289
GO:0046076	dTTP catabolic process	biological_process	12	Dctpp1	1	1547	1	14419	0.107289
GO:1904998	negative regulation of leukocyte adhesion to arterial endothelial cell	biological_process	10	Klf4	1	1547	1	14419	0.107289
GO:0060961	phospholipase D inhibitor activity	molecular_function	8	Snca	1	1547	1	14419	0.107289
GO:0051038	negative regulation of transcription involved in meiotic cell cycle	biological_process	10	Zfp386	1	1547	1	14419	0.107289
GO:1903615	positive regulation of protein tyrosine phosphatase activity	biological_process	13	Slc39a10	1	1547	1	14419	0.107289
GO:0090297	positive regulation of mitochondrial DNA replication	biological_process	12	Stoml2	1	1547	1	14419	0.107289
GO:0019859	thymine metabolic process	biological_process	10	Aldh6a1	1	1547	1	14419	0.107289
GO:1901581	negative regulation of telomeric RNA transcription from RNA pol II promoter	biological_process	11	Atrx.1	1	1547	1	14419	0.107289
GO:1904648	cellular response to rotenone	biological_process	7	Nos3	1	1547	1	14419	0.107289
GO:1901228	positive regulation of transcription from RNA polymerase II promoter involved in heart development	biological_process	11	Naca	1	1547	1	14419	0.107289
GO:0036053	glomerular endothelium fenestra	cellular_component	6	Cd34	1	1547	1	14419	0.107289
GO:0061744	motor behavior	biological_process	4	Adarb1	1	1547	1	14419	0.107289
GO:0003415	chondrocyte hypertrophy	biological_process	6	Sox9	1	1547	1	14419	0.107289
GO:0002678	positive regulation of chronic inflammatory response	biological_process	10	Pde5a	1	1547	1	14419	0.107289
GO:0070540	stearic acid binding	molecular_function	7	Pitpna	1	1547	1	14419	0.107289
GO:1905599	positive regulation of low-density lipoprotein receptor activity	biological_process	6	Anxa2	1	1547	1	14419	0.107289
GO:0042661	regulation of mesodermal cell fate specification	biological_process	9	Sox17	1	1547	1	14419	0.107289
GO:0098737	protein insertion into plasma membrane	biological_process	9	Mal	1	1547	1	14419	0.107289
GO:0070489	T cell aggregation	biological_process	9	Msn	1	1547	1	14419	0.107289
GO:0010657	muscle cell apoptotic process	biological_process	7	Dmpk	1	1547	1	14419	0.107289
GO:1903701	substantia propria of cornea development	biological_process	5	Tgfb2	1	1547	1	14419	0.107289
GO:0072010	glomerular epithelium development	biological_process	9	Foxc1	1	1547	1	14419	0.107289
GO:2000109	regulation of macrophage apoptotic process	biological_process	10	Tcp1	1	1547	1	14419	0.107289
GO:0052798	beta-galactoside alpha-2,3-sialyltransferase activity	molecular_function	7	St3gal6	1	1547	1	14419	0.107289
GO:1990707	nuclear subtelomeric heterochromatin	cellular_component	9	Atrx.1	1	1547	1	14419	0.107289
GO:1902998	positive regulation of neurofibrillary tangle assembly	biological_process	8	Clu	1	1547	1	14419	0.107289
GO:0002828	regulation of type 2 immune response	biological_process	7	Ecm1	1	1547	1	14419	0.107289
GO:2001180	negative regulation of interleukin-10 secretion	biological_process	9	Tnfrsf21	1	1547	1	14419	0.107289
GO:0004802	transketolase activity	molecular_function	6	Tkt	1	1547	1	14419	0.107289
GO:0015378	sodium:chloride symporter activity	molecular_function	10	Slc12a2	1	1547	1	14419	0.107289
GO:0098743	cell aggregation	biological_process	3	Mpz	1	1547	1	14419	0.107289
GO:0032800	receptor biosynthetic process	biological_process	7	Ace2	1	1547	1	14419	0.107289
GO:0038093	Fc receptor signaling pathway	biological_process	7	Kit	1	1547	1	14419	0.107289
GO:0090361	regulation of platelet-derived growth factor production	biological_process	7	Ndrg2	1	1547	1	14419	0.107289
GO:0061826	podosome ring	cellular_component	6	Arpc2	1	1547	1	14419	0.107289
GO:0061348	planar cell polarity pathway involved in ventricular septum morphogenesis	biological_process	11	Wnt5a	1	1547	1	14419	0.107289
GO:0010255	glucose mediated signaling pathway	biological_process	8	Ager	1	1547	1	14419	0.107289
GO:1990705	cholangiocyte proliferation	biological_process	5	Mki67	1	1547	1	14419	0.107289
GO:0004347	glucose-6-phosphate isomerase activity	molecular_function	7	Gpi	1	1547	1	14419	0.107289
GO:0015881	creatine transmembrane transport	biological_process	12	Slc6a8	1	1547	1	14419	0.107289
GO:1902168	response to catechin	biological_process	8	Gstm2	1	1547	1	14419	0.107289
GO:0019060	intracellular transport of viral protein in host cell	biological_process	7	Dynlt1	1	1547	1	14419	0.107289
GO:0060311	negative regulation of elastin catabolic process	biological_process	9	Cst3	1	1547	1	14419	0.107289
GO:0010189	vitamin E biosynthetic process	biological_process	7	Pltp	1	1547	1	14419	0.107289
GO:0072227	metanephric macula densa development	biological_process	10	Pou3f3	1	1547	1	14419	0.107289
GO:0002460	adaptive immune response based on somatic recombination of immune receptors built from immunoglobulin superfamily domains	biological_process	6	Tgfb1	1	1547	1	14419	0.107289
GO:0046745	viral capsid secondary envelopment	biological_process	7	Ist1	1	1547	1	14419	0.107289
GO:0070925	organelle assembly	biological_process	6	Stx7	1	1547	1	14419	0.107289
GO:1904308	cellular response to desipramine	biological_process	7	Ppp1r15a	1	1547	1	14419	0.107289
GO:1990256	signal clustering	biological_process	8	Sema5a	1	1547	1	14419	0.107289
GO:0003205	cardiac chamber development	biological_process	5	Arid1a	1	1547	1	14419	0.107289
GO:0010021	amylopectin biosynthetic process	biological_process	7	Slc2a4	1	1547	1	14419	0.107289
GO:1902203	negative regulation of hepatocyte growth factor receptor signaling pathway	biological_process	9	Adamts12	1	1547	1	14419	0.107289
GO:0061347	planar cell polarity pathway involved in outflow tract morphogenesis	biological_process	11	Wnt5a	1	1547	1	14419	0.107289
GO:0072195	kidney smooth muscle cell differentiation	biological_process	8	Tshz3	1	1547	1	14419	0.107289
GO:0097045	phosphatidylserine exposure on blood platelet	biological_process	8	Ano6	1	1547	1	14419	0.107289
GO:0071665	gamma-catenin-TCF7L2 complex	cellular_component	5	Jup	1	1547	1	14419	0.107289
GO:1901671	positive regulation of superoxide dismutase activity	biological_process	8	Park7	1	1547	1	14419	0.107289
GO:1901556	response to candesartan	biological_process	6	Nos3	1	1547	1	14419	0.107289
GO:2000515	negative regulation of CD4-positive, alpha-beta T cell activation	biological_process	11	Twsg1	1	1547	1	14419	0.107289
GO:0008428	ribonuclease inhibitor activity	molecular_function	6	Rnh1	1	1547	1	14419	0.107289
GO:0044089	positive regulation of cellular component biogenesis	biological_process	6	Ldb2	1	1547	1	14419	0.107289
GO:0071298	cellular response to L-ascorbic acid	biological_process	7	Eln	1	1547	1	14419	0.107289
GO:0036471	cellular response to glyoxal	biological_process	7	Park7	1	1547	1	14419	0.107289
GO:0036216	cellular response to stem cell factor stimulus	biological_process	8	Birc5	1	1547	1	14419	0.107289
GO:0097213	regulation of lysosomal membrane permeability	biological_process	6	Laptm4b	1	1547	1	14419	0.107289
GO:0042988	X11-like protein binding	molecular_function	5	Clstn1	1	1547	1	14419	0.107289
GO:1900035	negative regulation of cellular response to heat	biological_process	7	Cd34	1	1547	1	14419	0.107289
GO:0072233	metanephric thick ascending limb development	biological_process	9	Pou3f3	1	1547	1	14419	0.107289
GO:0003433	chondrocyte development involved in endochondral bone morphogenesis	biological_process	7	Serpinh1	1	1547	1	14419	0.107289
GO:0006921	cellular component disassembly involved in execution phase of apoptosis	biological_process	6	Bok	1	1547	1	14419	0.107289
GO:1905025	negative regulation of membrane repolarization during ventricular cardiac muscle cell action potential	biological_process	8	Kcne3	1	1547	1	14419	0.107289
GO:0050685	positive regulation of mRNA processing	biological_process	9	Adarb1	1	1547	1	14419	0.107289
GO:0006932	substrate-dependent cell migration, cell contraction	biological_process	8	Abcc9	1	1547	1	14419	0.107289
GO:0008424	glycoprotein 6-alpha-L-fucosyltransferase activity	molecular_function	9	Fut8	1	1547	1	14419	0.107289
GO:0071583	negative regulation of zinc ion transmembrane transport	biological_process	11	Pik3c2a	1	1547	1	14419	0.107289
GO:0019242	methylglyoxal biosynthetic process	biological_process	7	Gpi	1	1547	1	14419	0.107289
GO:0046814	coreceptor-mediated virion attachment to host cell	biological_process	7	Nectin2	1	1547	1	14419	0.107289
GO:0060283	negative regulation of oocyte development	biological_process	8	Igf1	1	1547	1	14419	0.107289
GO:0017018	myosin phosphatase activity	molecular_function	10	Ppp1cb	1	1547	1	14419	0.107289
GO:0098594	mucin granule	cellular_component	9	Vamp8	1	1547	1	14419	0.107289
GO:1904113	negative regulation of muscle filament sliding	biological_process	10	Dbn1	1	1547	1	14419	0.107289
GO:1901725	regulation of histone deacetylase activity	biological_process	11	Camk2d	1	1547	1	14419	0.107289
GO:0051585	negative regulation of dopamine uptake involved in synaptic transmission	biological_process	11	Snca	1	1547	1	14419	0.107289
GO:0014806	smooth muscle hyperplasia	biological_process	8	Nos3	1	1547	1	14419	0.107289
GO:0061184	positive regulation of dermatome development	biological_process	9	Wnt4	1	1547	1	14419	0.107289
GO:1905671	regulation of lysosome organization	biological_process	9	Laptm4b	1	1547	1	14419	0.107289
GO:0044730	bone sialoprotein binding	molecular_function	5	Anxa2	1	1547	1	14419	0.107289
GO:0005589	collagen type VI trimer	cellular_component	5	Dcn	1	1547	1	14419	0.107289
GO:0086039	calcium-transporting ATPase activity involved in regulation of cardiac muscle cell membrane potential	molecular_function	11	Atp2a2	1	1547	1	14419	0.107289
GO:0060678	dichotomous subdivision of terminal units involved in ureteric bud branching	biological_process	8	Foxd1	1	1547	1	14419	0.107289
GO:0019959	interleukin-8 binding	molecular_function	8	LOC100911545	1	1547	1	14419	0.107289
GO:0035580	specific granule lumen	cellular_component	8	Vcl	1	1547	1	14419	0.107289
GO:1904828	positive regulation of hydrogen sulfide biosynthetic process	biological_process	9	Sp1	1	1547	1	14419	0.107289
GO:0021536	diencephalon development	biological_process	5	Sema5a	1	1547	1	14419	0.107289
GO:0072331	signal transduction by p53 class mediator	biological_process	6	Tp53	1	1547	1	14419	0.107289
GO:0019646	aerobic electron transport chain	biological_process	9	Mt-co3	1	1547	1	14419	0.107289
GO:0008768	UDP-sugar diphosphatase activity	molecular_function	8	Nudt14	1	1547	1	14419	0.107289
GO:0014045	establishment of endothelial blood-brain barrier	biological_process	7	Abcb4	1	1547	1	14419	0.107289
GO:1901611	phosphatidylglycerol binding	molecular_function	6	Pltp	1	1547	1	14419	0.107289
GO:0004138	deoxyguanosine kinase activity	molecular_function	10	Dguok	1	1547	1	14419	0.107289
GO:1904247	positive regulation of polynucleotide adenylyltransferase activity	biological_process	8	Pabpn1	1	1547	1	14419	0.107289
GO:0044090	positive regulation of vacuole organization	biological_process	9	Anxa2	1	1547	1	14419	0.107289
GO:0032470	positive regulation of endoplasmic reticulum calcium ion concentration	biological_process	13	Atp2a2	1	1547	1	14419	0.107289
GO:0021698	cerebellar cortex structural organization	biological_process	5	Usp9x	1	1547	1	14419	0.107289
GO:0061832	basal ectoplasmic specialization	cellular_component	6	Actr3	1	1547	1	14419	0.107289
GO:0044298	cell body membrane	cellular_component	5	Nradd	1	1547	1	14419	0.107289
GO:0002371	dendritic cell cytokine production	biological_process	6	Kit	1	1547	1	14419	0.107289
GO:0016920	pyroglutamyl-peptidase activity	molecular_function	9	Pgpep1	1	1547	1	14419	0.107289
GO:0060872	semicircular canal development	biological_process	6	Gata2	1	1547	1	14419	0.107289
GO:0006843	mitochondrial citrate transmembrane transport	biological_process	12	Slc25a1	1	1547	1	14419	0.107289
GO:0060775	planar cell polarity pathway involved in gastrula mediolateral intercalation	biological_process	10	Wnt5a	1	1547	1	14419	0.107289
GO:1904310	cellular response to cordycepin	biological_process	7	Ppp1r15a	1	1547	1	14419	0.107289
GO:0060807	regulation of transcription from RNA polymerase II promoter involved in definitive endodermal cell fate specification	biological_process	12	Sox17	1	1547	1	14419	0.107289
GO:1904934	negative regulation of cell proliferation in midbrain	biological_process	8	Wnt5a	1	1547	1	14419	0.107289
GO:0072518	Rho-dependent protein serine/threonine kinase activity	molecular_function	9	Rock2	1	1547	1	14419	0.107289
GO:0072363	regulation of glycolytic process by positive regulation of transcription from RNA polymerase II promoter	biological_process	11	Tp53	1	1547	1	14419	0.107289
GO:0001712	ectodermal cell fate commitment	biological_process	7	Ets2	1	1547	1	14419	0.107289
GO:0060696	regulation of phospholipid catabolic process	biological_process	8	Idh1	1	1547	1	14419	0.107289
GO:1990047	spindle matrix	cellular_component	6	Zfp207	1	1547	1	14419	0.107289
GO:0030486	smooth muscle dense body	cellular_component	5	Actn1	1	1547	1	14419	0.107289
GO:0051169	nuclear transport	biological_process	7	Ppib	1	1547	1	14419	0.107289
GO:1904246	negative regulation of polynucleotide adenylyltransferase activity	biological_process	8	Zfp36	1	1547	1	14419	0.107289
GO:0036530	protein deglycation, methylglyoxal removal	biological_process	7	Park7	1	1547	1	14419	0.107289
GO:0032920	putrescine acetylation	biological_process	11	Sat2	1	1547	1	14419	0.107289
GO:0097403	cellular response to raffinose	biological_process	8	Zfp36l1	1	1547	1	14419	0.107289
GO:2000043	regulation of cardiac cell fate specification	biological_process	9	Sox17	1	1547	1	14419	0.107289
GO:1903200	positive regulation of L-dopa decarboxylase activity	biological_process	8	Park7	1	1547	1	14419	0.107289
GO:0008309	double-stranded DNA exodeoxyribonuclease activity	molecular_function	10	Apex1	1	1547	1	14419	0.107289
GO:1901342	regulation of vasculature development	biological_process	7	Id1	1	1547	1	14419	0.107289
GO:0015802	basic amino acid transport	biological_process	11	Slc7a1	1	1547	1	14419	0.107289
GO:0031109	microtubule polymerization or depolymerization	biological_process	8	Cryab	1	1547	1	14419	0.107289
GO:0001761	beta-alanine transmembrane transporter activity	molecular_function	5	Slc6a6	1	1547	1	14419	0.107289
GO:0050793	regulation of developmental process	biological_process	5	Cenpe	1	1547	1	14419	0.107289
GO:0019389	glucuronoside metabolic process	biological_process	8	Abcg2	1	1547	1	14419	0.107289
GO:0030977	taurine binding	molecular_function	7	Slc6a6	1	1547	1	14419	0.107289
GO:0044053	translocation of peptides or proteins into host cell cytoplasm	biological_process	8	Tcp1	1	1547	1	14419	0.107289
GO:1901582	positive regulation of telomeric RNA transcription from RNA pol II promoter	biological_process	11	Atrx.1	1	1547	1	14419	0.107289
GO:1901661	quinone metabolic process	biological_process	6	Adh4	1	1547	1	14419	0.107289
GO:1990036	calcium ion import into sarcoplasmic reticulum	biological_process	7	Atp2a2	1	1547	1	14419	0.107289
GO:0061828	apical tubulobulbar complex	cellular_component	5	Actr3	1	1547	1	14419	0.107289
GO:2001113	negative regulation of cellular response to hepatocyte growth factor stimulus	biological_process	8	Adamts12	1	1547	1	14419	0.107289
GO:1904314	cellular response to methamphetamine hydrochloride	biological_process	7	Ppp1r15a	1	1547	1	14419	0.107289
GO:0009214	cyclic nucleotide catabolic process	biological_process	10	Cnp	1	1547	1	14419	0.107289
GO:0097180	serine protease inhibitor complex	cellular_component	6	Serpinb6a	1	1547	1	14419	0.107289
GO:0036527	peptidyl-arginine deglycation	biological_process	11	Park7	1	1547	1	14419	0.107289
GO:0071579	regulation of zinc ion transport	biological_process	9	Slc30a10	1	1547	1	14419	0.107289
GO:1902038	positive regulation of hematopoietic stem cell differentiation	biological_process	9	Foxc1	1	1547	1	14419	0.107289
GO:0010816	calcitonin catabolic process	biological_process	6	Ece1	1	1547	1	14419	0.107289
GO:1990046	stress-induced mitochondrial fusion	biological_process	8	Stoml2	1	1547	1	14419	0.107289
GO:0051466	positive regulation of corticotropin-releasing hormone secretion	biological_process	9	Apln	1	1547	1	14419	0.107289
GO:1904177	regulation of adipose tissue development	biological_process	7	Pla2g16	1	1547	1	14419	0.107289
GO:1905235	response to quercetin	biological_process	6	Abcb4	1	1547	1	14419	0.107289
GO:0021571	rhombomere 5 development	biological_process	6	Mafb	1	1547	1	14419	0.107289
GO:0072219	metanephric cortical collecting duct development	biological_process	6	Pkd2	1	1547	1	14419	0.107289
GO:0090732	cofilin-actin rod	cellular_component	8	Cfl1	1	1547	1	14419	0.107289
GO:0047042	androsterone dehydrogenase (B-specific) activity	molecular_function	8	Akr1c14	1	1547	1	14419	0.107289
GO:0072254	metanephric glomerular mesangial cell differentiation	biological_process	9	Cd34	1	1547	1	14419	0.107289
GO:2000439	positive regulation of monocyte extravasation	biological_process	9	Pdgfd	1	1547	1	14419	0.107289
GO:0050931	pigment cell differentiation	biological_process	6	Cd63	1	1547	1	14419	0.107289
GO:1903205	regulation of hydrogen peroxide-induced cell death	biological_process	9	Tp53	1	1547	1	14419	0.107289
GO:0030108	HLA-A specific activating MHC class I receptor activity	molecular_function	8	Ctsh	1	1547	1	14419	0.107289
GO:0098828	modulation of inhibitory postsynaptic potential	biological_process	8	Dbn1	1	1547	1	14419	0.107289
GO:0003156	regulation of animal organ formation	biological_process	8	Cited2	1	1547	1	14419	0.107289
GO:0032652	regulation of interleukin-1 production	biological_process	7	Anxa1	1	1547	1	14419	0.107289
GO:1901873	regulation of post-translational protein modification	biological_process	9	Ppib	1	1547	1	14419	0.107289
GO:0032943	mononuclear cell proliferation	biological_process	5	Tgfb1	1	1547	1	14419	0.107289
GO:0021758	putamen development	biological_process	6	Foxp2	1	1547	1	14419	0.107289
GO:0001519	peptide amidation	biological_process	9	Pam	1	1547	1	14419	0.107289
GO:0072223	metanephric glomerular mesangium development	biological_process	8	Pdgfrb	1	1547	1	14419	0.107289
GO:1901654	response to ketone	biological_process	6	Nos3	1	1547	1	14419	0.107289
GO:0008452	RNA ligase activity	molecular_function	6	Rtcb	1	1547	1	14419	0.107289
GO:0036327	VEGF-B-activated receptor activity	molecular_function	11	Flt1	1	1547	1	14419	0.107289
GO:0097089	methyl-branched fatty acid metabolic process	biological_process	10	Phyh	1	1547	1	14419	0.107289
GO:1903280	negative regulation of calcium:sodium antiporter activity	biological_process	9	Atp1a2	1	1547	1	14419	0.107289
GO:0019484	beta-alanine catabolic process	biological_process	10	Aldh6a1	1	1547	1	14419	0.107289
GO:0072267	metanephric capsule specification	biological_process	7	Foxd1	1	1547	1	14419	0.107289
GO:1905895	negative regulation of cellular response to tunicamycin	biological_process	7	Clu	1	1547	1	14419	0.107289
GO:0036528	peptidyl-lysine deglycation	biological_process	11	Park7	1	1547	1	14419	0.107289
GO:1904171	negative regulation of bleb assembly	biological_process	10	Actr3	1	1547	1	14419	0.107289
GO:0002176	male germ cell proliferation	biological_process	5	Eif2s2	1	1547	1	14419	0.107289
GO:0035854	eosinophil fate commitment	biological_process	6	Gata2	1	1547	1	14419	0.107289
GO:0046164	alcohol catabolic process	biological_process	6	Adh4	1	1547	1	14419	0.107289
GO:0003142	cardiogenic plate morphogenesis	biological_process	5	Sox17	1	1547	1	14419	0.107289
GO:0031460	glycine betaine transport	biological_process	11	Slc38a2	1	1547	1	14419	0.107289
GO:1903754	cortical microtubule plus-end	cellular_component	7	Clasp2	1	1547	1	14419	0.107289
GO:1904599	advanced glycation end-product binding	molecular_function	5	Ager	1	1547	1	14419	0.107289
GO:0004491	methylmalonate-semialdehyde dehydrogenase (acylating) activity	molecular_function	7	Aldh6a1	1	1547	1	14419	0.107289
GO:0031371	ubiquitin conjugating enzyme complex	cellular_component	5	LOC679539	1	1547	1	14419	0.107289
GO:0072237	metanephric proximal tubule development	biological_process	9	Pkd1	1	1547	1	14419	0.107289
GO:0033204	ribonuclease P RNA binding	molecular_function	7	Pop4	1	1547	1	14419	0.107289
GO:0003163	sinoatrial node development	biological_process	9	Tbx18	1	1547	1	14419	0.107289
GO:0004462	lactoylglutathione lyase activity	molecular_function	6	Glo1	1	1547	1	14419	0.107289
GO:0070123	transforming growth factor beta receptor activity, type III	molecular_function	11	Tgfbr3	1	1547	1	14419	0.107289
GO:0015928	fucosidase activity	molecular_function	7	Fuca1	1	1547	1	14419	0.107289
GO:0030832	regulation of actin filament length	biological_process	6	Eps8	1	1547	1	14419	0.107289
GO:0061373	mammillary axonal complex development	biological_process	5	Zeb2	1	1547	1	14419	0.107289
GO:0072732	cellular response to calcium ion starvation	biological_process	9	Ppp1r15a	1	1547	1	14419	0.107289
GO:0036146	cellular response to mycotoxin	biological_process	7	Abcb4	1	1547	1	14419	0.107289
GO:0045210	FasL biosynthetic process	biological_process	9	Phlda1	1	1547	1	14419	0.107289
GO:0072365	regulation of cellular ketone metabolic process by negative regulation of transcription from RNA polymerase II promoter	biological_process	11	Ncor2	1	1547	1	14419	0.107289
GO:0050115	myosin-light-chain-phosphatase activity	molecular_function	9	Ppp1cb	1	1547	1	14419	0.107289
GO:0004572	mannosyl-oligosaccharide 1,3-1,6-alpha-mannosidase activity	molecular_function	10	Man2a1	1	1547	1	14419	0.107289
GO:0072105	ureteric peristalsis	biological_process	10	Tshz3	1	1547	1	14419	0.107289
GO:0090321	positive regulation of chylomicron remnant clearance	biological_process	8	Gpihbp1	1	1547	1	14419	0.107289
GO:1902685	positive regulation of receptor localization to synapse	biological_process	7	Stx7	1	1547	1	14419	0.107289
GO:0071071	regulation of phospholipid biosynthetic process	biological_process	8	Idh1	1	1547	1	14419	0.107289
GO:0045870	positive regulation of single stranded viral RNA replication via double stranded DNA intermediate	biological_process	11	Top2a	1	1547	1	14419	0.107289
GO:0036531	glutathione deglycation	biological_process	9	Park7	1	1547	1	14419	0.107289
GO:0044610	FMN transmembrane transporter activity	molecular_function	8	Slc25a17	1	1547	1	14419	0.107289
GO:0072275	metanephric glomerulus morphogenesis	biological_process	6	Pdgfrb	1	1547	1	14419	0.107289
GO:0098759	cellular response to interleukin-8	biological_process	8	Egr1	1	1547	1	14419	0.107289
GO:0061350	planar cell polarity pathway involved in cardiac muscle tissue morphogenesis	biological_process	11	Wnt5a	1	1547	1	14419	0.107289
GO:0002543	activation of blood coagulation via clotting cascade	biological_process	9	Ano6	1	1547	1	14419	0.107289
GO:0009817	defense response to fungus, incompatible interaction	biological_process	7	Tgfb1	1	1547	1	14419	0.107289
GO:0003166	bundle of His development	biological_process	10	Id2	1	1547	1	14419	0.107289
GO:0014841	skeletal muscle satellite cell proliferation	biological_process	7	Megf10	1	1547	1	14419	0.107289
GO:1903515	calcium ion transport from cytosol to endoplasmic reticulum	biological_process	8	Atp2a2	1	1547	1	14419	0.107289
GO:0034959	endothelin maturation	biological_process	9	Ece1	1	1547	1	14419	0.107289
GO:1903284	positive regulation of glutathione peroxidase activity	biological_process	8	Snca	1	1547	1	14419	0.107289
GO:0030677	ribonuclease P complex	cellular_component	7	Pop4	1	1547	1	14419	0.107289
GO:1902204	positive regulation of hepatocyte growth factor receptor signaling pathway	biological_process	9	Esm1	1	1547	1	14419	0.107289
GO:1903911	positive regulation of receptor clustering	biological_process	10	Tgfb1	1	1547	1	14419	0.107289
GO:0051640	organelle localization	biological_process	5	Stx7	1	1547	1	14419	0.107289
GO:0021572	rhombomere 6 development	biological_process	6	Mafb	1	1547	1	14419	0.107289
GO:2000066	positive regulation of cortisol biosynthetic process	biological_process	10	Wnt4	1	1547	1	14419	0.107289
GO:1902338	negative regulation of apoptotic process involved in morphogenesis	biological_process	8	Tgfbr3	1	1547	1	14419	0.107289
GO:0002763	positive regulation of myeloid leukocyte differentiation	biological_process	9	Kitlg	1	1547	1	14419	0.107289
GO:1902748	positive regulation of lens fiber cell differentiation	biological_process	9	Zeb2	1	1547	1	14419	0.107289
GO:0004801	sedoheptulose-7-phosphate:D-glyceraldehyde-3-phosphate glyceronetransferase activity	molecular_function	6	Taldo1	1	1547	1	14419	0.107289
GO:0060448	dichotomous subdivision of terminal units involved in lung branching	biological_process	8	Ctsh	1	1547	1	14419	0.107289
GO:0097699	vascular endothelial cell response to fluid shear stress	biological_process	7	Socs5	1	1547	1	14419	0.107289
GO:0106045	guanine deglycation, methylglyoxal removal	biological_process	10	Park7	1	1547	1	14419	0.107289
GO:0005309	creatine:sodium symporter activity	molecular_function	8	Slc6a8	1	1547	1	14419	0.107289
GO:2001161	negative regulation of histone H3-K79 methylation	biological_process	12	Mllt6	1	1547	1	14419	0.107289
GO:0002764	immune response-regulating signaling pathway	biological_process	5	Ctsh	1	1547	1	14419	0.107289
GO:1904674	positive regulation of somatic stem cell population maintenance	biological_process	8	Lbh	1	1547	1	14419	0.107289
GO:0099607	lateral attachment of mitotic spindle microtubules to kinetochore	biological_process	7	Cenpe	1	1547	1	14419	0.107289
GO:0052362	catabolism by host of symbiont protein	biological_process	9	Anxa2	1	1547	1	14419	0.107289
GO:0072287	metanephric distal tubule morphogenesis	biological_process	11	Pkd1	1	1547	1	14419	0.107289
GO:0070346	positive regulation of fat cell proliferation	biological_process	8	Pid1	1	1547	1	14419	0.107289
GO:1901707	leptomycin B binding	molecular_function	6	Id3	1	1547	1	14419	0.107289
GO:0005019	platelet-derived growth factor beta-receptor activity	molecular_function	11	Pdgfrb	1	1547	1	14419	0.107289
GO:0035478	chylomicron binding	molecular_function	7	Gpihbp1	1	1547	1	14419	0.107289
GO:0061760	antifungal innate immune response	biological_process	6	Rarres2	1	1547	1	14419	0.107289
GO:0005018	platelet-derived growth factor alpha-receptor activity	molecular_function	11	Pdgfra	1	1547	1	14419	0.107289
GO:1904655	positive regulation of lung alveolus development	biological_process	7	Epas1	1	1547	1	14419	0.107289
GO:0072273	metanephric nephron morphogenesis	biological_process	6	Wnt4	1	1547	1	14419	0.107289
GO:0070367	negative regulation of hepatocyte differentiation	biological_process	9	Frzb	1	1547	1	14419	0.107289
GO:0072076	nephrogenic mesenchyme development	biological_process	8	Foxd1	1	1547	1	14419	0.107289
GO:0045795	positive regulation of cell volume	biological_process	8	Slc12a2	1	1547	1	14419	0.107289
GO:0036303	lymph vessel morphogenesis	biological_process	5	Pkd1	1	1547	1	14419	0.107289
GO:0097744	urate salt excretion	biological_process	6	Abcg2	1	1547	1	14419	0.107289
GO:0016340	calcium-dependent cell-matrix adhesion	biological_process	7	Trpm7	1	1547	1	14419	0.107289
GO:0046204	nor-spermidine metabolic process	biological_process	10	Sat2	1	1547	1	14419	0.107289
GO:0070260	5'-tyrosyl-DNA phosphodiesterase activity	molecular_function	9	Tdp2	1	1547	1	14419	0.107289
GO:1904060	negative regulation of locomotor rhythm	biological_process	7	Lepr	1	1547	1	14419	0.107289
GO:0099627	neurotransmitter receptor cycle	biological_process	11	Nsg1	1	1547	1	14419	0.107289
GO:1903797	positive regulation of inorganic anion transmembrane transport	biological_process	11	Fxyd1	1	1547	1	14419	0.107289
GO:0021812	neuronal-glial interaction involved in cerebral cortex radial glia guided migration	biological_process	6	Lamb1	1	1547	1	14419	0.107289
GO:0015317	phosphate:proton symporter activity	molecular_function	11	Slc25a3	1	1547	1	14419	0.107289
GO:0043273	CTPase activity	molecular_function	9	Ddx3x	1	1547	1	14419	0.107289
GO:0060588	negative regulation of lipoprotein lipid oxidation	biological_process	10	Apod	1	1547	1	14419	0.107289
GO:1905313	transforming growth factor beta receptor signaling pathway involved in heart development	biological_process	9	Tgfb1	1	1547	1	14419	0.107289
GO:0019107	myristoyltransferase activity	molecular_function	7	Nmt1	1	1547	1	14419	0.107289
GO:0097722	sperm motility	biological_process	4	Ash1l	1	1547	1	14419	0.107289
GO:0033002	muscle cell proliferation	biological_process	4	Megf10	1	1547	1	14419	0.107289
GO:0070774	phytoceramidase activity	molecular_function	7	Acer3	1	1547	1	14419	0.107289
GO:0060620	regulation of cholesterol import	biological_process	10	LOC100361543	1	1547	1	14419	0.107289
GO:0033373	maintenance of protease location in mast cell secretory granule	biological_process	7	Srgn	1	1547	1	14419	0.107289
GO:0036022	limb joint morphogenesis	biological_process	5	Sulf1	1	1547	1	14419	0.107289
GO:0018960	4-nitrophenol metabolic process	biological_process	5	Sult1a1	1	1547	1	14419	0.107289
GO:0099512	supramolecular fiber	cellular_component	5	Snca	1	1547	1	14419	0.107289
GO:0006557	S-adenosylmethioninamine biosynthetic process	biological_process	7	Amd1	1	1547	1	14419	0.107289
GO:0098868	bone growth	biological_process	5	Lepr	1	1547	1	14419	0.107289
GO:0060981	cell migration involved in coronary angiogenesis	biological_process	8	Pdgfrb	1	1547	1	14419	0.107289
GO:1903903	regulation of establishment of T cell polarity	biological_process	9	Gsn	1	1547	1	14419	0.107289
GO:0036326	VEGF-A-activated receptor activity	molecular_function	11	Flt1	1	1547	1	14419	0.107289
GO:0032774	RNA biosynthetic process	biological_process	7	Myzap	1	1547	1	14419	0.107289
GO:0036164	cell-abiotic substrate adhesion	biological_process	6	Id1	1	1547	1	14419	0.107289
GO:1904685	positive regulation of metalloendopeptidase activity	biological_process	12	Mbp	1	1547	1	14419	0.107289
[truncated: 4,796 more rows]
