# Supplementary material for: Pseudo-Temporal Analysis of Single-Cell RNA Sequencing Reveals Trans-Differentiation Potential of Greater Epithelial Ridge Cells Into Hair Cells During Postnatal Development of Cochlea in Rats
Source: Front Mol Neurosci. 2022 Mar 16;15:832813. doi: 10.3389/fnmol.2022.832813 (PMC8966675; doi:10.3389/fnmol.2022.832813)
Supplement: Supplementary file 3 [file Table_3.XLSX]

## Sheet: Sheet1
pathway_id	pathway_name	Genes	S gene number	TS gene number	B gene number	TB gene number	pvalue
3010	Ribosome	Uba52;Rpl34;Rpl10a;Rpsa;Rps9;Rps3a;Rpl41;Rps18l1;Rpl3;Rpl38;Rpl18;Mrpl17;Rps2;Mrpl27;Rpl28;Rps15;LOC102555453;Rps17;AABR07050545;Rpl13;Rpl23;Rpl18a;LOC100360781;Rps23;Rpl7;LOC100362830;Rpl12;Rps4x;Fau;Rpl29;Rps18;Rpl14;Rps3;Rpl17;Rps11;Rpl27a;Rpl19;Rpl4;LOC108348287;Rpl36a;Rps8;Rplp0;LOC103690821;Rps16;Rps20;Rps28;Rpl10;Rps4x-ps9;Rpl21.3;Rps27a.1;Mrpl23;Rps12;Rps25;Rpl27;Rpl24;Rps5;Rps14;Rps10l1;…	75	792	146	5604	2.57456e-27
190	Oxidative phosphorylation	Mt-atp6;Ndufs2;Mt-co2;Ndufb5;Ndufa9;Ndufc1;Atp5pf;Atp5me;Uqcrq;Cox4i2;Cox17;Cox5a;Atp6v0e1;Mt-co3;Mt-nd6;Mt-nd5;Uqcrh;Cox4i1;Cox6a1;Atp6v1e1;Ndufa12;Cox7a2l;Mt-nd3;Atp6v0a1;Ndufs3;Mt-atp8;Atp5f1c;Cox7c;Uqcrfs1;Uqcr10;Atp5mc2;Mt-nd2;Ndufb4;Uqcrc1;Ndufa3;Mt-nd1;Ppa1;Uqcr11;Ndufa8;Ndufa4;Atp5f1a;LOC108348144;Atp6ap1;Ndufa4l2;Mt-nd4l;Cox8a	46	792	125	5604	1.39294e-10
5012	Parkinson disease	Mt-co2;Uqcr11;Ndufs3;Ndufa4;Slc25a5;Atp5mc2;Mt-nd3;Ndufa4l2;Mt-nd4l;Uqcrq;Uqcrc1;Ubb;Mt-atp6;Cox8a;Ndufs2;Ube2l3;Ube2l6;Snca;Ndufa9;Gnai2;Ndufc1;Uqcrh;Mt-atp8;Atp5f1a;Ndufa12;Atp5pf;Ndufa8;Cox4i1;Mt-nd1;Cox5a;Ndufb4;Mt-co3;LOC108348144;Ndufb5;Atp5f1c;Uqcrfs1;Mt-nd2;LOC100363502;Mt-nd6;Mt-nd5;Cox6a1;Park7;Uqcr10;Cox4i2;Slc25a4;Cox7a2l;Ndufa3;Cox7c	48	792	137	5604	3.93739e-10
5010	Alzheimer disease	Uqcrfs1;Atp5pf;Uqcrc1;Ndufa4l2;Atp2a2;Mt-co2;LOC100363502;Uqcr11;Cox7a2l;Atp2a3;Calm2.1;LOC108348064;App;Ndufs2;Ndufa8;Snca;Atp5f1c;Mt-atp8;Ndufs3;Cox4i2;Uqcrq;Ppp3r1;LOC108348144;Atp5mc2;Hsd17b10;Cox4i1;Ndufb5;Plcb4;Mt-co3;Calm2;Uqcr10;Cox7c;Ndufb4;Ndufa3;Atp5f1a;Cox6a1;Ndufa9;Mt-atp6;Ndufa12;LOC108351137;Ndufc1;Cox8a;Ndufa4;Cox5a;Uqcrh;Lrp1	46	792	161	5604	1.03653e-06
3050	Proteasome	Psmb2;Psmb4;Psmd13;Psmc3;Psmd4;Psmb10;Psmd8;Psmd3;Psmb5;Psmb1;Psmd2;Sem1;Psmc5;Psme4;Psmc2;Psma5;Psme1;Psma7	18	792	44	5604	1.15241e-05
4260	Cardiac muscle contraction	Cox5a;Atp1b1;Uqcrq;Tpm2;Cox4i1;Mt-co2;Cox7a2l;Tpm3;Uqcrh;Atp2a2;Cox4i2;Mt-co3;Atp1a2;Uqcr10;Uqcrc1;Atp1b2;Atp1b3;Uqcr11;Cox8a;Uqcrfs1;Cox7c;Cox6a1	22	792	64	5604	3.37994e-05
5016	Huntington disease	Mt-atp6;Uqcr10;Uqcrh;Ndufa4;Uqcrc1;Tp53;Cox4i1;Ndufs2;Hdac1;Ap2m1;Uqcrfs1;Ndufb4;Atp5f1a;LOC108348144;Ndufa8;Slc25a5;Ndufa12;Atp5mc2;Cox6a1;Plcb4;Sp1;Ndufa4l2;Clta;Ndufa3;Atp5f1c;Uqcr11;Mt-co3;LOC100363502;Atp5pf;Cox7a2l;Dctn2;Ndufa9;Cox8a;Mt-atp8;Slc25a4;Mt-co2;Ndufb5;Ndufc1;Uqcrq;Ndufs3;Cox7c;Cox4i2;Cox5a	43	792	171	5604	7.45472e-05
4714	Thermogenesis	Mt-co2;Uqcrq;Arid1a;Adcy6;Mt-atp8;Atp5pf;Atp5f1c;Ndufb5;Cox7c;Mt-nd1;Ndufs2;Ndufa12;Uqcrh;Mt-nd6;Ndufc1;Uqcrc1;Mt-co3;Uqcr10;Mt-nd2;Acsl3;Ndufa4l2;Smarce1;Mt-nd3;Uqcr11;Ndufa3;Ndufs3;Ndufa4;Actb;Mt-nd4l;Uqcrfs1;Coa3;Atp5mc2;Ndufa8;LOC108348144;Cox8a;Mt-nd5;Cox7a2l;Cox17;Atp5f1a;Ndufb4;Cox6a1;Actg1;Ndufa9;Cox4i1;Cox5a;Atp5me;Rheb;Mt-atp6;Cox4i2	49	792	215	5604	0.000329124
4932	Non-alcoholic fatty liver disease (NAFLD)	Cox6a1;Uqcrc1;Ndufa3;Ndufs2;Cox4i1;LOC100363502;Cdc42;Pik3r1;Ndufa4;Adipor2;Ndufb4;Ndufa4l2;Ndufs3;Ndufb5;Uqcrfs1;Cox8a;Ndufc1;Pik3ca;Mt-co3;Uqcr10;Ndufa12;Cox5a;Uqcrh;Tgfb1;Atf4;Ndufa8;Uqcr11;Uqcrq;Cox7c;Mt-co2;Ndufa9;Cox7a2l;Cox4i2;LOC108348144;Lepr	35	792	140	5604	0.000386828
4974	Protein digestion and absorption	Atp1a2;Slc7a8;Col6a2;Kcne3;Col4a1;Ace2;Atp1b2;Col11a1;Eln;Slc3a2;Col3a1;Col4a3;Col1a1;Col5a2;Col4a5;Atp1b3;Col4a2;Col9a2;Atp1b1;Slc38a2	20	792	66	5604	0.000525388
4510	Focal adhesion	Pik3ca;Itga8;Col4a1;Ppp1ca;Cdc42;Ppp1cb;Col1a1;Itga7;Col9a2;Vcl;Actg1;Lamb1;Lama2;Lamb2;Rock2;Pdgfra;Igf1;Itgb4;Itgb5;Ccnd1;Vtn;Parvb;Pik3r1;Birc2;Ibsp;Ilk;Cav2;Vwf;Kdr;Col4a2;Actn1;Col4a3;Col6a2;Col4a5;Mylk;Pdgfd;Flt1;Pdgfrb;Spp1;Actb;Myl9	41	792	183	5604	0.00141333
4141	Protein processing in endoplasmic reticulum	Ckap4;Ssr2;Pdia6;Ssr4;Calr;Stt3a;Hspa2;Tram1;Ganab;Ppa1;Hspa8;Svip;Sec61g;Rrbp1;Cryab;Dnajb11;Ubqln2;Ddost;Atf4;Sec62;P4hb;Ubxn6;Bag1;Canx;Skp1;Hspa5;Pdia4;Ube2d3;Lman2;Ssr3;Dnaja1;Rnf5;Ppp1r15a;Rpn2;Hsp90ab1	35	792	152	5604	0.0018869
4512	ECM-receptor interaction	Col9a2;Col4a2;Col4a5;Col6a2;Itgb4;Lamb1;Vwf;Itga7;Col4a3;Spp1;Dag1;Col1a1;Lamb2;Itgb5;Lama2;Itga8;Ibsp;Col4a1;Vtn	19	792	71	5604	0.00359256
3040	Spliceosome	Tra2b;Tra2a;Srsf2;Snrpf;Snrpe;Snrnp70;Eif4a3;Srsf1;Snrpd2;Magoh;Hspa2;Lsm4;Snrpa;Phf5a;Puf60;Prpf18;Acin1;Snrpd3;Hspa8;Ppil1;Srsf5;Gmcl1;Dhx15;Sf3b2;U2af1;Hnrnpa1;Thoc3;Snrpb;LOC687679;Snrpd1	30	792	130	5604	0.00373757
5418	Fluid shear stress and atherosclerosis	Acvr1;Sumo3;Calm2.1;Gsta1;Map2k6;Thbd;Gsta4;Txn2;Pik3ca;Pik3r1;Txn1;Actg1;Sumo4;Dusp1;Gstm2;Kdr;Tp53;Actb;Nos3;Sdc2;Gstm1;Gstt2;Calm2;Cav2;Cdh5;Hsp90ab1;Vcam1;Gstm3	28	792	123	5604	0.00609825
3060	Protein export	Sec11c;Sec11a;Sec61g;Spcs3;Oxa1l;Hspa5;MGC109340;Sec62	8	792	22	5604	0.00784979
5144	Malaria	Vcam1;Hba-a2.1;Tgfb2;LOC103694857;Hba-a2;Cd40;Sdc2;Tgfb1;Lrp1;Hbb;LOC689064	11	792	39	5604	0.0162505
3013	RNA transport	Eif4a3;Sumo3;Eif4a1;Eif3j;Pop4;Acin1;Eif2s2;Ranbp2;Ran;Eif1;Eif2s3y;Eif3f;Eif3c;Strap;Magoh;Fmr1;Eif4ebp3;Eif2s3;LOC108348062;Nxt1;Clns1a;Eif4a2;Eif4ebp1;Sumo4;Eif3g;Thoc3;Upf2;Eif4e2;Eif3d;Rpp21;Nxf1	31	792	150	5604	0.0168387
5200	Pathways in cancer	Ptch1;Tgfb1;Notch2;Wnt5a;Col4a3;Ifngr1;Cdkn1b;Rasgrp3;Stat6;Rarb;Sp1;Gnai2;Tgfb2;Pik3r1;Lef1;Lamb1;Hey2;Tcf7l2;Birc5;Gstt2;Tpm3;Cks2;Rock2;Col4a2;Gsta4;Ccnd1;Wnt5b;LOC100363502;Cxcl12;Gstm3;Cdc42;Tp53;Adcy6;Stat3;Gstm2;Gsta1;Calm2;Mecom;Notch1;Nfkbia;Hsp90ab1;Hdac1;Bmp2;Gstm1;Igf1;Wnt4;Ralb;Rasgrp2;Jup;Calm2.1;Lrp5;Plcb4;Pik3ca;Jag1;Lamb2;Pdgfrb;Max;Kitlg;Skp1;Lpar6;Hes1;Ralbp1;Epas1;Gngt2;Hif1a;…	78	792	441	5604	0.0172508
983	Drug metabolism - other enzymes	Impdh1;Gstt2;Nme3;Gstm3;LOC103689983;Nme2;Itpa;Nme1;Impdh2;Gstm1;Gstm2;Gsta1;Gsta4	13	792	50	5604	0.0187783
4670	Leukocyte transendothelial migration	Cxcl12;F11r;Pik3ca;Msn;Esam;Cdh5;Cdc42;Cldn5;Actn1;Actg1;Rock2;Cldn1;Vcl;Cldn11;Ctnnd1;Gnai2;Actb;Vcam1;Jam3;Myl9;Pik3r1	21	792	94	5604	0.0199186
5146	Amoebiasis	Col4a1;Tgfb2;Col1a1;Serpinb6a;Actn1;Rab5c;Tgfb1;Lamb1;Col4a5;Lamb2;Col4a2;Col4a3;Col3a1;Pik3ca;Lama2;Plcb4;Pik3r1;Vcl	18	792	78	5604	0.0218459
5100	Bacterial invasion of epithelial cells	Cd2ap;Vcl;Arpc3;Arpc2;Arpc5l;Clta;Arpc1b;Wasf2;Cav2;Pik3ca;Cdc42;Ilk;Sept8;Actg1;Actb;Pik3r1	16	792	68	5604	0.0249275
4066	HIF-1 signaling pathway	Flt1;Pik3r1;Tf;Eno1;LOC108351137;Nos3;Cdkn1b;Pik3ca;Eif4e2;Pgk1;Eif4ebp1;Timp1;Hif1a;Ldha;Igf1;Stat3;Tfrc;Ifngr1;Ltbr;Camk2d	20	792	91	5604	0.026844
4611	Platelet activation	Gucy1b1;Actb;Pik3ca;Ppp1ca;Plcb4;Col3a1;Orai1;Ppp1cb;Mylk;Rock2;Adcy6;Vamp8;Rasgrp2;Vwf;Col1a1;Pik3r1;Gnai2;Actg1;Lyn;Gucy1a1;Nos3;Stim1	22	792	103	5604	0.0284001
5204	Chemical carcinogenesis	Gstm2;Sult1a1;Gstm1;Cyp1b1;Gstt2;Ephx1;Gsta1;Adh4;Gsta4;Gstm3	10	792	37	5604	0.0287015
980	Metabolism of xenobiotics by cytochrome P450	Adh4;Gstt2;Gsta4;Cyp1b1;Gstm2;Gstm1;Gstm3;Gsta1;Ephx1	9	792	32	5604	0.0290208
4390	Hippo signaling pathway	Ajuba;Lats2;Tgfb2;Tgfb1;Ppp2r2a;Ppp1ca;Tcf7l2;Wnt4;Ccnd1;Birc2;Wnt5b;Csnk1e;Frmd6;Id2;Wnt5a;Birc5;Ppp1cb;Bmp2;Actg1;Actb;Ywhae;Ccn2;Ywhag;Ywhaz;Lef1;Id1	26	792	127	5604	0.03016
4022	cGMP-PKG signaling pathway	Pde5a;Atp1b1;Ppp1cb;Plcb4;Atp1b3;Gucy1a1;Gucy1b1;Nos3;Atp1b2;Mylk;Rock2;Atp2a2;Ednra;Ppp1ca;Myl9;Calm2;Slc25a4;Calm2.1;Atp2a3;Slc25a5;Kcnj8;Atp1a2;Npr2;Mrvi1;Ppp3r1;Atf4;Adcy6;Gnai2	28	792	139	5604	0.0305332
4723	Retrograde endocannabinoid signaling	Ndufa4l2;Ndufc1;Mt-nd4l;Ndufa4;Ndufa3;Mt-nd2;Gnb2;Ndufs3;Gria4;Adcy6;Mt-nd1;Ndufs2;Ndufb5;Ndufa9;Ndufa8;Mt-nd6;Mt-nd5;Gnai2;Ndufa12;Plcb4;Ndufb4;Gngt2;Mt-nd3;LOC108348144;Gng12	25	792	122	5604	0.0327194
2010	ABC transporters	Abca8a;Abcd3;Abca1;Abcc9;Abcg1;Abcg2;Abcc4;Abcb4;Abca2	9	792	33	5604	0.0350754
4933	AGE-RAGE signaling pathway in diabetic complications	Col4a1;Cdc42;Ccnd1;Ager;Col3a1;Cdkn1b;Pik3ca;Tgfb2;Stat3;Col4a3;Egr1;Thbd;Nos3;Vcam1;Col4a2;Col4a5;Plcb4;Pik3r1;Col1a1;Tgfb1	20	792	94	5604	0.0368636
5222	Small cell lung cancer	Tp53;Lama2;Col4a5;Pik3r1;Col4a2;Pik3ca;Cks2;Rarb;Cks1b;Lamb2;Col4a1;LOC100363502;Col4a3;Birc2;Cdkn1b;Ccnd1;Nfkbia;Lamb1;Max	19	792	89	5604	0.0399492
5414	Dilated cardiomyopathy (DCM)	Lama2;Actg1;Itga8;Actb;Igf1;Atp2a2;Itgb4;Tpm2;Tpm3;Des;Tgfb1;Itga7;Itgb5;Adcy6;Tgfb2;Dag1	16	792	72	5604	0.0407341
4919	Thyroid hormone signaling pathway	Med13l;Notch1;Rcan2;Atp1b1;Actb;Plcb4;Pik3ca;Tp53;Atp1b2;Thrb;Wnt4;Hdac1;Ccnd1;Atp1b3;Hif1a;Slco1c1;Notch2;Atp2a2;Pik3r1;Actg1;Atp1a2;Rheb	22	792	107	5604	0.0418505
5132	Salmonella infection	Pkn1;Cdc42;Arpc5l;Klc1;Tjp1;Actb;Wasf2;Dync1i2;Cxcl1;Ifngr1;Arpc1b;Pfn1;Arpc2;Rock2;Arpc3;Actg1	16	792	73	5604	0.0456122
4520	Adherens junction	Ptprb;Actg1;Csnk2b;Ptprj;Wasf2;Tjp1;Vcl;Nectin2;Lef1;Actn1;Nlk;Actb;Cdc42;Tcf7l2;Ctnnd1	15	792	68	5604	0.0493502
5410	Hypertrophic cardiomyopathy (HCM)	Tpm3;Actg1;Lama2;Tgfb1;Tgfb2;Atp2a2;Itgb4;Tpm2;Itga7;Des;Actb;Dag1;Igf1;Itgb5;Itga8	15	792	68	5604	0.0493502
4151	PI3K-Akt signaling pathway	Cdc37;Gnb2;Rheb;Ywhag;Flt1;Igf1;Ntrk2;Ywhaz;Col1a1;Kitlg;Pdgfrb;Lpar6;Gngt2;Efna1;Kit;Col4a3;Pdgfra;Itgb4;Pkn1;Pik3ca;Sgk1;Col4a2;Lama2;Nos3;Atf4;Ywhae;Ppp2r5a;Col6a2;Ibsp;Pik3r1;Itga8;Hsp90ab1;Lamb1;Gng12;Spp1;Pdgfd;Tp53;Ppp2r2a;Eif4ebp1;Col9a2;Lamb2;Col4a1;Vtn;Itga7;Ccnd1;Eif4e2;Vwf;Cdkn1b;Kdr;Col4a5;Itgb5	51	792	289	5604	0.0500127
4964	Proximal tubule bicarbonate reclamation	Gls;Slc38a3;Atp1b2;Atp1b1;Atp1b3;Atp1a2	6	792	21	5604	0.0649128
4971	Gastric acid secretion	Atp1b2;Gnai2;Plcb4;Atp1b1;Calm2.1;Atp1b3;Actb;Calm2;Mylk;Camk2d;Adcy6;Atp1a2	12	792	54	5604	0.0703723
4960	Aldosterone-regulated sodium reabsorption	Pik3r1;Igf1;Atp1b2;Atp1b1;Sgk1;Atp1a2;Pik3ca;Atp1b3	8	792	32	5604	0.0720516
5412	Arrhythmogenic right ventricular cardiomyopathy (ARVC)	Itgb4;Actg1;Actb;Dag1;Jup;Tcf7l2;Des;Lama2;Itgb5;Itga8;Lef1;Itga7;Atp2a2	13	792	60	5604	0.0726336
5143	African trypanosomiasis	LOC103694857;Hba-a2;Vcam1;Hba-a2.1;Plcb4;LOC689064;Hbb	7	792	27	5604	0.0759861
4970	Salivary secretion	Vamp2;Atp1b2;Calm2;Plcb4;Atp1b3;Slc12a2;Atp1a2;Atp1b1;Gucy1b1;Calm2.1;Gucy1a1;Cst3;Adcy6	13	792	61	5604	0.0809473
4216	Ferroptosis	Tfrc;Sat2;Cp;Pcbp2;Tp53;Slc7a11;Slc3a2;Acsl3;Tf	9	792	39	5604	0.089524
4810	Regulation of actin cytoskeleton	Pdgfd;Pfn1;Rock2;Msn;Itgb5;Arpc1b;Pik3ca;Ppp1ca;Myl9;Pdgfrb;Ppp1cb;Cfl1;Actn1;Arpc2;Itga7;Pdgfra;Pik3r1;Itgb4;Arpc3;Arpc5l;Vcl;Itga8;Cdc42;Wasf2;Tmsb4x;Actg1;Cxcl12;Actb;Gsn;Gng12;Mylk;Pip5k1a	32	792	179	5604	0.0908741
5165	Human papillomavirus infection	Lamb1;Wnt5b;Col4a1;Atp6v0e1;Jag1;Ubr4;Itga8;Col4a5;Itgb5;Pik3ca;Atp6v0a1;Ube3a;Atp6ap1;Ccnd1;Cdkn1b;Pdgfrb;Tcf7l2;Heyl;Isg15;Irf3;Vwf;RT1-T24-4;Col4a3;Wnt5a;Lamb2;Hes1;Tp53;Ibsp;Eif4ebp1;Ppp2r2a;Hdac1;Col6a2;Col1a1;Rheb;Spp1;Itgb4;Notch1;Notch2;Lama2;Vtn;Col4a2;Pik3r1;Wnt4;Hey2;Itga7;Mfng;Cdc42;Atp6v1e1;Ppp2r5a;Col9a2	50	792	295	5604	0.0921031
5205	Proteoglycans in cancer	Stat3;Kdr;Tp53;Cd63;Dcn;Rock2;Cdc42;Wnt4;Tgfb1;Vtn;Msn;Cav2;Actb;Lum;Pik3ca;Tgfb2;Wnt5b;Pik3r1;Ppp1ca;Igf1;Actg1;Hbegf;Itgb5;Timp3;Ppp1cb;Ptch1;Sdc2;Hif1a;Ccnd1;Wnt5a;Camk2d	31	792	174	5604	0.0982419
4540	Gap junction	Tuba1a;Pdgfd;Plcb4;Cdk1;Tjp1;Tubb4b;Tuba1b;Pdgfrb;Adcy6;Gucy1a1;Gucy1b1;Tubb6;Pdgfra;Gnai2;Tubb5	15	792	75	5604	0.1001
4270	Vascular smooth muscle contraction	Calm2;Ppp1ca;Ppp1r14a;Mrvi1;Myl9;Cald1;Ednra;Calm2.1;Npr2;Gucy1b1;Adcy6;Rock2;Plcb4;Ppp1cb;Ramp2;Gucy1a1;Mylk;Myl6;Ramp1;Acta2	20	792	106	5604	0.104507
4114	Oocyte meiosis	Ywhaz;Ppp1cb;Calm2.1;Skp1;Ppp1ca;Ppp3r1;Ywhag;Igf1;Ccnb1;Adcy6;Cdk1;Pttg1;Calm2;AABR07000658;Ywhae;Ppp2r5a;Cdc20;Camk2d;Anapc5	19	792	101	5604	0.11396
4218	Cellular senescence	RT1-T24-4;Igfbp3;Hipk1;Stt3a;Rbbp4;Pik3ca;Calm2;Ppp3r1;Ccnb1;Calm2.1;Map2k6;Ccnd1;Slc25a4;Cdk1;Eif4ebp1;Slc25a5;Rheb;Pik3r1;Tgfb1;Tgfb2;Ppp1cb;Tp53;AABR07000658;Zfp36l2;Zfp36l1;Ppp1ca;Trpm7	27	792	153	5604	0.12692
4727	GABAergic synapse	Gngt2;Gng12;Slc6a13;Slc38a5;Gabbr1;Gls;Adcy6;Slc38a3;Gnb2;Glul;Gnai2;Gabarapl2;Slc38a2	13	792	66	5604	0.131249
982	Drug metabolism - cytochrome P450	Gsta4;Gstm1;Adh4;Gstt2;Gsta1;Gstm2;Gstm3	7	792	31	5604	0.137667
4976	Bile secretion	Abcc4;Ephx1;Atp1b3;Atp1b2;Abcg2;Adcy6;Atp1a2;Abcb4;Atp1b1;Slco1a4	10	792	49	5604	0.144824
10	Glycolysis / Gluconeogenesis	Aldh2;LOC108351137;Bpgm;Ldhb;Gpi;Ldha;Akr1a1;Pgk1;Adh4;Eno1	10	792	49	5604	0.144824
1524	Platinum drug resistance	Gstm3;Gstm1;Birc5;Top2a;Gstt2;LOC100363502;Tp53;Pik3r1;Gsta1;Gstm2;Gsta4;Pik3ca;Birc2	13	792	68	5604	0.155366
4918	Thyroid hormone synthesis	Atp1b2;Hspa5;Atf4;Atp1b3;Pdia4;Atp1a2;Canx;Atp1b1;Plcb4;Gpx8;Adcy6	11	792	56	5604	0.158641
4672	Intestinal immune network for IgA production	Tnfsf13;Madcam1;Cd40;Cxcl12;Ltbr;Tgfb1	6	792	27	5604	0.172162
4710	Circadian rhythm	Rorb;Skp1;Per3;Csnk1e;Nr1d1;Fbxl3	6	792	27	5604	0.172162
4924	Renin secretion	Calm2.1;Ppp3r1;Adcy6;Calm2;Ednra;Gucy1a1;Orai1;Gnai2;Plcb4;Ctsb;Gucy1b1	11	792	57	5604	0.173102
480	Glutathione metabolism	Gstm2;Gstm1;Gstt2;Gpx8;Odc1;Idh1;Gstm3;Gsta1;Gsta4	9	792	45	5604	0.176215
4350	TGF-beta signaling pathway	Sp1;Id2;Smurf2;Ltbp1;Dcn;Acvr1;Nbl1;Id4;Id3;Tgfb1;Skp1;Tgfb2;Id1;Bmp2	14	792	76	5604	0.178144
4330	Notch signaling pathway	Dtx3;Jag1;Hes1;LOC108348064;Notch1;Hdac1;Ncor2;Notch2;Mfng	9	792	46	5604	0.193496
4068	FoxO signaling pathway	Prmt1;Ccnb1;S1pr1;Ccnd1;Tnfsf10;Slc2a4;Tgfb1;Tgfb2;Gabarapl2;Csnk1e;Cdkn1b;Bnip3;Sgk1;Stat3;Nlk;Igf1;Pik3r1;Pik3ca;Plk2;AABR07000658	20	792	116	5604	0.198682
4921	Oxytocin signaling pathway	Rock2;Ppp3r1;Calm2.1;Myl9;Plcb4;Mylk;Eef2;Gnai2;Camk2d;Npr2;Actb;Nos3;Ppp1cb;Ppp1ca;Actg1;Myl6;Calm2;Ccnd1;Gucy1b1;Adcy6;Gucy1a1	21	792	123	5604	0.204363
220	Arginine biosynthesis	Glul;Acy1;Gls;Nos3	4	792	17	5604	0.211193
4961	Endocrine and other factor-regulated calcium reabsorption	Adcy6;Ap2m1;Atp1b2;Plcb4;Atp1a2;Atp1b3;Clta;Atp1b1	8	792	41	5604	0.214694
4657	IL-17 signaling pathway	Nfkbia;Fosb;Anapc5;Elavl1;Jund;Usp25;Cxcl1;Lcn2;Hsp90ab1;Srsf1;Cebpb;Il17d	12	792	66	5604	0.214908
4973	Carbohydrate digestion and absorption	Pik3ca;Atp1b3;Atp1a2;Atp1b1;Pik3r1;Atp1b2	6	792	29	5604	0.21826
5134	Legionellosis	Hspa8;LOC100363502;Nfkbia;Hspa2;Ppa1;Eef1g;Cxcl1;Bnip3;Clk1	9	792	48	5604	0.230075
533	Glycosaminoglycan biosynthesis - keratan sulfate	St3gal1;Fut8;B4galt4	3	792	12	5604	0.23461
4612	Antigen processing and presentation	Calr;Hsp90ab1;Canx;Hspa2;B2m;Ctsb;RT1-T24-4;Hspa5;Psme1;Hspa8	10	792	55	5604	0.242916
4110	Cell cycle	Ywhag;Cdk1;Ccnd1;Skp1;Pttg1;Stag2;Stt3a;Tp53;Cdkn1b;Tgfb2;Cdkn1c;Hdac1;Ywhaz;Cdc20;Mcm6;Ccnb1;AABR07000658;Anapc5;Ywhae;Tgfb1	20	792	120	5604	0.245218
4514	Cell adhesion molecules (CAMs)	Nectin2;Cldn1;Sdc3;Alcam;RT1-T24-4;Cldn11;Cd40;Sdc2;Madcam1;Itga8;F11r;Cldn5;Jam3;Mpz;Esam;Vcam1;Cdh5;Cd34;Icam2;Glg1	20	792	121	5604	0.257514
5169	Epstein-Barr virus infection	Psmc3;Psmd3;Psmc2;Ccnd1;Pik3ca;Isg15;Psmd8;LOC100363502;Lyn;Psmd2;Hdac1;RT1-T24-4;Irf3;Nfkbia;Cd40;B2m;Vim;Psmd13;Cdkn1b;Stat3;Sem1;Psmc5;Calr;Map2k6;Psmd4;Hes1;Ncor2;Pik3r1;Tp53	29	792	181	5604	0.258576
4310	Wnt signaling pathway	Ppp3r1;Nlk;Camk2d;Tcf7l2;Csnk2b;Tp53;Plcb4;Cacybp;Lef1;Rock2;Skp1;Ccnd1;Wnt4;Wnt5b;Lrp5;Tbl1x;Sox17;Tbl1xr1;Wnt5a;Ctnnbip1;Csnk1e	21	792	128	5604	0.262197
4610	Complement and coagulation cascades	Thbd;C1r;Vwf;Clu;Cd59;Serping1;Vtn;Pros1;LOC100911545	9	792	50	5604	0.26895
4916	Melanogenesis	Kit;Tcf7l2;Adcy6;Camk2d;Gnai2;Wnt4;Lef1;Calm2.1;Calm2;Plcb4;Kitlg;Wnt5b;Wnt5a	13	792	76	5604	0.271432
4152	AMPK signaling pathway	Scd2;Rab14;Cab39l;Ccnd1;Eif4ebp1;Ppp2r2a;Pik3r1;Elavl1;Rheb;Rab2a;Slc2a4;Eef2;Ppp2r5a;Igf1;Adipor2;Cab39;Pik3ca;Lepr	18	792	109	5604	0.27334
4024	cAMP signaling pathway	Ppp1cb;Sox9;Atp2a2;Atp1b2;Orai1;Abcc4;Calm2;Gabbr1;Adcy6;Ednra;Atp1b1;Calm2.1;Camk2d;Ppp1ca;Atp1b3;Gnai2;Myl9;Gria4;Rock2;Fxyd1;Ptch1;Nfkbia;Atp1a2;Pik3ca;Pik3r1	25	792	156	5604	0.277818
5031	Amphetamine addiction	Hdac1;Fosb;Ppp1cb;Atf4;Camk2d;Ppp3r1;Calm2;Ppp1ca;Gria4;Calm2.1	10	792	57	5604	0.279989
230	Purine metabolism	Impdh1;Ak2;Enpp1;Nme1;Dguok;Gucy1a1;Aprt;Pde5a;Nme3;Enpp4;Nme2;Gucy1b1;Itpa;LOC103689983;Paics;Adcy6;Npr2;Impdh2	18	792	110	5604	0.286918
5224	Breast cancer	Pik3r1;Notch1;Wnt5a;Pik3ca;Hey2;Hes1;Igf1;Ccnd1;Wnt4;Tp53;Heyl;Wnt5b;Lrp5;Tcf7l2;Sp1;Lef1;Jag1;Notch2;Kit	19	792	117	5604	0.291533
4926	Relaxin signaling pathway	Adcy6;Col4a2;Gnb2;Col4a1;Col4a5;Gng12;Plcb4;Nos3;Tgfb1;Col3a1;Pik3ca;Acta2;Gnai2;Col1a1;Col4a3;Gngt2;Atf4;Pik3r1;Nfkbia	19	792	118	5604	0.304994
4962	Vasopressin-regulated water reabsorption	Adcy6;Dynll2;Stx4;Rab5c;Dctn2;Dync1i2;Vamp2	7	792	39	5604	0.309037
4978	Mineral absorption	Atp1b3;Atp1a2;Atp1b2;Mt1;Tf;Trpm7;Atp1b1	7	792	39	5604	0.309037
330	Arginine and proline metabolism	Amd1;Prodh1;Ckb;Nos3;Aldh2;Sat2;Odc1	7	792	39	5604	0.309037
5145	Toxoplasmosis	LOC100363502;Stat3;Lamb1;Nfkbia;Hspa2;Gnai2;Map2k6;Birc2;Ifngr1;Tgfb1;Hspa8;Cd40;Tgfb2;Lama2;Lamb2	15	792	92	5604	0.315794
4720	Long-term potentiation	Ppp1ca;Plcb4;Ppp1cb;Calm2;Camk2d;Calm2.1;Ppp3r1;Atf4;Ppp1r1a	9	792	53	5604	0.330435
4145	Phagosome	Dync1i2;RT1-T24-4;Sec61g;Atp6v0a1;Tuba1b;Actg1;Atp6v0e1;Atp6ap1;Tubb5;Tubb6;Canx;Tubb4b;Calr;Stx7;Itgb5;Rab5c;Atp6v1e1;Actb;C1r;Tuba1a;Tfrc	21	792	134	5604	0.338687
510	N-Glycan biosynthesis	Ganab;Fut8;Man2a1;Stt3a;Dpm2;Dpm3;Ddost;Rpn2	8	792	47	5604	0.343355
4666	Fc gamma R-mediated phagocytosis	Pik3r1;Wasf2;Arpc5l;Cfl1;Pik3ca;Lyn;Pip5k1a;Arpc3;Arpc1b;Gsn;Marcksl1;Arpc2;Cdc42	13	792	81	5604	0.355345
4137	Mitophagy - animal	Csnk2b;Cited2;Bnip3;Atf4;Tp53;Gabarapl2;Tomm7;Ubb;Hif1a;Sp1	10	792	61	5604	0.358203
4142	Lysosome	Ctsh;Ctsz;Cd63;Tpp1;Ap1s1;Cd164;Laptm4a;Ctsb;Laptm4b;Ctsa;Fuca1;Atp6ap1;Asah1;Hexa;Clta;Abca2;Atp6v0a1	17	792	109	5604	0.36961
730	Thiamine metabolism	Alpl;Ak2	2	792	9	5604	0.370352
5230	Central carbon metabolism in cancer	Tp53;Ldha;Hif1a;Gls;Pdgfrb;Pik3ca;Pik3r1;Kit;Pdgfra	9	792	55	5604	0.372752
4261	Adrenergic signaling in cardiomyocytes	Tpm2;Ppp1cb;Calm2.1;Adcy6;Calm2;Atp1a2;Atp1b1;Atp1b2;Atp2a2;Atp1b3;Ppp2r2a;Tpm3;Ppp1r1a;Ppp2r5a;Camk2d;Gnai2;Ppp1ca;Atf4;Plcb4	19	792	123	5604	0.374691
30	Pentose phosphate pathway	Gpi;Tkt;Pgls;Taldo1	4	792	22	5604	0.378719
4371	Apelin signaling pathway	Calm2;Apln;Jag1;Calm2.1;Egr1;Spp1;Acta2;Mylk;Ccnd1;Adcy6;Gng12;Gabarapl2;Gnb2;Plcb4;Nos3;Gngt2;Aplnr;Gnai2;Ccn2	19	792	124	5604	0.388974
5231	Choline metabolism in cancer	Pdgfrb;Slc22a2;Eif4ebp1;Pik3r1;Sp1;Gpcpd1;Wasf2;Pip5k1a;Hif1a;Slc44a1;Pik3ca;Pdgfra;Rheb;Pdgfd	14	792	90	5604	0.39309
4530	Tight junction	Tuba1a;Ppp2r2a;Actr3;Actb;Rab13;Cldn1;Jam3;Cldn5;Msn;Tuba1b;F11r;Rock2;Actg1;Cdc42;Tjp1;Myl9;Ccnd1;Actn1;Myl6;Cldn11;Actr2	21	792	139	5604	0.406095
4713	Circadian entrainment	Adcy6;Gria4;Gucy1a1;Gng12;Gnb2;Gngt2;Per3;Camk2d;Calm2;Plcb4;Calm2.1;Gucy1b1;Gnai2	13	792	84	5604	0.407704
5217	Basal cell carcinoma	Ptch1;Wnt5b;Bmp2;Tcf7l2;Lef1;Tp53;Wnt4;Wnt5a	8	792	50	5604	0.411618
5166	Human T-cell leukemia virus 1 infection	Calr;Anapc5;Ltbr;RT1-T24-4;Ppp3r1;Pik3r1;Slc25a4;Egr1;Tgfb2;Canx;Ran;Ccnd1;Tcf3;Pik3ca;Tgfb1;B2m;Zfp36;AABR07000658;Cd40;Adcy6;Cdc20;Pttg1;Ets2;Nfkbia;Tp53;Trrap;Slc25a5;Atf4;Stt3a	29	792	195	5604	0.413239
5221	Acute myeloid leukemia	Stat3;Pik3ca;Eif4ebp1;Tcf7l2;Kit;Runx1t1;Ccnd1;Lef1;Pik3r1;Jup	10	792	64	5604	0.418652
4217	Necroptosis	Stat6;Camk2d;Hist1h2an;H2afj;LOC100912564.2;Ifngr1;Glul;Slc25a4;Tnfsf10;Trpm7;Hmgb1;H2afx;Vps4b;Chmp4bl1;Ppia;Slc25a5;Birc2;H2afy;Hsp90ab1;Stat3	20	792	133	5604	0.418806
5225	Hepatocellular carcinoma	Gstm3;Actg1;Wnt5b;Smarce1;Gstm1;Actb;Tp53;Gsta4;Gstt2;Gstm2;Lef1;Wnt4;Arid1a;Wnt5a;Ccnd1;Tgfb2;Gsta1;Pik3ca;Lrp5;Tgfb1;Tcf7l2;Pik3r1	22	792	147	5604	0.420653
5215	Prostate cancer	Cdkn1b;Hsp90ab1;Pdgfra;Atf4;Pdgfd;Lef1;Pdgfrb;Pik3ca;Ccnd1;Tp53;Nfkbia;Tcf7l2;Igf1;Pik3r1	14	792	92	5604	0.426858
5321	Inflammatory bowel disease (IBD)	Ifngr1;Tgfb2;Stat6;Tgfb1;Maf;Stat3	6	792	37	5604	0.42707
4915	Estrogen signaling pathway	Pik3ca;Atf4;Plcb4;Gnai2;Nos3;Hbegf;Hspa2;Gabbr1;Hspa8;Calm2;Calm2.1;Hsp90ab1;Sp1;Adcy6;Pik3r1	15	792	100	5604	0.444531
4130	SNARE interactions in vesicular transport	Stx4;Vamp2;Stx7;Bet1;Vamp8	5	792	31	5604	0.450782
471	D-Glutamine and D-glutamate metabolism	Gls	1	792	4	5604	0.456458
4724	Glutamatergic synapse	Gls;Ppp3r1;Gng12;Gria4;Adcy6;Slc1a3;Gngt2;Glul;Slc38a3;Gnai2;Plcb4;Gnb2;Slc38a2;Shank3	14	792	94	5604	0.460639
4015	Rap1 signaling pathway	Rasgrp3;Gnai2;Kit;Id1;Pdgfd;Calm2;Pdgfrb;Kdr;Calm2.1;Ralb;Pdgfra;Efna1;Map2k6;Kitlg;Pik3ca;Pfn1;Igf1;Adcy6;Actb;Pik3r1;Ctnnd1;Flt1;Actg1;Rasgrp2;Cdc42;Plcb4	26	792	179	5604	0.472666
603	Glycosphingolipid biosynthesis - globo and isoglobo series	Hexa;St3gal1	2	792	11	5604	0.474271
4750	Inflammatory mediator regulation of TRP channels	Pik3r1;Igf1;Calm2.1;Ppp1cb;Calm2;Ppp1ca;Adcy6;Pik3ca;Plcb4;Map2k6;Camk2d	11	792	74	5604	0.478635
5323	Rheumatoid arthritis	Tnfsf13;Atp6v1e1;Tgfb2;Atp6v0e1;Cxcl12;Atp6ap1;Atp6v0a1;Tgfb1;Flt1	9	792	60	5604	0.479335
270	Cysteine and methionine metabolism	Mdh2;Ldhb;Ahcy;Ahcyl1;Amd1;Ldha	6	792	39	5604	0.479955
5214	Glioma	Ccnd1;Pdgfra;Camk2d;Igf1;Pik3ca;Pdgfrb;Calm2.1;Calm2;Pik3r1;Tp53	10	792	68	5604	0.498859
600	Sphingolipid metabolism	Asah1;Degs2;Sgms1;Acer2;Acer3;Ugt8	6	792	40	5604	0.505857
4392	Hippo signaling pathway - multiple species	Frmd6;Ajuba;Lats2;Csnk1e	4	792	26	5604	0.511587
5322	Systemic lupus erythematosus	Actn1;Snrpd1;Hist1h2an;H3f3a;Snrpd3;LOC100912564.2;H2afj;H2afx;C1r;Snrpb;Hist1h2bk;H2afy;Cd40	13	792	90	5604	0.512478
5202	Transcriptional misregulation in cancer	Fut8;H3f3a;Cdkn1b;Jup;AC241873;Etv1;Cd40;Six1;Runx1t1;Igfbp3;Hdac1;Sp1;Max;Id2;Tp53;Prom1;Fli1;Maf;Tcf3;Cebpb;Flt1;Lmo2;Igf1	23	792	161	5604	0.51286
4614	Renin-angiotensin system	Enpep;Ace2;Ctsa	3	792	19	5604	0.515851
3015	mRNA surveillance pathway	Upf2;Ppp1cb;Magoh;Ppp1ca;Nxf1;Acin1;Cpsf6;Nxt1;Pabpn1;Eif4a3;Ppp2r2a;Ppp2r5a	12	792	84	5604	0.532058
5203	Viral carcinogenesis	Pik3ca;Ddx3x;Ywhae;Hist1h2bk;Ywhag;Hdac1;Tp53;Stt3a;Cdc20;Actn1;Cdk1;Ywhaz;Atf4;Cdkn1b;Ubr4;Gsn;Lyn;Pik3r1;Irf3;Cdc42;Ltbr;Stat3;RT1-T24-4;LOC100912564.2;Nfkbia;Ube3a;Ccnd1	27	792	191	5604	0.532198
1521	EGFR tyrosine kinase inhibitor resistance	Kdr;Pdgfra;Eif4e2;Pik3r1;Pdgfd;Pik3ca;Pdgfrb;Axl;Stat3;Eif4ebp1;Igf1	11	792	77	5604	0.534823
620	Pyruvate metabolism	Ldha;Mdh2;Ldhb;Glo1;Aldh2	5	792	34	5604	0.53629
5163	Human cytomegalovirus infection	Rock2;Rheb;Map2k6;Tp53;Stat3;Ccnd1;RT1-T24-4;Irf3;Ppp3r1;Cxcl12;Plcb4;Calm2;LOC100363502;Gngt2;Adcy6;Calr;Calm2.1;Pik3r1;Eif4ebp1;B2m;Nfkbia;Pdgfra;Gnb2;Atf4;Pik3ca;Gnai2;Sp1;Gng12	28	792	199	5604	0.542394
4213	Longevity regulating pathway - multiple species	Pik3r1;Cryab;Pik3ca;Hspa8;Adcy6;Igf1;Hspa2;Hdac1	8	792	56	5604	0.545523
5416	Viral myocarditis	Actb;Dag1;LOC100363502;Cd40;Ccnd1;Lama2;Actg1;RT1-T24-4	8	792	56	5604	0.545523
4210	Apoptosis	Birc5;Ctsb;Pik3r1;Actg1;Ctsh;Pik3ca;Actb;Nfkbia;LOC100363502;Birc2;Ctsz;Tnfsf10;Tp53;Tuba1b;Ptpn13;Tuba1a;Atf4	17	792	121	5604	0.55114
601	Glycosphingolipid biosynthesis - lacto and neolacto series	B4galt4;Fut4;St3gal6	3	792	20	5604	0.552121
4071	Sphingolipid signaling pathway	Pik3ca;Asah1;Ppp2r5a;Rock2;Degs2;Nos3;Plcb4;Ppp2r2a;Sgms1;S1pr1;Gnai2;Tp53;Acer2;Pik3r1;S1pr3	15	792	107	5604	0.556635
4911	Insulin secretion	Atf4;Adcy6;Atp1b1;Vamp2;Atp1a2;Plcb4;Camk2d;Atp1b3;Atp1b2	9	792	64	5604	0.561545
1522	Endocrine resistance	Sp1;Igf1;Tp53;Jag1;Hbegf;Adcy6;Notch2;Notch1;Pik3r1;Pik3ca;Cdkn1b;Ccnd1	12	792	86	5604	0.566924
4922	Glucagon signaling pathway	Ldhb;Ppp4c;Calm2.1;Prmt1;Sik1;Plcb4;Calm2;Camk2d;Ldha;Ppp3r1;Atf4	11	792	79	5604	0.571125
5167	Kaposi sarcoma-associated herpesvirus infection	Pik3r1;Pik3ca;Gng12;Calm2.1;Gabarapl2;Irf3;Hif1a;Calm2;Ubb;Tp53;Zfp36;Cxcl1;Nfkbia;Gngt2;Ifngr1;Lyn;RT1-T24-4;Map2k6;LOC100363502;Stat3;Ppp3r1;Gnb2;Ccnd1	23	792	166	5604	0.576357
5226	Gastric cancer	Abcb4;Tgfb2;Pik3r1;Tp53;Lrp5;Wnt5b;Wnt5a;Tcf7l2;Cdkn1b;Ccnd1;Jup;Tgfb1;Pik3ca;Rarb;Wnt4;Lef1	16	792	116	5604	0.583578
512	Mucin type O-glycan biosynthesis	C1galt1c1;St3gal1;Gcnt1	3	792	21	5604	0.586727
4966	Collecting duct acid secretion	Atp6v0e1;Atp6v1e1;Atp6v0a1	3	792	21	5604	0.586727
4925	Aldosterone synthesis and secretion	Atp1b2;Calm2.1;Camk2d;Orai1;Calm2;Atp1a2;Atp1b3;Atp1b1;Atf4;Plcb4;Adcy6	11	792	80	5604	0.588834
5216	Thyroid cancer	Tpm3;Lef1;Tcf7l2;Tp53;Ccnd1	5	792	36	5604	0.589743
5212	Pancreatic cancer	Tgfb1;Ralbp1;Ralb;Pik3ca;Stat3;Ccnd1;Tp53;Cdc42;Pik3r1;Tgfb2	10	792	73	5604	0.594316
430	Taurine and hypotaurine metabolism	Csad	1	792	6	5604	0.599342
4115	p53 signaling pathway	LOC100363502;Igf1;Igfbp3;Cdk1;AABR07000658;Stt3a;Tp53;Ccnb1;Ccnd1	9	792	66	5604	0.600572
4014	Ras signaling pathway	Ets2;Pdgfra;Ralbp1;Calm2.1;Pdgfd;Flt1;Rab5c;Ralb;Gngt2;LOC103689971;Rasgrp2;Shoc2;Cdc42;Rasgrp3;Pik3ca;Gng12;Kdr;Igf1;Calm2;Ntrk2;Pla2g16;Kitlg;Pdgfrb;Pik3r1;Gnb2;Efna1;Kit	27	792	197	5604	0.601652
5218	Melanoma	Pik3r1;Tp53;Pdgfrb;Pik3ca;Ccnd1;Igf1;Pdgfd;Pdgfra	8	792	59	5604	0.607821
4744	Phototransduction	Calm2.1;Calm2	2	792	14	5604	0.608877
71	Fatty acid degradation	Acads;Acsl3;Aldh2;Adh4;Acadl	5	792	37	5604	0.615161
4928	Parathyroid hormone synthesis, secretion and action	Plcb4;Hbegf;Bglap;Adcy6;Atf4;Naca;Lrp5;Gnai2;Sp1;Jund;Mafb;Egr1	12	792	89	5604	0.617164
4550	Signaling pathways regulating pluripotency of stem cells	Id1;Tcf3;Klf4;Pik3r1;Id3;Acvr1;Igf1;Pik3ca;Wnt5b;Stat3;Wnt5a;Id4;Wnt4;Id2	14	792	104	5604	0.62196
4721	Synaptic vesicle cycle	Clta;Ap2m1;Atp6v1e1;Atp6v0a1;Slc1a3;Slc6a13;Vamp2;Atp6v0e1	8	792	60	5604	0.627588
4912	GnRH signaling pathway	Cdc42;Map2k6;Atf4;Plcb4;Camk2d;Egr1;Hbegf;Adcy6;Calm2.1;Calm2	10	792	75	5604	0.630059
5162	Measles	LOC100363502;Csnk2b;Pik3r1;LOC108348062;Hspa2;Nfkbia;Cdkn1b;Tp53;Hspa8;Rack1;Pik3ca;Stat3;Irf3;Msn;Ccnd1	15	792	112	5604	0.631555
5164	Influenza A	Irf3;Pabpn1;Ifngr1;Map2k6;Nfkbia;Pik3ca;Nxt1;Actb;Ivns1abp;Actg1;Hspa2;Tnfsf10;Pik3r1;Kpna1;LOC100363502;Hspa8;Nxf1	17	792	127	5604	0.635796
5220	Chronic myeloid leukemia	Nfkbia;Cdkn1b;Tgfb2;Pik3ca;Ccnd1;Pik3r1;Mecom;Tgfb1;Hdac1;Tp53	10	792	76	5604	0.647296
604	Glycosphingolipid biosynthesis - ganglio series	Hexa;St3gal1	2	792	15	5604	0.647504
5310	Asthma	Cd40	1	792	7	5604	0.656027
53	Ascorbate and aldarate metabolism	Aldh2	1	792	7	5604	0.656027
5210	Colorectal cancer	Ccnd1;Pik3r1;Tgfb2;Tp53;Lef1;Pik3ca;Tgfb1;Ralb;Tcf7l2;LOC100363502;Birc5	11	792	84	5604	0.656122
5133	Pertussis	Gnai2;Irf3;Serping1;Calm2.1;C1r;Calm2;Cfl1	7	792	55	5604	0.676797
4215	Apoptosis - multiple species	LOC100363502;Bok;Birc2;Birc5	4	792	32	5604	0.681667
511	Other glycan degradation	Hexa;Fuca1	2	792	16	5604	0.68304
4070	Phosphatidylinositol signaling system	Calm2.1;Mtmr1;Impad1.1;Pik3r1;Pik3ca;Pip4p2;Pip5k1a;Calm2;Ip6k2;Pik3c2a;Plcb4	11	792	86	5604	0.687359
3320	PPAR signaling pathway	Fabp5;Ilk;Scd2;Pltp;Acsl3;Ubc;Acadl	7	792	56	5604	0.69555
740	Riboflavin metabolism	Enpp1	1	792	8	5604	0.704701
4950	Maturity onset diabetes of the young	Hes1	1	792	8	5604	0.704701
4122	Sulfur relay system	Urm1	1	792	8	5604	0.704701
4914	Progesterone-mediated oocyte maturation	Pik3r1;Igf1;Anapc5;Adcy6;Ccnb1;Hsp90ab1;Cdk1;AABR07000658;Pik3ca;Gnai2	10	792	80	5604	0.711583
5213	Endometrial cancer	Tcf7l2;Pik3ca;Pik3r1;Ccnd1;Ilk;Tp53;Lef1	7	792	57	5604	0.713582
4972	Pancreatic secretion	Atp1b2;Atp1a2;Atp1b3;Plcb4;Adcy6;Atp2a3;Atp1b1;Slc12a2;Atp2a2	9	792	73	5604	0.721996
4340	Hedgehog signaling pathway	Ccnd1;Spop;Csnk1e;Ptch1;Smurf2	5	792	42	5604	0.727395
4370	VEGF signaling pathway	Pik3ca;Cdc42;Pik3r1;Kdr;Nos3;Ppp3r1	6	792	50	5604	0.728591
830	Retinol metabolism	Cyp26b1;Dhrs3;Adh4	3	792	26	5604	0.732589
5034	Alcoholism	H3f3a;Calm2.1;Gnai2;Ppp1cb;Atf4;Hist1h2an;Calm2;Hdac1;Hist1h2bk;Fosb;Ppp1ca;Gnb2;Gngt2;Gng12;H2afx;H2afy;Ntrk2;H2afj;LOC100912564.2	19	792	150	5604	0.734025
4020	Calcium signaling pathway	Ednra;Camk2d;Ppp3r1;Calm2.1;Pdgfrb;Slc25a5;Stim1;Atp2a2;Plcb4;Atp2a3;Orai1;Calm2;Pdgfra;Nos3;Tpcn1;Mylk;Slc25a4	17	792	135	5604	0.734985
4211	Longevity regulating pathway	Adcy6;Eif4ebp1;Eif4e2;Rheb;Tp53;Pik3ca;Adipor2;Igf1;Atf4;Pik3r1	10	792	82	5604	0.740757
920	Sulfur metabolism	Impad1.1	1	792	9	5604	0.746494
5206	MicroRNAs in cancer	Gls;Slc7a1;Zeb2;Notch1;Cdkn1b;Cyp1b1;Vim;Abcb4;Stat3;Notch2;Tgfb2;Ccnd1;Pdgfra;Pdgfrb;Tp53;Timp3	16	792	129	5604	0.752723
4380	Osteoclast differentiation	Tgfb2;Pik3ca;Tgfb1;Ifngr1;Tnfrsf11b;Ppp3r1;Tec;Jund;Map2k6;Fosb;Pik3r1;Nfkbia	12	792	99	5604	0.760803
4730	Long-term depression	Lyn;Plcb4;Igf1;Gnai2;Gucy1a1;Gucy1b1	6	792	52	5604	0.763372
4658	Th1 and Th2 cell differentiation	Notch1;Notch2;Nfkbia;Stat6;Maf;Jag1;Ppp3r1;Ifngr1	8	792	68	5604	0.764207
4728	Dopaminergic synapse	Atf4;Ppp1ca;Gngt2;Gria4;Calm2;Calm2.1;Plcb4;Ppp2r2a;Ppp1cb;Gng12;Gnai2;Camk2d;Ppp2r5a;Gnb2	14	792	115	5604	0.76744
500	Starch and sucrose metabolism	Enpp1;Gpi	2	792	19	5604	0.772268
4662	B cell receptor signaling pathway	Nfkbia;Pik3ca;Ppp3r1;Ifitm1;Rasgrp3;Pik3r1;Lyn	7	792	62	5604	0.792754
5020	Prion diseases	Hspa5;Notch1;Egr1	3	792	29	5604	0.79863
4923	Regulation of lipolysis in adipocytes	Pik3r1;Pik3ca;Gnai2;Pla2g16;Adcy6	5	792	46	5604	0.798634
280	Valine, leucine and isoleucine degradation	Aldh2;Aldh6a1;Hibadh;Hsd17b10;Acads	5	792	46	5604	0.798634
4979	Cholesterol metabolism	Lrp1;Lrpap1;Abca1;Pltp	4	792	38	5604	0.805492
5170	Human immunodeficiency virus 1 infection	Gngt2;Calm2;Calr;Gng12;Gnb2;AABR07000658;Nfkbia;Stt3a;LOC100363502;B2m;Ccnb1;RT1-T24-4;Gnai2;Skp1;Irf3;Cfl1;Ap1s1;Pik3ca;Map2k6;Ppp3r1;Calm2.1;Cdk1;Pik3r1	23	792	189	5604	0.813286
640	Propanoate metabolism	Ldha;Ldhb;Aldh6a1	3	792	30	5604	0.817377
4977	Vitamin digestion and absorption	Tcn2;Lmbrd1	2	792	21	5604	0.818835
514	Other types of O-glycan biosynthesis	Mfng;Ogt	2	792	21	5604	0.818835
4150	mTOR signaling pathway	Cab39l;Eif4ebp1;Wnt5a;Igf1;Wnt4;Cab39;Rheb;Slc3a2;Pik3r1;Eif4e2;Pik3ca;Atp6v1e1;LOC100361543;Lrp5;Sgk1;Wnt5b	16	792	136	5604	0.822206
5142	Chagas disease (American trypanosomiasis)	Ifngr1;Calr;Tgfb1;Nfkbia;Ppp2r2a;Gnai2;Pik3r1;Pik3ca;Tgfb2;Plcb4	10	792	89	5604	0.826757
4725	Cholinergic synapse	Atf4;Gng12;Plcb4;Pik3ca;Gnb2;Pik3r1;Gngt2;Camk2d;Gnai2;Adcy6	10	792	89	5604	0.826757
5014	Amyotrophic lateral sclerosis (ALS)	Tp53;Ccs;Ppp3r1;Map2k6;LOC100363502	5	792	48	5604	0.82832
4622	RIG-I-like receptor signaling pathway	Nfkbia;Isg15;Otud5;Ddx3x;Irf3	5	792	48	5604	0.82832
380	Tryptophan metabolism	Inmt;Aldh2;Cyp1b1	3	792	31	5604	0.83462
4659	Th17 cell differentiation	Stat3;Il17d;Hsp90ab1;Stat6;Hif1a;Ifngr1;Tgfb1;Ppp3r1;Nfkbia	9	792	82	5604	0.838217
4927	Cortisol synthesis and secretion	Sp1;Plcb4;Orai1;Adcy6;Atf4	5	792	49	5604	0.841776
240	Pyrimidine metabolism	Enpp1;Dctpp1;Nme3;Nme2;Nme1	5	792	49	5604	0.841776
4360	Axon guidance	Ilk;Cdc42;Gnai2;Sema5a;Cxcl12;Ptch1;Wnt5b;Srgap2;Wnt5a;Cfl1;Rock2;Efna1;Ppp3r1;Pik3r1;Sema3c;Pik3ca;Myl9;Camk2d;Wnt4	19	792	162	5604	0.843077
562	Inositol phosphate metabolism	Pip5k1a;Mtmr1;Impad1.1;Pik3ca;Aldh6a1;Plcb4;Pik3c2a	7	792	66	5604	0.843253
5160	Hepatitis C	Cldn1;Nfkbia;Ppp2r2a;Ywhaz;Ywhae;Cldn5;Irf3;Cldn11;Ywhag;Stat3;Tp53;Pik3ca;Pik3r1;Ccnd1;LOC100363502	15	792	131	5604	0.846402
4120	Ubiquitin mediated proteolysis	Klhl9;Cdc20;Ube2a;Anapc5;Skp1;Birc2;Herc1;Ube2b;Trip12;Ube2l3;Ube2d3;Smurf2;Ube2c;Ube3a;Ube2l6	15	792	131	5604	0.846402
5161	Hepatitis B	Atf4;Tgfb2;Ywhaz;Pik3r1;Stat3;Stat6;Irf3;Nfkbia;Birc5;Map2k6;Tgfb1;Tp53;Ddx3x;Atp6ap1;LOC100363502;Pik3ca	16	792	139	5604	0.847176
4640	Hematopoietic cell lineage	Kitlg;Kit;Tfrc;Cd59;Cd9;Cd34	6	792	58	5604	0.847773
590	Arachidonic acid metabolism	Ptgds;Pla2g16;Gpx8;Ptges3	4	792	41	5604	0.850938
4934	Cushing syndrome	Orai1;Cdkn1b;Adcy6;Gnai2;Plcb4;Lef1;Wnt5a;Sp1;Atf4;Tcf7l2;Wnt5b;Ccnd1;Camk2d;Wnt4	14	792	124	5604	0.85403
5211	Renal cell carcinoma	Pik3r1;Cdc42;Pik3ca;Tgfb1;Epas1;Hif1a;Tgfb2	7	792	67	5604	0.85421
4064	NF-kappa B signaling pathway	Lyn;Cd40;Cxcl12;Vcam1;Nfkbia;Ltbr;Csnk2b;Birc2	8	792	76	5604	0.860749
61	Fatty acid biosynthesis	Acsl3	1	792	13	5604	0.862355
531	Glycosaminoglycan degradation	Hexa	1	792	13	5604	0.862355
910	Nitrogen metabolism	Glul	1	792	13	5604	0.862355
4913	Ovarian steroidogenesis	Igf1;Adcy6;Cyp1b1	3	792	33	5604	0.86493
3410	Base excision repair	Apex1;Pole4;Hmgb1	3	792	33	5604	0.86493
410	beta-Alanine metabolism	Aldh6a1;Aldh2	2	792	24	5604	0.872765
860	Porphyrin and chlorophyll metabolism	Cp;Alad	2	792	24	5604	0.872765
563	Glycosylphosphatidylinositol (GPI)-anchor biosynthesis	Dpm2;Pigp	2	792	24	5604	0.872765
5140	Leishmaniasis	Tgfb2;Tgfb1;Marcksl1;Nfkbia;Ifngr1	5	792	52	5604	0.877012
4940	Type I diabetes mellitus	Ica1;Cpe;RT1-T24-4	3	792	34	5604	0.878168
770	Pantothenate and CoA biosynthesis	Enpp1	1	792	14	5604	0.881853
4062	Chemokine signaling pathway	Stat3;Pik3r1;Cxcl12;Cxcl1;Cdc42;Pik3ca;Rock2;Plcb4;Rasgrp2;Adcy6;Gngt2;Gng12;Nfkbia;Lyn;Gnai2;Gnb2	16	792	146	5604	0.894995
4668	TNF signaling pathway	Cxcl1;Jag1;Vcam1;Birc2;Map2k6;Cebpb;Atf4;Pik3ca;Pik3r1;Nfkbia	10	792	97	5604	0.896293
5223	Non-small cell lung cancer	Pik3r1;Stat3;Pik3ca;Rarb;Ccnd1;Tp53	6	792	63	5604	0.897774
4920	Adipocytokine signaling pathway	Lepr;Nfkbia;Acsl3;Stat3;Slc2a4;Adipor2	6	792	63	5604	0.897774
40	Pentose and glucuronate interconversions	Akr1a1	1	792	15	5604	0.898592
4740	Olfactory transduction	Calm2.1;Camk2d;Calm2	3	792	36	5604	0.901232
4072	Phospholipase D signaling pathway	Rheb;Kitlg;Pdgfrb;Pik3ca;Kit;Lpar6;Pip5k1a;Pdgfra;Pik3r1;Pdgfd;Ralb;Adcy6;Plcb4	13	792	123	5604	0.903481
4060	Cytokine-cytokine receptor interaction	Lepr;Ltbr;Cd40;Tgfb1;Tnfrsf11b;Tnfsf13;Tnfrsf21;Acvrl1;Tgfb2;Il17d;Cxcl12;Bmp2;Cxcl1;Tnfsf10;Ifngr1;Acvr1	16	792	148	5604	0.906189
4630	Jak-STAT signaling pathway	Pik3r1;Il17d;Pik3ca;Pdgfrb;Pdgfra;Stat6;Stat3;Socs5;Ccnd1;Ifngr1;Lepr	11	792	107	5604	0.907025
4010	MAPK signaling pathway	Igf1;Cdc42;Kit;Pdgfra;Atf4;Map2k6;Kitlg;Jund;Rasgrp2;Rasgrp3;Tp53;Kdr;Dusp1;Dusp2;Mecom;Nlk;Ppp3r1;Hspa8;Ptprr;Gng12;Efna1;Hspa2;Ntrk2;Pdgfrb;Pdgfd;Flt1;Tgfb1;Tgfb2;Max	29	792	252	5604	0.908826
3440	Homologous recombination	Sem1;Uimc1;Babam1	3	792	37	5604	0.91122
5219	Bladder cancer	Hbegf;Tp53;Ccnd1	3	792	37	5604	0.91122
5320	Autoimmune thyroid disease	Cd40;RT1-T24-4	2	792	27	5604	0.911553
630	Glyoxylate and dicarboxylate metabolism	Glul;Mdh2	2	792	27	5604	0.911553
5330	Allograft rejection	RT1-T24-4;Cd40	2	792	27	5604	0.911553
5340	Primary immunodeficiency	Cd40;Orai1	2	792	27	5604	0.911553
450	Selenocompound metabolism	Inmt	1	792	16	5604	0.912963
4722	Neurotrophin signaling pathway	Atf4;Ywhae;Ntrk2;Pik3r1;Calm2.1;Cdc42;Calm2;Nfkbia;Tp53;Pik3ca;Camk2d	11	792	108	5604	0.913007
4144	Endocytosis	Sh3glb1;Sh3kbp1;Arpc3;Hspa2;Ehd4;Mvb12a;Rab5c;Ist1;Snx3;Ubb;Arpc5l;Pdgfra;Pip5k1a;Ehd2;Cdc42;Hspa8;Arpc1b;Git2;Vps4b;Chmp4bl1;Arpc2;RT1-T24-4;Tfrc;Smurf2;Clta;Ap2m1;Cav2	27	792	239	5604	0.919676
4930	Type II diabetes mellitus	Slc2a4;Pik3ca;Pik3r1	3	792	38	5604	0.920283
3018	RNA degradation	Tob1;Eno1;Zcchc7;Btg2;Dhx36;Btg1;Lsm4	7	792	75	5604	0.921142
4742	Taste transduction	Adcy6;Gabbr1	2	792	28	5604	0.921804
1523	Antifolate resistance	Abcg2;Abcc4	2	792	28	5604	0.921804
591	Linoleic acid metabolism	Pla2g16	1	792	17	5604	0.925299
592	alpha-Linolenic acid metabolism	Pla2g16	1	792	17	5604	0.925299
4917	Prolactin signaling pathway	Ccnd1;Stat3;Socs5;Pik3r1;Pik3ca	5	792	58	5604	0.927809
565	Ether lipid metabolism	Ugt8;Pafah1b3;Pla2g16	3	792	39	5604	0.928493
20	Citrate cycle (TCA cycle)	Mdh2;Idh1	2	792	29	5604	0.930928
250	Alanine, aspartate and glutamate metabolism	Gls;Glul	2	792	29	5604	0.930928
4620	Toll-like receptor signaling pathway	Cd40;Nfkbia;Spp1;Pik3r1;Irf3;Map2k6;Pik3ca	7	792	77	5604	0.932976
5033	Nicotine addiction	Gria4	1	792	18	5604	0.935888
340	Histidine metabolism	Aldh2	1	792	18	5604	0.935888
534	Glycosaminoglycan biosynthesis - heparan sulfate / heparin	Hs3st1	1	792	18	5604	0.935888
4664	Fc epsilon RI signaling pathway	Pik3r1;Pik3ca;Map2k6;Lyn	4	792	50	5604	0.937047
4931	Insulin resistance	Slc2a4;Pik3r1;Nfkbia;Ppp1ca;Pik3ca;Ppp1cb;Ogt;Nos3;Stat3	9	792	96	5604	0.939659
5030	Cocaine addiction	Fosb;Gnai2;Atf4	3	792	41	5604	0.942628
5032	Morphine addiction	Gnai2;Gabbr1;Adcy6;Gnb2;Gngt2;Gng12	6	792	70	5604	0.94378
790	Folate biosynthesis	Alpl	1	792	19	5604	0.944978
650	Butanoate metabolism	Acads	1	792	19	5604	0.944978
310	Lysine degradation	Kmt2e;Kmt5b;Aldh2;Ash1l	4	792	52	5604	0.948593
520	Amino sugar and nucleotide sugar metabolism	Nans;Gpi;Hexa	3	792	43	5604	0.954135
4623	Cytosolic DNA-sensing pathway	Polr3h;Nfkbia;Irf3	3	792	43	5604	0.954135
4621	NOD-like receptor signaling pathway	Nfkbia;Gabarapl2;Hsp90ab1;Sugt1;Cxcl1;Trpm7;Birc2;Irf3;Ctsb;Txn1;Plcb4;Txn2	12	792	127	5604	0.957858
900	Terpenoid backbone biosynthesis	Rce1	1	792	21	5604	0.959478
4726	Serotonergic synapse	App;Gng12;Dusp1;Gngt2;Plcb4;Gnb2;Gnai2	7	792	83	5604	0.959637
4910	Insulin signaling pathway	Slc2a4;Rheb;Flot1;Calm2.1;Eif4ebp1;Ppp1ca;Calm2;Pik3r1;Eif4e2;Pik3ca;Ppp1cb	11	792	119	5604	0.960003
5152	Tuberculosis	Calm2.1;Camk2d;Atp6v0a1;Tgfb1;Tgfb2;Atp6ap1;Cebpb;Ppp3r1;Rab5c;Ifngr1;LOC100363502;Calm2	12	792	128	5604	0.960778
4146	Peroxisome	Abcd3;Acsl3;Prdx1;Slc25a17;Idh1;Phyh	6	792	74	5604	0.960792
140	Steroid hormone biosynthesis	Cyp1b1	1	792	22	5604	0.965226
350	Tyrosine metabolism	Adh4	1	792	22	5604	0.965226
4650	Natural killer cell mediated cytotoxicity	Pik3ca;Pik3r1;RT1-T24-4;Ifngr1;Ppp3r1;Tnfsf10;Icam2	7	792	85	5604	0.966121
3008	Ribosome biogenesis in eukaryotes	Pop4;Csnk2b;Nxf1;Ran;Eif6;Nxt1	6	792	76	5604	0.967409
3030	DNA replication	Mcm6;Pole4	2	792	35	5604	0.967719
4625	C-type lectin receptor signaling pathway	Pik3r1;Ppp3r1;Pik3ca;Calm2.1;Il17d;Nfkbia;Calm2	7	792	86	5604	0.968994
515	Mannose type O-glycan biosynthesis	Fut4	1	792	23	5604	0.97016
4012	ErbB signaling pathway	Pik3ca;Hbegf;Cdkn1b;Camk2d;Eif4ebp1;Pik3r1	6	792	79	5604	0.975434
4660	T cell receptor signaling pathway	Cdc42;Ppp3r1;Tec;Nfkbia;Pik3r1;Pik3ca	6	792	81	5604	0.979724
760	Nicotinate and nicotinamide metabolism	Enpp1	1	792	26	5604	0.981148
1040	Biosynthesis of unsaturated fatty acids	Scd2	1	792	26	5604	0.981148
3020	RNA polymerase	Polr3h	1	792	27	5604	0.983825
4140	Autophagy - animal	Pik3r1;Sh3glb1;Rheb;Vamp8;Bnip3;Gabarapl2;Hmgb1;Hif1a;Ctsb;Pik3ca	10	792	123	5604	0.98578
5332	Graft-versus-host disease	RT1-T24-4	1	792	28	5604	0.986122
4975	Fat digestion and absorption	Abca1	1	792	29	5604	0.988093
4136	Autophagy - other	Gabarapl2	1	792	29	5604	0.988093
5150	Staphylococcus aureus infection	C1r	1	792	29	5604	0.988093
3460	Fanconi anemia pathway	Rmi1;Hes1	2	792	45	5604	0.991337
260	Glycine, serine and threonine metabolism	Bpgm	1	792	33	5604	0.99355
561	Glycerolipid metabolism	Aldh2;Akr1a1	2	792	50	5604	0.995586
3022	Basal transcription factors	Atp5f1c	1	792	39	5604	0.997431
3420	Nucleotide excision repair	Pole4	1	792	44	5604	0.998808
4080	Neuroactive ligand-receptor interaction	Lepr;Gria4;Gabbr1;S1pr3;Apln;Thrb;Lpar6;Aplnr;S1pr1;Ednra	10	792	156	5604	0.999324
564	Glycerophospholipid metabolism	Etnk1;Pla2g16;Gpcpd1	3	792	84	5604	0.999719
5168	Herpes simplex virus 1 infection	Srsf5;LOC100363502;Zfp386;Rheb;Pik3r1;Pik3ca;Birc2;Ppp1cb;Ppp1ca;Nxf1;Srsf2;Calr;Nfkbia;RT1-T24-4;Irf3;B2m;Tp53;Ifngr1;Eif4ebp1;Srsf1	20	792	271	5604	0.999855
