# Supplementary material for: Pseudo-Temporal Analysis of Single-Cell RNA Sequencing Reveals Trans-Differentiation Potential of Greater Epithelial Ridge Cells Into Hair Cells During Postnatal Development of Cochlea in Rats
Source: Front Mol Neurosci. 2022 Mar 16;15:832813. doi: 10.3389/fnmol.2022.832813 (PMC8966675; doi:10.3389/fnmol.2022.832813)
Supplement: Supplementary file 4 [file Table_4.XLSX]

## Sheet: Sheet1
GO_ID	GO_Term	GO_function	GO_class	Genes	S gene number	TS gene number	B gene number	TB gene number	pvalue
GO:0005747	mitochondrial respiratory chain complex I	cellular_component	7	Ndufs2;Ndufa9;Ndufv3.1;Ndufb9;Ndufab1;Ndufb7;Mt-nd2;Ndufv1;Ndufa5;Ndufb8;Ndufb5;Ndufc2;Ndufs3;Ndufb10;Ndufa4;Ndufb6;Ndufs7;Mt-nd3;Ndufv2;Ndufb2;Ndufs5;Ndufa8;Mt-nd4;Ndufa12;Ndufa6;LOC108348144;Park7;Mt-nd1;Ndufb3	29	948	65	18561	0
GO:0043025	neuronal cell body	cellular_component	5	Uchl1;Ptprn;Cplx1;Klc1;Dync1h1;Brinp1;Map1lc3b;Serpini1;Map1a;Alcam;Kif3a;Sez6;Nrsn2;Dbn1;Prkar2b;Gabbr1;Tubb3;Zfp804a;Syt5;Dync1i2;Rab2a;Nap1l4;Erc2;AABR07046707;Atxn10;Apbb1;Elavl4;Kif1a;Kcna1;Akap9;Dner;Atp2b2;Bsn;Rgs10;Epha5;Kcnq3;Grin1;Kif5a;Scn1a;Hspa8;Eef1a2;Syt4;Gria2;Sncg;Sv2a;Zfp385a;Apc;P2rx3;Calb1;Tubb4a;Myh10;Gsk3b;Mapk8ip2;Optn;Vgf;Myo5b;Ncdn;Atp13a2;Rufy3;Map2;Ccng1;Homer2;Fbxo31;K…	98	948	536	18561	0
GO:0030424	axon	cellular_component	6	Uchl1;Ptprn;Klc1;Dync1h1;Map1lc3b;Map1a;Alcam;Tubb3;Pak1;Zfp804a;Nrg1;Dync1i2;AABR07046707;Gars;Kif1a;Kcna1;Mycbp2;Nefl;Bsn;Epha5;Ank3;Map6;Kif5a;Scn1a;Hspa8;Fgf13;Pcp4;Syt4;Cnr1;Sncg;Kcna6;Apc;Cpne6;Gripap1;Atl1;Epha4;P2rx3;Calb1;Myh10;Gsk3b;Optn;Syt11;Ncdn;Rufy3;Nefh;Syt1;Aldoc;Gsto1;Slc38a1;Kcnc3;Nefm;Scn2a;Mapk8ip1;Ache;Gdi1;Mapt;Fez1;Pclo;Ntm;Dst;Gap43;Atcay;Pvalb;Map1b;Prph;Adgrl1;Olfm1;Syt…	79	948	364	18561	0
GO:0043209	myelin sheath	cellular_component	4	Uchl1;Atp6v1b2;Immt;Tubb4b;Atp5f1c;Aco2;Pitpna;Cox6a1;Snap25;Slc25a3;Cnrip1;Hspd1;Slc25a4;Dlst;Nefl;Atp5po;Ndufs3;Napa;Gnao1;Cct2;Ldhb;Atp5pd;Cct3;Atp1b1;Uqcrfs1;Hspa8;Tuba1b;Eef1a2;Hspa9;Tspan2;Idh3a;Ina;Cox5b;Vcp;Uqcrc2;Tubb4a;Atp5f1a;Cox5a;Atp6v1a;Nefh;LOC100363502;Gpi;Nsf;Gsto1;Ywhag;Nefm;AABR07044711;Pdha1;Pgam1;Aldoa;Tuba1a;Ndufv2;Ckmt1;Gdi1;Nme1;Actr1a;Mdh2;Stxbp1;Hsp90aa1;Prxl2b;Ckb;Cct5;…	76	948	228	18561	0
GO:0005743	mitochondrial inner membrane	cellular_component	6	Uqcr11;Uqcrq;Ghitm;Vdac3;Atp5mg;Ndufa9;Nipsnap1;Prkar2b;Immt;Atp5f1c;Atp5mf;Cox6c;Ndufb9;Mt-co2;Ndufb7;Slc25a3;Ndufv1;Hspd1;Slc25a4;Ndufb8;Ndufb5;Dnajc15;Ndufc2;Ndufs3;Ndufb10;Cox7c;Atp5pd;Uqcrfs1;Uqcc2;Mpc1;Mt-co3;Cox6b1;Sdhb;Cyc1;Cox5b;Ndufa4;Mt-co1;Uqcrc2;LOC103693430;Timm17a;Atp5f1a;Cox5a;Atp5f1d;Uqcr10;Atp5f1e;Atp5md;Sirt5;Ndufs7;Timm8b;Ckmt1;Uqcrb.1;Mdh2;Atp5pf;Uqcrh;Opa1;Higd1a;Vdac1;Got2;…	68	948	366	18561	2.22045e-16
GO:0005874	microtubule	cellular_component	7	Tubb5;Cct8;Klc1;Dync1h1;Fsd1;Map1lc3b;Map1a;Kif3a;Kif21a;Tubb3;Eml4;Tubb4b;Tpgs2;Dync1i2;AABR07046707;Map1lc3a;Stmn1;Tppp3;Dnm1l;Lrrc49;Kif1a;Clrn1;Lrpprc;Eml2;Dctn3;Cct2;Cct6a;Dync1li2;Map6;Cct3;Kif5a;Hspa8;Dync1i1;Fgf13;Jakmip1;Clasp2;Sybu;Apc;Tubb4a;Mapre3;Gsk3b;Tubb2a;Map2;AABR07031491;Mapt;Fez1;Tuba4a;Dync1li1;Fkbp4;Kif5c;Tubb2b;Kif2a;Map1b;Hsph1;Cct5;Synj1;Dctn1;Kif1b;Dynlrb1	59	948	271	18561	2.22045e-16
GO:0005515	protein binding	molecular_function	4	Prox1;Rgs6;Olfm2;Khdrbs1;Vamp1;Uqcrq;Klc1;Dync1h1;Rbfox2;Wasf1;Map1a;Kif3a;Capn2;Erc1;Gprasp1;Ywhaq;AABR07025010;Dbn1;Prkar2b;Gabbr1;Tubb3;Immt;Aplp1;Lhfpl5;Pak1;Actr2;Dync1i2;Chga;Fkbp1a;Erc2;AABR07046707;Gars;Map1lc3a;Aco2;Caskin1;Apbb1;Rims2;Csdc2;Dnm1l;Rab6a;Kif1a;Kcna1;Skp1;Mycbp2;Slc25a4;Cadps;Akap9;Rnf7;LOC108351137.1;Tle4;Cdh2;Gabbr2;Napa;Gnao1;Bsn;Cacna2d1;Cct6a;Epha5;Ank3;Dync1li2;Ldhb;…	210	948	2121	18561	3.33067e-16
GO:0030425	dendrite	cellular_component	6	Ica1;Cplx1;Brinp1;Map1lc3b;Map1a;Alcam;Capn2;Prkar2b;Tubb3;Pak1;Nrg1;Nap1l4;AABR07046707;Atxn10;Gng3;Elavl4;Kif1a;Kcna1;Magee1;Dner;Glrx3;Cdh2;Gabbr2;Atp2b2;Gnao1;Bsn;Epha5;Ank3;Map6;Kcnq3;Grin1;Kif5a;Hspa8;Fgf13;Syt4;Gria2;Sv2a;Zfp385a;Apc;Cpne6;Gripap1;Epha4;Nsg2;Calb1;Gsk3b;Ncdn;Rufy3;Camk2b;Map2;Ccng1;Homer2;Crmp1;Mapk8ip1;Ndfip1;Ache;Mapt;Zwint;Fez1;Pclo;Nell2;Cabp1;Kif5c;Atcay;Opa1;Map1b;Ck…	77	948	457	18561	3.33067e-16
GO:0005739	mitochondrion	cellular_component	6	Uqcr11;Ccdc136;Uqcrq;Ghitm;Vdac3;Map1lc3b;Atp5mg;Sars;Wasf1;LOC103694872;Ndufs2;Mt-nd6;Ndufa9;Nipsnap1;Cox8a;Immt;Atp5me;Gdap1;Acsl6;Sdhc;Dync1i2;Atp5f1c;Atp5mc3;Atp5mf;Usp15;Ndufv3.1;Ciapin1;Hsp90ab1;Idi1;Gars;Cox6c;Aco2;Ndufb9;Cox6a1;Ndufab1;Mt-co2;Ndufb7;Mt-nd2;Dnm1l;Slc25a3;Ndufv1;Ndufa5;Hspd1;Slc25a4;Lrpprc;Dlst;Ndufb8;Ndufb5;Dnajc15;Atp5po;Ndrg4;Ndufc2;Mrpl12;Ndufs3;Ndufb10;Mrps15;Higd2a;Mr…	185	948	1753	18561	3.33067e-16
GO:0043005	neuron projection	cellular_component	5	Klc1;Kif3a;Gabbr1;Syt5;Stmn1;Snap25;Kif1a;Nefl;Cdh2;Gabbr2;Gnao1;Epha5;Ank3;Slc17a7;Map6;Ctnnd2;Ank2;Sept5;Lypd6;Kcnq3;Kif5a;Hspa8;Pcp4;Syt4;Rph3a;AABR07051450;Gria2;Sv2a;Apc;Epha4;P2rx3;Calb1;Nrcam;Myh10;Vgf;Syt11;Myo5b;S100a1;Rasgrp2;Ncdn;Cdk16;Atp13a2;Cacng2;Pin1;Camk2b;Map2;Syt1;Homer2;Gpi;Cyfip2;Nefm;Stmn4;Scn2a;Ndufs7;Mapk8ip1;Ache;Gdi1;Mapt;Zwint;Pclo;Fkbp4;Tmod2;Ptprf;Kif5c;Atcay;Hsp90aa1…	82	948	459	18561	6.66134e-16
GO:0070062	extracellular exosome	cellular_component	7	Atp6ap1;Pgk1;Spag9;Psmb7;Cct8;Ghitm;Ube2v2;Vdac3;Atp5mg;Sars;Serpini1;Oxsr1;Alcam;Kif3a;Capn2;Rab10;Ppp2r1a;Prkar2b;Reep5;Eef1e1;Reep2;Rtn3;Tubb4b;LOC100912195;Pi4ka;Actr2;Psmc6;Atp5f1c;Rab2a;Mien1;Atp5mf;Psmb5;LOC100909840;Fkbp1a;Ddb1;Hsp90ab1;Efr3a;Gars;Ubac1;Lxn;Stmn1;Pitpna;Ndufb9;Mt-co2;Atp6v1d;Tppp3;Rims2;Slc25a3;Thsd7a;Hspd1;Dlst;Glrx3;Lad1;Atp5po;Psmd2;Usp14;Clasp1;Ndufb10;Atp2b2;Napa;Paf…	210	948	2430	18561	2.44249e-15
GO:0045202	synapse	cellular_component	3	Cacnb4;Ptprn;Cplx1;Cd24;Wasf1;Map1a;Erc1;Gabbr1;Nrg1;Erc2;Apbb1;Rims2;Kcna1;Syngr3;Usp14;Cdh2;Atp2b2;Bsn;Ank3;Slc17a7;Sept5;Lypd6;Grin1;Rph3a;Gria2;Sv2a;Apc;Calb1;Nrcam;Rasgrp2;Cdk16;Cacng2;Cyfip2;Mapk8ip1;Ndfip1;Ache;Ush1c;Pclo;Sparcl1;Atcay;Syt3;Map1b;Adgrl1;Olfm1;Synj1;Atp1a3;Scamp1;Dnajc6;Asic1;Clcn3;Rims1;Nrn1;Cadm1;Syn1;Nrxn1;Tln2	56	948	339	18561	5.77316e-15
GO:0014069	postsynaptic density	cellular_component	5	Pkp4;Map1a;Dbn1;Pja2;Pak1;Actr2;Erc2;Mt-nd2;Cdh2;Bsn;Ctnnd2;Ank2;Grin1;Snap91;Hspa8;Gria2;Clstn3;Epha4;Gsk3b;Mapk8ip2;Syt11;Camk2b;Map2;Nefh;Homer2;Nsf;Nefm;Mapt;Ywhaz;Pclo;Cabp1;Dst;Gap43;Sptbn1;Clstn1;Psd;Map1b;Adgrl1;Camk2g;Dnajc6;Rims1;Cadm1;Syn1;Epb41l3;Rtn4;Ncs1	46	948	249	18561	2.34257e-14
GO:0008017	microtubule binding	molecular_function	7	Fsd1;Map1lc3b;Map1a;Kif3a;AABR07025010;Kif21a;Eml4;Hdgfl3;Map1lc3a;Dnm1l;Kif1a;LOC108351137.1;Eml2;Clasp1;Pafah1b1;Map6;Kif5a;Dync1i1;Fgf13;Jakmip1;Clasp2;Sybu;Apc;Mapre3;Apc2;Ccser2;Map2;AABR07031491;LOC108351137;Mapt;Dst;Kif5c;Ccdc88a;Opa1;Kif2a;Map1b;Reep1;Dctn1;Kif1b;Jakmip2;Mtcl1;Map9;LOC108348122;Dpysl5;Vapa	45	948	253	18561	1.80744e-13
GO:0005737	cytoplasm	cellular_component	5	Prox1;Rgs6;Impdh1;Spag9;Uchl1;Psmb7;Olfm2;Khdrbs1;Tubb5;Cct8;Pkp4;Ube2v2;Cplx1;Klc1;Ddx24;Dync1h1;Foxp1;Rbfox2;Fsd1;Btbd1;Nnat;Brinp1;Map1lc3b;Sars;Oxsr1;Wasf1;Capn2;Erc1;Atp6v1b2;Gprasp1;Ywhaq;Mtmr6;AABR07025010;Dbn1;Pja2;Cxxc5;Prkar2b;Gabbr1;Ankrd34b;Tubb3;Agap3;Mllt11;Eml4;Eef1e1;Birc6;Hdgfl3;Pak1;Eprs;Tubb4b;LOC100912195;Pi4ka;Actr2;Zfp804a;Tpgs2;Rgs9;Nrg1;Dync1i2;Gdap1l1;Psmb5;LOC100909840;F…	356	948	5030	18561	3.74478e-13
GO:0008021	synaptic vesicle	cellular_component	4	Ptprn;Rab3a;Vdac3;Dmxl2;Gabbr1;Slc17a6;Kif1a;Syngr3;Stx1b;Rabac1;Slc17a7;Sept5;Grin1;Snap91;Hspa8;Syt4;Rph3a;Gria2;Sv2a;Sept6;Syt11;Cdk16;Syt1;Rab15;Atp6v0a1;Vdac1;Syt2;Clcn3;Vdac2;Cadm1;Syn1;Myo5a	32	948	139	18561	4.32432e-13
GO:0046034	ATP metabolic process	biological_process	4	Atp5mg;Atp6v1b2;Atp5me;Atp5f1c;Atp5mf;Atp5po;Atp5pd;Atp1b1;Hspa8;AABR07051450;Guk1;Vcp;Atp5f1a;Atp6v1a;Atp5f1d;Atp5f1e;Kif5c;Atp5pf;Atp5mc1;Ola1;Atp5f1b;Fam20c	22	948	68	18561	1.27509e-12
GO:0030426	growth cone	cellular_component	5	Klc1;Dbn1;Pak1;Zfp804a;Dync1i2;Erc2;Apbb1;Elavl4;Usp9x;Nefl;Fgf13;Gria2;Cnr1;Apc;Myh10;Gsk3b;Dpysl3;Rufy3;Crmp1;Snx18;Mapt;Fez1;Pclo;Tmod2;Exoc3;Ptprf;Gap43;Map1b;Adgrl1;Eno1;Crtac1;Nptxr;Stmn2	33	948	154	18561	1.58462e-12
GO:0048471	perinuclear region of cytoplasm	cellular_component	6	Ica1;Spag9;Pkp4;Sez6;Dbn1;Prkar2b;Aplp1;Syt5;Chga;Rab2a;Atxn10;Snap25;Apbb1;Tppp3;Dnm1l;Magee1;Lrpprc;Bicd1;Dctn3;Pafah1b1;Epha5;Map6;RGD1561916;Ank2;Kif5a;Hspa8;Dync1i1;Alg2;Syt4;AABR07051450;Sncg;Prdx5;Apc;Ubr5;Tpd52;Vcp;Mapre3;Gsk3b;Optn;Apc2;Syt11;Myo5b;Ccng1;Cyfip2;Rab3ip;Epn3;Eif4a2;Tfrc;Mapk8ip1;Ndfip1;Ache;Kcnh2;Atp2a2;Ywhaz;Akap6;Pclo;Rab15;Ntm;Cabp1;Fkbp4;Nme1;Exoc3;Dst;Trappc2l;Hsp90aa…	76	948	646	18561	8.03846e-12
GO:0005753	mitochondrial proton-transporting ATP synthase complex	cellular_component	7	Atp5mg;Atp5me;Atp5f1c;Atp5mf;Atp5po;Atp5pd;Atp5if1;LOC103693430;Atp5f1a;Atp5f1d;Atp5f1e;Atp5md;Atp5pf;Atp5mc1;Atp5f1b;Mt-atp6	16	948	37	18561	8.85703e-12
GO:0043195	terminal bouton	cellular_component	6	Vamp1;Rab3a;Cplx1;LOC100909840;Erc2;Napa;Sept5;Grin1;Snap91;Hspa8;Gria2;Sv2a;P2rx3;Calb1;Aak1;Syt11;Syt1;Pclo;Stx7;Pvalb;Atp6v0a1;Prph;Synj1;Syt2;Scamp1;Syn1	26	948	107	18561	1.84311e-11
GO:0007399	nervous system development	biological_process	6	Rbfox2;Prps1;Dbn1;Rgs9;Nrg1;Atxn10;Srrm4;Sox11;Pcdha6;Ank2;Bend6;Actl6b;Smarcd1;Gsk3b;Dpysl3;Camk2b;Ngrn;Ptprr;Scn2a;Ndufv2;Smarca4;Ptprf;Hes6;Gap43;Fnbp1l;Fgf18;Kif2a;Map1b;Olfm1;Camk2g;Brinp2;Gata3;Nrn1;Scn3a;Rbfox1;Mafb;Ntrk3;Rbfox3;Elavl3;Rtn4	40	948	236	18561	1.9364e-11
GO:0005751	mitochondrial respiratory chain complex IV	cellular_component	6	Cox8a;Cox6c;Cox6a1;Mt-co2;Cox7c;Uqcrfs1;Mt-co3;Cox5b;Ndufa4;Mt-co1;Uqcrc2;Cox5a;Cox4i1	13	948	24	18561	2.19339e-11
GO:0016887	ATPase activity	molecular_function	9	Dync1h1;Atp5mg;Kif3a;Kif21a;Atp5me;Atp5f1c;Atp5mf;LOC100909840;Kif1a;Atp5po;Atp5pd;Atp1b1;Kif5a;Hspa8;Hspa9;Ddx25;Vcp;Hspa4;Myh10;Atp5f1a;Myo5b;Atp13a2;Atp5f1d;Atp5f1e;Nsf;Hspa4l;Smarca4;Kif5c;Atp5pf;Hsp90aa1;Kif2a;Hsph1;Ola1;Kif1b;Atp5f1b;Mt-atp6;Atp6v1g2	37	948	209	18561	2.98753e-11
GO:0005829	cytosol	cellular_component	6	Pgk1;Rgs6;Ica1;Spag9;Uchl1;Psmb7;Rab6b;Vamp1;Cct8;Rab3a;Gnl3l;Klc1;Rbfox2;Btbd1;Lsamp;Ttc3;Map1lc3b;Sars;Flywch1;Oxsr1;Map1a;Capn2;Atp6v1b2;Gprasp1;Ppp2r1a;AABR07025010;Kif21a;Cxxc5;Agap3;Mllt11;Eef1e1;Hdgfl3;Pak1;Eprs;Trappc10;Actr2;Gdap1;Elmod1;Mien1;Kidins220;Fkbp1a;Stard10;Usp15;Efr3a;Gars;Map1lc3a;Ubac1;Stmn1;Atxn10;Ndufab1;Cdc42ep2;Elavl4;Dnm1l;Gsk3a;Smyd2;Rab6a;Kif1a;Kcna1;Ndufv1;Skp1;Hspd…	249	948	3336	18561	4.77148e-11
GO:0030054	cell junction	cellular_component	3	Ica1;Impdh1;Olfm2;Vamp1;Ptprn;Pkp4;Pja2;Gabbr1;Slc17a6;Syt5;Erc2;Rims2;Dnm1l;Kcna1;Cadps;Cdh2;Gabbr2;Atp2b2;Mrps18b;Rabac1;Bsn;Ank3;Slc17a7;Ctnnd2;Lypd6;Grin1;Syt4;Rph3a;Schip1;Gria2;Sv2a;Gripap1;Syt11;Rasgrp2;Cdk16;Cacng2;Rufy3;Espn;Syt1;Homer2;Kcnc3;Ptprr;Ndfip1;Ache;Pclo;Gap43;Atcay;Clstn1;Lrrtm3;Map1b;Adgrl1;Olfm1;Syt2;Rims1;Nrn1;Syn1;Nrxn1;Tln2;Faim2;Ncs1	60	948	472	18561	6.32623e-11
GO:0008137	NADH dehydrogenase (ubiquinone) activity	molecular_function	8	Ndufs2;Mt-nd6;Ndufb7;Mt-nd2;Ndufv1;Ndufa5;Ndufb8;Ndufs3;Ndufs7;Mt-nd3;Ndufv2;Mt-nd4;Ndufa12;Mt-nd1	14	948	33	18561	2.46448e-10
GO:0032981	mitochondrial respiratory chain complex I assembly	biological_process	9	Ndufa9;Ndufb9;Ndufab1;Ndufb7;Ndufa5;Ndufb8;Ndufb5;Ndufc2;Ndufb10;Ndufb6;Ndufaf5;Ndufs7;Ndufb2;Ndufs5;Ndufa8;LOC108348144;Ndufb3	17	948	54	18561	7.49189e-10
GO:0007269	neurotransmitter secretion	biological_process	6	Rims2;Cltb;Snap91;Syt4;Syt1;Ppfia3;Rab15;Nrxn2;Stxbp1;Syt2;Rims1;Syn1;Nrxn1	13	948	30	18561	7.89954e-10
GO:0000226	microtubule cytoskeleton organization	biological_process	7	Map1a;AABR07025010;Tubb3;Eml4;Nefl;LOC108351137.1;Eml2;Clasp1;Dync1li2;Map6;Tuba1b;Tacc2;Clasp2;Apc2;Map2;Nefh;Nefm;Crmp1;LOC108351137;Mapt;Dync1li1;Dst;Kif2a;Map1b;Camsap2;Map7d2	26	948	127	18561	1.04603e-09
GO:0004129	cytochrome-c oxidase activity	molecular_function	6	Cox8a;Cox6c;Cox6a1;Mt-co2;Cox7c;Mt-co3;Cox5b;Cox7a2l2;Ndufa4;Mt-co1;Cox5a;Cox4i1;Cox7b	13	948	31	18561	1.29702e-09
GO:0007026	negative regulation of microtubule depolymerization	biological_process	10	Map1a;RGD1305733;Eml4;Hdgfl3;Clasp1;Fgf13;Clasp2;Apc;Apc2;Map2;Map1b;Camsap2;Stmn2	13	948	31	18561	1.29702e-09
GO:0031175	neuron projection development	biological_process	7	Cd24;Wasf1;Hdgfl3;Stmn1;Atxn10;Atp8a2;Gnao1;Lingo1;Ncam1;Apc;Myh10;Gsk3b;Ncdn;Cdk16;Map2;Nefh;Cyfip2;Stmn4;Mapt;Herc1;Atcay;Psd;Stmn3;Nrxn1;Nptxr;Fry;Vapa;Stmn2;Rgma	29	948	157	18561	1.47125e-09
GO:0098793	presynapse	cellular_component	4	Gabbr1;Pak1;Slc17a6;Zfp804a;Snap25;Hip1;Kif1a;Cadps;Cltb;Bsn;Syt11;Rab15;Nrxn2;Stxbp1;Syt3;Synj1;Syn1;Park7	18	948	65	18561	2.43641e-09
GO:0016020	membrane	cellular_component	3	Pgk1;Rgs6;Uchl1;Khdrbs1;Ptprn;Gnl3l;Klc1;Ddx24;Cd24;Map1lc3b;Erc1;Atp6v1b2;Asphd2;Nipsnap1;Dbn1;Gabbr1;Agap3;Immt;Aplp1;Birc6;Lhfpl5;Pak1;Eprs;Pi4ka;Actr2;Gdap1;Acsl6;Psmc6;Atp5f1c;Rab2a;Atp5mc3;Fkbp1a;Erc2;Stard10;AABR07046707;Hsp90ab1;Snx10;Stmn1;Atxn10;Caskin1;Cdc42ep2;Mt-co2;Atp6v1d;Elavl4;Dnm1l;Slc25a3;Rab6a;Dynll2;Clrn1;Mycbp2;Hspd1;Lrpprc;Dlst;Lrp11;Usp9x;Pcdha6;Atp8a2;Bicd1;Psmd2;Cdh2;Cla…	209	948	2799	18561	3.06554e-09
GO:0015631	tubulin binding	molecular_function	6	Klc1;Map1lc3b;Map1a;Hdgfl3;Stmn1;Tppp3;Tpr;Eml2;Agtpbp1;Map2;Stmn4;Map1b;Dctn1;Stmn3;Ncald;Stmn2	16	948	53	18561	4.71732e-09
GO:0015986	ATP synthesis coupled proton transport	biological_process	13	Atp5mg;Atp5me;Atp5f1c;Atp5mc3;Atp5pd;Atp5f1a;Atp5f1d;Atp5f1e;Atp5pf;Atp6v0a1;Atp5mc1;Atp5f1b;Mt-atp6	13	948	34	18561	5.05697e-09
GO:0007409	axonogenesis	biological_process	9	Uchl1;Rab3a;Map1a;Stmn1;Pitpna;Atp8a2;Ank3;Snap91;Lingo1;Apc;Atl1;Nrcam;Myh10;Gsk3b;Pak3;Map2;Mapt;Dst;Map1b;Slitrk3;Lrfn5;Rtn4;Ndn	23	948	109	18561	5.17826e-09
GO:0005750	mitochondrial respiratory chain complex III	cellular_component	6	Uqcrq;Uqcrfs1;Cyc1;Mt-co1;Uqcrc2;Uqcr10;Uqcrb.1;Uqcrh;Uqcrc1	9	948	15	18561	8.63405e-09
GO:1902600	proton transmembrane transport	biological_process	9	Uqcr11;Uqcrq;Cox8a;Cox6c;Cox6a1;Mt-co2;Slc25a3;Cox7c;Uqcrfs1;Mt-co3;Cox7a2l2;Cox5a;Uqcrb.1;Uqcrh;Cox4i1;Cox7b;Atp6v1g2	17	948	66	18561	2.23846e-08
GO:0005200	structural constituent of cytoskeleton	molecular_function	4	Tubb5;Tubb3;Tubb4b;Actr2;Nefl;Ank3;Ank2;Tuba1b;Tubb4a;Tubb2a;Nefh;Tuba1a;Tuba4a;Sptbn1;Tubb2b;Frmd3;Tln2;Epb41l3	18	948	74	18561	2.29905e-08
GO:0007017	microtubule-based process	biological_process	4	Tubb5;Tubb3;Tubb4b;Dynll2;Dctn3;Kif5a;Tubb4a;Tubb2a;Kifap3;Tuba1a;Mapt;Tuba4a;Tubb2b	13	948	39	18561	3.48716e-08
GO:0005856	cytoskeleton	cellular_component	6	LOC100361457;Pkp4;Dync1h1;Fsd1;Wasf1;Actg1;Dbn1;Tubb3;Eml4;Dync1i2;LOC100909840;Erc2;Snx10;Cdc42ep2;Elavl4;Lrrc49;Lrpprc;Cfl2;Actb;Ank3;Dync1li2;Ank2;Evl;Sept6;Mapre3;Camk2b;Nefh;Kcnc3;Nefm;Rhov;Strbp;Ppp2r2b;Cabp1;MAST1;Tmod2;Afap1;Hsbp1;Fnbp1l;Map1b;Mtcl1;Fhod3;Tnik;Syn1;Frmd3;Tln2;Epb41l3	46	948	381	18561	5.4485e-08
GO:0099132	ATP hydrolysis coupled cation transmembrane transport	biological_process	8	Atp5mg;Atp5f1c;Atp5po;Atp2b2;Atp5pd;Atp5f1a;Atp13a2;Atp5f1d;Atp5f1e;Atp2a2;Atp5f1b	11	948	28	18561	5.61091e-08
GO:0046933	proton-transporting ATP synthase activity, rotational mechanism	molecular_function	10	Atp6ap1;Atp5mg;Atp5f1c;Atp5mc3;Atp5po;Atp5pd;Atp5f1a;Atp5f1d;Atp5f1e;Atp5mc1;Atp5f1b	11	948	29	18561	8.62343e-08
GO:0044297	cell body	cellular_component	4	Cct8;Nrg1;Gng3;Gnao1;Cct2;Cct6a;Cct3;Epha4;Calb1;Gsk3b;Syt11;Dpysl3;Map2;Gsto1;Mapk8ip1;Mapt;Cct5;Park7;Acot7	19	948	90	18561	1.09472e-07
GO:0030672	synaptic vesicle membrane	cellular_component	4	Ica1;Vamp1;Slc17a6;Syt5;Dnm1l;Syngr3;Cltb;Slc17a7;Rph3a;Gria2;Sv2a;Syt11;Syt1;Vamp2;Syt2;Scamp1;Syn1	17	948	73	18561	1.12185e-07
GO:0016079	synaptic vesicle exocytosis	biological_process	9	Rab3a;Cplx1;Syt5;Syt4;Syt11;Syt1;Syt3;Sytl2;Stx7;Vamp2;Adgrl1;Syt2	12	948	36	18561	1.17892e-07
GO:0050885	neuromuscular process controlling balance	biological_process	7	Rbfox2;Jph3;Clrn1;Nefl;Atp2b2;Pafah1b1;Myh10;Aldh1a3;Camk2b;Ush1c;Gpr88;Herc1;Nrxn1;Rbfox1;Myo5a	15	948	58	18561	1.41781e-07
GO:0006120	mitochondrial electron transport, NADH to ubiquinone	biological_process	8	Ndufb9;Mt-nd2;Ndufv1;Ndufb8;Ndufv2;Ndufa8;Mt-nd4;Dld	8	948	15	18561	2.09963e-07
GO:0043204	perikaryon	cellular_component	5	Ptprn;Serpini1;Gabbr1;Kcna1;Gabbr2;Ctnnd2;Kif5a;Hspa8;Gria2;Epha4;Resp18;Rufy3;Camk2b;Nefh;Kcnc3;Nefm;Ckmt1;Nell2;Map1b;Got2;Olfm1;Cacna1h;Ptpn5;Rbfox3	24	948	142	18561	2.17123e-07
GO:0048786	presynaptic active zone	cellular_component	4	Erc1;Erc2;Rims2;Cdh2;Bsn;Slc17a7;Sv2a;Ppfia3;Pclo;Rims1;Syn1	11	948	32	18561	2.792e-07
GO:0044183	protein binding involved in protein folding	molecular_function	3	Cct8;Hspd1;Cct2;Cct6a;Cct3;Hspa8;Hspa9;Hspa4;Pfdn2;Hspa4l;Hsph1;Cct5;Pfdn1	13	948	46	18561	3.13054e-07
GO:0006123	mitochondrial electron transport, cytochrome c to oxygen	biological_process	10	Cox8a;Cox6a1;Cox7c;Mt-co3;Cox5b;Mt-co1;Cox5a;LOC100363502;Cox4i1	9	948	21	18561	3.83741e-07
GO:0042734	presynaptic membrane	cellular_component	5	Gabbr1;Erc2;Apbb1;Rims2;Kcna1;Cdh2;Snap91;Gria2;Cnr1;Syt1;Kcnc3;Ache;Adgrl1;Rims1;Nrxn1	15	948	65	18561	7.06567e-07
GO:0009060	aerobic respiration	biological_process	8	Cox6a1;Mt-co3;Sdhb;Mt-co1;Uqcr10;Ndufs7;Uqcrb.1;Mdh2;Uqcrh;Mt-nd4;Uqcrc1	11	948	35	18561	7.83941e-07
GO:0015630	microtubule cytoskeleton	cellular_component	7	RGD1305733;Kif3a;AABR07025010;Tubb3;Eml4;Cdc42ep2;Dnm1l;Mycbp2;LOC108351137.1;Eml2;Sept5;Jakmip1;Tacc2;Sept6;Mapre3;Apc2;Ccser2;Cdk16;Map2;AABR07031491;LOC108351137;Kifap3;Strbp;Mapt;Dst;Map9;Map7d2;Vapa	28	948	198	18561	9.91863e-07
GO:0019894	kinesin binding	molecular_function	6	Spag9;Kif3a;AABR07046707;Kif5a;Jakmip1;Sybu;Mapk8ip2;Mapk8ip1;Kifap3;Atcay;Clstn1;Klc2	12	948	43	18561	1.03714e-06
GO:0007420	brain development	biological_process	6	Nnat;Dbn1;Slc17a6;Nrg1;Dync1i2;Id4;Foxg1;Stmn1;Kcna1;Ndrg4;Cdh2;Atp2b2;Napa;Dync1i1;Syt4;Rph3a;Tspan2;Myh10;Mdga1;Nefh;Syt1;Ccng1;Oxct1;Hmgcs1;Bag6;Kcnh2;Ckmt1;Mapt;Ppp2r2b;Tmem132a;Ckb;Adgrl1;Synj1;Cadm1;Acat1;Pafah1b3	36	948	295	18561	1.17311e-06
GO:0048167	regulation of synaptic plasticity	biological_process	9	Jph3;Rims2;Atp2b2;Ctnnd2;Grin1;Ncam1;P2rx3;Calb1;Vgf;Ywhag;Cabp1;Rims1	12	948	45	18561	1.76917e-06
GO:0045261	proton-transporting ATP synthase complex, catalytic core F(1)	cellular_component	6	Atp5f1c;Atp5f1a;Atp5f1d;Atp5f1e;Atp5f1b	5	948	6	18561	1.97715e-06
GO:0000275	mitochondrial proton-transporting ATP synthase complex, catalytic core F(1)	cellular_component	7	Atp5f1c;Atp5f1a;Atp5f1d;Atp5f1e;Atp5f1b	5	948	6	18561	1.97715e-06
GO:0032051	clathrin light chain binding	molecular_function	6	Caly;Hip1;Nsg2;Cltc;Nsg1	5	948	6	18561	1.97715e-06
GO:1904115	axon cytoplasm	cellular_component	6	Kif3a;Kif1a;Nefl;Pafah1b1;Bsn;Map6;Dync1i1;Sybu;Dst;Kif1b;Sod1	11	948	39	18561	2.60933e-06
GO:0006099	tricarboxylic acid cycle	biological_process	5	Sdhc;Aco2;Dlst;Pdhb;Sdhb;Idh3a;Idh3g;Pdha1;Mdh2;Mdh1	10	948	32	18561	2.65628e-06
GO:0003924	GTPase activity	molecular_function	9	Tubb5;Rab3a;Gnl3l;Rab10;Tubb3;Agap3;Tubb4b;Rab2a;Dnm1l;Rab6a;Dnm1;Gnao1;Sept5;Tuba1b;Eef1a2;Sept6;Atl1;Tubb4a;Eif2s3y;Tubb2a;Gng2;Dnm3;Agap1;Rhov;Tuba1a;Rab15;Tuba4a;Opa1;Tubb2b;Rab33a;Hras;Kras;Eef2	33	948	268	18561	2.66198e-06
GO:0060052	neurofilament cytoskeleton organization	biological_process	8	Nefl;Atp8a2;Ina;Nefh;Nefm;Sod1	6	948	10	18561	3.0743e-06
GO:0005868	cytoplasmic dynein complex	cellular_component	6	Dync1h1;Dync1i2;Tpr;Dync1li2;Dync1i1;Dync1li1;Dynlt1;Dctn1;Dynlrb1	9	948	26	18561	3.23597e-06
GO:0051493	regulation of cytoskeleton organization	biological_process	8	Capn2;Stmn1;Mycbp2;Stmn4;Afap1;Dynlt1;Stmn3;Stmn2	8	948	20	18561	3.26823e-06
GO:0005525	GTP binding	molecular_function	8	Rab6b;Tubb5;Rab3a;Gnl3l;Rab10;Tubb3;Agap3;Tubb4b;Rab2a;Dnm1l;Rab6a;Gnao1;Sept5;Tuba1b;Eef1a2;Sept6;Atl1;Tubb4a;Eif2s3y;Tubb2a;Nolc1;Arl8a;Agap1;Rhov;Tuba1a;Rab15;Tuba4a;Dync1li1;Fkbp4;Nme1;Hsp90aa1;Opa1;Tubb2b;Arl8b;Rab33a;Hras;Kras;Ola1;Eef2	39	948	348	18561	3.57978e-06
GO:0016192	vesicle-mediated transport	biological_process	6	Spag9;Vamp1;Rab10;Agap3;Rtn3;Rab6a;Kif1a;Rabac1;Kif5a;Hspa8;Smap2;Necap1;Asap1;Rabep1;Optn;Myo5b;Ap2m1;Nsf;Mapk8ip1;Agap1;Stx7;Kif1b;Myo5a	23	948	157	18561	4.94389e-06
GO:0017075	syntaxin-1 binding	molecular_function	7	Cplx1;Snap25;Syt4;Sybu;Syt1;Nsf;Stxbp1;Myo5a	8	948	21	18561	5.0433e-06
GO:0005886	plasma membrane	cellular_component	4	Rgs6;Uchl1;Ptprn;Slc12a7;LOC100361457;Pkp4;Cd24;Scn9a;Jph3;Lsamp;Cdh7;Ggt7;Capn2;Atp6v1b2;Rab10;Actg1;Kif21a;Nrsn2;Dbn1;Pja2;Prkar2b;Gabbr1;Aplp1;Lhfpl5;Reep2;Pak1;Pi4ka;Zfp804a;Rgs9;Nrg1;Syt5;Rgs17;Efr3a;Ubac1;Atxn10;Cdc42ep2;Snap25;Apbb1;Dnm1l;Cnrip1;Ngfr;Magee1;Clrn1;Hspd1;Dnm1;Dlst;Stx1b;Dner;Ube2ql1;Cltb;Pdap1;Pcdha6;Atp8a2;Atp5po;Actb;Cdh2;Atp2b2;Napa;Rabac1;Rgs10;Epha5;Ank3;Ank2;Sept5;Lypd…	200	948	2932	18561	5.71805e-06
GO:0019905	syntaxin binding	molecular_function	6	Vamp1;Cplx1;Cplx2;Syt5;Napa;Sept5;Syt4;Rph3a;Syt11;Syt1;Nsf;Syt3;Sytl2;Stx7;Vamp2;Syt2	16	948	86	18561	6.28875e-06
GO:0061564	axon development	biological_process	8	Tspan2;Nefh;Nefm;Gap43;Dynlt1;Camsap2	6	948	11	18561	6.47022e-06
GO:0031110	regulation of microtubule polymerization or depolymerization	biological_process	8	Stmn1;Clasp2;Stmn4;Mapt;Dst;Stmn3	6	948	11	18561	6.47022e-06
GO:0044295	axonal growth cone	cellular_component	6	Dbn1;Clasp2;Apc;Epha4;Mapk8ip1;Mapt;Fkbp4;Dynlt1;Olfm1;Nrxn1	10	948	35	18561	6.57207e-06
GO:0060077	inhibitory synapse	cellular_component	4	Rims2;Iqsec3;Bsn;Syt11;Pclo;Clcn3;Rims1;Nrxn1	8	948	22	18561	7.57091e-06
GO:0005875	microtubule associated complex	cellular_component	4	Map1lc3b;Map1a;Dctn3;Pafah1b1;Map2;Mapt;Map1b;Kif1b	8	948	22	18561	7.57091e-06
GO:0010976	positive regulation of neuron projection development	biological_process	11	Ube2v2;Cd24;Serpini1;Dbn1;Zfp804a;Nrg1;Acsl6;Apbb1;Atp8a2;Ndrg4;Pcp4;Cnr1;Ppp2r5b;Dpysl3;Camk2b;Fez1;Nme1;Dynlt1;Ptpn5;Stmn2;Rgma	21	948	139	18561	7.74555e-06
GO:0048791	calcium ion-regulated exocytosis of neurotransmitter	biological_process	10	Syt5;Rims2;Syt4;Rph3a;Syt11;Syt1;Syt3;Sytl2;Syt2;Rims1	10	948	36	18561	8.68556e-06
GO:0097060	synaptic membrane	cellular_component	4	Olfm2;Nipsnap1;Gabbr1;Akap9;Bsn;Grin1;Gria2;Ndufs7;Olfm1;Synj1;Eno1	11	948	44	18561	9.4423e-06
GO:0021766	hippocampus development	biological_process	5	Uqcrq;Slc17a6;Id4;Kcna1;Usp9x;Nefl;Pafah1b1;Epha5;Kif5a;Fgf13;Gsk3b;Nefh;Nefm;Fez1;Nme1;Ywhae	16	948	89	18561	9.94574e-06
GO:0007018	microtubule-based movement	biological_process	5	Klc1;Dync1h1;Kif3a;Kif21a;Dync1i2;Kif1a;Dync1li2;Kif5a;Dync1i1;Cltc;Dync1li1;Kif5c;Kif2a;Kif1b;Dynlrb1	15	948	80	18561	1.10364e-05
GO:0010975	regulation of neuron projection development	biological_process	10	Zfp804a;Snap25;Gsk3b;Pak3;Ptprf;Ccdc88a;Gata3;Ncs1	8	948	23	18561	1.10901e-05
GO:1903861	positive regulation of dendrite extension	biological_process	12	Rims2;Syt4;Cpne6;Syt1;Syt3;Syt2;Cpne9;Rims1	8	948	23	18561	1.10901e-05
GO:0003774	motor activity	molecular_function	9	Klc1;Dync1h1;Dync1i2;Dync1li2;Myh10;Myo5b;Pin1;Gpr88;Dynlt1;Dctn1;Dynlrb1;Myo5a	12	948	53	18561	1.12493e-05
GO:0008121	ubiquinol-cytochrome-c reductase activity	molecular_function	6	Uqcr11;Uqcrq;Uqcrfs1;Uqcr10;Uqcrb.1;Uqcrh	6	948	12	18561	1.23799e-05
GO:0044325	ion channel binding	molecular_function	5	Ywhaq;Fkbp1a;Rims2;Akap9;Fkbp1b;Ank3;Ank2;Kcnq3;Fgf13;Ap2m1;Ywhaz;Akap6;Cabp1;Hsp90aa1;Calm1;Vdac1;Rims1;S100a10;Ywhae	19	948	122	18561	1.33135e-05
GO:0015991	ATP hydrolysis coupled proton transport	biological_process	11	Atp6ap1;Atp6v1b2;Atp5mc3;Atp6v0b;Atp6v1a;Atp6v1e1;Atp6v0c;Atp6v0a1;Atp5mc1;Atp1a3	10	948	38	18561	1.47171e-05
GO:0061003	positive regulation of dendritic spine morphogenesis	biological_process	11	Dbn1;Actr2;AABR07046707;Dnm1l;Pafah1b1;Pak3;Camk2b;Opa1	8	948	24	18561	1.58924e-05
GO:0000166	nucleotide binding	molecular_function	5	Impdh1;Dync1h1;Vdac3;Tubb3;Agap3;Gars;Rab6a;Hspd1;Rcan2;Atp2b2;Elavl2;Dync1li2;Hspa8;Eef1a2;Sept6;Acly;Myh10;Gsk3b;Sephs2;Atp6v1a;Cdk16;Camk2b;Arl8a;Nsf;Pfkm;Acvr2a;Hspa4l;AABR07044711;Agap1;Kras;Vdac1;Atp1a3;Hint1;Vdac2;Rbfox1;Ntrk3;Myo5a	37	948	345	18561	1.70844e-05
GO:0045773	positive regulation of axon extension	biological_process	8	Dbn1;Pak1;Nrg1;Islr2;Gsk3b;Myo5b;Rufy3;Gdi1;Mapt;Map1b	10	948	39	18561	1.88921e-05
GO:0031966	mitochondrial membrane	cellular_component	5	Mt-nd6;Ndufa9;Gabbr1;Dnm1l;Ndufs3;Uqcrfs1;Sdhb;Ndufb6;Mapk8ip1;Atcay;Opa1;Acsl4;Atp5f1b;Ndufa6;Cox4i1;LOC108348144;Mt-nd1	17	948	104	18561	1.96284e-05
GO:0003777	microtubule motor activity	molecular_function	10	Klc1;Dync1h1;Kif3a;Kif21a;Kif1a;Dync1li2;Kif5a;Dync1i1;Dync1li1;Kif5c;Kif2a;Kif1b;Klc2	13	948	65	18561	2.05048e-05
GO:0005883	neurofilament	cellular_component	8	Nefl;Pcp4;Ina;Nefh;Nefm;Prph	6	948	13	18561	2.19963e-05
GO:0003954	NADH dehydrogenase activity	molecular_function	6	Ndufs2;Ndufa9;Ndufs3;Ndufs7;Mt-nd4;Mt-nd1	6	948	13	18561	2.19963e-05
GO:0051082	unfolded protein binding	molecular_function	5	Cct8;Hsp90ab1;Hspd1;Cct2;Cct6a;Cct3;Hspa8;Hspa9;Hspa4;Pfdn2;Hspa4l;Pfdn6;Hsp90aa1;Hsph1;Cct5;Scg5;Pfdn1	17	948	105	18561	2.23235e-05
GO:0006754	ATP biosynthetic process	biological_process	12	LOC103694872;Atp5f1c;Atp5mf;Atp5f1a;Atp5f1d;AABR07044711;Aldoa;Atp5f1b	8	948	25	18561	2.23284e-05
GO:0000149	SNARE binding	molecular_function	5	Vamp1;Cplx1;Syt5;Stx1b;Napa;Syt4;Gria2;Syt11;Syt1;Exoc3;Syt3;Stx7;Myo5a	13	948	66	18561	2.43542e-05
GO:0030276	clathrin binding	molecular_function	5	Syt5;Dnm1l;Hip1;Snap91;Syt4;Rph3a;Syt11;Syt1;Syt3;Sytl2;Syt2;Ncald	12	948	57	18561	2.47013e-05
GO:0019901	protein kinase binding	molecular_function	7	Slc12a7;Cd24;Prkar2b;Pak1;Mt-nd2;Ppme1;Cadps;Stx1b;Bicd1;Cdh2;Mapk6;Ank2;Kcnq3;Atp1b1;Snap91;Eef1a2;Gria2;Sv2a;Apc;Mapre3;Gsk3b;Mapk8ip2;Camk2b;Nefh;Cltc;Nsf;Ptprr;Mapk8ip1;Pgam1;Rhov;Mapt;Ywhaz;Nme1;Hsp90aa1;Calm1;Cacnb3;Kif2a;Vdac1;Dctn1;Eef2;Rims1;Syn1;Rps6ka3;Ptpn5;Myo5a	45	948	462	18561	2.58757e-05
GO:0006122	mitochondrial electron transport, ubiquinol to cytochrome c	biological_process	8	Uqcrq;Cyc1;Uqcr10;LOC100363502;Uqcrb.1;Uqcrh;Uqcrc1	7	948	19	18561	2.6002e-05
GO:0043198	dendritic shaft	cellular_component	5	Sez6;Dbn1;Prkar2b;Gabbr1;Zfp804a;AABR07046707;Hspa8;Gria2;Epha4;Gsk3b;Map2;Nsf;Asic1	13	948	67	18561	2.88212e-05
GO:0043197	dendritic spine	cellular_component	7	Sez6;Dbn1;Prkar2b;Gabbr1;Zfp804a;Apbb1;Rgs10;Grin1;Hspa8;Gria2;Asap1;Epha4;P2rx3;Calb1;Myh10;Gsk3b;Syt11;Myo5b;Espn;Psd;Map1b;Asic1	22	948	163	18561	2.94064e-05
GO:0007416	synapse assembly	biological_process	6	Nrg1;Erc2;Cdh2;Bsn;Clstn3;Nrcam;Ache;Mapt;Pclo;Nrxn2;Map1b;Cadm1;Nrxn1	13	948	68	18561	3.39878e-05
GO:0001786	phosphatidylserine binding	molecular_function	6	Syt5;Sestd1;Hspa8;Syt4;Asap1;Cpne6;Syt1;Gap43;Syt3;Sytl2;Syt2	11	948	50	18561	3.47222e-05
GO:0031045	dense core granule	cellular_component	9	Syt5;Scg2;Cadps;Syt4;Syt1;Sod1	6	948	14	18561	3.68294e-05
GO:0008088	axo-dendritic transport	biological_process	9	Klc1;Bsn;Hspa8;Nefm;Mapt;Klc2	6	948	14	18561	3.68294e-05
GO:0060076	excitatory synapse	cellular_component	4	Dbn1;Slc17a6;Bsn;Slc17a7;Grin1;Syt11;Syt1;Ntm;Ptprf	9	948	34	18561	3.75478e-05
GO:0019228	neuronal action potential	biological_process	7	Scn9a;Kcna1;Ank3;Scn1a;P2rx3;Scn2a;Gpr88;Cacna1h;Scn3a	9	948	34	18561	3.75478e-05
GO:0006811	ion transport	biological_process	6	Atp6v1b2;Lhfpl5;Atp5f1c;Atp5mc3;Atp2b2;Cacna2d1;Slc17a7;Atp6v0b;P2rx3;Atp6v1a;Cacng2;Atp6v1e1;Atp6v0c;Vdac1;Atp1a3;Asic1;Clcn3	17	948	110	18561	4.13689e-05
GO:0000276	mitochondrial proton-transporting ATP synthase complex, coupling factor F(o)	cellular_component	7	Atp5mg;Atp5me;Atp5mc3;Atp5mf;Atp5po;Atp5pd;Atp5pf;Atp5mc1	8	948	27	18561	4.18367e-05
GO:0061077	chaperone-mediated protein folding	biological_process	5	Cct8;Fkbp1a;Hspd1;Fkbp1b;Cct2;Cct6a;Cct3;Hspa8;Fkbp3;Fkbp4;Cct5	11	948	52	18561	5.11352e-05
GO:0035371	microtubule plus-end	cellular_component	7	Apc;Mapre3;Ckap5;AABR07031491;Dst;Dctn1;Myo5a	7	948	21	18561	5.48434e-05
GO:0046961	proton-transporting ATPase activity, rotational mechanism	molecular_function	10	Atp6ap1;Atp6v0b;Atp6v1a;Atp6v1e1;Atp6v0c;Atp6v0a1;Atp5f1b	7	948	21	18561	5.48434e-05
GO:0050770	regulation of axonogenesis	biological_process	9	Pak1;Cdh2;Grin1;Epha4;Gsk3b;Pak3;Rufy3;Map2	8	948	28	18561	5.59629e-05
GO:0030073	insulin secretion	biological_process	11	Ptprn;Cplx1;Rims2;Fkbp1b;Vgf;Pclo;Park7;Myo5a	8	948	28	18561	5.59629e-05
GO:0050808	synapse organization	biological_process	5	Erc2;Sema3e;Atp2b2;Ank3;Ctnnd2;Sncg;Pin1;Mapt;Myo5a	9	948	36	18561	6.1465e-05
GO:0031625	ubiquitin protein ligase binding	molecular_function	7	Uchl1;Ube2v2;Btbd1;Map1lc3b;Ndufs2;Prkar2b;Map1lc3a;Dnm1l;Hspd1;Lrpprc;Cct2;Kcnq3;Cul3;Hspa8;Ube2s;Tuba1b;Hspa9;Apc;Vcp;Gsk3b;Syt11;Gpi;Atp6v0c;Bag6;Kcnh2;Ywhaz;Trim37;Ckb;Uqcrc1;Ywhae;Ube2m;Rtn4;Slc25a5;Tsg101	34	948	326	18561	6.50536e-05
GO:1904871	positive regulation of protein localization to Cajal body	biological_process	10	Cct8;Cct2;Cct6a;Cct3;Cct5	5	948	10	18561	6.988e-05
GO:0006107	oxaloacetate metabolic process	biological_process	9	Acly;Mdh2;Got2;Got1;Mdh1	5	948	10	18561	6.988e-05
GO:0008090	retrograde axonal transport	biological_process	11	Nefl;Pafah1b1;Bsn;Dst;Sod1	5	948	10	18561	6.988e-05
GO:0014704	intercalated disc	cellular_component	6	Pak1;Cdh2;Ank3;Ank2;Atp1b1;Scn1a;Fgf13;Scn2a;Atp2a2;Akap6;Dst	11	948	54	18561	7.38053e-05
GO:0006103	2-oxoglutarate metabolic process	biological_process	9	Dlst;Idh3a;Idh3g;Got2;Got1;Dld	6	948	16	18561	8.9915e-05
GO:0030673	axolemma	cellular_component	7	Gabbr1;Nrg1;Kcnc3;Mapt;Sptbn1;Epb41l3	6	948	16	18561	8.9915e-05
GO:0006734	NADH metabolic process	biological_process	4	Dlst;Idh3a;Vcp;Idh3g;Mdh2;Mdh1	6	948	16	18561	8.9915e-05
GO:0045277	respiratory chain complex IV	cellular_component	5	Mt-co2;Mt-co3;Mt-co1;Cox7b	4	948	6	18561	9.33795e-05
GO:0010970	transport along microtubule	biological_process	8	Dync1i2;Dync1i1;Dctn1;Kif1b	4	948	6	18561	9.33795e-05
GO:0048788	cytoskeleton of presynaptic active zone	cellular_component	8	Rims2;Bsn;Pclo;Rims1	4	948	6	18561	9.33795e-05
GO:0005326	neurotransmitter transporter activity	molecular_function	4	Cplx1;Slc17a6;Cltb;Slc17a7	4	948	6	18561	9.33795e-05
GO:0042775	mitochondrial ATP synthesis coupled electron transport	biological_process	9	Ndufs2;Ndufv3.1;Ndufv1;Ndufb6;Ndufa12	5	948	11	18561	0.000122721
GO:0071786	endoplasmic reticulum tubular network organization	biological_process	7	Rab10;Reep2;Rtn3;Reep1;Rtn4	5	948	11	18561	0.000122721
GO:0005881	cytoplasmic microtubule	cellular_component	8	Reep2;Bicd1;Clasp1;Tuba1b;Clasp2;Apc;Mapre3;Apc2;Tuba1a;Dynlt1	10	948	48	18561	0.000127993
GO:0015990	electron transport coupled proton transport	biological_process	11	Mt-co1;Ndufs7;Mt-nd4	3	948	3	18561	0.000132836
GO:0033693	neurofilament bundle assembly	biological_process	7	Nefl;Nefh;Nefm	3	948	3	18561	0.000132836
GO:0045259	proton-transporting ATP synthase complex	cellular_component	6	Atp5f1a;Atp5f1d;Atp5f1b	3	948	3	18561	0.000132836
GO:0017156	calcium ion regulated exocytosis	biological_process	9	Syt5;Rims2;Syt4;Syt1;Syt3;Ppp3cb	6	948	17	18561	0.000132969
GO:0006458	'de novo' protein folding	biological_process	5	Cct8;Hspd1;Cct2;Cct6a;Cct3;Cct5	6	948	17	18561	0.000132969
GO:0036477	somatodendritic compartment	cellular_component	5	Kcnq3;Syt4;Gria2;Cacng2;Mapt;Nsg1	6	948	17	18561	0.000132969
GO:0048268	clathrin coat assembly	biological_process	8	Caly;Hip1;Cltb;Snap91;Nsg2;Nsg1	6	948	17	18561	0.000132969
GO:0005524	ATP binding	molecular_function	5	Atp6ap1;Pgk1;LOC100361457;Cct8;Ddx24;Dync1h1;Sars;Oxsr1;Prps1;Kif3a;Atp6v1b2;Kif21a;Pak1;Eprs;Pi4ka;Actr2;Acsl6;Psmc6;Hsp90ab1;Gars;Kif1a;Hspd1;Atp8a2;Mapk6;Atp2b2;Cct2;Cct6a;Epha5;Dync1li2;Nars;Cct3;Atp1b1;Kif5a;Hspa8;Ube2s;Hspa9;AABR07051450;Chd5;Vars;Ddx25;Acly;Epha4;P2rx3;Vcp;Idh3g;Hspa4;Aak1;Cdk14;Myh10;Atp5f1a;Gsk3b;Sephs2;Myo5b;Atp6v1a;Cdk16;Atp13a2;Pak3;Camk2b;Nolc1;Aarsd1;Nsf;Pfkm;Acvr2a…	105	948	1446	18561	0.000140657
GO:0072659	protein localization to plasma membrane	biological_process	8	Rab10;Efr3a;Cdh2;Ank3;Ank2;Atp1b1;Fgf13;Clasp2;Rab15;Stxbp1;Sptbn1;Sytl2;Golga7b;Cacnb3;S100a10;Tnik;Epb41l3;Myo5a	18	948	133	18561	0.00014658
GO:0035249	synaptic transmission, glutamatergic	biological_process	10	Cacnb4;Slc17a6;Napa;Slc17a7;Grin1;Gria2;Clstn3;Clcn3	8	948	32	18561	0.000157884
GO:0050821	protein stabilization	biological_process	6	Cct8;AABR07025010;LOC100909840;Hip1;Hspd1;Mtmr9;LOC108351137.1;Cct2;Cct6a;Ank2;Cct3;Atp1b1;Sugt1;Epha4;Aak1;Pin1;Bag6;LOC108351137;Hsp90aa1;Cct5;Park7;Rtn4	22	948	183	18561	0.000168992
GO:1990090	cellular response to nerve growth factor stimulus	biological_process	8	Dync1i2;Dync1li2;Kif5a;Apc;Optn;Dync1li1;Kif1b;Ntrk3;Stmn2	9	948	41	18561	0.000181783
GO:0009055	electron transfer activity	molecular_function	5	Sdhc;Glrx3;Mt-co3;Sdhb;Txnrd1;Olfm1;Sh3bgrl3;Ndufa12;Dld	9	948	41	18561	0.000181783
GO:0017158	regulation of calcium ion-dependent exocytosis	biological_process	9	Syt5;Syt4;Rph3a;Syt11;Syt1;Syt3;Sytl2;Syt2	8	948	33	18561	0.000199155
GO:0016082	synaptic vesicle priming	biological_process	8	Snap25;Rims2;Cadps;Synj1;Rims1	5	948	12	18561	0.000201537
GO:0031115	negative regulation of microtubule polymerization	biological_process	10	Stmn1;Eml2;Fkbp4;LOC108348122;Stmn2	5	948	12	18561	0.000201537
GO:0008540	proteasome regulatory particle, base subcomplex	cellular_component	4	Psmc6;Psmd2;Psmd1;Psmc5;Psmc1	5	948	12	18561	0.000201537
GO:0042995	cell projection	cellular_component	4	Scn9a;Map1a;Gabbr1;Gars;Ank3;Ctnnd2;Evl;Zfp385a;Sept6;Apc;Epha4;Myh10;Pfkm;Rhov;Lynx1;Fez1;Clstn1;Psd;Map1b;Olfm1;Stmn3;Spp1;Rtn4;Ndn	24	948	211	18561	0.000205845
GO:0019227	neuronal action potential propagation	biological_process	6	Cacnb4;Fkbp1b;Scn1a;Nrcam	4	948	7	18561	0.000209049
GO:0030550	acetylcholine receptor inhibitor activity	molecular_function	6	Ly6h;Lypd6;Lypd1;Lynx1	4	948	7	18561	0.000209049
GO:0070469	respiratory chain	cellular_component	4	Mt-nd6;Ndufa4;Higd1a;Ndufa8	4	948	7	18561	0.000209049
GO:0005509	calcium ion binding	molecular_function	7	Cdh7;Capn2;Syt5;Micu3;Cadps;Dner;Pcdha6;Cib2;Cdh2;Atp2b2;Grin1;Usp32;Pcp4;Syt4;Rph3a;Clstn3;Tpd52;Calb1;Calm2;Syt11;S100a1;Rasgrp2;Syt1;Masp1;Sptan1;Runx1;Atp2a2;Pclo;Nell2;Cabp1;Dst;Hpca;Sparcl1;Tbc1d9;Clstn1;Syt3;Sytl2;Spock3;Calm1;Pvalb;Syt2;Vsnl1;Atp5f1b;Ppp3cb;Cab39;S100a10;Necab1;Crtac1;Nrxn1;Calm2.1;Myo5a;Ncald;Fam20c;Ncs1	54	948	641	18561	0.000214094
GO:0007411	axon guidance	biological_process	6	Alcam;Kif3a;Tubb3;Apbb1;Epha5;Ank3;Kif5a;Evl;Epha4;Myh10;Cyfip2;Crmp1;Kif5c;Gap43;Hras;Gata3;Dpysl5	17	948	127	18561	0.000253512
GO:0005871	kinesin complex	cellular_component	5	Klc1;Kif3a;Kif21a;Kif1a;Kif5a;Kifap3;Kif5c;Kif2a;Kif1b;Klc2	10	948	52	18561	0.000257266
GO:0030285	integral component of synaptic vesicle membrane	cellular_component	7	Slc17a6;Slc17a7;Sv2a;Syt1;Atp6v0a1;Atp6v1g2	6	948	19	18561	0.000266955
GO:0030182	neuron differentiation	biological_process	6	Nnat;Tubb3;Id4;Elavl4;Atp2b2;Napa;AABR07051450;Vgf;Pin1;Ptprr;Cend1;Runx1;Rtn1;Mapt;Ppp2r2b;Acsl4;Gata3;Dpysl5	18	948	140	18561	0.000281101
GO:0021762	substantia nigra development	biological_process	6	Syngr3;Ndufs3;Ina;S100a1;Atp5pf;Calm1;Ckb;Ywhae	8	948	35	18561	0.000308321
GO:0006906	vesicle fusion	biological_process	7	Vamp1;Syt5;Syt4;Rph3a;Syt11;Syt1;Syt3;Sytl2;Stx7;Vamp2;Syt2	11	948	63	18561	0.000312105
GO:0051010	microtubule plus-end binding	molecular_function	8	Clasp1;Clasp2;Apc;Ckap5;Dst	5	948	13	18561	0.00031375
GO:0002199	zona pellucida receptor complex	cellular_component	4	Cct8;Cct2;Cct6a;Cct3;Cct5	5	948	13	18561	0.00031375
GO:0021680	cerebellar Purkinje cell layer development	biological_process	5	Uqcrq;Sez6;Myh10;Sez6l2;Faim2	5	948	13	18561	0.00031375
GO:2000463	positive regulation of excitatory postsynaptic potential	biological_process	9	Dbn1;Rims2;Stx1b;Grin1;Gsk3b;Rims1;Nrxn1	7	948	27	18561	0.000320066
GO:0022900	electron transport chain	biological_process	6	Uqcr11;Cox6c;Glrx3;Uqcrfs1;Cox7a2l2;LOC100363502;Txnrd1;Olfm1;Cox7b;Ndufb3	10	948	54	18561	0.000354812
GO:0005794	Golgi apparatus	cellular_component	6	Rgs6;Rab6b;Ptprn;Capn2;Erc1;Rab10;Aplp1;Birc6;Pak1;Rab2a;Ubac1;Dnm1l;Hip1;Rab6a;Hspd1;Akap9;Atp8a2;Bicd1;Clasp1;Rabac1;Map6;Cul3;Usp32;Scoc;Syt4;Rph3a;Tmem130;Clasp2;St3gal5;Atl1;Epha4;Nsg2;Pde4dip;P2rx3;Resp18;Optn;Vgf;Apc2;Syt1;Tango2;Rab3ip;Atp6v0c;Fam57b;Ndfip1;Ache;Kifap3;Gdi1;Fez1;Exoc3;Dusp26;Ccdc88a;Trappc2l;Dynlt1;Tmem132a;Hras;Atp6v0a1;Zdhhc2;Csde1;Jakmip2;Atp1a3;Asic1;Clcn3;LOC10834812…	72	948	939	18561	0.000360696
GO:0045921	positive regulation of exocytosis	biological_process	8	Atp6ap1;Cadps;Clasp1;Sept5;Clasp2;Vsnl1	6	948	20	18561	0.000364975
GO:0043524	negative regulation of neuron apoptotic process	biological_process	10	Ube2v2;Hspd1;Nefl;Six1;Grin1;Pcp4;Optn;Pin1;Oxr1;Gpi;Stxbp1;Hras;Kras;Sod1;Isl1;Prdx2;Park7;Faim2	18	948	143	18561	0.000365733
GO:0030877	beta-catenin destruction complex	cellular_component	4	Ctnnbip1;Apc;Gsk3b;Apc2	4	948	8	18561	0.000401172
GO:0031987	locomotion involved in locomotory behavior	biological_process	4	Rcan2;Ppp3cb;Myo5a;Rcan1	4	948	8	18561	0.000401172
GO:0031595	nuclear proteasome complex	cellular_component	6	Psmc6;Psmc5;Psmc1;Psmd12	4	948	8	18561	0.000401172
GO:0030507	spectrin binding	molecular_function	6	Ptprn;Kif3a;Ank3;Ank2;Dync1i1;Ush1c;Camsap2	7	948	28	18561	0.000408101
GO:0015078	proton transmembrane transporter activity	molecular_function	9	Atp5me;Atp5mc3;Atp5pd;Atp6v0b;Atp6v0c;Atp5pf;Atp6v0a1;Mt-atp6	8	948	37	18561	0.000461963
GO:0007212	dopamine receptor signaling pathway	biological_process	6	Caly;Rgs9;Gnao1;Nsg2;Nsg1	5	948	14	18561	0.000467594
GO:0022624	proteasome accessory complex	cellular_component	4	Psmc6;Psmd2;Psmd1;Psmc5;Psmd12	5	948	14	18561	0.000467594
GO:0021702	cerebellar Purkinje cell differentiation	biological_process	7	Atp2b2;Agtpbp1;Cend1;Herc1;Faim2	5	948	14	18561	0.000467594
GO:0005832	chaperonin-containing T-complex	cellular_component	7	Cct8;Cct2;Cct6a;Cct3;Cct5	5	948	14	18561	0.000467594
GO:0034620	cellular response to unfolded protein	biological_process	7	Hspa8;Hspa9;Hspa4;Optn;Hspa4l;Hsph1	6	948	21	18561	0.000489027
GO:0030130	clathrin coat of trans-Golgi network vesicle	cellular_component	9	Dnm1l;Cltb;Cltc	3	948	4	18561	0.000511051
GO:0061669	spontaneous neurotransmitter secretion	biological_process	7	Rims2;Stx1b;Rims1	3	948	4	18561	0.000511051
GO:1903937	response to acrylamide	biological_process	6	Nefl;Nefh;Nefm	3	948	4	18561	0.000511051
GO:0099503	secretory vesicle	cellular_component	7	Dnm1l;Map6;Dynlt1	3	948	4	18561	0.000511051
GO:0099601	regulation of neurotransmitter receptor activity	biological_process	9	Lypd6;Lypd6b;Lynx1	3	948	4	18561	0.000511051
GO:0017157	regulation of exocytosis	biological_process	7	Rims2;Sept5;Nsf;Pclo;Rab15;Vamp2;Myo5a	7	948	29	18561	0.000514456
GO:0031594	neuromuscular junction	cellular_component	4	Nrg1;Syngr3;Cib2;Ank3;Sv2a;Epha4;Myh10;Kcnc3;Nefm;Ache;Pclo	11	948	67	18561	0.00054081
GO:0000776	kinetochore	cellular_component	4	Tpr;Clasp1;Pafah1b1;Dync1li2;Dync1i1;Clasp2;Sept6;Apc;Ckap5;Tp53bp1;Zwint;Dync1li1;Dctn1	13	948	89	18561	0.000566382
GO:0030027	lamellipodium	cellular_component	6	Wasf1;Dbn1;Pak1;Actr2;Apbb1;Clrn1;Cdh2;Evl;Apc;Myh10;Dpysl3;Rufy3;Rab3ip;Carmil2;Ccdc88a;Dynlt1;Sh3bgrl3;Pdxp;Stmn2	19	948	161	18561	0.000577452
GO:0005891	voltage-gated calcium channel complex	cellular_component	9	Cacnb4;Cacna2d1;Cacng2;Cacna2d3;Cacnb3;Cacna1h	6	948	22	18561	0.000643573
GO:0070840	dynein complex binding	molecular_function	5	Tpr;Bicd1;Apc;Gsk3b;Dctn1;Dctn6	6	948	22	18561	0.000643573
GO:0033130	acetylcholine receptor binding	molecular_function	6	Ly6h;Atp2b2;Lypd1;Lynx1;Nrxn1	5	948	15	18561	0.000672026
GO:0043194	axon initial segment	cellular_component	6	Ank3;Kcnq3;Scn1a;Nrcam;Scn2a	5	948	15	18561	0.000672026
GO:0071782	endoplasmic reticulum tubular network	cellular_component	7	Rab10;Reep5;Atl1;Reep1;Rtn4	5	948	15	18561	0.000672026
GO:0045104	intermediate filament cytoskeleton organization	biological_process	7	Ina;Nefh;Nefm;Dst;Prph	5	948	15	18561	0.000672026
GO:0006836	neurotransmitter transport	biological_process	6	Ica1;Cplx1;Cplx2;Cltb;Slc17a7;Sv2a;Slc6a15;Synj1	8	948	39	18561	0.000672489
GO:0097433	dense body	cellular_component	6	LOC100361457;Actg1;Actb;Sybu	4	948	9	18561	0.000692928
GO:0098831	presynaptic active zone cytoplasmic component	cellular_component	4	Rims2;Bsn;Pclo;Rims1	4	948	9	18561	0.000692928
GO:0019896	axonal transport of mitochondrion	biological_process	8	Uchl1;Nefl;Map6;Sybu	4	948	9	18561	0.000692928
GO:0043679	axon terminus	cellular_component	6	Ptprn;Fkbp1a;Kcna1;Napa;Rgs10;Sept5;Sncg;Kcna6;Sept6;Epha4;Kcnc3;Got1;Clcn3	13	948	91	18561	0.00070315
GO:0007628	adult walking behavior	biological_process	6	Cacnb4;Uchl1;Scn1a;Epha4;Agtpbp1;Oxr1;Cend1;Mapt	8	948	40	18561	0.000803475
GO:0045121	membrane raft	cellular_component	6	Pgk1;Cd24;Capn2;Prkar2b;Gabbr1;Hspd1;Slc25a4;Atp2b2;Ldhb;Ank2;Lypd6;Kcnq3;Hspa8;Cnr1;P2rx3;Atp5f1a;Gsk3b;Kras;Eno1;Eef2;Atp5f1b;Vdac2;LOC108348122;S100a10;Park7;Faim2;Slc25a5	27	948	273	18561	0.000809329
GO:0031982	vesicle	cellular_component	5	Klc1;Dync1i2;Snap25;Hspa8;Dync1i1;Syt4;Sybu;Syt11;Atp13a2;Cend1;Rhov;Stx7;Dnajc6;Rims1;Nrxn1;Myo5a;Spp1;Vapa;Stmn2	19	948	166	18561	0.000841491
GO:0008344	adult locomotory behavior	biological_process	5	Sez6;Pafah1b1;Grin1;Sncg;Fgf12;Sez6l2;Pbx3;Atp1a3;Clcn3;Park7	10	948	60	18561	0.000847684
GO:0006887	exocytosis	biological_process	7	Vamp1;Cplx1;Pak1;Rims2;Cadps;Scrn1;Myh10;Cdk16;Exoc3;Sytl2;Scamp1;Rims1;Myo5a	13	948	93	18561	0.000866706
GO:0005546	phosphatidylinositol-4,5-bisphosphate binding	molecular_function	9	Syt5;LOC100909840;Hip1;Cadps;Sestd1;Rph3a;Asap1;Syt1;Snx18;Syt3;Sytl2	11	948	71	18561	0.000895065
GO:0005813	centrosome	cellular_component	7	Cct8;Dync1h1;Fsd1;Kif3a;Prkar2b;Dync1i2;Psmb5;Snx10;Atp6v1d;Skp1;Dynll2;Akap9;Bicd1;Clasp1;Dctn3;Pafah1b1;Dync1li2;Adgrb2;Apc;Pde4dip;Gsk3b;Ckap5;Rab3ip;Fbxo31;Crmp1;Kifap3;Ccdc92;Fez1;Dync1li1;Nme1;Actr1a;Ccdc88a;Calm1;Kif2a;Cct5;Dctn1;Ola1;Dctn6;Dynlrb1;Camsap2;Ndn	41	948	480	18561	0.000911486
GO:0006979	response to oxidative stress	biological_process	5	Oxsr1;Ndufs2;Psmb5;Rcan2;Prdx5;Mt-co1;Oxr1;Mt-nd3;Txnrd1;Psip1;Camk2g;Ndufa12;Ndufa6;Sod1;Prdx2;Park7;Rcan1	17	948	142	18561	0.000936398
GO:0005516	calmodulin binding	molecular_function	5	Atp2b2;Map6;Kcnq3;Grin1;Pcp4;Atp5if1;Myh10;Myo5b;Camk2b;Map2;Syt1;Gap43;Vamp2;Camk2g;Ppp3cb;Scn3a;Camsap2;Myo5a	18	948	156	18561	0.00103729
GO:0017137	Rab GTPase binding	molecular_function	9	Atp6ap1;Dmxl2;Kif3a;Erc1;Rims2;Dnm1l;Bicd1;Rph3a;Optn;Myo5b;Nsf;Gdi1;Tbc1d9;Sytl2;Rims1;Myo5a	16	948	131	18561	0.0010543
GO:0042026	protein refolding	biological_process	5	Hspd1;Hspa8;Hspa9;Hspa4;Hspa4l;Hsph1	6	948	24	18561	0.00106366
GO:0007270	neuron-neuron synaptic transmission	biological_process	10	Vdac3;Tmod2;Vdac1;Kif1b	4	948	10	18561	0.00110829
GO:0097470	ribbon synapse	cellular_component	4	Kif3a;Bsn;Atp2a2;Pclo	4	948	10	18561	0.00110829
GO:0005869	dynactin complex	cellular_component	5	Dctn3;Actr1a;Dctn1;Dctn6	4	948	10	18561	0.00110829
GO:0035254	glutamate receptor binding	molecular_function	6	Atp2b2;Grin1;Homer2;Ptpn5	4	948	10	18561	0.00110829
GO:0033173	calcineurin-NFAT signaling cascade	biological_process	8	Rcan2;Adgrb2;Ppp3cb;Rcan1	4	948	10	18561	0.00110829
GO:0045595	regulation of cell differentiation	biological_process	6	Nrg1;Plekhb2;Chd5;Apc;Apc2;Eid1;Runx1;S100a10	8	948	42	18561	0.00112671
GO:0007339	binding of sperm to zona pellucida	biological_process	7	Cct8;Cct2;Cct6a;Cct3;Aldoa;Cct5;Vdac2	7	948	33	18561	0.00117823
GO:0042776	mitochondrial ATP synthesis coupled proton transport	biological_process	7	Atp5po;Cyc1;Cox5b	3	948	5	18561	0.00122896
GO:0051388	positive regulation of neurotrophin TRK receptor signaling pathway	biological_process	9	Wasf1;Ppp2r5b;Cyfip2	3	948	5	18561	0.00122896
GO:0047497	mitochondrion transport along microtubule	biological_process	7	Mapt;Map1b;Kif1b	3	948	5	18561	0.00122896
GO:0097118	neuroligin clustering involved in postsynaptic membrane assembly	biological_process	7	Cdh2;Nrxn2;Nrxn1	3	948	5	18561	0.00122896
GO:0033177	proton-transporting two-sector ATPase complex, proton-transporting domain	cellular_component	5	Atp5mc3;Atp6v0b;Atp6v0c	3	948	5	18561	0.00122896
GO:0097418	neurofibrillary tangle	cellular_component	6	Nefh;Nefm;Mapt	3	948	5	18561	0.00122896
GO:0030548	acetylcholine receptor regulator activity	molecular_function	6	Lypd6;Lypd6b;Lynx1	3	948	5	18561	0.00122896
GO:0006085	acetyl-CoA biosynthetic process	biological_process	9	Acly;Acss2;Acat1	3	948	5	18561	0.00122896
GO:0008299	isoprenoid biosynthetic process	biological_process	8	Idi1;Fdft1;Hmgcs1;Pmvk;Fdps	5	948	17	18561	0.00127148
GO:0030705	cytoskeleton-dependent intracellular transport	biological_process	7	Kif1a;Kif5a;Kif5c;Ccdc88a;Kif1b	5	948	17	18561	0.00127148
GO:0003407	neural retina development	biological_process	5	Slc17a6;Smarcd3;Atp2b2;Optn;Smarca4	5	948	17	18561	0.00127148
GO:0006096	glycolytic process	biological_process	10	Pgk1;AABR07025010;LOC108351137.1;Aldoc;Gpi;Pfkm;AABR07044711;Pgam1;LOC108351137;Aldoa;Eno1	11	948	74	18561	0.00127154
GO:0042803	protein homodimerization activity	molecular_function	6	Foxp1;Fsd1;Cdh7;Sars;Prps1;Eprs;Acsl6;Fkbp1a;Dnm1l;Hip1;Kif1a;Mycbp2;Cib2;Tpr;Cdh2;Pafah1b1;Sept5;Cul3;Pnpo;Syt4;Paxx;Runx1t1;Rabep1;Tpd52;Atp5if1;Prmt8;Syt11;S100a1;Aldh1a3;Camk2b;Syt1;Masp1;Oxct1;Homer2;Pfkm;Hmgcs1;Tfrc;Runx1;Ache;Kcnh2;Ckmt1;Mapt;Cabp1;Mdh2;Trim37;Dst;Hes6;Ccdc88a;Hsp90aa1;Txnrd1;Syt3;Pvalb;Got2;Eno1;Camk2g;Pdxp;Mtcl1;S100a10;Nrn1;Cadm1;Park7;Acat1;Mafb;Acot7;Tsg101	65	948	869	18561	0.00129551
GO:0005544	calcium-dependent phospholipid binding	molecular_function	6	Syt5;Syt4;Rph3a;Syt11;Syt1;Pclo;Syt3;Sytl2;Syt2	9	948	53	18561	0.00132847
GO:0005244	voltage-gated ion channel activity	molecular_function	9	Scn9a;Cacna2d1;Kcnq3;Scn1a;Cacng2;Scn2a;Clcn3;Cacna1h;Scn3a	9	948	53	18561	0.00132847
GO:0019904	protein domain specific binding	molecular_function	5	Rgs6;Ica1;Khdrbs1;Map1lc3b;Ywhaq;Prkar2b;Caskin1;Rims2;Rab6a;Skp1;Nefl;Mlf1;Tacc2;Rabep1;Ubr5;Vcp;Nolc1;Ywhah;Homer2;Ywhag;Mapt;Ywhaz;Cabp1;Calm1;Zfp521;Scamp1;Ywhae;Stmn3;Vapa	29	948	311	18561	0.00133795
GO:0086010	membrane depolarization during action potential	biological_process	7	Scn9a;Scn1a;Scn2a;Kcnh2;Cacna1h;Scn3a	6	948	25	18561	0.00133971
GO:0048169	regulation of long-term neuronal synaptic plasticity	biological_process	11	Grin1;Camk2b;Hras;Kras;Camk2g;Rims1	6	948	25	18561	0.00133971
GO:0042623	ATPase activity, coupled	molecular_function	10	Hspa8;Hspa9;Hspa4;Nsf;Hspa4l;Hsph1	6	948	25	18561	0.00133971
GO:0005251	delayed rectifier potassium channel activity	molecular_function	10	Kcnc1;Kcna1;Kcnq3;Kcna6;Kcnc3;Kcnh2	6	948	25	18561	0.00133971
GO:0048666	neuron development	biological_process	6	Acsl6;Atp8a2;Epha5;Kif5a;Dpysl3;Crmp1;Runx1;Pbx3;Map1b;Ndn	10	948	64	18561	0.00141694
GO:0007612	learning	biological_process	5	Vdac3;Jph3;Prkar2b;Elavl4;Ctnnd2;Grin1;Fgf13;Vdac1;Synj1;Nrxn1	10	948	65	18561	0.00159941
GO:0070507	regulation of microtubule cytoskeleton organization	biological_process	7	Bicd1;Clasp1;Pafah1b1;Map6;Gsk3b;Mapt	6	948	26	18561	0.00166725
GO:0046785	microtubule polymerization	biological_process	9	Hdgfl3;Tppp3;Fgf13;Ckap5	4	948	11	18561	0.00167148
GO:1904851	positive regulation of establishment of protein localization to telomere	biological_process	10	Cct8;Cct2;Cct6a;Cct5	4	948	11	18561	0.00167148
GO:1903358	regulation of Golgi organization	biological_process	8	Akap9;Pde4dip;Camsap2;Myo5a	4	948	11	18561	0.00167148
GO:0046716	muscle cell cellular homeostasis	biological_process	5	Cfl2;Apc;Pfkm;Aldoa;Sod1	5	948	18	18561	0.0016871
GO:0043547	positive regulation of GTPase activity	biological_process	8	Rgs6;Pkp4;Agap3;Rgs9;Elmod1;Rgs17;Dock11;Cdc42ep2;Sipa1l2;Gnao1;Rgs10;Smap2;Asap1;Rabep1;Gsk3b;Rasgrp2;Pin1;Camk2b;Agap1;Snx18;Gdi1;Lars;Srgap3;Hras;Sh3bgrl3;S100a10;Rgma	27	948	287	18561	0.00169621
GO:0051965	positive regulation of synapse assembly	biological_process	7	Ube2v2;AABR07046707;Adgrb2;Clstn3;Clstn1;Lrrtm3;Slitrk3;Adgrl1;Nrxn1;Ntrk3	10	948	66	18561	0.00180046
GO:0051287	NAD binding	molecular_function	6	Ndufs2;AABR07025010;Ndufv1;LOC108351137.1;Ldhb;Idh3a;Idh3g;LOC108351137;Mdh1;Dld	10	948	67	18561	0.00202145
GO:0048306	calcium-dependent protein binding	molecular_function	5	Alg2;S100a1;Syt1;Masp1;Cabp1;Syn1;Nrxn1;Myo5a;Stmn2;Tsg101	10	948	67	18561	0.00202145
GO:0051787	misfolded protein binding	molecular_function	5	Hspa8;Hspa9;Hspa4;Hspa4l;Bag6;Hsph1	6	948	27	18561	0.00205216
GO:0051020	GTPase binding	molecular_function	6	Ptprn;Eprs;Pak3;Rab3ip;Hsp90aa1;Fnbp1l;Sptbn1;Eno1	8	948	46	18561	0.00208026
GO:0016529	sarcoplasmic reticulum	cellular_component	7	Fkbp1a;Cacna2d1;Ank3;S100a1;Camk2b;Atp2a2;Akap6;Fabp3	8	948	46	18561	0.00208026
GO:0006897	endocytosis	biological_process	7	Caly;Snx10;Dnm1l;Hip1;Lrp11;Necap1;Rabep1;Aak1;Ap2m1;Tfrc;Snx18;Rhov;Nme1;Fnbp1l;Hras;Scamp1	16	948	140	18561	0.0021252
GO:0044306	neuron projection terminus	cellular_component	5	Uchl1;Bsn;Syt4;Apc;Syt1	5	948	19	18561	0.00219429
GO:0007413	axonal fasciculation	biological_process	6	Cnr1;Nrcam;Crtac1;Rtn4;Ndn	5	948	19	18561	0.00219429
GO:0031402	sodium ion binding	molecular_function	8	Scn9a;Atp1b1;Scn1a;Scn2a;Scn3a	5	948	19	18561	0.00219429
GO:1904874	positive regulation of telomerase RNA localization to Cajal body	biological_process	6	Cct8;Cct2;Cct6a;Cct3;Cct5	5	948	19	18561	0.00219429
GO:0036402	proteasome-activating ATPase activity	molecular_function	11	Psmc6;Psmc5;Psmc1	3	948	6	18561	0.00236454
GO:0060316	positive regulation of ryanodine-sensitive calcium-release channel activity	biological_process	11	Gsto1;Akap6;Calm1	3	948	6	18561	0.00236454
GO:0006102	isocitrate metabolic process	biological_process	9	Aco2;Idh3a;Idh3g	3	948	6	18561	0.00236454
GO:0005004	GPI-linked ephrin receptor activity	molecular_function	11	Epha5;Epha4;Ntrk3	3	948	6	18561	0.00236454
GO:0045110	intermediate filament bundle assembly	biological_process	6	Nefl;Nefh;Nefm	3	948	6	18561	0.00236454
GO:0036035	osteoclast development	biological_process	7	Foxp1;Pafah1b1;Lrrk1	3	948	6	18561	0.00236454
GO:0016272	prefoldin complex	cellular_component	4	Pfdn2;Pfdn6;Pfdn1	3	948	6	18561	0.00236454
GO:0043532	angiostatin binding	molecular_function	5	Atp5if1;Atp5f1a;Atp5f1b	3	948	6	18561	0.00236454
GO:1904781	positive regulation of protein localization to centrosome	biological_process	7	Bicd1;Apc;Gsk3b	3	948	6	18561	0.00236454
GO:0008308	voltage-gated anion channel activity	molecular_function	10	Vdac3;Vdac1;Vdac2	3	948	6	18561	0.00236454
GO:0005905	clathrin-coated pit	cellular_component	4	Dnm1l;Hspd1;Snap91;Necap1;Aak1;Ap2m1;Epn3;Tfrc	8	948	47	18561	0.0023968
GO:0001518	voltage-gated sodium channel complex	cellular_component	9	Scn9a;Scn1a;Scn2a;Scn3a	4	948	12	18561	0.00240645
GO:2000272	negative regulation of receptor activity	biological_process	9	Ly6h;Cnrip1;Lypd6;Lypd1	4	948	12	18561	0.00240645
GO:0060306	regulation of membrane repolarization	biological_process	9	Akap9;Kcnh2;Akap6;Ywhae	4	948	12	18561	0.00240645
GO:0032886	regulation of microtubule-based process	biological_process	6	Tacc2;Clasp2;Apc;Gsk3b	4	948	12	18561	0.00240645
GO:0005528	FK506 binding	molecular_function	6	Fkbp1a;Fkbp1b;Fkbp3;Fkbp4	4	948	12	18561	0.00240645
GO:0051131	chaperone-mediated protein complex assembly	biological_process	8	Cct2;Hspa4;Pfdn6;Hsp90aa1	4	948	12	18561	0.00240645
GO:0034236	protein kinase A catalytic subunit binding	molecular_function	8	Pja2;Prkar2b;Gsk3b;Akap11	4	948	12	18561	0.00240645
GO:0005938	cell cortex	cellular_component	7	Dbn1;Actr2;Glrx3;Clasp1;Pafah1b1;Sept5;Clasp2;Apc;Myh10;Epn3;Kcnc3;Ndfip1;Rhov;Fnbp1l;Dctn1;Fry	16	948	142	18561	0.00245803
GO:0008574	ATP-dependent microtubule motor activity, plus-end-directed	molecular_function	12	Dync1i2;Kif1a;Kif5a;Dync1i1;Kif5c;Kif1b	6	948	28	18561	0.00250054
GO:0042472	inner ear morphogenesis	biological_process	6	Foxg1;Atp8a2;Atp2b2;Six1;Fgf9;Aldh1a3;Ush1c;Gata3;Fgf10;Mafb	10	948	69	18561	0.00252892
GO:0002866	positive regulation of acute inflammatory response to antigenic stimulus	biological_process	11	Cnr1;Park7	2	948	2	18561	0.00260603
GO:0070044	synaptobrevin 2-SNAP-25-syntaxin-1a complex	cellular_component	7	Napa;Vamp2	2	948	2	18561	0.00260603
GO:0031111	negative regulation of microtubule polymerization or depolymerization	biological_process	9	Clasp1;Fkbp4	2	948	2	18561	0.00260603
GO:0002842	positive regulation of T cell mediated immune response to tumor cell	biological_process	11	Cd24;Hspd1	2	948	2	18561	0.00260603
GO:1904647	response to rotenone	biological_process	7	Kif5a;Kif1b	2	948	2	18561	0.00260603
GO:2000277	positive regulation of oxidative phosphorylation uncoupler activity	biological_process	7	Slc25a4;Park7	2	948	2	18561	0.00260603
GO:0071709	membrane assembly	biological_process	6	Ank3;Sptbn1	2	948	2	18561	0.00260603
GO:0098964	anterograde dendritic transport of messenger ribonucleoprotein complex	biological_process	7	AABR07046707;Kif5c	2	948	2	18561	0.00260603
GO:0019551	glutamate catabolic process to 2-oxoglutarate	biological_process	10	Got2;Got1	2	948	2	18561	0.00260603
GO:0030046	parallel actin filament bundle assembly	biological_process	7	Espn;Ush1c	2	948	2	18561	0.00260603
GO:1903935	response to sodium arsenite	biological_process	6	Nefl;Nefh	2	948	2	18561	0.00260603
GO:0019550	glutamate catabolic process to aspartate	biological_process	12	Got2;Got1	2	948	2	18561	0.00260603
GO:1900424	regulation of defense response to bacterium	biological_process	7	Foxp1;Syt11	2	948	2	18561	0.00260603
GO:0034515	proteasome storage granule	cellular_component	7	Psmd2;Psmd1	2	948	2	18561	0.00260603
GO:0033604	negative regulation of catecholamine secretion	biological_process	9	Chga;Syt4	2	948	2	18561	0.00260603
GO:0038039	G-protein coupled receptor heterodimeric complex	cellular_component	8	Gabbr1;Gabbr2	2	948	2	18561	0.00260603
GO:0051086	chaperone mediated protein folding independent of cofactor	biological_process	7	Cct2;Pfdn6	2	948	2	18561	0.00260603
GO:0033292	T-tubule organization	biological_process	6	Ank2;Atp2a2	2	948	2	18561	0.00260603
GO:0010807	regulation of synaptic vesicle priming	biological_process	7	Stx1b;Napa	2	948	2	18561	0.00260603
GO:1905516	positive regulation of fertilization	biological_process	7	Lhfpl2;Park7	2	948	2	18561	0.00260603
GO:1990257	piccolo-bassoon transport vesicle	cellular_component	7	Bsn;Dync1i1	2	948	2	18561	0.00260603
GO:0070032	synaptobrevin 2-SNAP-25-syntaxin-1a-complexin I complex	cellular_component	7	Cplx1;Snap25	2	948	2	18561	0.00260603
GO:0045105	intermediate filament polymerization or depolymerization	biological_process	6	Nefl;Nefm	2	948	2	18561	0.00260603
GO:0030141	secretory granule	cellular_component	8	Ptprn;Chga;Gars;Hspd1;Scg2;Rph3a;Resp18;Syt1;Chgb;Scg5;Clcn3;Sod1;Myo5a	13	948	105	18561	0.00265983
GO:0005248	voltage-gated sodium channel activity	molecular_function	9	Scn9a;Scn1a;Scn2a;Cacna1h;Scn3a	5	948	20	18561	0.00280406
GO:0030315	T-tubule	cellular_component	5	Rtn2;Cdh2;Cacna2d1;Ank3;Ank2;Scn1a;Scn2a;Akap6;Ppp3cb	9	948	59	18561	0.00286757
GO:0031410	cytoplasmic vesicle	cellular_component	6	Klc1;Caly;Map1lc3b;Nrsn2;Rgs17;Map1lc3a;Rab6a;Kcna1;Cadps;Bicd1;Usp14;Slc17a7;Sv2a;Prdx5;Optn;Vgf;Cdk16;Tfrc;Snx18;Rhov;Dst;Ccdc88a;Fnbp1l;Scg3;Psmc5;Kif1b;Clcn3;Cd164l2;Sod1	29	948	328	18561	0.00295478
GO:0007268	chemical synaptic transmission	biological_process	9	Cacnb4;Slc12a7;Vdac3;Usp14;Pafah1b1;Slc17a7;Snap91;Gria2;Sncg;Sv2a;Clstn3;Fgf12;P2rx3;Nrxn2;Gpr88;Cacnb3;Vdac1;Nrxn1;Myo5a	19	948	185	18561	0.00298602
GO:0001764	neuron migration	biological_process	7	Apbb1;Usp9x;Pafah1b1;Fgf13;Nrcam;Myh10;Mdga1;Mapt;Hsp90aa1;Tubb2b;Gata3;Ywhae;Ntrk3;Ndn	14	948	119	18561	0.00300291
GO:0050806	positive regulation of synaptic transmission	biological_process	8	Rims2;Gria2;Clstn3;Syt1;Clstn1;Rims1	6	948	29	18561	0.00301865
GO:0045211	postsynaptic membrane	cellular_component	5	Dbn1;Pja2;Gabbr1;Apbb1;Iqsec3;Magee1;Gabbr2;Ank3;Grin1;Snap91;Gria2;Clstn3;Homer2;Ache;Clstn1;Lrrtm3;Cadm1;Faim2;Nsg1;Ncs1	20	948	199	18561	0.00302875
GO:0045111	intermediate filament cytoskeleton	cellular_component	7	Cct8;Pja2;Sestd1;Ina;Nefm;Carmil2;Dst;Dctn1	8	948	49	18561	0.00314219
GO:0016310	phosphorylation	biological_process	7	Pgk1;Prps1;Prkar2b;Pi4ka;Pgm2l1;Gsk3b;Sephs2;Cdk16;Camk2b;Pfkm;Acvr2a;AABR07044711;Pmvk;Ckmt1;Akap6;Akap11;Ckb;Tnik;Ntrk3;Fam20c	20	948	200	18561	0.00320854
GO:0007626	locomotory behavior	biological_process	4	Olfm2;Nrg1;Snap25;Elavl4;Atp2b2;Gnao1;Zfp385a;Calb1;Aldh1a3;Espn;Gpr88;Sod1	12	948	95	18561	0.00323195
GO:0016810	hydrolase activity, acting on carbon-nitrogen (but not peptide) bonds	molecular_function	5	Dpysl3;Crmp1;Dpysl4;Dpysl5	4	948	13	18561	0.00333653
GO:0016514	SWI/SNF complex	cellular_component	8	Smarcd3;Actl6b;Smarcd1;Smarca4	4	948	13	18561	0.00333653
GO:0035253	ciliary rootlet	cellular_component	6	Klc1;Kif5a;Kif5c;Klc2	4	948	13	18561	0.00333653
GO:0033268	node of Ranvier	cellular_component	6	Ank3;Kcnq3;Scn1a;Scn2a	4	948	13	18561	0.00333653
GO:0035418	protein localization to synapse	biological_process	6	Klc1;Bsn;Pclo;Nrxn1	4	948	13	18561	0.00333653
GO:0017124	SH3 domain binding	molecular_function	6	Khdrbs1;Evl;Asap1;Khdrbs2;Dpysl3;Pak3;Espn;Ostf1;Mapt;Afap1;Lancl1;Synj1;Rims1	13	948	108	18561	0.00341105
GO:0006457	protein folding	biological_process	4	Hsp90ab1;Hspd1;Cct6a;Cct3;Hspa8;Hspa9;Sugt1;Pfdn2;Hspa4l;Pfdn6;Hsp90aa1;Tmx1;Pfdn1;Tmx4	14	948	121	18561	0.00350067
GO:0031122	cytoplasmic microtubule organization	biological_process	8	Dync1h1;Fsd1;Apc;Dst;Ccdc88a;Dctn1;Stmn3;Camsap2	8	948	50	18561	0.00357667
GO:0001578	microtubule bundle formation	biological_process	8	Tppp3;Clasp1;Ccser2;Map2;Map1b;Mtcl1	6	948	30	18561	0.00361287
GO:0008089	anterograde axonal transport	biological_process	11	Kif3a;Kif1a;Nefl;Kif1b;Ap3b2;Sod1	6	948	30	18561	0.00361287
GO:0050775	positive regulation of dendrite morphogenesis	biological_process	10	Epha4;Myo5b;Fbxo31;Ache;Ptprf;Tnik	6	948	30	18561	0.00361287
GO:0045296	cadherin binding	molecular_function	6	Cct8;Cdh7;Erc1;Dbn1;Pi4ka;Ppme1;Lad1;Cdh2;Ahsa1;Ank3;Hspa8;Mb21d2;Asap1;Apc;Ckap5;AABR07044711;Aldoa;Ywhaz;Exoc3;Fnbp1l;Sptbn1;Nop56;Ola1;Eno1;Eef2;Klc2;Park7;Rtn4;Vapa	29	948	333	18561	0.00366985
GO:0003779	actin binding	molecular_function	6	Wasf1;Map1a;Dbn1;LOC100909840;Cfl2;Evl;Myh10;Camk2b;Map2;Homer2;Tmod2;Afap1;Dst;Hpca;Ccdc88a;Sptbn1;Map1b;Fhod3;Syn1;Tln2;Epb41l3;Myo5a;Ncald	23	948	245	18561	0.00368951
GO:2001014	regulation of skeletal muscle cell differentiation	biological_process	7	Six1;Uqcc2;Rbfox1	3	948	7	18561	0.00398116
GO:0033180	proton-transporting V-type ATPase, V1 domain	cellular_component	6	Atp6ap1;Atp6v1b2;Atp6v1a	3	948	7	18561	0.00398116
GO:0086036	regulation of cardiac muscle cell membrane potential	biological_process	6	Ank2;Atp2a2;Atp1a3	3	948	7	18561	0.00398116
GO:0000220	vacuolar proton-transporting V-type ATPase, V0 domain	cellular_component	7	Atp6v0b;Atp6v0c;Atp6v0a1	3	948	7	18561	0.00398116
GO:0030132	clathrin coat of coated pit	cellular_component	8	Cltb;Cltc;Synj1	3	948	7	18561	0.00398116
GO:0010882	regulation of cardiac muscle contraction by calcium ion signaling	biological_process	8	Ank2;Atp1b1;Atp2a2	3	948	7	18561	0.00398116
GO:0021549	cerebellum development	biological_process	5	Pak1;Atp2b2;AABR07051450;Mt-co1;Ckmt1;Ckb;Mt-nd4;Pfdn1;Faim2	9	948	62	18561	0.00404098
GO:0048538	thymus development	biological_process	7	Cacnb4;Six1;Apc;Carmil2;Gata3;Fgf10;Prdx2;Mafb	8	948	51	18561	0.00405623
GO:0005543	phospholipid binding	molecular_function	5	Map1lc3a;Pitpna;Syt4;Rph3a;Syt1;Agap1;Carmil2;Sptbn1;Psd;Map1b;Vamp2;Got2	12	948	98	18561	0.00418001
GO:0007163	establishment or maintenance of cell polarity	biological_process	4	Actr2;Snap91;Clasp2;Apc;Gsk3b;Rhov;Carmil2	7	948	41	18561	0.00434955
GO:0030658	transport vesicle membrane	cellular_component	7	Ptprn;Chga;Syt3;Scg3;Clcn3	5	948	22	18561	0.00437572
GO:0008553	proton-exporting ATPase activity, phosphorylative mechanism	molecular_function	10	Atp6v0b;Atp6v1e1;Atp6v0c;Atp2a2;Atp6v1g2	5	948	22	18561	0.00437572
GO:0051233	spindle midzone	cellular_component	6	Pkp4;Camk2b;Arl8a;Arl8b;Map9	5	948	22	18561	0.00437572
GO:0007035	vacuolar acidification	biological_process	13	Dmxl2;Atp6v0b;Atp6v0c;Atp6v0a1	4	948	14	18561	0.00448411
GO:0005388	calcium-transporting ATPase activity	molecular_function	10	Atp2b2;Atp13a2;Atp2a2;Atp2b1	4	948	14	18561	0.00448411
GO:0061051	positive regulation of cell growth involved in cardiac muscle cell development	biological_process	11	Slc25a4;Pin1;Akap6;Fdps	4	948	14	18561	0.00448411
GO:0007614	short-term memory	biological_process	6	Brinp1;Rcan2;Calb1;Rcan1	4	948	14	18561	0.00448411
GO:0060307	regulation of ventricular cardiac muscle cell membrane repolarization	biological_process	11	Akap9;Cacna2d1;Ank2;Kcnh2	4	948	14	18561	0.00448411
GO:0030516	regulation of axon extension	biological_process	7	Clasp2;Nrcam;Gsk3b;Olfm1	4	948	14	18561	0.00448411
GO:0045504	dynein heavy chain binding	molecular_function	5	Dync1i2;Dync1li2;Dync1i1;Dync1li1	4	948	14	18561	0.00448411
GO:0071565	nBAF complex	cellular_component	8	Smarcd3;Actl6b;Smarcd1;Smarca4	4	948	14	18561	0.00448411
GO:0008022	protein C-terminus binding	molecular_function	5	Ywhaq;Cnrip1;Nefl;Eml2;Foxn3;Atp2b2;Rabac1;Atp1b1;Mapre3;Optn;Syt1;Nsf;Pfkm;Atp2a2;Dst;Dynlt1;Hras;Vamp2;Synj1;Stmn3;Rbfox1	21	948	221	18561	0.00467998
GO:0010977	negative regulation of neuron projection development	biological_process	11	Dync1i2;Epha4;Gsk3b;Dpysl3;Crmp1;Ntm;Fkbp4;Rtn4;Stmn2;Rgma	10	948	75	18561	0.00468594
GO:0000165	MAPK cascade	biological_process	11	Pak1;Nrg1;Scg2;Mapk6;Fgf13;Mef2a;Mapk8ip2;Pak3;Camk2b;Hras;Tnik;Mapk10	12	948	100	18561	0.0049274
GO:0002039	p53 binding	molecular_function	5	Atp5f1c;Smyd2;Hspd1;Zfp385a;Gsk3b;Tp53bp1;Smarca4;Dusp26;Eef2;Ntrk3	10	948	76	18561	0.00515528
GO:0007050	cell cycle arrest	biological_process	5	Brinp1;Apbb1;Mlf1;Ppm1g;AABR07051450;Apc;Rprm;Hras;Brinp2;Tsg101	10	948	76	18561	0.00515528
GO:0051966	regulation of synaptic transmission, glutamatergic	biological_process	9	Cdh2;Gria2;Cnr1;Mapk8ip2;Syt1	5	948	23	18561	0.0053597
GO:0019233	sensory perception of pain	biological_process	7	Uchl1;Scn9a;Nipsnap1;Grin1;Cnr1;Asic1;Cacna1h;Scn3a;Ndn	9	948	65	18561	0.00555965
GO:0005758	mitochondrial intermembrane space	cellular_component	6	LOC103694872;Ciapin1;Ndufb7;Uqcc2;LOC100363502;Sirt5;Opa1;Ndufa8;Sod1;Park7	10	948	77	18561	0.00566065
GO:0005741	mitochondrial outer membrane	cellular_component	6	Vamp1;Vdac3;Wasf1;Acsl6;Dnm1l;Slc25a4;Cnr1;Epha4;Cisd1;Ppp2r2b;Nme1;Opa1;Vdac1;Vdac2;Armcx2	15	948	141	18561	0.00567151
GO:0006879	cellular iron ion homeostasis	biological_process	12	Atp6ap1;Fth1;Atp6v1a;Atp13a2;Tfrc;Ndfip1;Sod1	7	948	43	18561	0.0057079
GO:0000281	mitotic cytokinesis	biological_process	7	Stmn1;Ank3;Sept5;Sept6;Apc;Myh10;Snx18;Sptbn1	8	948	54	18561	0.00579553
GO:0000502	proteasome complex	cellular_component	5	Psmb7;Psmc6;Psmb5;Psmd2;Vcp;Psmd1;Psmc5;Psmd12	8	948	54	18561	0.00579553
GO:0033270	paranode region of axon	cellular_component	6	Kcna1;Ank3;Scn2a;Epb41l3	4	948	15	18561	0.00587032
GO:0016471	vacuolar proton-transporting V-type ATPase complex	cellular_component	7	Atp6v0b;Atp6v0c;Atp6v0a1;Atp6v1g2	4	948	15	18561	0.00587032
GO:0007019	microtubule depolymerization	biological_process	9	Stmn1;Stmn4;Stmn3;Stmn2	4	948	15	18561	0.00587032
GO:0030346	protein phosphatase 2B binding	molecular_function	8	Ppp3cb;Sod1;Rcan1	3	948	8	18561	0.00612916
GO:0090091	positive regulation of extracellular matrix disassembly	biological_process	9	Clasp1;Clasp2;Carmil2	3	948	8	18561	0.00612916
GO:0031428	box C/D snoRNP complex	cellular_component	6	Nolc1;Fbll1;Nop56	3	948	8	18561	0.00612916
GO:0002162	dystroglycan binding	molecular_function	5	Clasp1;Clasp2;Map2	3	948	8	18561	0.00612916
GO:1901018	positive regulation of potassium ion transmembrane transporter activity	biological_process	8	Akap9;Ank2;Atp1b1	3	948	8	18561	0.00612916
GO:0060315	negative regulation of ryanodine-sensitive calcium-release channel activity	biological_process	11	Fkbp1a;Fkbp1b;Gsto1	3	948	8	18561	0.00612916
GO:2000300	regulation of synaptic vesicle exocytosis	biological_process	7	LOC100909840;Rims2;Rims1	3	948	8	18561	0.00612916
GO:0050803	regulation of synapse structure or activity	biological_process	5	Slc17a6;Slc17a7;Ptprf	3	948	8	18561	0.00612916
GO:0034604	pyruvate dehydrogenase (NAD+) activity	molecular_function	8	Pdhb;Pdha1;Dld	3	948	8	18561	0.00612916
GO:2000369	regulation of clathrin-dependent endocytosis	biological_process	9	Snap91;Aak1;Dnajc6	3	948	8	18561	0.00612916
GO:1900121	negative regulation of receptor binding	biological_process	8	Ptprf;Crtac1;Rgma	3	948	8	18561	0.00612916
GO:0051301	cell division	biological_process	4	Dync1h1;Fsd1;Tpr;Clasp1;Pafah1b1;Sept5;Ube2s;Clasp2;Sept6;Mapre3;AABR07031491;Ccng1;Arl8a;Zwint;Dync1li1;Dynlt1;Kif2a;Dctn1;Klhdc8b;Tsg101	20	948	212	18561	0.00615436
GO:0050905	neuromuscular process	biological_process	6	Uchl1;Kcna1;Grin1;Fgf12;Agtpbp1	5	948	24	18561	0.00649024
GO:0090316	positive regulation of intracellular protein transport	biological_process	9	Kif3a;Tpr;Rufy3;Vamp2;Dctn1	5	948	24	18561	0.00649024
GO:0034765	regulation of ion transmembrane transport	biological_process	8	Scn9a;Cacna2d1;Kcnq3;Scn1a;Kcna6;Cacng2;Kcnc3;Scn2a;Kcnh2;Cacna2d3;Cacna1h;Scn3a	12	948	104	18561	0.00674035
GO:0008092	cytoskeletal protein binding	molecular_function	5	Cdh7;Capn2;Dbn1;Actr2;Cdh2;Ank3;Gria2;Aldoc;Aldoa;Fabp3	10	948	79	18561	0.00678678
GO:0005261	cation channel activity	molecular_function	7	Scn9a;Grin1;Scn1a;Scn2a;Asic3;Asic1;Cacna1h;Scn3a	8	948	56	18561	0.00723656
GO:0023026	MHC class II protein complex binding	molecular_function	6	Hsp90ab1;Atp1b1;Hsp90aa1;Ywhae	4	948	16	18561	0.00751489
GO:0060236	regulation of mitotic spindle organization	biological_process	8	Dync1h1;Fsd1;Dctn1;Map9	4	948	16	18561	0.00751489
GO:0045956	positive regulation of calcium ion-dependent exocytosis	biological_process	10	Cadps;Syt1;Stxbp1;Cacna1h	4	948	16	18561	0.00751489
GO:0048156	tau protein binding	molecular_function	6	Apbb1;Gsk3b;Fkbp4;Hsp90aa1	4	948	16	18561	0.00751489
GO:1901897	regulation of relaxation of cardiac muscle	biological_process	9	Akap6;Camk2g	2	948	3	18561	0.00755241
GO:0080130	L-phenylalanine:2-oxoglutarate aminotransferase activity	molecular_function	8	Got2;Got1	2	948	3	18561	0.00755241
GO:0006696	ergosterol biosynthetic process	biological_process	9	Fdft1;Acat1	2	948	3	18561	0.00755241
GO:0048936	peripheral nervous system neuron axonogenesis	biological_process	10	Nefh;Isl1	2	948	3	18561	0.00755241
GO:0005471	ATP:ADP antiporter activity	molecular_function	10	Slc25a4;Slc25a5	2	948	3	18561	0.00755241
GO:1903959	regulation of anion transmembrane transport	biological_process	9	Clcn4;Clcn3	2	948	3	18561	0.00755241
GO:0044337	canonical Wnt signaling pathway involved in positive regulation of apoptotic process	biological_process	9	Apc;Gsk3b	2	948	3	18561	0.00755241
GO:0045272	plasma membrane respiratory chain complex I	cellular_component	7	Ndufs7;Ndufv2	2	948	3	18561	0.00755241
GO:0004738	pyruvate dehydrogenase activity	molecular_function	6	Pdhb;Pdha1	2	948	3	18561	0.00755241
GO:0008597	calcium-dependent protein serine/threonine phosphatase regulator activity	molecular_function	7	Rcan2;Rcan1	2	948	3	18561	0.00755241
GO:0030125	clathrin vesicle coat	cellular_component	8	Cltb;Necap1	2	948	3	18561	0.00755241
GO:0097401	synaptic vesicle lumen acidification	biological_process	6	Slc17a7;Clcn3	2	948	3	18561	0.00755241
GO:0046952	ketone body catabolic process	biological_process	7	Oxct1;Acat1	2	948	3	18561	0.00755241
GO:1903690	negative regulation of wound healing, spreading of epidermal cells	biological_process	9	Clasp1;Clasp2	2	948	3	18561	0.00755241
GO:0099526	presynapse to nucleus signaling pathway	biological_process	6	Bsn;Pclo	2	948	3	18561	0.00755241
GO:1903748	negative regulation of establishment of protein localization to mitochondrion	biological_process	9	Mapt;Hsph1	2	948	3	18561	0.00755241
GO:2000172	regulation of branching morphogenesis of a nerve	biological_process	8	Shox2;Rtn4	2	948	3	18561	0.00755241
GO:0051538	3 iron, 4 sulfur cluster binding	molecular_function	6	Aco2;Sdhb	2	948	3	18561	0.00755241
GO:0031114	regulation of microtubule depolymerization	biological_process	9	Map1a;Map1b	2	948	3	18561	0.00755241
GO:0007412	axon target recognition	biological_process	5	Uchl1;Stxbp1	2	948	3	18561	0.00755241
GO:0061649	ubiquitin modification-dependent histone binding	molecular_function	6	Usp15;Tp53bp1	2	948	3	18561	0.00755241
GO:0044307	dendritic branch	cellular_component	7	Akap9;Grin1	2	948	3	18561	0.00755241
GO:0030060	L-malate dehydrogenase activity	molecular_function	7	Mdh2;Mdh1	2	948	3	18561	0.00755241
GO:0018193	peptidyl-amino acid modification	biological_process	9	Asphd2;Asphd1	2	948	3	18561	0.00755241
GO:0004965	G-protein coupled GABA receptor activity	molecular_function	7	Gabbr1;Gabbr2	2	948	3	18561	0.00755241
GO:0004647	phosphoserine phosphatase activity	molecular_function	8	Dusp26;Pdxp	2	948	3	18561	0.00755241
GO:0016939	kinesin II complex	cellular_component	6	Kif3a;Kifap3	2	948	3	18561	0.00755241
GO:0005962	mitochondrial isocitrate dehydrogenase complex (NAD+)	cellular_component	6	Idh3a;Idh3g	2	948	3	18561	0.00755241
GO:0018410	C-terminal protein amino acid modification	biological_process	10	Tuba1b;Tubb4a	2	948	3	18561	0.00755241
GO:0004069	L-aspartate:2-oxoglutarate aminotransferase activity	molecular_function	7	Got2;Got1	2	948	3	18561	0.00755241
GO:0055005	ventricular cardiac myofibril assembly	biological_process	9	Prox1;Mef2a	2	948	3	18561	0.00755241
GO:0072107	positive regulation of ureteric bud formation	biological_process	9	Six1;Gata3	2	948	3	18561	0.00755241
GO:1902474	positive regulation of protein localization to synapse	biological_process	6	Clstn3;Mapt	2	948	3	18561	0.00755241
GO:0006532	aspartate biosynthetic process	biological_process	12	Got2;Got1	2	948	3	18561	0.00755241
GO:0060379	cardiac muscle cell myoblast differentiation	biological_process	8	Nrg1;Isl1	2	948	3	18561	0.00755241
GO:0097332	response to antipsychotic drug	biological_process	6	Prkar2b;Sod1	2	948	3	18561	0.00755241
GO:0046185	aldehyde catabolic process	biological_process	6	Gpi;Akr1a1	2	948	3	18561	0.00755241
GO:0006533	aspartate catabolic process	biological_process	12	Got2;Got1	2	948	3	18561	0.00755241
GO:0052866	phosphatidylinositol phosphate phosphatase activity	molecular_function	8	Mtmr6;Mtmr7	2	948	3	18561	0.00755241
GO:0032839	dendrite cytoplasm	cellular_component	9	AABR07046707;Kif5a;Gria2;Kif5c;Sod1	5	948	25	18561	0.00777787
GO:0033017	sarcoplasmic reticulum membrane	cellular_component	6	Fkbp1a;Fkbp1b;Camk2b;Atp2a2;Camk2g	5	948	25	18561	0.00777787
GO:0051537	2 iron, 2 sulfur cluster binding	molecular_function	6	Ciapin1;Uqcrfs1;Sdhb;Cisd1;Ndufv2	5	948	25	18561	0.00777787
GO:0048488	synaptic vesicle endocytosis	biological_process	9	Cd24;Syt5;Syt1;Synj1;Syt2	5	948	25	18561	0.00777787
GO:0008045	motor neuron axon guidance	biological_process	7	Foxp1;Alcam;Mycbp2;Epha4;Kif5c	5	948	25	18561	0.00777787
GO:0008637	apoptotic mitochondrial changes	biological_process	7	Cd24;Dnm1l;Hspd1;Slc25a4;Rnf7	5	948	25	18561	0.00777787
GO:0048487	beta-tubulin binding	molecular_function	7	Lrpprc;Fgf13;Sncg;Syt11;Arl8b;Cct5	6	948	35	18561	0.00795379
GO:0006086	acetyl-CoA biosynthetic process from pyruvate	biological_process	10	Pdhb;Pdha1;Dld	3	948	9	18561	0.00884727
GO:0030388	fructose 1,6-bisphosphate metabolic process	biological_process	7	Aldoc;Pfkm;Aldoa	3	948	9	18561	0.00884727
GO:1901385	regulation of voltage-gated calcium channel activity	biological_process	9	Cacnb4;Cabp1;Cacnb3	3	948	9	18561	0.00884727
GO:0071437	invadopodium	cellular_component	6	Pak1;Actr2;Rufy3	3	948	9	18561	0.00884727
GO:0031597	cytosolic proteasome complex	cellular_component	6	Psmc6;Psmc5;Psmc1	3	948	9	18561	0.00884727
GO:0031023	microtubule organizing center organization	biological_process	5	Clasp1;Pafah1b1;Clasp2	3	948	9	18561	0.00884727
GO:0060074	synapse maturation	biological_process	5	Sez6;Sybu;Sez6l2	3	948	9	18561	0.00884727
GO:0045666	positive regulation of neuron differentiation	biological_process	10	Rgs6;Spag9;Brinp1;Foxg1;Sox11;Pcp4;Bend6;Nrcam;Fez1;Map1b;Brinp2	11	948	95	18561	0.00903411
GO:0070588	calcium ion transmembrane transport	biological_process	11	Cacnb4;Atp2b2;Cacna2d1;Atp13a2;Cacng2;Atp2a2;Cacna2d3;Atp2b1;Cacnb3;Asic1;Cacna1h;Ncs1	12	948	108	18561	0.00904222
GO:0007052	mitotic spindle organization	biological_process	9	Stmn1;Clasp1;Clasp2;Dync1li1;Kif2a;Dctn6	6	948	36	18561	0.00914154
GO:0016358	dendrite development	biological_process	8	Map1a;Pak1;Pak3;Map2;Dynlt1;Map1b	6	948	36	18561	0.00914154
GO:0032465	regulation of cytokinesis	biological_process	8	Fsd1;Birc6;Pin1;Calm1;Pdxp	5	948	26	18561	0.00923278
GO:0031116	positive regulation of microtubule polymerization	biological_process	10	Pak1;Apc;Mapt;Map1b;Dctn1	5	948	26	18561	0.00923278
GO:0060088	auditory receptor cell stereocilium organization	biological_process	9	Lhfpl5;Clrn1;Atp2b2;Sod1	4	948	17	18561	0.00943594
GO:0034237	protein kinase A regulatory subunit binding	molecular_function	6	Pja2;Akap9;Akap6;Akap11	4	948	17	18561	0.00943594
GO:0006816	calcium ion transport	biological_process	10	Atp2b2;Cacna2d1;Grin1;Cacng2;Camk2b;Atp2a2;Cacna2d3;Cacnb3;Camk2g;Asic1;Cacna1h	11	948	96	18561	0.00974688
GO:0030496	midbody	cellular_component	4	Pkp4;Birc6;Myh10;Mapre3;Apc2;Pin1;Arl8a;Crmp1;Gdi1;Exoc3;Arl8b;Pdxp;Mtcl1;Klhdc8b	14	948	137	18561	0.0103781
GO:0055038	recycling endosome membrane	cellular_component	9	Syt5;Gripap1;Tfrc;Zdhhc2;Scamp1;LOC108348122;Nsg1	7	948	48	18561	0.0104686
GO:0051491	positive regulation of filopodium assembly	biological_process	11	Mien1;Dock11;Dpysl3;Espn;Fnbp1l	5	948	27	18561	0.0108647
GO:0032281	AMPA glutamate receptor complex	cellular_component	8	Olfm2;Gria2;Cacng2;Olfm1;Nrn1	5	948	27	18561	0.0108647
GO:0043001	Golgi to plasma membrane protein transport	biological_process	10	Ank3;Optn;Nsf;Sptbn1;Vamp2	5	948	27	18561	0.0108647
GO:0005768	endosome	cellular_component	7	Ptprn;Rab3a;Caly;Birc6;Snx10;Atp8a2;Scoc;Rabep1;Atp6v0b;Nsg2;Pak3;Arl8a;Atp6v1e1;Tfrc;Snx18;Rab15;Ptprf;L1cam;Syt3;Stx7;Vopp1;Clcn3;Nsg1;Stmn2;Tsg101	25	948	299	18561	0.0108866
GO:0031252	cell leading edge	cellular_component	4	Pafah1b1;Clasp2;Aak1;Ywhaz;Carmil2;Dst;Ccdc88a;Dctn1	8	948	60	18561	0.0109081
GO:0012505	endomembrane system	cellular_component	4	Rtn2;Map1lc3b;Rtn3;Rab2a;Cdc42ep2;Rab6a;Tmcc2;Rufy3;Rtn1;Lars;Rab15;Tbc1d9;Rab33a;Stx7;Aig1;Rtn4	16	948	166	18561	0.0110219
GO:0032426	stereocilium tip	cellular_component	4	Lhfpl5;Espn;Homer2;Ush1c	4	948	18	18561	0.0116499
GO:1903076	regulation of protein localization to plasma membrane	biological_process	9	Camk2b;Sptbn1;Stx7;Camk2g	4	948	18	18561	0.0116499
GO:0010001	glial cell differentiation	biological_process	6	Nrg1;Dner;Cdh2;Gap43	4	948	18	18561	0.0116499
GO:0042645	mitochondrial nucleoid	cellular_component	4	Lrpprc;Uqcc2;Hspa9;Vdac1;Atp5f1b;Vdac2;Slc25a5	7	948	49	18561	0.0116897
GO:0009966	regulation of signal transduction	biological_process	7	Khdrbs1;Birc6;Cdh2;Acvr2a;Runx1;Afap1	6	948	38	18561	0.0118875
GO:0019774	proteasome core complex, beta-subunit complex	cellular_component	4	Psmb7;Psmb5;Psmb6	3	948	10	18561	0.012164
GO:0034975	protein folding in endoplasmic reticulum	biological_process	5	Emc4;Emc6;Vapa	3	948	10	18561	0.012164
GO:2000727	positive regulation of cardiac muscle cell differentiation	biological_process	10	Foxp1;Nrg1;Gsk3b	3	948	10	18561	0.012164
GO:0004865	protein serine/threonine phosphatase inhibitor activity	molecular_function	8	Ppp1r1a;Ppp1r14a;Ppp1r1c	3	948	10	18561	0.012164
GO:0030949	positive regulation of vascular endothelial growth factor receptor signaling pathway	biological_process	9	Fgf9;Fgf18;Fgf10	3	948	10	18561	0.012164
GO:0031406	carboxylic acid binding	molecular_function	6	Got2;Kif1b;Got1	3	948	10	18561	0.012164
GO:0045254	pyruvate dehydrogenase complex	cellular_component	6	Pdhb;Pdha1;Dld	3	948	10	18561	0.012164
GO:0048168	regulation of neuronal synaptic plasticity	biological_process	10	Jph3;Grin1;Gsk3b;Vgf;Ncdn	5	948	28	18561	0.012683
GO:0009409	response to cold	biological_process	5	Immt;Gmpr;Mt-co2;Lrp11;P2rx3;Vgf;Hsp90aa1	7	948	50	18561	0.0130104
GO:0030136	clathrin-coated vesicle	cellular_component	8	Hip1;Snap91;Cltc;Epn3;Snx18;Vamp2;Scamp1	7	948	50	18561	0.0130104
GO:0007611	learning or memory	biological_process	4	Pafah1b1;Grin1;Cnr1;Zfp385a;Calb1;Gpi;Mapt;Tmod2	8	948	62	18561	0.0131895
GO:0045454	cell redox homeostasis	biological_process	5	Glrx3;Prdx5;Txnrd1;Sh3bgrl3;Dld;Tmx1;Prdx2;Tmx4	8	948	62	18561	0.0131895
GO:0032012	regulation of ARF protein signal transduction	biological_process	11	Agap3;Iqsec3;Smap2;Asap1;Agap1;Psd	6	948	39	18561	0.0134578
GO:0031489	myosin V binding	molecular_function	7	Rab6b;Rab3a;Rab10;Rab6a	4	948	19	18561	0.0141714
GO:0060997	dendritic spine morphogenesis	biological_process	8	Epha5;Ctnnd2;Myo5b;Pak3	4	948	19	18561	0.0141714
GO:0007405	neuroblast proliferation	biological_process	5	Acsl6;Id4;Kcna1;Pafah1b1	4	948	19	18561	0.0141714
GO:0030234	enzyme regulator activity	molecular_function	4	Cox6a1;Mtmr9;Psmd2;Psmd1	4	948	19	18561	0.0141714
GO:0016209	antioxidant activity	molecular_function	3	Prdx5;LOC103689961;Prxl2b;Prdx2	4	948	19	18561	0.0141714
GO:0031201	SNARE complex	cellular_component	6	Vamp1;Cplx1;Stx1b;Napa;Syt1;Stx7;Vamp2	7	948	51	18561	0.0144349
GO:0019853	L-ascorbic acid biosynthetic process	biological_process	8	Gsto1;Akr1a1	2	948	4	18561	0.0145938
GO:0032387	negative regulation of intracellular transport	biological_process	8	Mapt;Map1b	2	948	4	18561	0.0145938
GO:0098971	anterograde dendritic transport of neurotransmitter receptor complex	biological_process	8	Kif5a;Kif5c	2	948	4	18561	0.0145938
GO:1904261	positive regulation of basement membrane assembly involved in embryonic body morphogenesis	biological_process	9	Clasp1;Clasp2	2	948	4	18561	0.0145938
GO:0004832	valine-tRNA ligase activity	molecular_function	7	Vars;Lars	2	948	4	18561	0.0145938
GO:0030990	intraciliary transport particle	cellular_component	4	Kif3a;Kifap3	2	948	4	18561	0.0145938
GO:0061827	sperm head	cellular_component	5	Aldoa;Park7	2	948	4	18561	0.0145938
GO:0038128	ERBB2 signaling pathway	biological_process	9	Ptprr;Hras	2	948	4	18561	0.0145938
GO:0000235	astral microtubule	cellular_component	9	Pafah1b1;Map9	2	948	4	18561	0.0145938
GO:0071787	endoplasmic reticulum tubular network formation	biological_process	6	Rtn3;Rtn4	2	948	4	18561	0.0145938
GO:0016191	synaptic vesicle uncoating	biological_process	11	Synj1;Dnajc6	2	948	4	18561	0.0145938
GO:0097116	gephyrin clustering involved in postsynaptic density assembly	biological_process	7	Nrxn2;Nrxn1	2	948	4	18561	0.0145938
GO:1990752	microtubule end	cellular_component	6	Actr1a;Camsap2	2	948	4	18561	0.0145938
GO:0097091	synaptic vesicle clustering	biological_process	8	Syn1;Nrxn1	2	948	4	18561	0.0145938
GO:0051081	nuclear envelope disassembly	biological_process	7	Pafah1b1;Dctn1	2	948	4	18561	0.0145938
GO:1903578	regulation of ATP metabolic process	biological_process	6	Dnm1l;Atp5if1	2	948	4	18561	0.0145938
GO:0032925	regulation of activin receptor signaling pathway	biological_process	9	Fkbp1a;Fgf10	2	948	4	18561	0.0145938
GO:0070384	Harderian gland development	biological_process	7	Aldh1a3;Fgf10	2	948	4	18561	0.0145938
GO:0060019	radial glial cell differentiation	biological_process	7	Cdh2;Fgf10	2	948	4	18561	0.0145938
GO:0019787	ubiquitin-like protein transferase activity	molecular_function	5	Rnf14;Atg3	2	948	4	18561	0.0145938
GO:0030348	syntaxin-3 binding	molecular_function	7	Syt4;Syt1	2	948	4	18561	0.0145938
GO:0007258	JUN phosphorylation	biological_process	10	Mapk8ip1;Mapk10	2	948	4	18561	0.0145938
GO:0023041	neuronal signal transduction	biological_process	5	Kcna1;Olfm1	2	948	4	18561	0.0145938
GO:0045271	respiratory chain complex I	cellular_component	6	Ndufa5;Mt-nd4	2	948	4	18561	0.0145938
GO:1900078	positive regulation of cellular response to insulin stimulus	biological_process	7	Opa1;Myo5a	2	948	4	18561	0.0145938
GO:0005749	mitochondrial respiratory chain complex II, succinate dehydrogenase complex (ubiquinone)	cellular_component	7	Sdhc;Sdhb	2	948	4	18561	0.0145938
GO:0007016	cytoskeletal anchoring at plasma membrane	biological_process	7	Tln2;Epb41l3	2	948	4	18561	0.0145938
GO:1902897	regulation of postsynaptic density protein 95 clustering	biological_process	10	Dbn1;Cdh2	2	948	4	18561	0.0145938
GO:0031694	alpha-2A adrenergic receptor binding	molecular_function	8	Uchl1;Aplp1	2	948	4	18561	0.0145938
GO:0050815	phosphoserine residue binding	molecular_function	7	Pin1;Ywhae	2	948	4	18561	0.0145938
GO:0006438	valyl-tRNA aminoacylation	biological_process	13	Vars;Lars	2	948	4	18561	0.0145938
GO:0002329	pre-B cell differentiation	biological_process	10	Cd24;Foxp1	2	948	4	18561	0.0145938
GO:0004449	isocitrate dehydrogenase (NAD+) activity	molecular_function	8	Idh3a;Idh3g	2	948	4	18561	0.0145938
GO:0045340	mercury ion binding	molecular_function	8	Txnrd1;Park7	2	948	4	18561	0.0145938
GO:1902710	GABA receptor complex	cellular_component	5	Gabbr1;Gabbr2	2	948	4	18561	0.0145938
GO:0061577	calcium ion transmembrane transport via high voltage-gated calcium channel	biological_process	12	Cacna2d1;Cacnb3	2	948	4	18561	0.0145938
GO:0030964	NADH dehydrogenase complex	cellular_component	5	Mt-nd3;Ndufa12	2	948	4	18561	0.0145938
GO:0048285	organelle fission	biological_process	6	Dnm1l;Opa1	2	948	4	18561	0.0145938
GO:0097109	neuroligin family protein binding	molecular_function	6	Nrxn2;Nrxn1	2	948	4	18561	0.0145938
GO:0003374	dynamin family protein polymerization involved in mitochondrial fission	biological_process	10	Dnm1l;Opa1	2	948	4	18561	0.0145938
GO:0098700	neurotransmitter loading into synaptic vesicle	biological_process	7	Slc17a6;Slc17a7	2	948	4	18561	0.0145938
GO:2000582	positive regulation of ATP-dependent microtubule motor activity, plus-end-directed	biological_process	9	Dync1i2;Dync1i1	2	948	4	18561	0.0145938
GO:0098887	neurotransmitter receptor transport, endosome to postsynaptic membrane	biological_process	9	Gripap1;Nsg1	2	948	4	18561	0.0145938
GO:0070884	regulation of calcineurin-NFAT signaling cascade	biological_process	11	Rcan2;Rcan1	2	948	4	18561	0.0145938
GO:0098903	regulation of membrane repolarization during action potential	biological_process	10	Cacna2d1;Cacnb3	2	948	4	18561	0.0145938
GO:0032386	regulation of intracellular transport	biological_process	7	Reep2;Reep1	2	948	4	18561	0.0145938
GO:1990809	endoplasmic reticulum tubular network membrane organization	biological_process	6	Atl1;Rtn4	2	948	4	18561	0.0145938
GO:0006101	citrate metabolic process	biological_process	7	Aco2;Acly	2	948	4	18561	0.0145938
GO:0016615	malate dehydrogenase activity	molecular_function	6	Mdh2;Mdh1	2	948	4	18561	0.0145938
GO:0010644	cell communication by electrical coupling	biological_process	5	Dbn1;Kcna1	2	948	4	18561	0.0145938
GO:0032437	cuticular plate	cellular_component	6	Cib2;Sptbn1	2	948	4	18561	0.0145938
GO:0006163	purine nucleotide metabolic process	biological_process	9	Gmpr;Guk1	2	948	4	18561	0.0145938
GO:0043648	dicarboxylic acid metabolic process	biological_process	8	Got2;Got1	2	948	4	18561	0.0145938
GO:0004332	fructose-bisphosphate aldolase activity	molecular_function	7	Aldoc;Aldoa	2	948	4	18561	0.0145938
GO:0004739	pyruvate dehydrogenase (acetyl-transferring) activity	molecular_function	7	Pdhb;Pdha1	2	948	4	18561	0.0145938
GO:1902177	positive regulation of oxidative stress-induced intrinsic apoptotic signaling pathway	biological_process	9	Sod1;Park7	2	948	4	18561	0.0145938
GO:0016301	kinase activity	molecular_function	6	Prps1;Prkar2b;Pi4ka;Epha4;Gsk3b;Mapk8ip2;Sephs2;Cdk16;Camk2b;Pfkm;Acvr2a;AABR07044711;Ckmt1;Akap6;Akap11;Tnik;Ntrk3	17	948	186	18561	0.0146919
GO:1904646	cellular response to amyloid-beta	biological_process	9	Cacna2d1;Grin1;Epha4;Gsk3b;Atp1a3	5	948	29	18561	0.0146965
GO:0032587	ruffle membrane	cellular_component	6	Pak1;Clasp2;Apc;Rasgrp2;Map2;Nme1;Hsp90aa1;Psd;Pdxp	9	948	76	18561	0.0151039
GO:0031072	heat shock protein binding	molecular_function	5	Dlst;Tpr;Hspa8;Hspa9;Hspa4;Hspa4l;Fkbp4;Hsph1;Eno1;Pdxp	10	948	89	18561	0.0152169
GO:0019003	GDP binding	molecular_function	8	Rab10;Rab2a;Gnao1;Sept5;Dync1li1;Arl8b;Kras	7	948	52	18561	0.0159673
GO:0010918	positive regulation of mitochondrial membrane potential	biological_process	7	Ndufc2;Vcp;Gsk3b	3	948	11	18561	0.0160987
GO:0010458	exit from mitosis	biological_process	7	Clasp1;Ube2s;Clasp2	3	948	11	18561	0.0160987
GO:0043229	intracellular organelle	cellular_component	4	Slc17a7;Syt1;Syn1	3	948	11	18561	0.0160987
GO:0045295	gamma-catenin binding	molecular_function	5	Cdh2;Apc;Apc2	3	948	11	18561	0.0160987
GO:0040011	locomotion	biological_process	3	Jph3;Nefl;Atp2b2	3	948	11	18561	0.0160987
GO:0034599	cellular response to oxidative stress	biological_process	6	AABR07046707;Prdx5;Atp13a2;Nefh;Nefm;Atp2a2;Sod1;Prdx2;Park7	9	948	77	18561	0.0163538
GO:0051117	ATPase binding	molecular_function	6	Snx10;Rab6a;Ank2;Fxyd7;Atp1b1;Gria2;Atp5if1;S100a1;Atp6v1e1;Atp6v0a1	10	948	90	18561	0.0163623
GO:0006814	sodium ion transport	biological_process	9	Slc17a6;Slc17a7;Atp1b1;Scn1a;Slc38a1;Scn2a;Slc6a15;Atp1a3;Asic3;Asic1	10	948	90	18561	0.0163623
GO:0007274	neuromuscular synaptic transmission	biological_process	10	Rab3a;Cd24;P2rx3;Stxbp1;Kif1b	5	948	30	18561	0.0169132
GO:0051085	chaperone cofactor-dependent protein refolding	biological_process	7	Hspa8;Hspa9;Hspa4;Hspa4l;Hsph1	5	948	30	18561	0.0169132
GO:0034704	calcium channel complex	cellular_component	8	Fkbp1b;Sestd1;Akap6;Calm1	4	948	20	18561	0.0170132
GO:0022904	respiratory electron transport chain	biological_process	7	Ndufa5;Sdhb;Mt-co1;Ndufv2	4	948	20	18561	0.0170132
GO:0005245	voltage-gated calcium channel activity	molecular_function	9	Cacna2d1;Cacng2;Cacna2d3;Cacnb3;Cacna1h;Ncs1	6	948	41	18561	0.0170219
GO:0046982	protein heterodimerization activity	molecular_function	6	Foxp1;Capn2;Ppp2r1a;Gabbr1;Syt5;Rims2;Hip1;Hspd1;Nefl;Gabbr2;Mapk6;Cul3;Grin1;Alg2;Syt4;Ina;Tpd52;Prmt8;Khdrbs2;Nefh;Syt1;Nolc1;Homer2;Nefm;Hist3h2ba;Runx1;Hes6;Syt3;Pvalb;Prph;Eno1;Kif1b;Ppp3cb;Clcn3;Ywhae;Nrn1;Mafb;Myo5a;Vapa;Pafah1b3	40	948	554	18561	0.0175712
GO:0016787	hydrolase activity	molecular_function	4	Uchl1;Atp6v1b2;Usp15;Idi1;Gars;Hspd1;Atp2b2;Atp6v1a;Pappa1;Nsf;Atp6v1e1;Pgam1;Ache;Atp1a3;Ppp3cb;Hint1;Dpysl4;Ptpn5;Acot7;Aig1	20	948	236	18561	0.0185661
GO:0051260	protein homooligomerization	biological_process	8	Spag9;Fsd1;Dnm1l;Kcna1;Dync1li2;Kcna6;Apc;Atl1;P2rx3;Atp5if1;Optn;Dpysl3;Syt1;Kctd17;Kcnc3;Mapt;Tp53bp1;Dync1li1;Acat1	19	948	221	18561	0.018684
GO:0032880	regulation of protein localization	biological_process	6	Nnat;Fkbp1a;Mycbp2;Cdh2;Six1;Aak1;Myo5b;Atcay	8	948	66	18561	0.0187679
GO:0006986	response to unfolded protein	biological_process	6	Hspd1;Hspa8;Hspa9;Hspa4;Hspa4l;Hsph1	6	948	42	18561	0.0190266
GO:0061631	ubiquitin conjugating enzyme activity	molecular_function	7	Ube2v2;Birc6;Ube2ql1;Ube2s;Ube2d1	5	948	31	18561	0.0193408
GO:0048260	positive regulation of receptor-mediated endocytosis	biological_process	9	Kif3a;Hip1;Bicd1;Synj1	4	948	21	18561	0.0201863
GO:0000266	mitochondrial fission	biological_process	7	Gdap1;Dnm1l;Ppp2r2b;Opa1	4	948	21	18561	0.0201863
GO:0045899	positive regulation of RNA polymerase II transcriptional preinitiation complex assembly	biological_process	8	Psmc6;Psmc5;Psmc1	3	948	12	18561	0.0206627
GO:0048312	intracellular distribution of mitochondria	biological_process	8	Dnm1l;Mapt;Opa1	3	948	12	18561	0.0206627
GO:0002161	aminoacyl-tRNA editing activity	molecular_function	7	Vars;Aarsd1;Lars	3	948	12	18561	0.0206627
GO:0005522	profilin binding	molecular_function	5	Dbn1;Evl;Pclo	3	948	12	18561	0.0206627
GO:0021707	cerebellar granule cell differentiation	biological_process	7	Prox1;Atp2b2;Nrxn1	3	948	12	18561	0.0206627
GO:0042743	hydrogen peroxide metabolic process	biological_process	7	LOC100363502;Prdx2;Park7	3	948	12	18561	0.0206627
GO:0071564	npBAF complex	cellular_component	8	Smarcd3;Smarcd1;Smarca4	3	948	12	18561	0.0206627
GO:0071318	cellular response to ATP	biological_process	9	Cib2;Pdxp;Sod1	3	948	12	18561	0.0206627
GO:0004675	transmembrane receptor protein serine/threonine kinase activity	molecular_function	9	Ntrk2;Acvr2a;Ntrk3	3	948	12	18561	0.0206627
GO:0007020	microtubule nucleation	biological_process	8	Akap9;Clasp1;Clasp2	3	948	12	18561	0.0206627
GO:0060081	membrane hyperpolarization	biological_process	6	Kcnq3;Cacng2;Park7	3	948	12	18561	0.0206627
GO:2001223	negative regulation of neuron migration	biological_process	9	Nrg1;Gsk3b;Olfm1	3	948	12	18561	0.0206627
GO:1903427	negative regulation of reactive oxygen species biosynthetic process	biological_process	8	Hspd1;Ndufc2;Park7	3	948	12	18561	0.0206627
GO:0030018	Z disc	cellular_component	5	Pak1;Fkbp1a;Glrx3;Cfl2;Fkbp1b;Ank3;Ank2;Scn1a;S100a1;Aldoa;Dst;Ppp3cb	12	948	121	18561	0.0208947
GO:1901998	toxin transport	biological_process	6	Cct8;Cct2;Cct6a;Cct3;Atp6v0a1;Cct5	6	948	43	18561	0.0211864
GO:0035255	ionotropic glutamate receptor binding	molecular_function	7	Mt-nd2;Gsk3b;Myo5b;Cacng2;Nsf	5	948	32	18561	0.0219862
GO:0006695	cholesterol biosynthetic process	biological_process	9	Idi1;Fdft1;Hmgcs1;Pmvk;Fdps	5	948	32	18561	0.0219862
GO:1903307	positive regulation of regulated secretory pathway	biological_process	9	Rab3a;Rab15	2	948	5	18561	0.0235036
GO:0051490	negative regulation of filopodium assembly	biological_process	11	Rab3ip;Nrxn1	2	948	5	18561	0.0235036
GO:0045155	electron transporter, transferring electrons from CoQH2-cytochrome c reductase complex and cytochrome c oxidase complex activity	molecular_function	6	Cyc1;LOC100363502	2	948	5	18561	0.0235036
GO:0050915	sensory perception of sour taste	biological_process	9	Asic3;Asic1	2	948	5	18561	0.0235036
GO:0046931	pore complex assembly	biological_process	7	Cct8;Cct3	2	948	5	18561	0.0235036
GO:0044304	main axon	cellular_component	6	Apbb1;Mapt	2	948	5	18561	0.0235036
GO:0019788	NEDD8 transferase activity	molecular_function	6	Rnf7;Ube2m	2	948	5	18561	0.0235036
GO:0043084	penile erection	biological_process	5	Vgf;Acvr2a	2	948	5	18561	0.0235036
GO:0072178	nephric duct morphogenesis	biological_process	8	Epha4;Gata3	2	948	5	18561	0.0235036
GO:0005111	type 2 fibroblast growth factor receptor binding	molecular_function	8	Fgf18;Fgf10	2	948	5	18561	0.0235036
GO:0005105	type 1 fibroblast growth factor receptor binding	molecular_function	8	Fgf18;Nrxn1	2	948	5	18561	0.0235036
GO:0016241	regulation of macroautophagy	biological_process	9	Atp13a2;Atp6v0a1	2	948	5	18561	0.0235036
GO:0014042	positive regulation of neuron maturation	biological_process	11	AABR07051450;Opa1	2	948	5	18561	0.0235036
GO:0008177	succinate dehydrogenase (ubiquinone) activity	molecular_function	7	Sdhc;Sdhb	2	948	5	18561	0.0235036
GO:1902952	positive regulation of dendritic spine maintenance	biological_process	9	Zfp804a;Grin1	2	948	5	18561	0.0235036
GO:0070061	fructose binding	molecular_function	6	Pfkm;Aldoa	2	948	5	18561	0.0235036
GO:0098826	endoplasmic reticulum tubular network membrane	cellular_component	4	Atl1;Rtn4	2	948	5	18561	0.0235036
GO:0048813	dendrite morphogenesis	biological_process	9	Rbfox2;Elavl4;Map6;Mef2a;Mapk8ip2;Map2	6	948	44	18561	0.023506
GO:0000132	establishment of mitotic spindle orientation	biological_process	10	Pafah1b1;Dynlt1;Dctn1;Fgf10	4	948	22	18561	0.0236998
GO:0006820	anion transport	biological_process	7	Slc17a6;Slc17a7;Vdac1;Vdac2	4	948	22	18561	0.0236998
GO:0007585	respiratory gaseous exchange	biological_process	4	Grin1;Pbx3;Mafb;Ndn	4	948	22	18561	0.0236998
GO:0043523	regulation of neuron apoptotic process	biological_process	9	Grin1;Trim2;Gata3;Park7;Faim2	5	948	33	18561	0.0248556
GO:0005834	heterotrimeric G-protein complex	cellular_component	5	Rgs6;Rgs9;Gng3;Gnao1;Gng2	5	948	33	18561	0.0248556
GO:0035725	sodium ion transmembrane transport	biological_process	10	Scn9a;Slc17a7;Scn1a;Scn2a;Asic3;Asic1;Cacna1h;Scn3a	8	948	70	18561	0.0258563
GO:0031253	cell projection membrane	cellular_component	5	Ndrg4;Asap1;Apc	3	948	13	18561	0.0258606
GO:1900271	regulation of long-term synaptic potentiation	biological_process	10	Pak1;Calb1;Nsg1	3	948	13	18561	0.0258606
GO:0051146	striated muscle cell differentiation	biological_process	7	Spag9;Cdh2;Kras	3	948	13	18561	0.0258606
GO:0008610	lipid biosynthetic process	biological_process	6	Acly;Acss2;Acsl4	3	948	13	18561	0.0258606
GO:1990782	protein tyrosine kinase binding	molecular_function	8	Clasp2;Epha4;Hsp90aa1	3	948	13	18561	0.0258606
GO:0051489	regulation of filopodium assembly	biological_process	10	Dbn1;AABR07046707;Gap43	3	948	13	18561	0.0258606
GO:0071625	vocalization behavior	biological_process	4	Brinp1;Nrxn2;Nrxn1	3	948	13	18561	0.0258606
GO:0031461	cullin-RING ubiquitin ligase complex	cellular_component	6	Ddb1;Rnf7;Cul3	3	948	13	18561	0.0258606
GO:0061635	regulation of protein complex stability	biological_process	5	Hspa8;Scoc;Hsp90aa1	3	948	13	18561	0.0258606
GO:0097435	supramolecular fiber organization	biological_process	5	Fkbp1a;Hsp90ab1;Mapt	3	948	13	18561	0.0258606
GO:1901800	positive regulation of proteasomal protein catabolic process	biological_process	11	Psmc6;Psmc5;Psmc1	3	948	13	18561	0.0258606
GO:0035518	histone H2A monoubiquitination	biological_process	14	Ddb1;Skp1;Trim37	3	948	13	18561	0.0258606
GO:0015643	toxic substance binding	molecular_function	4	Nefh;Nefm;Adgrl1	3	948	13	18561	0.0258606
GO:0048278	vesicle docking	biological_process	6	Stx1b;Ndrg4;Syt1;Stx7	4	948	23	18561	0.0275609
GO:0005246	calcium channel regulator activity	molecular_function	6	Gria2;Nrxn2;Cacna2d3;Nrxn1	4	948	23	18561	0.0275609
GO:0034613	cellular protein localization	biological_process	6	Id4;Kcna1;Ank2;Sept5;Sept6;Optn;Armcx3	7	948	58	18561	0.0276383
GO:0009408	response to heat	biological_process	5	Lrp11;P2rx3;Hspa4;Aldoa;Hsp90aa1;Psip1;Asic3;Sod1	8	948	71	18561	0.0278846
GO:0031647	regulation of protein stability	biological_process	5	Khdrbs1;Gnl3l;Elmod1;Tpr;Hspa8;Sugt1;Ubr5;Kras	8	948	71	18561	0.0278846
GO:0031901	early endosome membrane	cellular_component	9	Gripap1;Epha4;Clcn4;Stx7;Clcn3;LOC108348122;Nsg1;Tsg101	8	948	71	18561	0.0278846
GO:0030286	dynein complex	cellular_component	5	Dync1h1;Dync1i2;Dynll2;Dync1li2;Dync1i1	5	948	34	18561	0.0279546
GO:0050772	positive regulation of axonogenesis	biological_process	10	Shox2;Nefl;Map6;Rufy3;Ache	5	948	34	18561	0.0279546
GO:0021987	cerebral cortex development	biological_process	5	Foxg1;Nefl;Cdh2;Grin1;Kif5a;Tacc2;Nefh;Nefm;Ywhae	9	948	85	18561	0.029206
GO:0007613	memory	biological_process	5	Jph3;Nrg1;Grin1;Fgf13;Syt4;Cnr1;Mapt;Atp1a3;Asic1	9	948	86	18561	0.031201
GO:0007528	neuromuscular junction development	biological_process	6	Cacnb4;Pak1;Ank3;Cacng2;Cacnb3	5	948	35	18561	0.0312881
GO:0051539	4 iron, 4 sulfur cluster binding	molecular_function	6	Ndufs2;Aco2;Ndufv1;Sdhb;Ndufs7	5	948	35	18561	0.0312881
GO:0031145	anaphase-promoting complex-dependent catabolic process	biological_process	12	Cul3;Ube2s;Fbxo31	3	948	14	18561	0.0316905
GO:0006996	organelle organization	biological_process	5	Chga;Atp2b2;Atp2a2	3	948	14	18561	0.0316905
GO:1903428	positive regulation of reactive oxygen species biosynthetic process	biological_process	8	Grin1;Clcn3;Park7	3	948	14	18561	0.0316905
GO:0090129	positive regulation of synapse maturation	biological_process	8	Camk2b;Adgrl1;Nrxn1	3	948	14	18561	0.0316905
GO:0001775	cell activation	biological_process	4	Cd24;Lypd1;Gata3	3	948	14	18561	0.0316905
GO:0072583	clathrin-dependent endocytosis	biological_process	9	Hip1;Cltb;Fnbp1l	3	948	14	18561	0.0316905
GO:1903543	positive regulation of exosomal secretion	biological_process	7	Myo5b;Atp13a2;Tsg101	3	948	14	18561	0.0316905
GO:0010738	regulation of protein kinase A signaling	biological_process	9	Pja2;Akap6;Akap11	3	948	14	18561	0.0316905
GO:0034551	mitochondrial respiratory chain complex III assembly	biological_process	10	Uqcc2;Uqcr10;Uqcrb.1	3	948	14	18561	0.0316905
GO:0005802	trans-Golgi network	cellular_component	7	Birc6;Snap25;Rab6a;Cltb;Bicd1;Bsn;Scoc;Clasp2;Optn;Pclo;Vamp2;Scamp1;LOC108348122;Rbfox1	14	948	158	18561	0.0317738
GO:0031146	SCF-dependent proteasomal ubiquitin-dependent protein catabolic process	biological_process	12	Skp1;Rnf7;Fbxo9;Fbxo31	4	948	24	18561	0.031775
GO:0042098	T cell proliferation	biological_process	8	Fkbp1a;Fkbp1b;Ctps1;Prdx2	4	948	24	18561	0.031775
GO:0034399	nuclear periphery	cellular_component	6	Tpr;Map2;Mapt;Psip1	4	948	24	18561	0.031775
GO:0005759	mitochondrial matrix	cellular_component	7	Ndufa9;Hspd1;Pdhb;Uqcc2;Hspa9;Oxct1;Sirt5;Hagh;Mdh2;Fdps;Got2;Dld;C1qbp;Park7;Acat1	15	948	173	18561	0.0318199
GO:0055037	recycling endosome	cellular_component	8	Rab10;Dync1i1;Rabep1;Optn;Syt11;Myo5b;Tfrc;Tuba1a;Stx7;Myo5a	10	948	101	18561	0.0334921
GO:0015280	ligand-gated sodium channel activity	molecular_function	9	Asic3;Asic1	2	948	6	18561	0.0340732
GO:0051702	interaction with symbiont	biological_process	5	Ddb1;Hspd1	2	948	6	18561	0.0340732
GO:0006531	aspartate metabolic process	biological_process	11	Got2;Got1	2	948	6	18561	0.0340732
GO:0043227	membrane-bounded organelle	cellular_component	4	Klc1;Gsk3b	2	948	6	18561	0.0340732
GO:0033602	negative regulation of dopamine secretion	biological_process	9	Gabbr1;Cnr1	2	948	6	18561	0.0340732
GO:0061732	mitochondrial acetyl-CoA biosynthetic process from pyruvate	biological_process	11	Mpc1;Pdha1	2	948	6	18561	0.0340732
GO:0097119	postsynaptic density protein 95 clustering	biological_process	8	Nrxn2;Nrxn1	2	948	6	18561	0.0340732
GO:0097151	positive regulation of inhibitory postsynaptic potential	biological_process	9	Rims2;Rims1	2	948	6	18561	0.0340732
GO:0004111	creatine kinase activity	molecular_function	7	Ckmt1;Ckb	2	948	6	18561	0.0340732
GO:0060547	negative regulation of necrotic cell death	biological_process	8	Ndufc2;Fth1	2	948	6	18561	0.0340732
GO:0050957	equilibrioception	biological_process	7	Clrn1;Ush1c	2	948	6	18561	0.0340732
GO:1900034	regulation of cellular response to heat	biological_process	7	Camk2b;Mapt	2	948	6	18561	0.0340732
GO:0042584	chromaffin granule membrane	cellular_component	8	Syt1;Syt2	2	948	6	18561	0.0340732
GO:0045252	oxoglutarate dehydrogenase complex	cellular_component	6	Dlst;Dld	2	948	6	18561	0.0340732
GO:1900042	positive regulation of interleukin-2 secretion	biological_process	9	Carmil2;Sptbn1	2	948	6	18561	0.0340732
GO:0097427	microtubule bundle	cellular_component	6	Tppp3;Mtcl1	2	948	6	18561	0.0340732
GO:0031133	regulation of axon diameter	biological_process	7	Nefl;Nefm	2	948	6	18561	0.0340732
GO:0097104	postsynaptic membrane assembly	biological_process	7	Nrxn2;Nrxn1	2	948	6	18561	0.0340732
GO:0008379	thioredoxin peroxidase activity	molecular_function	5	Prdx5;Prdx2	2	948	6	18561	0.0340732
GO:0070972	protein localization to endoplasmic reticulum	biological_process	8	Ank2;Vapa	2	948	6	18561	0.0340732
GO:0032050	clathrin heavy chain binding	molecular_function	6	Cltb;Snap91	2	948	6	18561	0.0340732
GO:0098909	regulation of cardiac muscle cell action potential involved in regulation of contraction	biological_process	8	Akap9;Atp2a2	2	948	6	18561	0.0340732
GO:0043624	cellular protein complex disassembly	biological_process	7	Nrg1;Hspa8	2	948	6	18561	0.0340732
GO:0006900	vesicle budding from membrane	biological_process	7	Fnbp1l;S100a10	2	948	6	18561	0.0340732
GO:0070842	aggresome assembly	biological_process	7	Vcp;Trim37	2	948	6	18561	0.0340732
GO:0046929	negative regulation of neurotransmitter secretion	biological_process	7	Syt4;Asic1	2	948	6	18561	0.0340732
GO:0035022	positive regulation of Rac protein signal transduction	biological_process	12	Dynlt1;Kras	2	948	6	18561	0.0340732
GO:0030050	vesicle transport along actin filament	biological_process	6	Fnbp1l;Myo5a	2	948	6	18561	0.0340732
GO:0030240	skeletal muscle thin filament assembly	biological_process	7	Prox1;Acta1	2	948	6	18561	0.0340732
GO:0030011	maintenance of cell polarity	biological_process	5	Carmil2;Dst	2	948	6	18561	0.0340732
GO:1990416	cellular response to brain-derived neurotrophic factor stimulus	biological_process	9	Wasf1;Eef2	2	948	6	18561	0.0340732
GO:0051920	peroxiredoxin activity	molecular_function	4	Prdx5;Park7	2	948	6	18561	0.0340732
GO:1900028	negative regulation of ruffle assembly	biological_process	10	LOC100909840;Evl	2	948	6	18561	0.0340732
GO:0051219	phosphoprotein binding	molecular_function	5	Lrp11;Pafah1b1;Dpysl3;Crmp1;Fkbp4;Dpysl4	6	948	48	18561	0.0344661
GO:0000187	activation of MAPK activity	biological_process	13	Spag9;Nrg1;Pak3;Sod1;Fgf10;Prdx2;Ntrk3;Mapk10	8	948	74	18561	0.0346235
GO:0003725	double-stranded RNA binding	molecular_function	7	Tubb4b;AABR07046707;Hsp90ab1;Hspd1;Tuba1b;Cltc;Tfrc;Strbp	8	948	74	18561	0.0346235
GO:0032781	positive regulation of ATPase activity	biological_process	8	LOC100909840;Napa;Ahsa1;Atp1b1;Fgf10	5	948	36	18561	0.0348601
GO:0032212	positive regulation of telomere maintenance via telomerase	biological_process	12	Cct8;Cct2;Cct6a;Cct3;Cct5	5	948	36	18561	0.0348601
GO:0019897	extrinsic component of plasma membrane	cellular_component	5	Aak1;Epn3;Sytl2;Eno1;S100a10	5	948	36	18561	0.0348601
GO:0005882	intermediate filament	cellular_component	7	Nefl;Hspa8;Nefh;Nefm;Nme1;Prph;Myo5a	7	948	61	18561	0.0352168
GO:0019900	kinase binding	molecular_function	6	Hsp90ab1;Ldhb;Jakmip1;Pfkm;Opa1;Kif1b;Jakmip2;Tax1bp1;Cab39;Park7	10	948	102	18561	0.0355052
GO:0005783	endoplasmic reticulum	cellular_component	6	Uchl1;Jph3;Rtn2;Brinp1;Capn2;Sez6;Reep2;Rtn3;Erc2;AABR07046707;Snx10;Dnm1l;Kcna1;Ndufb8;Serp2;Atp2b2;Grin1;Gria2;Mgst3;Sv2a;Fdft1;Atl1;Epha4;Tpd52;Fam167a;Resp18;Tmcc2;Elovl4;Kctd17;Gpr85;Fam57b;Kifap3;Sez6l2;Rtn1;Lynx1;Atp2a2;Lars;Ccdc88a;Trappc2l;Tmem132a;Acsl4;Zdhhc2;Prxl2b;Olfm1;Reep1;Sqle;Atp1a3;Agpat3;Brinp2;S100a10;Tecr;Tmx1;Nrxn1;Park7;Ptpn5;Myo5a;Tmx4;Faim2;Tmem117;Rtn4;Vapa;Nsg1;Rgma	63	948	982	18561	0.0361989
GO:0045503	dynein light chain binding	molecular_function	5	Dync1h1;Dync1i2;Bsn;Dync1i1	4	948	25	18561	0.0363459
GO:0061178	regulation of insulin secretion involved in cellular response to glucose stimulus	biological_process	6	Epha5;Sybu;Cdk16;Nrxn1	4	948	25	18561	0.0363459
GO:0016050	vesicle organization	biological_process	6	Snx10;Cadps;Snx18;Fnbp1l	4	948	25	18561	0.0363459
GO:0006749	glutathione metabolic process	biological_process	8	Eef1e1;Gdap1;Gdap1l1;Gsto1;Hagh;Sod1	6	948	49	18561	0.0376442
GO:0005975	carbohydrate metabolic process	biological_process	5	Pgk1;B3gat1;Ydjc;Pgm2l1;Ldhb;Gsk3b;Gpi;Pdha1;Hagh;Mdh2;Kif1b;Mdh1	12	948	132	18561	0.0377342
GO:0021954	central nervous system neuron development	biological_process	7	Foxg1;Lingo1;Map2	3	948	15	18561	0.0381456
GO:0048489	synaptic vesicle transport	biological_process	6	Kif5a;Kif5c;Synj1	3	948	15	18561	0.0381456
GO:0017101	aminoacyl-tRNA synthetase multienzyme complex	cellular_component	4	Eef1e1;Eprs;Lars	3	948	15	18561	0.0381456
GO:0070723	response to cholesterol	biological_process	8	Hmgcs1;Pmvk;Fdps	3	948	15	18561	0.0381456
GO:0005545	1-phosphatidylinositol binding	molecular_function	7	Snx10;Sestd1;Snap91	3	948	15	18561	0.0381456
GO:0010880	regulation of release of sequestered calcium ion into cytosol by sarcoplasmic reticulum	biological_process	8	Gsto1;Akap6;Calm1	3	948	15	18561	0.0381456
GO:2001171	positive regulation of ATP biosynthetic process	biological_process	12	Ndufc2;Vcp;Eno1	3	948	15	18561	0.0381456
GO:0006995	cellular response to nitrogen starvation	biological_process	9	Map1lc3b;Map1lc3a;Gabarapl1	3	948	15	18561	0.0381456
GO:0031103	axon regeneration	biological_process	7	Nrep;Nefh;Nefm	3	948	15	18561	0.0381456
GO:1990381	ubiquitin-specific protease binding	molecular_function	7	Vcp;Bag6;Park7	3	948	15	18561	0.0381456
GO:0006337	nucleosome disassembly	biological_process	8	Smarcd3;Smarcd1;Smarca4	3	948	15	18561	0.0381456
GO:0050771	negative regulation of axonogenesis	biological_process	10	Rufy3;Gdi1;Rtn4	3	948	15	18561	0.0381456
GO:0021510	spinal cord development	biological_process	6	Sox11;Nefl;Nefh;Nefm;Kcnh2	5	948	37	18561	0.0386741
GO:0005876	spindle microtubule	cellular_component	8	Kif3a;Clasp1;Kifap3;Calm1;Kif2a	5	948	37	18561	0.0386741
GO:0007264	small GTPase mediated signal transduction	biological_process	6	Rab6b;Rab3a;Rab10;Ywhaq;Agap3;Pak1;Dock11;Rab6a;Rasgrp2;Arl8a;Rhov;Arl8b	12	948	133	18561	0.0396346
GO:0006891	intra-Golgi vesicle-mediated transport	biological_process	8	Rab6b;Trappc10;Rab6a;Nsf	4	948	26	18561	0.0412755
GO:0048675	axon extension	biological_process	7	Usp9x;Mapt;Map1b;Ndn	4	948	26	18561	0.0412755
GO:0098839	postsynaptic density membrane	cellular_component	5	Atp2b2;Grin1;Gria2;Cacng2	4	948	26	18561	0.0412755
GO:0030036	actin cytoskeleton organization	biological_process	7	Wasf1;Pak1;Pi4ka;Actr2;LOC100909840;Cdc42ep2;Iqsec3;Pafah1b1;Myh10;Pak3;Rhov;Kras;Pfdn1	13	948	149	18561	0.0417491
GO:0051289	protein homotetramerization	biological_process	9	Dnm1l;Evl;Atp5if1;Syt11;Aldh1a3;Aldoc;Pfkm;AABR07044711;Aldoa	9	948	91	18561	0.0426019
GO:0007049	cell cycle	biological_process	4	Dync1h1;Fsd1;Brinp1;Foxn3;Zfp385a;Sept6;Mapre3;Arl8a;Eid1	9	948	91	18561	0.0426019
GO:0051259	protein complex oligomerization	biological_process	7	Khdrbs1;Trappc10;Dnm1l;Pfkm;Trappc2l;Opa1;Olfm1;Camk2g	8	948	78	18561	0.0452107
GO:0045263	proton-transporting ATP synthase complex, coupling factor F(o)	cellular_component	6	Atp5mc3;Atp5mc1;Mt-atp6	3	948	16	18561	0.0452142
GO:0097038	perinuclear endoplasmic reticulum	cellular_component	7	Capn2;Osbpl3;Dst	3	948	16	18561	0.0452142
GO:0006450	regulation of translational fidelity	biological_process	5	Vars;Aarsd1;Lars	3	948	16	18561	0.0452142
GO:0014059	regulation of dopamine secretion	biological_process	8	Syt4;Sncg;Syt1	3	948	16	18561	0.0452142
GO:0070300	phosphatidic acid binding	molecular_function	6	Sestd1;Atp13a2;Opa1	3	948	16	18561	0.0452142
GO:0060037	pharyngeal system development	biological_process	6	Six1;Gata3;Isl1	3	948	16	18561	0.0452142
GO:0043008	ATP-dependent protein binding	molecular_function	5	Nsf;Myo5a	2	948	7	18561	0.04611
GO:0030913	paranodal junction assembly	biological_process	8	Ank2;Epb41l3	2	948	7	18561	0.04611
GO:0090267	positive regulation of mitotic cell cycle spindle assembly checkpoint	biological_process	9	Tpr;Dync1li1	2	948	7	18561	0.04611
GO:0030118	clathrin coat	cellular_component	7	Cltb;Cltc	2	948	7	18561	0.04611
GO:0070262	peptidyl-serine dephosphorylation	biological_process	10	Ppp2r1a;Ppp2r2b	2	948	7	18561	0.04611
GO:0072318	clathrin coat disassembly	biological_process	10	Hspa8;Dnajc6	2	948	7	18561	0.04611
GO:1990454	L-type voltage-gated calcium channel complex	cellular_component	10	Cacna2d1;Cacnb3	2	948	7	18561	0.04611
GO:0070995	NADPH oxidation	biological_process	5	Prdx5;Txnrd1	2	948	7	18561	0.04611
GO:2000171	negative regulation of dendrite development	biological_process	12	Sez6;Gsk3b	2	948	7	18561	0.04611
GO:1905244	regulation of modification of synaptic structure	biological_process	8	Gripap1;Epha4	2	948	7	18561	0.04611
GO:0048730	epidermis morphogenesis	biological_process	7	Smarca4;Fgf10	2	948	7	18561	0.04611
GO:1990635	proximal dendrite	cellular_component	7	Rab3ip;Ptpn5	2	948	7	18561	0.04611
GO:0061741	chaperone-mediated protein transport involved in chaperone-mediated autophagy	biological_process	11	Hspa8;Hsp90aa1	2	948	7	18561	0.04611
GO:0042297	vocal learning	biological_process	6	Nrxn2;Nrxn1	2	948	7	18561	0.04611
GO:0045040	protein import into mitochondrial outer membrane	biological_process	7	Hspa4;Hsp90aa1	2	948	7	18561	0.04611
GO:0044224	juxtaparanode region of axon	cellular_component	6	Kcna1;Epb41l3	2	948	7	18561	0.04611
GO:0032593	insulin-responsive compartment	cellular_component	9	Rab10;Myo5a	2	948	7	18561	0.04611
GO:0005078	MAP-kinase scaffold activity	molecular_function	7	Spag9;Mapk8ip1	2	948	7	18561	0.04611
GO:0031467	Cul7-RING ubiquitin ligase complex	cellular_component	7	Skp1;Rnf7	2	948	7	18561	0.04611
GO:0097485	neuron projection guidance	biological_process	5	Epha4;Dpysl4	2	948	7	18561	0.04611
GO:0048039	ubiquinone binding	molecular_function	6	Sdhb;Mt-nd4	2	948	7	18561	0.04611
GO:0005838	proteasome regulatory particle	cellular_component	4	Psmd2;Psmd12	2	948	7	18561	0.04611
GO:0090036	regulation of protein kinase C signaling	biological_process	9	Sez6;Sez6l2	2	948	7	18561	0.04611
GO:0045180	basal cortex	cellular_component	9	Clasp1;Clasp2	2	948	7	18561	0.04611
GO:0071599	otic vesicle development	biological_process	7	Six1;Gata3	2	948	7	18561	0.04611
GO:0042802	identical protein binding	molecular_function	5	Khdrbs1;Foxp1;Oxsr1;Alcam;Ywhaq;Aplp1;Pak1;Eprs;Psmc6;Usp15;Gars;Atxn10;Caskin1;Dnm1l;Kif1a;Glrx3;Pcdha6;Nefl;Cdh2;Rabac1;Ldhb;Gria2;Paxx;Apc;Atl1;Epha4;Prmt8;Myh10;Mapre3;Optn;S100a1;Khdrbs2;Cisd1;Camk2b;Bex3;Syt1;AABR07031491;Kctd17;Matr3;Rab3ip;Pfkm;Bcat1;AABR07044711;Tfrc;Mapk8ip1;Bag6;Aldoa;Kcnh2;Mapt;Ywhaz;Nell2;Nme1;Sult4a1;Hsbp1;Dynlt1;Hsp90aa1;Syt3;Kras;Vdac1;Dctn1;Lrrk1;Ctps1;Camk2g;Sod…	70	948	1121	18561	0.0462952
GO:0031430	M band	cellular_component	5	Ank2;S100a1;Aldoa;Sptbn1	4	948	27	18561	0.0465644
GO:0043014	alpha-tubulin binding	molecular_function	7	RGD1561916;Sncg;Arl8b;Hsph1	4	948	27	18561	0.0465644
GO:2001243	negative regulation of intrinsic apoptotic signaling pathway	biological_process	10	Ndufs3;Mapk8ip1;Opa1;Vdac2	4	948	27	18561	0.0465644
GO:0016342	catenin complex	cellular_component	6	Cdh7;Cdh2;Apc;Apc2	4	948	27	18561	0.0465644
GO:0007015	actin filament organization	biological_process	6	Dbn1;Hip1;Clrn1;Cfl2;LOC100364435;Rufy3;Espn;Rhov;Tmod2;Fhod3	10	948	107	18561	0.0468359
GO:0016197	endosomal transport	biological_process	7	Caly;Rab10;Nsg2;Snx18;Nsg1	5	948	39	18561	0.0470378
GO:0008152	metabolic process	biological_process	3	Acly;Pfkm;AABR07044711;Pdha1;Pgam1	5	948	39	18561	0.0470378
GO:0005777	peroxisome	cellular_component	7	Idi1;Dnm1l;Prdx5;Pmvk;Trim37;Fdps;Akap11;Acsl4;Sod1;Acat1;Myo5a	11	948	122	18561	0.0476717
GO:1990830	cellular response to leukemia inhibitory factor	biological_process	8	Eef1e1;Snx10;Tle4;Mpc1;Ina;Mkrn1;Nefh;Tfrc;Trim2;Spp1;Slc25a5	11	948	122	18561	0.0476717
GO:0000902	cell morphogenesis	biological_process	6	Cdh7;Nrg1;Cdh2;Atp2b2;Cul3;Cyfip2;Smarca4;Gata3;Fry	9	948	93	18561	0.0478563
GO:0015031	protein transport	biological_process	9	Rab6b;Erc1;Rab2a;Snx10;Rab6a;Cadps;Serp2;Snap91;Jakmip1;Necap1;Rabep1;Myo5b;Nsf;Agap1;Timm8b;Snx18;Gdi1;Exoc3;Stxbp1;Scamp1;Myo5a;Atg3;Tsg101	23	948	311	18561	0.0485839
GO:0030165	PDZ domain binding	molecular_function	6	Erc1;Erc2;Cxxc4;Atp2b2;Gria2;Nsf;Acvr2a;Asic3;Clcn3;Cadm1	10	948	108	18561	0.0493635
GO:0005902	microvillus	cellular_component	7	Atp6v1b2;Stard10;Clrn1;Atp6v1a;Espn;Atp6v1e1;Ush1c	7	948	66	18561	0.0506777
GO:0001750	photoreceptor outer segment	cellular_component	5	Map1a;Rgs9;Cib2;Ush1c;Map1b;Prph;Myo5a	7	948	66	18561	0.0506777
GO:0000139	Golgi membrane	cellular_component	7	Ica1;Rab6b;Erc1;Pja2;Rtn3;Rab2a;Dnm1l;Rab6a;Cul3;Scoc;Clstn3;St3gal5;Atl1;Tmem59l;Ugcg;Ntrk2;Ndfip1;Cabp1;Chst8;Tmem132a;Clstn1;Hras;Ntrk3;Vapa	24	948	329	18561	0.0508797
GO:0018323	enzyme active site formation via L-cysteine sulfinic acid	biological_process	11	Park7	1	948	1	18561	0.0510748
GO:0097749	membrane tubulation	biological_process	6	Opa1	1	948	1	18561	0.0510748
GO:0005030	neurotrophin receptor activity	molecular_function	5	Ntrk3	1	948	1	18561	0.0510748
GO:0061365	positive regulation of triglyceride lipase activity	biological_process	9	Pnlip	1	948	1	18561	0.0510748
GO:0046950	cellular ketone body metabolic process	biological_process	5	Oxct1	1	948	1	18561	0.0510748
GO:0036528	peptidyl-lysine deglycation	biological_process	11	Park7	1	948	1	18561	0.0510748
GO:0047801	L-cysteine:2-oxoglutarate aminotransferase activity	molecular_function	7	Got1	1	948	1	18561	0.0510748
GO:0060661	submandibular salivary gland formation	biological_process	5	Fgf10	1	948	1	18561	0.0510748
GO:2000683	regulation of cellular response to X-ray	biological_process	6	Gata3	1	948	1	18561	0.0510748
GO:0032272	negative regulation of protein polymerization	biological_process	8	Vdac2	1	948	1	18561	0.0510748
GO:0051643	endoplasmic reticulum localization	biological_process	6	Myo5a	1	948	1	18561	0.0510748
GO:0061085	regulation of histone H3-K27 methylation	biological_process	11	Gata3	1	948	1	18561	0.0510748
GO:1903431	positive regulation of cell maturation	biological_process	9	Runx1	1	948	1	18561	0.0510748
GO:0006984	ER-nucleus signaling pathway	biological_process	5	Atp2a2	1	948	1	18561	0.0510748
GO:0042182	ketone catabolic process	biological_process	6	Oxct1	1	948	1	18561	0.0510748
GO:0047017	prostaglandin-F synthase activity	molecular_function	7	Prxl2b	1	948	1	18561	0.0510748
GO:0036531	glutathione deglycation	biological_process	9	Park7	1	948	1	18561	0.0510748
GO:0106018	phosphatidylinositol-3,5-bisphosphate phosphatase activity	molecular_function	10	Mtmr6	1	948	1	18561	0.0510748
GO:0004310	farnesyl-diphosphate farnesyltransferase activity	molecular_function	8	Fdft1	1	948	1	18561	0.0510748
GO:0051068	dihydrolipoamide metabolic process	biological_process	6	Dld	1	948	1	18561	0.0510748
GO:0061699	peptidyl-lysine deglutarylation	biological_process	11	Sirt5	1	948	1	18561	0.0510748
GO:1904113	negative regulation of muscle filament sliding	biological_process	10	Dbn1	1	948	1	18561	0.0510748
GO:0008120	ceramide glucosyltransferase activity	molecular_function	8	Ugcg	1	948	1	18561	0.0510748
GO:0046054	dGMP metabolic process	biological_process	11	Guk1	1	948	1	18561	0.0510748
GO:0042103	positive regulation of T cell homeostatic proliferation	biological_process	12	Cd24	1	948	1	18561	0.0510748
GO:0098963	dendritic transport of messenger ribonucleoprotein complex	biological_process	8	Kif5c	1	948	1	18561	0.0510748
GO:1990938	peptidyl-aspartic acid autophosphorylation	biological_process	11	Atp13a2	1	948	1	18561	0.0510748
GO:0043947	positive regulation by host of symbiont catalytic activity	biological_process	8	Sugt1	1	948	1	18561	0.0510748
GO:0098833	presynaptic endocytic zone	cellular_component	4	Snap91	1	948	1	18561	0.0510748
GO:0060879	semicircular canal fusion	biological_process	7	Fgf10	1	948	1	18561	0.0510748
GO:0021698	cerebellar cortex structural organization	biological_process	5	Usp9x	1	948	1	18561	0.0510748
GO:0044289	contact site	cellular_component	5	Ckmt1	1	948	1	18561	0.0510748
GO:0002030	inhibitory G-protein coupled receptor phosphorylation	biological_process	10	Camk2b	1	948	1	18561	0.0510748
GO:0010566	regulation of ketone biosynthetic process	biological_process	8	Sirt5	1	948	1	18561	0.0510748
GO:0002761	regulation of myeloid leukocyte differentiation	biological_process	8	Ndfip1	1	948	1	18561	0.0510748
GO:0010650	positive regulation of cell communication by electrical coupling	biological_process	8	Ank3	1	948	1	18561	0.0510748
GO:0000153	cytoplasmic ubiquitin ligase complex	cellular_component	6	Atg3	1	948	1	18561	0.0510748
GO:0014052	regulation of gamma-aminobutyric acid secretion	biological_process	8	Sv2a	1	948	1	18561	0.0510748
GO:0021686	cerebellar granular layer maturation	biological_process	6	Cend1	1	948	1	18561	0.0510748
GO:0018169	ribosomal S6-glutamic acid ligase activity	molecular_function	8	Ube2m	1	948	1	18561	0.0510748
GO:0033797	selenate reductase activity	molecular_function	5	Txnrd1	1	948	1	18561	0.0510748
GO:1901256	regulation of macrophage colony-stimulating factor production	biological_process	7	Foxp1	1	948	1	18561	0.0510748
GO:0045273	respiratory chain complex II	cellular_component	5	Sdhb	1	948	1	18561	0.0510748
GO:0042137	sequestering of neurotransmitter	biological_process	6	Slc17a7	1	948	1	18561	0.0510748
GO:0009451	RNA modification	biological_process	9	Lrpprc	1	948	1	18561	0.0510748
GO:0086066	atrial cardiac muscle cell to AV node cell communication	biological_process	6	Ank2	1	948	1	18561	0.0510748
GO:0046690	response to tellurium ion	biological_process	6	Hmgcs1	1	948	1	18561	0.0510748
GO:2000734	negative regulation of glial cell-derived neurotrophic factor receptor signaling pathway involved in ureteric bud formation	biological_process	9	Gata3	1	948	1	18561	0.0510748
GO:2001108	positive regulation of Rho guanyl-nucleotide exchange factor activity	biological_process	9	Epha4	1	948	1	18561	0.0510748
GO:0001507	acetylcholine catabolic process in synaptic cleft	biological_process	8	Ache	1	948	1	18561	0.0510748
GO:1905165	regulation of lysosomal protein catabolic process	biological_process	10	Atp13a2	1	948	1	18561	0.0510748
GO:0050677	positive regulation of urothelial cell proliferation	biological_process	9	Fgf10	1	948	1	18561	0.0510748
GO:0048291	isotype switching to IgG isotypes	biological_process	9	Hspd1	1	948	1	18561	0.0510748
GO:0006185	dGDP biosynthetic process	biological_process	12	Guk1	1	948	1	18561	0.0510748
GO:0001155	TFIIIA-class transcription factor binding	molecular_function	8	Optn	1	948	1	18561	0.0510748
GO:1990674	Golgi cis cisterna membrane	cellular_component	9	Nsg2	1	948	1	18561	0.0510748
GO:0071336	regulation of hair follicle cell proliferation	biological_process	7	Runx1	1	948	1	18561	0.0510748
GO:0051915	induction of synaptic plasticity by chemical substance	biological_process	12	Map1b	1	948	1	18561	0.0510748
GO:0031883	taste receptor binding	molecular_function	7	Reep2	1	948	1	18561	0.0510748
GO:0050787	detoxification of mercury ion	biological_process	5	Park7	1	948	1	18561	0.0510748
GO:0019521	D-gluconate metabolic process	biological_process	10	Kif1b	1	948	1	18561	0.0510748
GO:0021781	glial cell fate commitment	biological_process	6	Nrg1	1	948	1	18561	0.0510748
GO:0008781	N-acylneuraminate cytidylyltransferase activity	molecular_function	8	Cmas	1	948	1	18561	0.0510748
GO:0002368	B cell cytokine production	biological_process	6	Hspd1	1	948	1	18561	0.0510748
GO:0061782	vesicle fusion with vesicle	biological_process	8	Syt4	1	948	1	18561	0.0510748
GO:0086037	sodium:potassium-exchanging ATPase activity involved in regulation of cardiac muscle cell membrane potential	molecular_function	12	Atp1a3	1	948	1	18561	0.0510748
GO:0036309	protein localization to M-band	biological_process	8	Ank2	1	948	1	18561	0.0510748
GO:1900535	palmitic acid biosynthetic process	biological_process	12	Acot7	1	948	1	18561	0.0510748
GO:0038129	ERBB3 signaling pathway	biological_process	9	Nrg1	1	948	1	18561	0.0510748
GO:2001182	regulation of interleukin-12 secretion	biological_process	8	Foxp1	1	948	1	18561	0.0510748
GO:0004506	squalene monooxygenase activity	molecular_function	7	Sqle	1	948	1	18561	0.0510748
GO:1902163	negative regulation of DNA damage response, signal transduction by p53 class mediator resulting in transcription of p21 class mediator	biological_process	12	Pcbp4	1	948	1	18561	0.0510748
GO:1903122	negative regulation of TRAIL-activated apoptotic signaling pathway	biological_process	12	Park7	1	948	1	18561	0.0510748
GO:0042840	D-glucuronate catabolic process	biological_process	10	Akr1a1	1	948	1	18561	0.0510748
GO:2001245	regulation of phosphatidylcholine biosynthetic process	biological_process	7	Fabp3	1	948	1	18561	0.0510748
GO:1905103	integral component of lysosomal membrane	cellular_component	8	Atp13a2	1	948	1	18561	0.0510748
GO:0098884	postsynaptic neurotransmitter receptor internalization	biological_process	6	Synj1	1	948	1	18561	0.0510748
GO:0060785	regulation of apoptosis involved in tissue homeostasis	biological_process	9	Prdx5	1	948	1	18561	0.0510748
GO:0032597	B cell receptor transport into membrane raft	biological_process	13	Cd24	1	948	1	18561	0.0510748
GO:0008260	3-oxoacid CoA-transferase activity	molecular_function	7	Oxct1	1	948	1	18561	0.0510748
GO:0061670	evoked neurotransmitter secretion	biological_process	7	Rab3a	1	948	1	18561	0.0510748
GO:1903754	cortical microtubule plus-end	cellular_component	7	Clasp2	1	948	1	18561	0.0510748
GO:0032307	negative regulation of prostaglandin secretion	biological_process	10	Acsl4	1	948	1	18561	0.0510748
GO:0008443	phosphofructokinase activity	molecular_function	7	Pfkm	1	948	1	18561	0.0510748
GO:1900737	negative regulation of phospholipase C-activating G-protein coupled receptor signaling pathway	biological_process	10	Bicd1	1	948	1	18561	0.0510748
GO:0099089	establishment of endoplasmic reticulum localization to postsynapse	biological_process	8	Myo5a	1	948	1	18561	0.0510748
GO:1904878	negative regulation of calcium ion transmembrane transport via high voltage-gated calcium channel	biological_process	12	Sestd1	1	948	1	18561	0.0510748
GO:0003011	involuntary skeletal muscle contraction	biological_process	9	Atp8a2	1	948	1	18561	0.0510748
GO:0042625	ATPase coupled ion transmembrane transporter activity	molecular_function	6	Atp6v1f	1	948	1	18561	0.0510748
GO:0042642	actomyosin, myosin complex part	cellular_component	5	Myo5a	1	948	1	18561	0.0510748
GO:0005298	proline:sodium symporter activity	molecular_function	8	Slc6a15	1	948	1	18561	0.0510748
GO:0051494	negative regulation of cytoskeleton organization	biological_process	9	Espn	1	948	1	18561	0.0510748
GO:1905128	positive regulation of axo-dendritic protein transport	biological_process	8	Kif3a	1	948	1	18561	0.0510748
GO:0032222	regulation of synaptic transmission, cholinergic	biological_process	9	Camk2b	1	948	1	18561	0.0510748
GO:0061339	establishment or maintenance of monopolar cell polarity	biological_process	5	Carmil2	1	948	1	18561	0.0510748
GO:0070276	halogen metabolic process	biological_process	5	Txnrd1	1	948	1	18561	0.0510748
GO:0098894	extrinsic component of presynaptic endocytic zone membrane	cellular_component	6	Snap91	1	948	1	18561	0.0510748
GO:0019242	methylglyoxal biosynthetic process	biological_process	7	Gpi	1	948	1	18561	0.0510748
GO:0086039	calcium-transporting ATPase activity involved in regulation of cardiac muscle cell membrane potential	molecular_function	11	Atp2a2	1	948	1	18561	0.0510748
GO:2000576	positive regulation of microtubule motor activity	biological_process	8	Mtcl1	1	948	1	18561	0.0510748
GO:1990175	EH domain binding	molecular_function	6	Epn3	1	948	1	18561	0.0510748
GO:1900827	positive regulation of membrane depolarization during cardiac muscle cell action potential	biological_process	7	Ank3	1	948	1	18561	0.0510748
GO:0031718	type 1 cannabinoid receptor binding	molecular_function	8	Cnrip1	1	948	1	18561	0.0510748
GO:0036478	L-dopa decarboxylase activator activity	molecular_function	6	Park7	1	948	1	18561	0.0510748
GO:0031800	type 3 metabotropic glutamate receptor binding	molecular_function	8	Cabp1	1	948	1	18561	0.0510748
GO:0098814	spontaneous synaptic transmission	biological_process	10	Nsg1	1	948	1	18561	0.0510748
GO:0044736	acid-sensing ion channel activity	molecular_function	10	Asic1	1	948	1	18561	0.0510748
GO:0060436	bronchiole morphogenesis	biological_process	6	Fgf10	1	948	1	18561	0.0510748
GO:0008029	pentraxin receptor activity	molecular_function	7	Nptxr	1	948	1	18561	0.0510748
GO:0097631	integral component of omegasome membrane	cellular_component	7	Emc6	1	948	1	18561	0.0510748
GO:0051723	protein methylesterase activity	molecular_function	7	Ppme1	1	948	1	18561	0.0510748
GO:2000397	positive regulation of ubiquitin-dependent endocytosis	biological_process	9	Tsg101	1	948	1	18561	0.0510748
GO:0106046	guanine deglycation, glyoxal removal	biological_process	10	Park7	1	948	1	18561	0.0510748
GO:0018964	propylene metabolic process	biological_process	6	Grin1	1	948	1	18561	0.0510748
GO:0090176	microtubule cytoskeleton organization involved in establishment of planar polarity	biological_process	8	Pafah1b1	1	948	1	18561	0.0510748
GO:0046587	positive regulation of calcium-dependent cell-cell adhesion	biological_process	8	Kifap3	1	948	1	18561	0.0510748
GO:0036049	peptidyl-lysine desuccinylation	biological_process	11	Sirt5	1	948	1	18561	0.0510748
GO:0004149	dihydrolipoyllysine-residue succinyltransferase activity	molecular_function	9	Dlst	1	948	1	18561	0.0510748
GO:0034119	negative regulation of erythrocyte aggregation	biological_process	9	Cd24	1	948	1	18561	0.0510748
GO:0006404	RNA import into nucleus	biological_process	10	Tpr	1	948	1	18561	0.0510748
GO:0061857	endoplasmic reticulum stress-induced pre-emptive quality control	biological_process	7	Bag6	1	948	1	18561	0.0510748
GO:0043121	neurotrophin binding	molecular_function	6	Ntrk3	1	948	1	18561	0.0510748
GO:1901978	positive regulation of cell cycle checkpoint	biological_process	7	Prox1	1	948	1	18561	0.0510748
GO:1902860	propionyl-CoA biosynthetic process	biological_process	10	Acat1	1	948	1	18561	0.0510748
GO:1903189	glyoxal metabolic process	biological_process	6	Park7	1	948	1	18561	0.0510748
GO:0021822	negative regulation of cell motility involved in cerebral cortex radial glia guided migration	biological_process	12	RGD1305733	1	948	1	18561	0.0510748
GO:2000703	negative regulation of fibroblast growth factor receptor signaling pathway involved in ureteric bud formation	biological_process	10	Gata3	1	948	1	18561	0.0510748
GO:0021768	nucleus accumbens development	biological_process	6	Aldh1a3	1	948	1	18561	0.0510748
GO:0048790	maintenance of presynaptic active zone structure	biological_process	7	Rab3a	1	948	1	18561	0.0510748
GO:0015317	phosphate:proton symporter activity	molecular_function	11	Slc25a3	1	948	1	18561	0.0510748
GO:0060973	cell migration involved in heart development	biological_process	7	Ndrg4	1	948	1	18561	0.0510748
GO:0046831	regulation of RNA export from nucleus	biological_process	8	Khdrbs1	1	948	1	18561	0.0510748
GO:0000961	negative regulation of mitochondrial RNA catabolic process	biological_process	9	Lrpprc	1	948	1	18561	0.0510748
GO:0004490	methylglutaconyl-CoA hydratase activity	molecular_function	7	Auh	1	948	1	18561	0.0510748
GO:1900260	negative regulation of RNA-directed 5'-3' RNA polymerase activity	biological_process	8	Eif4a2	1	948	1	18561	0.0510748
GO:0047933	glucose-1,6-bisphosphate synthase activity	molecular_function	7	Pgm2l1	1	948	1	18561	0.0510748
GO:0045338	farnesyl diphosphate metabolic process	biological_process	8	Fdft1	1	948	1	18561	0.0510748
GO:0038002	endocrine signaling	biological_process	6	Kras	1	948	1	18561	0.0510748
GO:0061697	protein-glutaryllysine deglutarylase activity	molecular_function	7	Sirt5	1	948	1	18561	0.0510748
GO:0021700	developmental maturation	biological_process	4	Map1b	1	948	1	18561	0.0510748
GO:0036470	tyrosine 3-monooxygenase activator activity	molecular_function	6	Park7	1	948	1	18561	0.0510748
GO:0072286	metanephric connecting tubule development	biological_process	9	Calb1	1	948	1	18561	0.0510748
GO:1903200	positive regulation of L-dopa decarboxylase activity	biological_process	8	Park7	1	948	1	18561	0.0510748
GO:0042483	negative regulation of odontogenesis	biological_process	9	Apc	1	948	1	18561	0.0510748
GO:0047291	lactosylceramide alpha-2,3-sialyltransferase activity	molecular_function	7	St3gal5	1	948	1	18561	0.0510748
GO:0034107	negative regulation of erythrocyte clearance	biological_process	7	Cd24	1	948	1	18561	0.0510748
GO:0004733	pyridoxamine-phosphate oxidase activity	molecular_function	7	Pnpo	1	948	1	18561	0.0510748
GO:0070070	proton-transporting V-type ATPase complex assembly	biological_process	9	Atp6ap1	1	948	1	18561	0.0510748
GO:0006581	acetylcholine catabolic process	biological_process	7	Ache	1	948	1	18561	0.0510748
GO:0072541	peroxynitrite reductase activity	molecular_function	5	Prdx5	1	948	1	18561	0.0510748
GO:0031592	centrosomal corona	cellular_component	7	Clasp1	1	948	1	18561	0.0510748
GO:0036529	protein deglycation, glyoxal removal	biological_process	10	Park7	1	948	1	18561	0.0510748
GO:0046958	nonassociative learning	biological_process	6	Mapk8ip2	1	948	1	18561	0.0510748
GO:0015077	monovalent inorganic cation transmembrane transporter activity	molecular_function	8	Asic1	1	948	1	18561	0.0510748
GO:0099630	postsynaptic neurotransmitter receptor cycle	biological_process	6	Nsg1	1	948	1	18561	0.0510748
GO:0016524	latrotoxin receptor activity	molecular_function	6	Adgrl1	1	948	1	18561	0.0510748
GO:0045560	regulation of TRAIL receptor biosynthetic process	biological_process	9	Park7	1	948	1	18561	0.0510748
GO:0019646	aerobic electron transport chain	biological_process	9	Mt-co3	1	948	1	18561	0.0510748
GO:0043578	nuclear matrix organization	biological_process	7	Tpr	1	948	1	18561	0.0510748
GO:0086070	SA node cell to atrial cardiac muscle cell communication	biological_process	6	Ank2	1	948	1	18561	0.0510748
GO:0016259	selenocysteine metabolic process	biological_process	11	Txnrd1	1	948	1	18561	0.0510748
GO:0032096	negative regulation of response to food	biological_process	10	Pyy	1	948	1	18561	0.0510748
GO:0043544	lipoamide binding	molecular_function	5	Dld	1	948	1	18561	0.0510748
GO:1990036	calcium ion import into sarcoplasmic reticulum	biological_process	7	Atp2a2	1	948	1	18561	0.0510748
GO:0021548	pons development	biological_process	5	Uqcrq	1	948	1	18561	0.0510748
GO:0002194	hepatocyte cell migration	biological_process	7	Prox1	1	948	1	18561	0.0510748
GO:0061682	seminal vesicle morphogenesis	biological_process	5	Id4	1	948	1	18561	0.0510748
GO:0072389	flavin adenine dinucleotide catabolic process	biological_process	8	Vcp	1	948	1	18561	0.0510748
GO:0010651	negative regulation of cell communication by electrical coupling	biological_process	8	Cabp1	1	948	1	18561	0.0510748
GO:0004148	dihydrolipoyl dehydrogenase activity	molecular_function	7	Dld	1	948	1	18561	0.0510748
GO:0032173	septin collar	cellular_component	8	Sept6	1	948	1	18561	0.0510748
GO:0031632	positive regulation of synaptic vesicle fusion to presynaptic active zone membrane	biological_process	10	Rims1	1	948	1	18561	0.0510748
GO:0061698	protein deglutarylation	biological_process	10	Sirt5	1	948	1	18561	0.0510748
GO:0061115	lung proximal/distal axis specification	biological_process	7	Fgf10	1	948	1	18561	0.0510748
GO:1902957	negative regulation of mitochondrial electron transport, NADH to ubiquinone	biological_process	13	Dnajc15	1	948	1	18561	0.0510748
GO:0036471	cellular response to glyoxal	biological_process	7	Park7	1	948	1	18561	0.0510748
GO:0036179	osteoclast maturation	biological_process	6	Fam20c	1	948	1	18561	0.0510748
GO:0006114	glycerol biosynthetic process	biological_process	9	Got1	1	948	1	18561	0.0510748
GO:0046786	viral replication complex formation and maintenance	biological_process	7	Pi4ka	1	948	1	18561	0.0510748
GO:0098845	postsynaptic endosome	cellular_component	8	Nsg1	1	948	1	18561	0.0510748
GO:1904622	negative regulation of actin-dependent ATPase activity	biological_process	9	Dbn1	1	948	1	18561	0.0510748
GO:0004631	phosphomevalonate kinase activity	molecular_function	7	Pmvk	1	948	1	18561	0.0510748
GO:2000211	regulation of glutamate metabolic process	biological_process	10	Apc	1	948	1	18561	0.0510748
GO:0004452	isopentenyl-diphosphate delta-isomerase activity	molecular_function	7	Idi1	1	948	1	18561	0.0510748
GO:0086030	adenylate cyclase-activating adrenergic receptor signaling pathway involved in cardiac muscle relaxation	biological_process	11	Chga	1	948	1	18561	0.0510748
GO:0008615	pyridoxine biosynthetic process	biological_process	7	Pnpo	1	948	1	18561	0.0510748
GO:0093001	glycolysis from storage polysaccharide through glucose-1-phosphate	biological_process	8	Pfkm	1	948	1	18561	0.0510748
GO:1904980	positive regulation of endosome organization	biological_process	9	Synj1	1	948	1	18561	0.0510748
GO:0030228	lipoprotein particle receptor activity	molecular_function	4	Atp5f1b	1	948	1	18561	0.0510748
GO:0048211	Golgi vesicle docking	biological_process	7	Nsf	1	948	1	18561	0.0510748
GO:1901006	ubiquinone-6 biosynthetic process	biological_process	10	Ndufa9	1	948	1	18561	0.0510748
GO:0106045	guanine deglycation, methylglyoxal removal	biological_process	10	Park7	1	948	1	18561	0.0510748
GO:0031580	membrane raft distribution	biological_process	7	Vamp2	1	948	1	18561	0.0510748
GO:0008291	acetylcholine metabolic process	biological_process	6	Ache	1	948	1	18561	0.0510748
GO:1903178	positive regulation of tyrosine 3-monooxygenase activity	biological_process	9	Park7	1	948	1	18561	0.0510748
GO:0036046	protein demalonylation	biological_process	10	Sirt5	1	948	1	18561	0.0510748
GO:0032600	chemokine receptor transport out of membrane raft	biological_process	13	Cd24	1	948	1	18561	0.0510748
GO:0047939	L-glucuronate reductase activity	molecular_function	7	Akr1a1	1	948	1	18561	0.0510748
GO:1905469	negative regulation of clathrin-coated pit assembly	biological_process	8	Syt11	1	948	1	18561	0.0510748
GO:0021586	pons maturation	biological_process	6	Grin1	1	948	1	18561	0.0510748
GO:1905414	negative regulation of dense core granule exocytosis	biological_process	11	Syt4	1	948	1	18561	0.0510748
GO:0036055	protein-succinyllysine desuccinylase activity	molecular_function	7	Sirt5	1	948	1	18561	0.0510748
GO:0016183	synaptic vesicle coating	biological_process	8	Cltb	1	948	1	18561	0.0510748
GO:0090534	calcium ion-transporting ATPase complex	cellular_component	8	Atp2a2	1	948	1	18561	0.0510748
GO:0099631	postsynaptic endocytic zone cytoplasmic component	cellular_component	4	Cltb	1	948	1	18561	0.0510748
GO:1905429	response to glycine	biological_process	8	Grin1	1	948	1	18561	0.0510748
GO:0050992	dimethylallyl diphosphate biosynthetic process	biological_process	9	Idi1	1	948	1	18561	0.0510748
GO:0042931	enterobactin transmembrane transporter activity	molecular_function	8	Asic3	1	948	1	18561	0.0510748
GO:0002536	respiratory burst involved in inflammatory response	biological_process	5	Prdx2	1	948	1	18561	0.0510748
GO:1904530	negative regulation of actin filament binding	biological_process	9	Crmp1	1	948	1	18561	0.0510748
GO:1905415	positive regulation of dense core granule exocytosis	biological_process	11	Syt4	1	948	1	18561	0.0510748
GO:0036524	protein deglycase activity	molecular_function	7	Park7	1	948	1	18561	0.0510748
GO:1905580	positive regulation of ERBB3 signaling pathway	biological_process	10	Rtn4	1	948	1	18561	0.0510748
GO:0048685	negative regulation of collateral sprouting of intact axon in response to injury	biological_process	9	Spp1	1	948	1	18561	0.0510748
GO:0036527	peptidyl-arginine deglycation	biological_process	11	Park7	1	948	1	18561	0.0510748
GO:0043657	host cell	cellular_component	5	Dynlt1	1	948	1	18561	0.0510748
GO:0099534	calcium ion binding involved in regulation of presynaptic cytosolic calcium ion concentration	molecular_function	9	Calb1	1	948	1	18561	0.0510748
GO:0032913	negative regulation of transforming growth factor beta3 production	biological_process	9	Cd24	1	948	1	18561	0.0510748
GO:0015453	oxidoreduction-driven active transmembrane transporter activity	molecular_function	7	Mt-co3	1	948	1	18561	0.0510748
GO:0098746	fast, calcium ion-dependent exocytosis of neurotransmitter	biological_process	11	Syt1	1	948	1	18561	0.0510748
GO:0098875	epididymosome	cellular_component	8	Ppfia3	1	948	1	18561	0.0510748
GO:1903515	calcium ion transport from cytosol to endoplasmic reticulum	biological_process	8	Atp2a2	1	948	1	18561	0.0510748
GO:1900243	negative regulation of synaptic vesicle endocytosis	biological_process	9	Syt11	1	948	1	18561	0.0510748
GO:0098828	modulation of inhibitory postsynaptic potential	biological_process	8	Dbn1	1	948	1	18561	0.0510748
GO:1902685	positive regulation of receptor localization to synapse	biological_process	7	Stx7	1	948	1	18561	0.0510748
GO:0099004	calmodulin dependent kinase signaling pathway	biological_process	5	Pcp4	1	948	1	18561	0.0510748
GO:0034651	cortisol biosynthetic process	biological_process	9	Cacna1h	1	948	1	18561	0.0510748
GO:0021539	subthalamus development	biological_process	5	Uqcrq	1	948	1	18561	0.0510748
GO:0006463	steroid hormone receptor complex assembly	biological_process	8	Fkbp4	1	948	1	18561	0.0510748
GO:0045299	otolith mineralization	biological_process	7	Atp2b2	1	948	1	18561	0.0510748
GO:0061114	branching involved in pancreas morphogenesis	biological_process	7	Prox1	1	948	1	18561	0.0510748
GO:2000212	negative regulation of glutamate metabolic process	biological_process	10	Atcay	1	948	1	18561	0.0510748
GO:2000853	negative regulation of corticosterone secretion	biological_process	12	Nrg1	1	948	1	18561	0.0510748
GO:0010968	regulation of microtubule nucleation	biological_process	10	Eml2	1	948	1	18561	0.0510748
GO:0071109	superior temporal gyrus development	biological_process	5	Gsk3b	1	948	1	18561	0.0510748
GO:0003878	ATP citrate synthase activity	molecular_function	7	Acly	1	948	1	18561	0.0510748
GO:0099640	axo-dendritic protein transport	biological_process	10	Myo5a	1	948	1	18561	0.0510748
GO:0072517	host cell viral assembly compartment	cellular_component	8	Bicd1	1	948	1	18561	0.0510748
GO:0106044	guanine deglycation	biological_process	9	Park7	1	948	1	18561	0.0510748
GO:0098999	extrinsic component of postsynaptic endosome membrane	cellular_component	7	Psd	1	948	1	18561	0.0510748
GO:0036054	protein-malonyllysine demalonylase activity	molecular_function	7	Sirt5	1	948	1	18561	0.0510748
GO:0046554	malate dehydrogenase (NADP+) activity	molecular_function	7	Mdh2	1	948	1	18561	0.0510748
GO:0036047	peptidyl-lysine demalonylation	biological_process	11	Sirt5	1	948	1	18561	0.0510748
GO:0036048	protein desuccinylation	biological_process	10	Sirt5	1	948	1	18561	0.0510748
GO:1903197	positive regulation of L-dopa biosynthetic process	biological_process	11	Park7	1	948	1	18561	0.0510748
GO:0042930	enterobactin transport	biological_process	9	Asic3	1	948	1	18561	0.0510748
GO:0036526	peptidyl-cysteine deglycation	biological_process	11	Park7	1	948	1	18561	0.0510748
GO:0016885	ligase activity, forming carbon-carbon bonds	molecular_function	5	Acat1	1	948	1	18561	0.0510748
GO:0061881	positive regulation of anterograde axonal transport of mitochondrion	biological_process	9	Fez1	1	948	1	18561	0.0510748
GO:0036116	long-chain fatty-acyl-CoA catabolic process	biological_process	10	Acot7	1	948	1	18561	0.0510748
GO:0099059	integral component of presynaptic active zone membrane	cellular_component	7	Cdh2	1	948	1	18561	0.0510748
GO:0050674	urothelial cell proliferation	biological_process	5	Fgf10	1	948	1	18561	0.0510748
GO:0051433	BH2 domain binding	molecular_function	7	Dnm1l	1	948	1	18561	0.0510748
GO:0046711	GDP biosynthetic process	biological_process	12	Guk1	1	948	1	18561	0.0510748
GO:0044302	dentate gyrus mossy fiber	cellular_component	7	Mapk8ip1	1	948	1	18561	0.0510748
GO:0016362	activin receptor activity, type II	molecular_function	11	Acvr2a	1	948	1	18561	0.0510748
GO:0070540	stearic acid binding	molecular_function	7	Pitpna	1	948	1	18561	0.0510748
GO:1990939	ATP-dependent microtubule motor activity	molecular_function	11	Kif1b	1	948	1	18561	0.0510748
GO:0098992	neuronal dense core vesicle	cellular_component	10	Scg2	1	948	1	18561	0.0510748
GO:0098662	inorganic cation transmembrane transport	biological_process	9	Cacna1h	1	948	1	18561	0.0510748
GO:0033500	carbohydrate homeostasis	biological_process	7	Vgf	1	948	1	18561	0.0510748
GO:1904428	negative regulation of tubulin deacetylation	biological_process	10	Fry	1	948	1	18561	0.0510748
GO:0102769	dihydroceramide glucosyltransferase activity	molecular_function	7	Ugcg	1	948	1	18561	0.0510748
GO:0048174	negative regulation of short-term neuronal synaptic plasticity	biological_process	12	Syt4	1	948	1	18561	0.0510748
GO:0033176	proton-transporting V-type ATPase complex	cellular_component	6	Atp6v1d	1	948	1	18561	0.0510748
GO:1905430	cellular response to glycine	biological_process	9	Myo5b	1	948	1	18561	0.0510748
GO:0061792	secretory granule maturation	biological_process	5	Syt4	1	948	1	18561	0.0510748
GO:1903007	positive regulation of Lys63-specific deubiquitinase activity	biological_process	8	Vcp	1	948	1	18561	0.0510748
GO:0009645	response to low light intensity stimulus	biological_process	8	Hmgcs1	1	948	1	18561	0.0510748
GO:1900276	regulation of proteinase activated receptor activity	biological_process	9	Bicd1	1	948	1	18561	0.0510748
GO:0106030	neuron projection fasciculation	biological_process	8	Epha4	1	948	1	18561	0.0510748
GO:0001016	RNA polymerase III regulatory region DNA binding	molecular_function	8	Prdx5	1	948	1	18561	0.0510748
GO:1904780	negative regulation of protein localization to centrosome	biological_process	7	Gsk3b	1	948	1	18561	0.0510748
GO:1905154	negative regulation of membrane invagination	biological_process	8	Syt11	1	948	1	18561	0.0510748
GO:1901021	positive regulation of calcium ion transmembrane transporter activity	biological_process	8	Ank2	1	948	1	18561	0.0510748
GO:0090425	acinar cell differentiation	biological_process	9	Prox1	1	948	1	18561	0.0510748
GO:0051960	regulation of nervous system development	biological_process	7	Rtn4	1	948	1	18561	0.0510748
GO:0051722	protein C-terminal methylesterase activity	molecular_function	8	Ppme1	1	948	1	18561	0.0510748
GO:0019060	intracellular transport of viral protein in host cell	biological_process	7	Dynlt1	1	948	1	18561	0.0510748
GO:0072588	box H/ACA RNP complex	cellular_component	6	Nolc1	1	948	1	18561	0.0510748
GO:1902164	positive regulation of DNA damage response, signal transduction by p53 class mediator resulting in transcription of p21 class mediator	biological_process	12	Zfp385a	1	948	1	18561	0.0510748
GO:0050543	icosatetraenoic acid binding	molecular_function	7	Fabp3	1	948	1	18561	0.0510748
GO:0036371	protein localization to T-tubule	biological_process	9	Ank2	1	948	1	18561	0.0510748
GO:0046295	glycolate biosynthetic process	biological_process	7	Park7	1	948	1	18561	0.0510748
GO:0031775	lutropin-choriogonadotropic hormone receptor binding	molecular_function	7	Atp2a2	1	948	1	18561	0.0510748
GO:0051232	meiotic spindle elongation	biological_process	6	Ppp2r1a	1	948	1	18561	0.0510748
GO:0060496	mesenchymal-epithelial cell signaling involved in lung development	biological_process	7	Fgf10	1	948	1	18561	0.0510748
GO:2000979	positive regulation of forebrain neuron differentiation	biological_process	11	Prox1	1	948	1	18561	0.0510748
GO:2001111	positive regulation of lens epithelial cell proliferation	biological_process	9	Sox11	1	948	1	18561	0.0510748
GO:0060405	regulation of penile erection	biological_process	6	Cnr1	1	948	1	18561	0.0510748
GO:0031690	adrenergic receptor binding	molecular_function	7	C1qbp	1	948	1	18561	0.0510748
GO:0021572	rhombomere 6 development	biological_process	6	Mafb	1	948	1	18561	0.0510748
GO:1905433	negative regulation of retrograde trans-synaptic signaling by neuropeptide	biological_process	8	Syt4	1	948	1	18561	0.0510748
GO:0031453	positive regulation of heterochromatin assembly	biological_process	13	Tpr	1	948	1	18561	0.0510748
GO:0050011	itaconyl-CoA hydratase activity	molecular_function	7	Auh	1	948	1	18561	0.0510748
GO:0031695	alpha-2B adrenergic receptor binding	molecular_function	8	Aplp1	1	948	1	18561	0.0510748
GO:0097161	DH domain binding	molecular_function	6	Epha4	1	948	1	18561	0.0510748
GO:0070375	ERK5 cascade	biological_process	12	Mef2a	1	948	1	18561	0.0510748
GO:0070672	response to interleukin-15	biological_process	7	Acsl4	1	948	1	18561	0.0510748
GO:0010771	negative regulation of cell morphogenesis involved in differentiation	biological_process	9	Ttc3	1	948	1	18561	0.0510748
GO:0004347	glucose-6-phosphate isomerase activity	molecular_function	7	Gpi	1	948	1	18561	0.0510748
GO:0070925	organelle assembly	biological_process	6	Stx7	1	948	1	18561	0.0510748
GO:2000771	positive regulation of establishment or maintenance of cell polarity regulating cell shape	biological_process	7	Kif3a	1	948	1	18561	0.0510748
GO:1903707	negative regulation of hemopoiesis	biological_process	7	Hspa9	1	948	1	18561	0.0510748
GO:1905539	regulation of postsynapse to nucleus signaling pathway	biological_process	8	Cabp1	1	948	1	18561	0.0510748
GO:0044803	multi-organism membrane organization	biological_process	5	Pi4ka	1	948	1	18561	0.0510748
GO:0072229	metanephric proximal convoluted tubule development	biological_process	9	Acat1	1	948	1	18561	0.0510748
GO:0016243	regulation of autophagosome size	biological_process	6	Atp13a2	1	948	1	18561	0.0510748
GO:0032342	aldosterone biosynthetic process	biological_process	9	Cacna1h	1	948	1	18561	0.0510748
GO:0008068	extracellularly glutamate-gated chloride channel activity	molecular_function	11	Slc17a7	1	948	1	18561	0.0510748
GO:0070618	Grb2-Sos complex	cellular_component	6	Khdrbs1	1	948	1	18561	0.0510748
GO:0009240	isopentenyl diphosphate biosynthetic process	biological_process	9	Idi1	1	948	1	18561	0.0510748
GO:0045655	regulation of monocyte differentiation	biological_process	9	Foxp1	1	948	1	18561	0.0510748
GO:2000607	negative regulation of cell proliferation involved in mesonephros development	biological_process	10	Gata3	1	948	1	18561	0.0510748
GO:0070075	tear secretion	biological_process	8	Fgf10	1	948	1	18561	0.0510748
GO:1990048	anterograde neuronal dense core vesicle transport	biological_process	12	Sybu	1	948	1	18561	0.0510748
GO:0071338	positive regulation of hair follicle cell proliferation	biological_process	8	Fgf10	1	948	1	18561	0.0510748
GO:0051640	organelle localization	biological_process	5	Stx7	1	948	1	18561	0.0510748
GO:1904692	positive regulation of type B pancreatic cell proliferation	biological_process	9	Ptprn	1	948	1	18561	0.0510748
GO:0036530	protein deglycation, methylglyoxal removal	biological_process	7	Park7	1	948	1	18561	0.0510748
GO:0006679	glucosylceramide biosynthetic process	biological_process	12	Ugcg	1	948	1	18561	0.0510748
GO:0010965	regulation of mitotic sister chromatid separation	biological_process	10	Tpr	1	948	1	18561	0.0510748
GO:1905174	regulation of vascular smooth muscle cell dedifferentiation	biological_process	6	Olfm2	1	948	1	18561	0.0510748
GO:0003219	cardiac right ventricle formation	biological_process	7	Smarcd3	1	948	1	18561	0.0510748
GO:0050961	detection of temperature stimulus involved in sensory perception	biological_process	7	Asic3	1	948	1	18561	0.0510748
GO:0046014	negative regulation of T cell homeostatic proliferation	biological_process	12	Cd24	1	948	1	18561	0.0510748
GO:0032361	pyridoxal phosphate catabolic process	biological_process	8	Pdxp	1	948	1	18561	0.0510748
GO:0009106	lipoate metabolic process	biological_process	10	Dld	1	948	1	18561	0.0510748
GO:0005818	aster	cellular_component	6	Map9	1	948	1	18561	0.0510748
GO:0050760	negative regulation of thymidylate synthase biosynthetic process	biological_process	9	Apbb1	1	948	1	18561	0.0510748
GO:1903168	positive regulation of pyrroline-5-carboxylate reductase activity	biological_process	8	Park7	1	948	1	18561	0.0510748
GO:0099627	neurotransmitter receptor cycle	biological_process	11	Nsg1	1	948	1	18561	0.0510748
GO:0009346	citrate lyase complex	cellular_component	4	Acly	1	948	1	18561	0.0510748
GO:0099060	integral component of postsynaptic specialization membrane	cellular_component	5	Cdh2	1	948	1	18561	0.0510748
GO:0036114	medium-chain fatty-acyl-CoA catabolic process	biological_process	10	Acot7	1	948	1	18561	0.0510748
GO:0051996	squalene synthase activity	molecular_function	8	Fdft1	1	948	1	18561	0.0510748
GO:0042988	X11-like protein binding	molecular_function	5	Clstn1	1	948	1	18561	0.0510748
GO:2001057	reactive nitrogen species metabolic process	biological_process	5	Prdx5	1	948	1	18561	0.0510748
GO:0047676	arachidonate-CoA ligase activity	molecular_function	7	Acsl4	1	948	1	18561	0.0510748
GO:0031997	N-terminal myristoylation domain binding	molecular_function	6	Calm1	1	948	1	18561	0.0510748
GO:0051262	protein tetramerization	biological_process	8	Grin1;Gria2;Kcnc3;Ache;Txnrd1	5	948	40	18561	0.0515907
GO:0001662	behavioral fear response	biological_process	7	Vdac3;Brinp1;Mapk8ip2;Lypd1;Vdac1	5	948	40	18561	0.0515907
GO:0001671	ATPase activator activity	molecular_function	6	Rab6a;Dnajc15;Ahsa1;Atp1b1	4	948	28	18561	0.0522113
GO:0043274	phospholipase binding	molecular_function	6	Nefl;Camk2b;Calm1	3	948	17	18561	0.052881
GO:0031005	filamin binding	molecular_function	6	Dpysl3;Crmp1;Dpysl4	3	948	17	18561	0.052881
GO:0045780	positive regulation of bone resorption	biological_process	9	Atp6ap1;Tfrc;Spp1	3	948	17	18561	0.052881
GO:0043653	mitochondrial fragmentation involved in apoptotic process	biological_process	8	Dnm1l;Ppp2r2b;Atg3	3	948	17	18561	0.052881
GO:0048557	embryonic digestive tract morphogenesis	biological_process	7	Shox2;Sox11;Fgf10	3	948	17	18561	0.052881
GO:0060134	prepulse inhibition	biological_process	8	Dbn1;Grin1;Nrxn1	3	948	17	18561	0.052881
GO:0035640	exploration behavior	biological_process	4	Jph3;Brinp1;Ptpn5	3	948	17	18561	0.052881
GO:0097602	cullin family protein binding	molecular_function	5	Skp1;Rnf7;Kctd17	3	948	17	18561	0.052881
GO:0050966	detection of mechanical stimulus involved in sensory perception of pain	biological_process	7	Kcna1;Scn1a;Asic3	3	948	17	18561	0.052881
GO:0032148	activation of protein kinase B activity	biological_process	13	Nrg1;Ccdc88a;Ntrk3	3	948	17	18561	0.052881
GO:0006886	intracellular protein transport	biological_process	10	Vamp1;Klc1;Rab2a;Rims2;Rab6a;Stx1b;Cltb;Napa;Rph3a;Cltc;Ap2m1;Nsf;Rab15;Dynlt1;Tbc1d9;Rab33a;Stx7;Scg5;Ap3b2;Rims1	20	948	266	18561	0.054607
GO:0007157	heterophilic cell-cell adhesion via plasma membrane cell adhesion molecules	biological_process	7	Cd24;Alcam;Cdh2;Adgrl1;Cadm1;Nrxn1	6	948	54	18561	0.0562898
GO:0000413	protein peptidyl-prolyl isomerization	biological_process	11	Fkbp1a;Fkbp1b;Pin1;Fkbp3;Fkbp4	5	948	41	18561	0.0563919
GO:0009306	protein secretion	biological_process	10	Olfm2;Pafah1b1;Sncg;Tango2;Rab15	5	948	41	18561	0.0563919
GO:0045494	photoreceptor cell maintenance	biological_process	4	Map1a;Clrn1;Cib2;Ush1c;Clcn3	5	948	41	18561	0.0563919
GO:0051087	chaperone binding	molecular_function	5	Hspd1;Dlst;Ahsa1;Hspa9;Sacs;Tfrc;Pfdn6;Atp1a3;Sod1	9	948	96	18561	0.0565135
GO:0007010	cytoskeleton organization	biological_process	6	Bsn;Ank3;Ank2;Gsk3b;Pclo;MAST1;Dst;Sptbn1;Tnik;Pfdn1	10	948	111	18561	0.0574875
GO:0050796	regulation of insulin secretion	biological_process	10	Ica1;Uqcc2;Cnr1;Ppp3cb	4	948	29	18561	0.0582136
GO:0032588	trans-Golgi network membrane	cellular_component	8	Nsg2;Cltc;LOC108348122;Nsg1	4	948	29	18561	0.0582136
GO:0090102	cochlea development	biological_process	5	Atp2b2;Pafah1b1;Opa1;Gata3	4	948	29	18561	0.0582136
GO:0042165	neurotransmitter binding	molecular_function	4	Nipsnap1;Grin1	2	948	8	18561	0.059437
GO:0048012	hepatocyte growth factor receptor signaling pathway	biological_process	8	Pak1;Stmn1	2	948	8	18561	0.059437
GO:0000395	mRNA 5'-splice site recognition	biological_process	10	Srsf12;Psip1	2	948	8	18561	0.059437
GO:0030953	astral microtubule organization	biological_process	9	Clasp1;Tacc2	2	948	8	18561	0.059437
GO:0048311	mitochondrion distribution	biological_process	7	Mef2a;Atcay	2	948	8	18561	0.059437
GO:0008093	cytoskeletal adaptor activity	molecular_function	6	Bicd1;Ank2	2	948	8	18561	0.059437
GO:0033572	transferrin transport	biological_process	11	Cltc;Tfrc	2	948	8	18561	0.059437
GO:0016188	synaptic vesicle maturation	biological_process	7	Rab3a;Stxbp1	2	948	8	18561	0.059437
GO:0006119	oxidative phosphorylation	biological_process	6	LOC103694872;Atp5f1c	2	948	8	18561	0.059437
GO:0010960	magnesium ion homeostasis	biological_process	10	Kcna1;Ank3	2	948	8	18561	0.059437
GO:1905232	cellular response to L-glutamate	biological_process	9	Optn;Opa1	2	948	8	18561	0.059437
GO:0060117	auditory receptor cell development	biological_process	8	Clrn1;Pafah1b1	2	948	8	18561	0.059437
GO:0004862	cAMP-dependent protein kinase inhibitor activity	molecular_function	9	Prkar2b;Pkig	2	948	8	18561	0.059437
GO:0034774	secretory granule lumen	cellular_component	7	Serpini1;Pcsk2	2	948	8	18561	0.059437
GO:0055119	relaxation of cardiac muscle	biological_process	7	Atp1b1;Atp2a2	2	948	8	18561	0.059437
GO:0061052	negative regulation of cell growth involved in cardiac muscle cell development	biological_process	11	Foxp1;Pak1	2	948	8	18561	0.059437
GO:0014049	positive regulation of glutamate secretion	biological_process	10	Gabbr1;Syt4	2	948	8	18561	0.059437
GO:0045830	positive regulation of isotype switching	biological_process	10	Tfrc;Tp53bp1	2	948	8	18561	0.059437
GO:0042306	regulation of protein import into nucleus	biological_process	9	Tpr;Nolc1	2	948	8	18561	0.059437
GO:0032927	positive regulation of activin receptor signaling pathway	biological_process	10	Fgf9;Acvr2a	2	948	8	18561	0.059437
GO:0034706	sodium channel complex	cellular_component	8	Scn1a;Scn2a	2	948	8	18561	0.059437
GO:0010881	regulation of cardiac muscle contraction by regulation of the release of sequestered calcium ion	biological_process	9	Fkbp1b;Ank2	2	948	8	18561	0.059437
GO:0071439	clathrin complex	cellular_component	6	Aak1;Cltc	2	948	8	18561	0.059437
GO:2000480	negative regulation of cAMP-dependent protein kinase activity	biological_process	13	Prkar2b;Pkig	2	948	8	18561	0.059437
GO:0043083	synaptic cleft	cellular_component	4	Grin1;Ache	2	948	8	18561	0.059437
GO:0031313	extrinsic component of endosome membrane	cellular_component	6	Snx10;Snap91	2	948	8	18561	0.059437
GO:0061684	chaperone-mediated autophagy	biological_process	7	Hspa8;Hsp90aa1	2	948	8	18561	0.059437
GO:0071286	cellular response to magnesium ion	biological_process	8	Kcna1;Ank3	2	948	8	18561	0.059437
GO:0102391	decanoate-CoA ligase activity	molecular_function	9	Acsl6;Acsl4	2	948	8	18561	0.059437
GO:0001919	regulation of receptor recycling	biological_process	6	Gria2;Ache	2	948	8	18561	0.059437
GO:0021942	radial glia guided migration of Purkinje cell	biological_process	9	Rbfox2;Rnf7	2	948	8	18561	0.059437
GO:0006108	malate metabolic process	biological_process	9	Mdh2;Mdh1	2	948	8	18561	0.059437
GO:0060314	regulation of ryanodine-sensitive calcium-release channel activity	biological_process	10	Jph3;Fkbp1a	2	948	8	18561	0.059437
GO:0036295	cellular response to increased oxygen levels	biological_process	7	Atp6ap1;Atp6v1a	2	948	8	18561	0.059437
GO:0061621	canonical glycolysis	biological_process	6	Pfkm;Eno1	2	948	8	18561	0.059437
GO:0019855	calcium channel inhibitor activity	molecular_function	7	Fkbp1a;Fkbp1b	2	948	8	18561	0.059437
GO:0051639	actin filament network formation	biological_process	7	Carmil2;Fhod3	2	948	8	18561	0.059437
GO:0006084	acetyl-CoA metabolic process	biological_process	8	Acly;Hmgcs1	2	948	8	18561	0.059437
GO:0002318	myeloid progenitor cell differentiation	biological_process	7	Mlf1;Runx1	2	948	8	18561	0.059437
GO:0051152	positive regulation of smooth muscle cell differentiation	biological_process	9	Olfm2;Smarcd3	2	948	8	18561	0.059437
GO:1901030	positive regulation of mitochondrial outer membrane permeabilization involved in apoptotic signaling pathway	biological_process	10	Atp5if1;Gsk3b	2	948	8	18561	0.059437
GO:0034452	dynactin binding	molecular_function	6	Bicd1;Gsk3b	2	948	8	18561	0.059437
GO:0005770	late endosome	cellular_component	8	Map1lc3a;Dync1li2;Hspa8;Nsg2;Atp13a2;Dync1li1;Stx7;Clcn3;Myo5a;Nsg1;Tsg101	11	948	127	18561	0.0603707
GO:0031225	anchored component of membrane	cellular_component	5	Lsamp;Lypd6;Lypd1;Ache;Lynx1;Ntm	6	948	55	18561	0.0605804
GO:0015288	porin activity	molecular_function	8	Vdac3;Vdac1;Vdac2	3	948	18	18561	0.0611272
GO:0010633	negative regulation of epithelial cell migration	biological_process	9	LOC100909840;Evl;Ptprr	3	948	18	18561	0.0611272
GO:0031290	retinal ganglion cell axon guidance	biological_process	7	Alcam;Nrcam;Isl1	3	948	18	18561	0.0611272
GO:0046579	positive regulation of Ras protein signal transduction	biological_process	11	Nrg1;Hras;Fgf10	3	948	18	18561	0.0611272
GO:0007194	negative regulation of adenylate cyclase activity	biological_process	8	Gabbr1;Akap9;Akap6	3	948	18	18561	0.0611272
GO:0042744	hydrogen peroxide catabolic process	biological_process	8	Prdx5;Txnrd1;Prdx2	3	948	18	18561	0.0611272
GO:0070382	exocytic vesicle	cellular_component	8	Syt4;Dpysl3;Sytl2	3	948	18	18561	0.0611272
GO:0031267	small GTPase binding	molecular_function	7	Agap3;Smap2;Asap1;Pex5l;Agap1	5	948	42	18561	0.0614413
GO:0043531	ADP binding	molecular_function	9	Pgk1;Hspa8;Myh10;Atp5f1a;AABR07044711	5	948	42	18561	0.0614413
GO:0032956	regulation of actin cytoskeleton organization	biological_process	7	Pak1;AABR07046707;Epha5;Clasp2;Pak3;Rhov;Ccdc88a	7	948	69	18561	0.061729
GO:0045665	negative regulation of neuron differentiation	biological_process	10	Cd24;Ttc3;Id4;Foxg1;Apbb1;Isl1;Rtn4	7	948	69	18561	0.061729
GO:0000922	spindle pole	cellular_component	6	Pkp4;Birc6;Dync1i1;Ckap5;Dync1li1;Calm1;Kif2a;Dctn1;Mtcl1	9	948	98	18561	0.0628131
GO:0006904	vesicle docking involved in exocytosis	biological_process	7	Rab15;Stxbp1;Sytl2;Nrxn1	4	948	30	18561	0.0645675
GO:0030667	secretory granule membrane	cellular_component	7	Ica1;Syt4;Vgf;Rab15	4	948	30	18561	0.0645675
GO:0010667	negative regulation of cardiac muscle cell apoptotic process	biological_process	12	Nrg1;Slc25a4;Hspa8;Sirt5	4	948	30	18561	0.0645675
GO:0035094	response to nicotine	biological_process	6	Mt-nd6;Gabbr1;Cnr1;Lypd1;Aldoa;Mt-nd4	6	948	56	18561	0.0650597
GO:1903078	positive regulation of protein localization to plasma membrane	biological_process	10	Myo5b;Sptbn1;LOC108348122;Nrxn1;Myo5a	5	948	43	18561	0.066738
GO:0003755	peptidyl-prolyl cis-trans isomerase activity	molecular_function	6	Fkbp1a;Fkbp1b;Pin1;Fkbp3;Fkbp4	5	948	43	18561	0.066738
GO:0034605	cellular response to heat	biological_process	6	Tpr;Hspa8;Hspa9;Hspa4;Hspa4l;Hsph1	6	948	57	18561	0.0697278
GO:0035176	social behavior	biological_process	5	Brinp1;Grin1;Mapk8ip2;Nrxn2;Hras;Nrxn1	6	948	57	18561	0.0697278
GO:0050790	regulation of catalytic activity	biological_process	5	Cox6a1;Ppme1;Psmd2;Rcan2;Ppp2r5b;Psmd1;Ppp2r2b	7	948	71	18561	0.0698525
GO:0050768	negative regulation of neurogenesis	biological_process	9	Cd24;Brinp1;Dynlt1	3	948	19	18561	0.0699314
GO:0032279	asymmetric synapse	cellular_component	5	Dbn1;Hspa8;Gria2	3	948	19	18561	0.0699314
GO:0060996	dendritic spine development	biological_process	5	Pak1;Pak3;Acsl4	3	948	19	18561	0.0699314
GO:0005865	striated muscle thin filament	cellular_component	6	Tmod2;Fhod3;Acta1	3	948	19	18561	0.0699314
GO:0015908	fatty acid transport	biological_process	8	Acsl6;Acsl4;Got2	3	948	19	18561	0.0699314
GO:0061098	positive regulation of protein tyrosine kinase activity	biological_process	12	Cd24;Nrg1;Epha4;Hsph1	4	948	31	18561	0.0712678
GO:0050681	androgen receptor binding	molecular_function	9	Foxp1;Rnf14;Smarca4;Park7	4	948	31	18561	0.0712678
GO:0005096	GTPase activator activity	molecular_function	6	Rgs6;Agap3;Rgs9;Elmod1;Rgs17;Cdc42ep2;Sipa1l2;Rgs10;Smap2;Asap1;Rabep1;Agap1;Gdi1;Lars;Srgap3;Tbc1d9;Sh3bgrl3	17	948	226	18561	0.0717756
GO:0006874	cellular calcium ion homeostasis	biological_process	11	Cacnb4;Atp2b2;Ank2;Grin1;Atp1b1;Sv2a;Atp13a2;Atp2a2	8	948	86	18561	0.072236
GO:0006812	cation transport	biological_process	7	Grin1;P2rx3;Atp13a2;Asic3;Asic1	5	948	44	18561	0.0722806
GO:0022027	interkinetic nuclear migration	biological_process	8	Kif1a;Tacc2	2	948	9	18561	0.0738911
GO:0030510	regulation of BMP signaling pathway	biological_process	10	Acvr2a;Rgma	2	948	9	18561	0.0738911
GO:0005746	mitochondrial respiratory chain	cellular_component	5	Cox7a2l2;Cox7b	2	948	9	18561	0.0738911
GO:0001778	plasma membrane repair	biological_process	7	Myh10;Syt11	2	948	9	18561	0.0738911
GO:0033179	proton-transporting V-type ATPase, V0 domain	cellular_component	6	Atp6v0b;Atp6v0c	2	948	9	18561	0.0738911
GO:0045647	negative regulation of erythrocyte differentiation	biological_process	9	Hspa9;Mafb	2	948	9	18561	0.0738911
GO:0048671	negative regulation of collateral sprouting	biological_process	8	Fgf13;Rgma	2	948	9	18561	0.0738911
GO:0010470	regulation of gastrulation	biological_process	7	Clasp1;Clasp2	2	948	9	18561	0.0738911
GO:0006903	vesicle targeting	biological_process	4	Clasp1;Clasp2	2	948	9	18561	0.0738911
GO:0003215	cardiac right ventricle morphogenesis	biological_process	7	Gata3;Isl1	2	948	9	18561	0.0738911
GO:0060174	limb bud formation	biological_process	5	Sox11;Fgf10	2	948	9	18561	0.0738911
GO:1900454	positive regulation of long term synaptic depression	biological_process	6	AABR07046707;Mapt	2	948	9	18561	0.0738911
GO:0031314	extrinsic component of mitochondrial inner membrane	cellular_component	6	Ndufaf5;Opa1	2	948	9	18561	0.0738911
GO:0007158	neuron cell-cell adhesion	biological_process	6	Nrxn2;Nrxn1	2	948	9	18561	0.0738911
GO:1902004	positive regulation of amyloid-beta formation	biological_process	9	Epha4;Lrrtm3	2	948	9	18561	0.0738911
GO:0070324	thyroid hormone binding	molecular_function	5	Aldh1a3;AABR07044711	2	948	9	18561	0.0738911
GO:0019829	cation-transporting ATPase activity	molecular_function	8	Atp2b2;Atp13a2	2	948	9	18561	0.0738911
GO:0000774	adenyl-nucleotide exchange factor activity	molecular_function	8	Hspbp1;Hsph1	2	948	9	18561	0.0738911
GO:2000774	positive regulation of cellular senescence	biological_process	7	Eef1e1;Kras	2	948	9	18561	0.0738911
GO:1901380	negative regulation of potassium ion transmembrane transport	biological_process	11	Oxsr1;Kcnh2	2	948	9	18561	0.0738911
GO:0048024	regulation of mRNA splicing, via spliceosome	biological_process	9	Khdrbs1;Khdrbs2	2	948	9	18561	0.0738911
GO:0031209	SCAR complex	cellular_component	4	Wasf1;Cyfip2	2	948	9	18561	0.0738911
GO:0060563	neuroepithelial cell differentiation	biological_process	8	Sox11;Cdh2	2	948	9	18561	0.0738911
GO:2001259	positive regulation of cation channel activity	biological_process	8	Ank3;Ank2	2	948	9	18561	0.0738911
GO:0019674	NAD metabolic process	biological_process	4	Ldhb;Mdh1	2	948	9	18561	0.0738911
GO:0006750	glutathione biosynthetic process	biological_process	9	Ggt7;Hagh	2	948	9	18561	0.0738911
GO:0007417	central nervous system development	biological_process	6	Ctxn1;Dner;Evl;Nrcam;Runx1;Cox7b;Faim2;Ndn	8	948	87	18561	0.07618
GO:0005623	cell	cellular_component	3	Atp6ap1;Rtn2;Glrx3;Slc17a7;Kif5a;Kif5c;Txnrd1;Olfm1;Prdx2	9	948	102	18561	0.0767038
GO:0004364	glutathione transferase activity	molecular_function	6	Eef1e1;Gdap1;Gdap1l1;Mgst3;Gsto1	5	948	45	18561	0.0780669
GO:0030544	Hsp70 protein binding	molecular_function	6	Fkbp1a;AABR07046707;Sacs;Tfrc;Bag6	5	948	45	18561	0.0780669
GO:0050714	positive regulation of protein secretion	biological_process	10	Apbb1;Dnm1l;Myh10;Atp13a2	4	948	32	18561	0.078308
GO:0007616	long-term memory	biological_process	6	Pja2;Slc17a7;Grin1;Calb1	4	948	32	18561	0.078308
GO:0035774	positive regulation of insulin secretion involved in cellular response to glucose stimulus	biological_process	12	Sybu;Oxct1;Vsnl1;Ppp3cb	4	948	32	18561	0.078308
GO:0048872	homeostasis of number of cells	biological_process	6	Cdh2;Carmil2;Gata3;Prdx2	4	948	32	18561	0.078308
GO:0006950	response to stress	biological_process	4	Btbd1;Hsp90ab1;Ppp3cb	3	948	20	18561	0.07927
GO:0042288	MHC class I protein binding	molecular_function	7	Vcp;Atp5f1a;Atp5f1b	3	948	20	18561	0.07927
GO:0000159	protein phosphatase type 2A complex	cellular_component	5	Ppp2r1a;Ppp2r5b;Ppp2r2b	3	948	20	18561	0.07927
GO:2000311	regulation of AMPA receptor activity	biological_process	10	Mapk8ip2;Cacng2;Nrxn1	3	948	20	18561	0.07927
GO:0007422	peripheral nervous system development	biological_process	6	Nrg1;Sncg;Adgrb2	3	948	20	18561	0.07927
GO:0001964	startle response	biological_process	5	Nrg1;Kcna1;Grin1	3	948	20	18561	0.07927
GO:0048266	behavioral response to pain	biological_process	4	Scn9a;P2rx3;Runx1	3	948	20	18561	0.07927
GO:1903077	negative regulation of protein localization to plasma membrane	biological_process	10	Lypd1;Cltc;Ap2m1	3	948	20	18561	0.07927
GO:0042325	regulation of phosphorylation	biological_process	9	Cd24;Ppp1r14a;Akap11	3	948	20	18561	0.07927
GO:0006511	ubiquitin-dependent protein catabolic process	biological_process	10	Uchl1;Ttc3;Usp15;Skp1;Usp9x;Usp14;Cul3;Usp32;Ube2s;Usp11;Bag6;Ube2d1;Uba1	13	948	165	18561	0.0801911
GO:0008013	beta-catenin binding	molecular_function	5	Skp1;Cdh2;Ctnnd2;Ctnnbip1;Apc;Gsk3b;Apc2;Pin1	8	948	88	18561	0.0802509
GO:0042391	regulation of membrane potential	biological_process	5	Rims2;Kcna1;Grin1;Scn1a;Cacng2;Kcnh2;Asic1;Rims1;Dld;Cacna1h	10	948	119	18561	0.0832422
GO:0007165	signal transduction	biological_process	4	Ywhaq;Cxxc5;Gabbr1;Agap3;Caskin1;Akap9;Pdap1;Ndrg4;Pkig;Slc22a17;Ank3;Hivep3;Ank2;Lingo1;Ppp2r5b;Rnf14;Ppp1r1c;Camk2b;Trhde;Plppr3;Mapk8ip1;Agap1;Ndfip1;Rhov;Srgap3;Nrxn2;Sparcl1;Lancl1;Spock3;Vopp1;Hras;Vamp2;Kras;Gata3;Nrxn1;Nptxr;Vapa;Mapk10;Rcan1	39	948	607	18561	0.0832448
GO:0098794	postsynapse	cellular_component	4	Prkar2b;Zfp804a;Hip1;Kif1a;P2rx3	5	948	46	18561	0.0840943
GO:0097110	scaffold protein binding	molecular_function	5	Kif5a;Kcnh2;Hsp90aa1;Kif1b;Cacna1h;Park7	6	948	60	18561	0.0848589
GO:0086091	regulation of heart rate by cardiac conduction	biological_process	10	Akap9;Cacna2d1;Ank2;Kcnh2	4	948	33	18561	0.0856808
GO:0008277	regulation of G-protein coupled receptor protein signaling pathway	biological_process	8	Rgs9;Rgs10;Homer2;Dynlt1	4	948	33	18561	0.0856808
GO:0042177	negative regulation of protein catabolic process	biological_process	8	Nrg1;Mycbp2;Pin1;Park7	4	948	33	18561	0.0856808
GO:0012506	vesicle membrane	cellular_component	5	Atp13a2;Atp2a2;Synj1;Clcn3	4	948	33	18561	0.0856808
GO:0033365	protein localization to organelle	biological_process	7	Bicd1;Ank2;Rab3ip	3	948	21	18561	0.0891172
GO:2000251	positive regulation of actin cytoskeleton reorganization	biological_process	10	Ccl27;Hras;Ntrk3	3	948	21	18561	0.0891172
GO:0031334	positive regulation of protein complex assembly	biological_process	7	Vcp;Gsk3b;Ppp2r5b	3	948	21	18561	0.0891172
GO:0005104	fibroblast growth factor receptor binding	molecular_function	7	Fgf9;Fgf18;Fgf10	3	948	21	18561	0.0891172
GO:0002026	regulation of the force of heart contraction	biological_process	9	Chga;Glrx3;Atp2a2	3	948	21	18561	0.0891172
GO:0035235	ionotropic glutamate receptor signaling pathway	biological_process	7	Grin1;Gria2;Atp1a3	3	948	21	18561	0.0891172
GO:1900006	positive regulation of dendrite development	biological_process	12	Sez6;Elavl4;Opa1	3	948	21	18561	0.0891172
GO:0010828	positive regulation of glucose transmembrane transport	biological_process	9	AABR07051450;LOC108348122	2	948	10	18561	0.0893229
GO:0033603	positive regulation of dopamine secretion	biological_process	9	Pcp4;Rtn4	2	948	10	18561	0.0893229
GO:0090073	positive regulation of protein homodimerization activity	biological_process	8	Gnl3l;Park7	2	948	10	18561	0.0893229
GO:0060402	calcium ion transport into cytosol	biological_process	14	Cacna2d1;Cacnb3	2	948	10	18561	0.0893229
GO:0030296	protein tyrosine kinase activator activity	molecular_function	8	Cd24;Nrg1	2	948	10	18561	0.0893229
GO:0031748	D1 dopamine receptor binding	molecular_function	8	Nsf;Atp1a3	2	948	10	18561	0.0893229
GO:1990000	amyloid fibril formation	biological_process	7	Fkbp1a;Mapt	2	948	10	18561	0.0893229
GO:0031113	regulation of microtubule polymerization	biological_process	9	Clasp2;Camsap2	2	948	10	18561	0.0893229
GO:0045730	respiratory burst	biological_process	4	Cd24;Pgam1	2	948	10	18561	0.0893229
GO:0008191	metalloendopeptidase inhibitor activity	molecular_function	8	Lxn;Spock3	2	948	10	18561	0.0893229
GO:0014009	glial cell proliferation	biological_process	4	Sox11;Eef2	2	948	10	18561	0.0893229
GO:0031301	integral component of organelle membrane	cellular_component	6	Slc22a17;Vopp1	2	948	10	18561	0.0893229
GO:0095500	acetylcholine receptor signaling pathway	biological_process	6	Ly6h;Lypd1	2	948	10	18561	0.0893229
GO:1902188	positive regulation of viral release from host cell	biological_process	7	Ddb1;Tsg101	2	948	10	18561	0.0893229
GO:0042982	amyloid precursor protein metabolic process	biological_process	7	Tmcc2;Nsg1	2	948	10	18561	0.0893229
GO:0003139	secondary heart field specification	biological_process	8	Smarcd3;Isl1	2	948	10	18561	0.0893229
GO:0048485	sympathetic nervous system development	biological_process	6	Sox11;Gata3	2	948	10	18561	0.0893229
GO:0043202	lysosomal lumen	cellular_component	8	Nsg2;Nsg1	2	948	10	18561	0.0893229
GO:0071481	cellular response to X-ray	biological_process	8	Dbn1;Tp53bp1	2	948	10	18561	0.0893229
GO:0030836	positive regulation of actin filament depolymerization	biological_process	9	Cfl2;Pdxp	2	948	10	18561	0.0893229
GO:0097484	dendrite extension	biological_process	7	Wasf1;Cyfip2	2	948	10	18561	0.0893229
GO:0035615	clathrin adaptor activity	molecular_function	6	Hip1;Snap91	2	948	10	18561	0.0893229
GO:0008331	high voltage-gated calcium channel activity	molecular_function	10	Cacnb4;Cacnb3	2	948	10	18561	0.0893229
GO:0031340	positive regulation of vesicle fusion	biological_process	9	Syt1;Syt3	2	948	10	18561	0.0893229
GO:0002177	manchette	cellular_component	6	Dync1h1;RGD1561916	2	948	10	18561	0.0893229
GO:0004438	phosphatidylinositol-3-phosphatase activity	molecular_function	10	Mtmr6;Synj1	2	948	10	18561	0.0893229
GO:0070886	positive regulation of calcineurin-NFAT signaling cascade	biological_process	12	Nrg1;Akap6	2	948	10	18561	0.0893229
GO:0051001	negative regulation of nitric-oxide synthase activity	biological_process	9	Cnr1;Gsk3b	2	948	10	18561	0.0893229
GO:0042220	response to cocaine	biological_process	6	Mt-nd6;Cnr1;Sncg;Nefh;Hsp90aa1	5	948	47	18561	0.0903596
GO:0032154	cleavage furrow	cellular_component	5	Sept5;Sept6;Myh10;Psd;Pdxp	5	948	47	18561	0.0903596
GO:0008306	associative learning	biological_process	6	Actr2;Snap25;Grin1;Asic1	4	948	34	18561	0.0933776
GO:0006605	protein targeting	biological_process	11	Ywhaq;Ywhag;Ywhaz;Ywhae	4	948	34	18561	0.0933776
GO:0030010	establishment of cell polarity	biological_process	5	Pak1;Gsk3b;Map2;Fez1	4	948	34	18561	0.0933776
GO:0043161	proteasome-mediated ubiquitin-dependent protein catabolic process	biological_process	11	Psmb7;Btbd1;Agap3;Psmb5;Ddb1;Psmd2;Cul3;Spsb4;Rnf187;Kctd17;Psmd1;Psmc5;Psmd12	13	948	170	18561	0.0957274
GO:0022008	neurogenesis	biological_process	6	Btbd1;Kif3a;Nrg1;Foxg1;Tacc2;Smarca4	6	948	62	18561	0.0958731
GO:0006915	apoptotic process	biological_process	6	Ghitm;Birc6;Pak1;Rtn3;Ciapin1;Apbb1;Hip1;Six1;Rabep1;Zfp385a;Prdx5;LOC100363502;Aldoc;Cyfip2;Bag6;Mapt;Atcay;Opa1;Vdac1;Tax1bp1;Hint1;C1qbp;Rps6ka3;Faim2;Bex2;Nsg1	26	948	388	18561	0.0961346
GO:0001540	amyloid-beta binding	molecular_function	6	Apbb1;Gria2;Clstn1;Olfm1;Atp1a3	5	948	48	18561	0.0968588
GO:0051290	protein heterotetramerization	biological_process	9	Grin1;Aldoc;Eno1;S100a10;Nrxn1	5	948	48	18561	0.0968588
GO:1990138	neuron projection extension	biological_process	6	Alcam;Usp9x;Nrn1	3	948	22	18561	0.0994463
GO:0019226	transmission of nerve impulse	biological_process	5	Pafah1b1;Cacng2;Sod1	3	948	22	18561	0.0994463
GO:0010592	positive regulation of lamellipodium assembly	biological_process	11	Clrn1;Carmil2;Hsp90aa1	3	948	22	18561	0.0994463
GO:0055010	ventricular cardiac muscle tissue morphogenesis	biological_process	8	Prox1;Fkbp1a;Isl1	3	948	22	18561	0.0994463
GO:0018230	peptidyl-L-cysteine S-palmitoylation	biological_process	12	Golga7b;Zdhhc2;LOC108348122	3	948	22	18561	0.0994463
GO:0046856	phosphatidylinositol dephosphorylation	biological_process	10	Mtmr6;Mtmr7;Synj1	3	948	22	18561	0.0994463
GO:0051497	negative regulation of stress fiber assembly	biological_process	8	Stmn1;Clasp1;Clasp2	3	948	22	18561	0.0994463
GO:0005112	Notch binding	molecular_function	6	Dner;Cul3;Aak1	3	948	22	18561	0.0994463
GO:0007214	gamma-aminobutyric acid signaling pathway	biological_process	6	Cacnb4;Gabbr1;Gabbr2	3	948	22	18561	0.0994463
GO:0008627	intrinsic apoptotic signaling pathway in response to osmotic stress	biological_process	7	Scn2a	1	948	2	18561	0.0995436
GO:0046543	development of secondary female sexual characteristics	biological_process	6	Nell2	1	948	2	18561	0.0995436
GO:0031177	phosphopantetheine binding	molecular_function	6	Ndufab1	1	948	2	18561	0.0995436
GO:0042490	mechanoreceptor differentiation	biological_process	7	Ntrk3	1	948	2	18561	0.0995436
GO:0072576	liver morphogenesis	biological_process	7	Cul3	1	948	2	18561	0.0995436
GO:0009082	branched-chain amino acid biosynthetic process	biological_process	10	Bcat1	1	948	2	18561	0.0995436
GO:0032459	regulation of protein oligomerization	biological_process	7	Dnm1l	1	948	2	18561	0.0995436
GO:0000035	acyl binding	molecular_function	4	Ndufab1	1	948	2	18561	0.0995436
GO:0140030	modification-dependent protein binding	molecular_function	5	Hspd1	1	948	2	18561	0.0995436
GO:0061033	secretion by lung epithelial cell involved in lung growth	biological_process	5	Fgf10	1	948	2	18561	0.0995436
GO:0042537	benzene-containing compound metabolic process	biological_process	6	Txnrd1	1	948	2	18561	0.0995436
GO:0048875	chemical homeostasis within a tissue	biological_process	8	Homer2	1	948	2	18561	0.0995436
GO:0019249	lactate biosynthetic process	biological_process	10	Park7	1	948	2	18561	0.0995436
GO:0004823	leucine-tRNA ligase activity	molecular_function	7	Lars	1	948	2	18561	0.0995436
GO:0006426	glycyl-tRNA aminoacylation	biological_process	13	Gars	1	948	2	18561	0.0995436
GO:0060915	mesenchymal cell differentiation involved in lung development	biological_process	7	Fgf10	1	948	2	18561	0.0995436
GO:0033206	meiotic cytokinesis	biological_process	7	Actr2	1	948	2	18561	0.0995436
GO:0008356	asymmetric cell division	biological_process	5	Actr2	1	948	2	18561	0.0995436
GO:0052654	L-leucine transaminase activity	molecular_function	8	Bcat1	1	948	2	18561	0.0995436
GO:0051606	detection of stimulus	biological_process	4	Cadm1	1	948	2	18561	0.0995436
GO:0032029	myosin tail binding	molecular_function	8	Ush1c	1	948	2	18561	0.0995436
GO:1990778	protein localization to cell periphery	biological_process	7	Kif1b	1	948	2	18561	0.0995436
GO:0001754	eye photoreceptor cell differentiation	biological_process	8	Agtpbp1	1	948	2	18561	0.0995436
GO:0002572	pro-T cell differentiation	biological_process	8	Gata3	1	948	2	18561	0.0995436
GO:0004609	phosphatidylserine decarboxylase activity	molecular_function	7	Got1	1	948	2	18561	0.0995436
GO:1905123	regulation of glucosylceramidase activity	biological_process	7	Atp13a2	1	948	2	18561	0.0995436
GO:0061534	gamma-aminobutyric acid secretion, neurotransmission	biological_process	7	Pak1	1	948	2	18561	0.0995436
GO:0070150	mitochondrial glycyl-tRNA aminoacylation	biological_process	14	Gars	1	948	2	18561	0.0995436
GO:0016482	cytosolic transport	biological_process	7	Actr2	1	948	2	18561	0.0995436
GO:0019002	GMP binding	molecular_function	8	Kras	1	948	2	18561	0.0995436
GO:0005093	Rab GDP-dissociation inhibitor activity	molecular_function	8	Gdi1	1	948	2	18561	0.0995436
GO:0021897	forebrain astrocyte development	biological_process	8	Kras	1	948	2	18561	0.0995436
GO:0072393	microtubule anchoring at microtubule organizing center	biological_process	9	Bicd1	1	948	2	18561	0.0995436
GO:0052655	L-valine transaminase activity	molecular_function	8	Bcat1	1	948	2	18561	0.0995436
GO:1901250	negative regulation of lung goblet cell differentiation	biological_process	9	Foxp1	1	948	2	18561	0.0995436
GO:0000494	box C/D snoRNA 3'-end processing	biological_process	13	Fbll1	1	948	2	18561	0.0995436
GO:0030427	site of polarized growth	cellular_component	4	Fry	1	948	2	18561	0.0995436
GO:0016198	axon choice point recognition	biological_process	6	Gap43	1	948	2	18561	0.0995436
GO:0046877	regulation of saliva secretion	biological_process	8	Fgf10	1	948	2	18561	0.0995436
GO:1905171	positive regulation of protein localization to phagocytic vesicle	biological_process	7	Syt11	1	948	2	18561	0.0995436
GO:0007403	glial cell fate determination	biological_process	6	Smarca4	1	948	2	18561	0.0995436
GO:0090126	protein-containing complex assembly involved in synapse maturation	biological_process	7	Nrxn1	1	948	2	18561	0.0995436
GO:0098907	regulation of SA node cell action potential	biological_process	7	Ank2	1	948	2	18561	0.0995436
GO:0045200	establishment of neuroblast polarity	biological_process	6	Fgf13	1	948	2	18561	0.0995436
GO:0086057	voltage-gated calcium channel activity involved in bundle of His cell action potential	molecular_function	11	Cacna2d1	1	948	2	18561	0.0995436
GO:0006054	N-acetylneuraminate metabolic process	biological_process	7	Cmas	1	948	2	18561	0.0995436
GO:0000036	acyl carrier activity	molecular_function	7	Ndufab1	1	948	2	18561	0.0995436
GO:0072139	glomerular parietal epithelial cell differentiation	biological_process	9	Cd24	1	948	2	18561	0.0995436
GO:0021571	rhombomere 5 development	biological_process	6	Mafb	1	948	2	18561	0.0995436
GO:0060632	regulation of microtubule-based movement	biological_process	7	Mapt	1	948	2	18561	0.0995436
GO:0031312	extrinsic component of organelle membrane	cellular_component	5	Fkbp1a	1	948	2	18561	0.0995436
GO:0061162	establishment of monopolar cell polarity	biological_process	6	Map1b	1	948	2	18561	0.0995436
GO:0004756	selenide, water dikinase activity	molecular_function	7	Sephs2	1	948	2	18561	0.0995436
GO:0033979	box H/ACA snoRNA metabolic process	biological_process	11	Nolc1	1	948	2	18561	0.0995436
GO:0061535	glutamate secretion, neurotransmission	biological_process	7	Pak1	1	948	2	18561	0.0995436
GO:0061628	H3K27me3 modified histone binding	molecular_function	7	Chd5	1	948	2	18561	0.0995436
GO:0099509	regulation of presynaptic cytosolic calcium ion concentration	biological_process	13	Calb1	1	948	2	18561	0.0995436
GO:1903538	regulation of meiotic cell cycle process involved in oocyte maturation	biological_process	8	Ppp2r1a	1	948	2	18561	0.0995436
GO:0022839	ion gated channel activity	molecular_function	6	Asic1	1	948	2	18561	0.0995436
GO:0004421	hydroxymethylglutaryl-CoA synthase activity	molecular_function	7	Hmgcs1	1	948	2	18561	0.0995436
GO:1903033	positive regulation of microtubule plus-end binding	biological_process	9	Mapre3	1	948	2	18561	0.0995436
GO:0016866	intramolecular transferase activity	molecular_function	5	Gpi	1	948	2	18561	0.0995436
GO:0000308	cytoplasmic cyclin-dependent protein kinase holoenzyme complex	cellular_component	6	Cdk14	1	948	2	18561	0.0995436
GO:0038037	G-protein coupled receptor dimeric complex	cellular_component	7	Gabbr1	1	948	2	18561	0.0995436
GO:1901019	regulation of calcium ion transmembrane transporter activity	biological_process	8	Ank2	1	948	2	18561	0.0995436
GO:0009438	methylglyoxal metabolic process	biological_process	6	Park7	1	948	2	18561	0.0995436
GO:0051654	establishment of mitochondrion localization	biological_process	7	Fez1	1	948	2	18561	0.0995436
GO:0010609	mRNA localization resulting in posttranscriptional regulation of gene expression	biological_process	7	Zfp385a	1	948	2	18561	0.0995436
GO:0072619	interleukin-21 secretion	biological_process	12	Foxp1	1	948	2	18561	0.0995436
GO:0044210	'de novo' CTP biosynthetic process	biological_process	13	Ctps1	1	948	2	18561	0.0995436
GO:0050968	detection of chemical stimulus involved in sensory perception of pain	biological_process	7	Asic3	1	948	2	18561	0.0995436
GO:0097056	selenocysteinyl-tRNA(Sec) biosynthetic process	biological_process	11	Sars	1	948	2	18561	0.0995436
GO:0098888	extrinsic component of presynaptic membrane	cellular_component	5	Hip1	1	948	2	18561	0.0995436
GO:0004816	asparagine-tRNA ligase activity	molecular_function	7	Nars	1	948	2	18561	0.0995436
GO:0008649	rRNA methyltransferase activity	molecular_function	8	Fbll1	1	948	2	18561	0.0995436
GO:0008242	omega peptidase activity	molecular_function	8	Uchl1	1	948	2	18561	0.0995436
GO:0052656	L-isoleucine transaminase activity	molecular_function	8	Bcat1	1	948	2	18561	0.0995436
GO:0072385	minus-end-directed organelle transport along microtubule	biological_process	10	Bicd1	1	948	2	18561	0.0995436
GO:0060595	fibroblast growth factor receptor signaling pathway involved in mammary gland specification	biological_process	9	Fgf10	1	948	2	18561	0.0995436
GO:0045212	neurotransmitter receptor biosynthetic process	biological_process	8	Ache	1	948	2	18561	0.0995436
GO:0009099	valine biosynthetic process	biological_process	11	Bcat1	1	948	2	18561	0.0995436
GO:0043177	organic acid binding	molecular_function	5	Hmgcs1	1	948	2	18561	0.0995436
GO:0004820	glycine-tRNA ligase activity	molecular_function	7	Gars	1	948	2	18561	0.0995436
GO:0021524	visceral motor neuron differentiation	biological_process	8	Isl1	1	948	2	18561	0.0995436
GO:0003190	atrioventricular valve formation	biological_process	6	Olfm1	1	948	2	18561	0.0995436
GO:1990502	dense core granule maturation	biological_process	6	Ptprn	1	948	2	18561	0.0995436
GO:0016185	synaptic vesicle budding from presynaptic endocytic zone membrane	biological_process	9	Snap91	1	948	2	18561	0.0995436
GO:0060374	mast cell differentiation	biological_process	8	Gata3	1	948	2	18561	0.0995436
GO:0001959	regulation of cytokine-mediated signaling pathway	biological_process	8	Cd24	1	948	2	18561	0.0995436
GO:0001806	type IV hypersensitivity	biological_process	8	Gata3	1	948	2	18561	0.0995436
GO:0045275	respiratory chain complex III	cellular_component	5	Uqcrfs1	1	948	2	18561	0.0995436
GO:0061290	canonical Wnt signaling pathway involved in metanephric kidney development	biological_process	9	Gata3	1	948	2	18561	0.0995436
GO:0061386	closure of optic fissure	biological_process	8	Sox11	1	948	2	18561	0.0995436
GO:0045153	electron transporter, transferring electrons within CoQH2-cytochrome c reductase complex activity	molecular_function	6	Cyc1	1	948	2	18561	0.0995436
GO:1902958	positive regulation of mitochondrial electron transport, NADH to ubiquinone	biological_process	13	Park7	1	948	2	18561	0.0995436
GO:0004998	transferrin receptor activity	molecular_function	4	Tfrc	1	948	2	18561	0.0995436
GO:1902737	dendritic filopodium	cellular_component	8	Dbn1	1	948	2	18561	0.0995436
GO:0072660	maintenance of protein location in plasma membrane	biological_process	8	Ank3	1	948	2	18561	0.0995436
GO:0047179	platelet-activating factor acetyltransferase activity	molecular_function	8	Pafah1b3	1	948	2	18561	0.0995436
GO:0015951	purine ribonucleotide interconversion	biological_process	11	Gmpr	1	948	2	18561	0.0995436
GO:0032762	mast cell cytokine production	biological_process	7	Chga	1	948	2	18561	0.0995436
GO:0043370	regulation of CD4-positive, alpha-beta T cell differentiation	biological_process	11	Gata3	1	948	2	18561	0.0995436
GO:0035898	parathyroid hormone secretion	biological_process	9	Gata3	1	948	2	18561	0.0995436
GO:0006429	leucyl-tRNA aminoacylation	biological_process	13	Lars	1	948	2	18561	0.0995436
GO:0005854	nascent polypeptide-associated complex	cellular_component	4	Nacad	1	948	2	18561	0.0995436
GO:0021933	radial glia guided migration of cerebellar granule cell	biological_process	9	Cend1	1	948	2	18561	0.0995436
GO:0046912	transferase activity, transferring acyl groups, acyl groups converted into alkyl on transfer	molecular_function	6	Acly	1	948	2	18561	0.0995436
GO:0070858	negative regulation of bile acid biosynthetic process	biological_process	11	Prox1	1	948	2	18561	0.0995436
GO:0090218	positive regulation of lipid kinase activity	biological_process	12	Eef1a2	1	948	2	18561	0.0995436
GO:0070352	positive regulation of white fat cell proliferation	biological_process	9	Fgf10	1	948	2	18561	0.0995436
GO:2001025	positive regulation of response to drug	biological_process	7	Ptpn5	1	948	2	18561	0.0995436
GO:0043179	rhythmic excitation	biological_process	10	Scn9a	1	948	2	18561	0.0995436
GO:0051495	positive regulation of cytoskeleton organization	biological_process	9	Pfdn2	1	948	2	18561	0.0995436
GO:0036466	synaptic vesicle recycling via endosome	biological_process	7	Dnm1l	1	948	2	18561	0.0995436
GO:0014801	longitudinal sarcoplasmic reticulum	cellular_component	7	Atp2a2	1	948	2	18561	0.0995436
GO:0009245	lipid A biosynthetic process	biological_process	9	Ndufab1	1	948	2	18561	0.0995436
GO:0021692	cerebellar Purkinje cell layer morphogenesis	biological_process	5	Atp2b2	1	948	2	18561	0.0995436
GO:0035795	negative regulation of mitochondrial membrane permeability	biological_process	9	Dynlt1	1	948	2	18561	0.0995436
GO:0004819	glutamine-tRNA ligase activity	molecular_function	7	Lars	1	948	2	18561	0.0995436
GO:0065007	biological regulation	biological_process	3	Jakmip1	1	948	2	18561	0.0995436
GO:0048710	regulation of astrocyte differentiation	biological_process	11	Epha4	1	948	2	18561	0.0995436
GO:1990730	VCP-NSFL1C complex	cellular_component	4	Vcp	1	948	2	18561	0.0995436
GO:1902745	positive regulation of lamellipodium organization	biological_process	9	Carmil2	1	948	2	18561	0.0995436
GO:0003990	acetylcholinesterase activity	molecular_function	8	Ache	1	948	2	18561	0.0995436
GO:0010625	positive regulation of Schwann cell proliferation	biological_process	12	Nrg1	1	948	2	18561	0.0995436
GO:1902560	GMP reductase complex	cellular_component	5	Gmpr	1	948	2	18561	0.0995436
GO:1901249	regulation of lung goblet cell differentiation	biological_process	8	Foxp1	1	948	2	18561	0.0995436
GO:0071866	negative regulation of apoptotic process in bone marrow	biological_process	10	Hspd1	1	948	2	18561	0.0995436
GO:0046356	acetyl-CoA catabolic process	biological_process	9	Acat1	1	948	2	18561	0.0995436
GO:0046832	negative regulation of RNA export from nucleus	biological_process	9	Tpr	1	948	2	18561	0.0995436
GO:0003920	GMP reductase activity	molecular_function	7	Gmpr	1	948	2	18561	0.0995436
GO:1902661	positive regulation of glucose mediated signaling pathway	biological_process	9	Smarca4	1	948	2	18561	0.0995436
GO:1902310	positive regulation of peptidyl-serine dephosphorylation	biological_process	11	Dusp26	1	948	2	18561	0.0995436
GO:0098597	observational learning	biological_process	6	Pak1	1	948	2	18561	0.0995436
GO:0005955	calcineurin complex	cellular_component	5	Ppp3cb	1	948	2	18561	0.0995436
GO:0010643	cell communication by chemical coupling	biological_process	5	Dbn1	1	948	2	18561	0.0995436
GO:0006421	asparaginyl-tRNA aminoacylation	biological_process	13	Nars	1	948	2	18561	0.0995436
GO:1901588	dendritic microtubule	cellular_component	8	Zfp804a	1	948	2	18561	0.0995436
GO:0046058	cAMP metabolic process	biological_process	11	Cacnb4	1	948	2	18561	0.0995436
GO:0072182	regulation of nephron tubule epithelial cell differentiation	biological_process	9	Gata3	1	948	2	18561	0.0995436
GO:1990927	calcium ion regulated lysosome exocytosis	biological_process	10	Syt11	1	948	2	18561	0.0995436
GO:0002863	positive regulation of inflammatory response to antigenic stimulus	biological_process	10	Cd24	1	948	2	18561	0.0995436
GO:0048880	sensory system development	biological_process	6	Isl1	1	948	2	18561	0.0995436
GO:0004441	inositol-1,4-bisphosphate 1-phosphatase activity	molecular_function	10	Bpnt1	1	948	2	18561	0.0995436
GO:0021592	fourth ventricle development	biological_process	5	Myh10	1	948	2	18561	0.0995436
GO:0008962	phosphatidylglycerophosphatase activity	molecular_function	8	Pdxp	1	948	2	18561	0.0995436
GO:0002135	CTP binding	molecular_function	8	Hsp90aa1	1	948	2	18561	0.0995436
GO:0046619	optic placode formation involved in camera-type eye formation	biological_process	7	Prox1	1	948	2	18561	0.0995436
GO:0090327	negative regulation of locomotion involved in locomotory behavior	biological_process	7	Dbn1	1	948	2	18561	0.0995436
GO:0003883	CTP synthase activity	molecular_function	6	Ctps1	1	948	2	18561	0.0995436
GO:0016312	inositol bisphosphate phosphatase activity	molecular_function	9	Mtmr7	1	948	2	18561	0.0995436
GO:0051656	establishment of organelle localization	biological_process	5	Atp6ap1	1	948	2	18561	0.0995436
GO:0031585	regulation of inositol 1,4,5-trisphosphate-sensitive calcium-release channel activity	biological_process	10	Myo5a	1	948	2	18561	0.0995436
GO:0014733	regulation of skeletal muscle adaptation	biological_process	7	Camk2b	1	948	2	18561	0.0995436
GO:0060741	prostate gland stromal morphogenesis	biological_process	5	Id4	1	948	2	18561	0.0995436
GO:1901315	negative regulation of histone H2A K63-linked ubiquitination	biological_process	12	Ubr5	1	948	2	18561	0.0995436
GO:1904106	protein localization to microvillus	biological_process	6	Ush1c	1	948	2	18561	0.0995436
GO:1903384	negative regulation of hydrogen peroxide-induced neuron intrinsic apoptotic signaling pathway	biological_process	11	Park7	1	948	2	18561	0.0995436
GO:0034112	positive regulation of homotypic cell-cell adhesion	biological_process	8	Ank3	1	948	2	18561	0.0995436
GO:1990259	histone-glutamine methyltransferase activity	molecular_function	9	Fbll1	1	948	2	18561	0.0995436
GO:0035373	chondroitin sulfate proteoglycan binding	molecular_function	6	Ptprf	1	948	2	18561	0.0995436
GO:1904339	negative regulation of dopaminergic neuron differentiation	biological_process	11	Gsk3b	1	948	2	18561	0.0995436
GO:0060466	activation of meiosis involved in egg activation	biological_process	4	Camk2b	1	948	2	18561	0.0995436
GO:0033577	protein glycosylation in endoplasmic reticulum	biological_process	10	Alg2	1	948	2	18561	0.0995436
GO:1905552	positive regulation of protein localization to endoplasmic reticulum	biological_process	7	Rtn4	1	948	2	18561	0.0995436
GO:0032470	positive regulation of endoplasmic reticulum calcium ion concentration	biological_process	13	Atp2a2	1	948	2	18561	0.0995436
GO:0098840	protein transport along microtubule	biological_process	11	Kif1a	1	948	2	18561	0.0995436
GO:0031630	regulation of synaptic vesicle fusion to presynaptic active zone membrane	biological_process	9	Rab3a	1	948	2	18561	0.0995436
GO:0072172	mesonephric tubule formation	biological_process	9	Six1	1	948	2	18561	0.0995436
GO:0098830	presynaptic endosome	cellular_component	8	Snap91	1	948	2	18561	0.0995436
GO:0035800	deubiquitinase activator activity	molecular_function	7	Vcp	1	948	2	18561	0.0995436
GO:0003938	IMP dehydrogenase activity	molecular_function	7	Impdh1	1	948	2	18561	0.0995436
GO:1903566	positive regulation of protein localization to cilium	biological_process	9	Ccdc88a	1	948	2	18561	0.0995436
GO:0033178	proton-transporting two-sector ATPase complex, catalytic domain	cellular_component	5	Atp6v1e1	1	948	2	18561	0.0995436
GO:1904782	negative regulation of NMDA glutamate receptor activity	biological_process	10	Park7	1	948	2	18561	0.0995436
GO:0031208	POZ domain binding	molecular_function	6	Cul3	1	948	2	18561	0.0995436
GO:0060849	regulation of transcription involved in lymphatic endothelial cell fate commitment	biological_process	11	Prox1	1	948	2	18561	0.0995436
GO:0009353	mitochondrial oxoglutarate dehydrogenase complex	cellular_component	7	Mrps36	1	948	2	18561	0.0995436
GO:1990425	ryanodine receptor complex	cellular_component	10	Fkbp1a	1	948	2	18561	0.0995436
GO:1905206	positive regulation of hydrogen peroxide-induced cell death	biological_process	10	Foxp1	1	948	2	18561	0.0995436
GO:1905259	negative regulation of nitrosative stress-induced intrinsic apoptotic signaling pathway	biological_process	8	Park7	1	948	2	18561	0.0995436
GO:0070329	tRNA seleno-modification	biological_process	6	Sephs2	1	948	2	18561	0.0995436
GO:2000707	positive regulation of dense core granule biogenesis	biological_process	7	Chga	1	948	2	18561	0.0995436
GO:0003985	acetyl-CoA C-acetyltransferase activity	molecular_function	9	Acat1	1	948	2	18561	0.0995436
GO:0043217	myelin maintenance	biological_process	7	Epb41l3	1	948	2	18561	0.0995436
GO:0009154	purine ribonucleotide catabolic process	biological_process	11	Hint1	1	948	2	18561	0.0995436
GO:0042249	establishment of planar polarity of embryonic epithelium	biological_process	7	Pafah1b1	1	948	2	18561	0.0995436
GO:0009098	leucine biosynthetic process	biological_process	11	Bcat1	1	948	2	18561	0.0995436
GO:0031673	H zone	cellular_component	5	Dst	1	948	2	18561	0.0995436
GO:0004828	serine-tRNA ligase activity	molecular_function	7	Sars	1	948	2	18561	0.0995436
GO:0035332	positive regulation of hippo signaling	biological_process	10	Sox11	1	948	2	18561	0.0995436
GO:0005945	6-phosphofructokinase complex	cellular_component	7	Pfkm	1	948	2	18561	0.0995436
GO:0097156	fasciculation of motor neuron axon	biological_process	7	Epha4	1	948	2	18561	0.0995436
GO:0008441	3'(2'),5'-bisphosphate nucleotidase activity	molecular_function	9	Bpnt1	1	948	2	18561	0.0995436
GO:0061368	behavioral response to formalin induced pain	biological_process	6	P2rx3	1	948	2	18561	0.0995436
GO:0036334	epidermal stem cell homeostasis	biological_process	7	Kif3a	1	948	2	18561	0.0995436
GO:1990030	pericellular basket	cellular_component	6	Slc17a6	1	948	2	18561	0.0995436
GO:0010808	positive regulation of synaptic vesicle priming	biological_process	8	Rims1	1	948	2	18561	0.0995436
GO:1903233	regulation of calcium ion-dependent exocytosis of neurotransmitter	biological_process	10	Atp2a2	1	948	2	18561	0.0995436
GO:0019427	acetyl-CoA biosynthetic process from acetate	biological_process	8	Acss2	1	948	2	18561	0.0995436
GO:2000157	negative regulation of ubiquitin-specific protease activity	biological_process	11	Park7	1	948	2	18561	0.0995436
GO:0017002	activin-activated receptor activity	molecular_function	10	Acvr2a	1	948	2	18561	0.0995436
GO:1990172	G-protein coupled receptor catabolic process	biological_process	8	Gprasp1	1	948	2	18561	0.0995436
GO:0042640	anagen	biological_process	5	Myo5a	1	948	2	18561	0.0995436
GO:0019542	propionate biosynthetic process	biological_process	8	Acss2	1	948	2	18561	0.0995436
GO:1990258	histone glutamine methylation	biological_process	12	Fbll1	1	948	2	18561	0.0995436
GO:0043291	RAVE complex	cellular_component	4	Dmxl2	1	948	2	18561	0.0995436
GO:0042693	muscle cell fate commitment	biological_process	6	Fgf10	1	948	2	18561	0.0995436
GO:0098562	cytoplasmic side of membrane	cellular_component	5	Fkbp1a	1	948	2	18561	0.0995436
GO:0001504	neurotransmitter uptake	biological_process	6	Slc17a6	1	948	2	18561	0.0995436
GO:0033883	pyridoxal phosphatase activity	molecular_function	8	Pdxp	1	948	2	18561	0.0995436
GO:0021599	abducens nerve formation	biological_process	6	Mafb	1	948	2	18561	0.0995436
GO:1901899	positive regulation of relaxation of cardiac muscle	biological_process	8	Chga	1	948	2	18561	0.0995436
GO:0099612	protein localization to axon	biological_process	6	Ank3	1	948	2	18561	0.0995436
GO:0016830	carbon-carbon lyase activity	molecular_function	5	Acat1	1	948	2	18561	0.0995436
GO:0060667	branch elongation involved in salivary gland morphogenesis	biological_process	8	Fgf10	1	948	2	18561	0.0995436
GO:0019413	acetate biosynthetic process	biological_process	8	Acss2	1	948	2	18561	0.0995436
GO:0060615	mammary gland bud formation	biological_process	8	Fgf10	1	948	2	18561	0.0995436
GO:0016624	oxidoreductase activity, acting on the aldehyde or oxo group of donors, disulfide as acceptor	molecular_function	6	Pdha1	1	948	2	18561	0.0995436
GO:1990742	microvesicle	cellular_component	7	Syt4	1	948	2	18561	0.0995436
GO:0003266	regulation of secondary heart field cardioblast proliferation	biological_process	10	Isl1	1	948	2	18561	0.0995436
GO:0035494	SNARE complex disassembly	biological_process	8	Napa	1	948	2	18561	0.0995436
GO:1990071	TRAPPII protein complex	cellular_component	6	Trappc10	1	948	2	18561	0.0995436
GO:0006550	isoleucine catabolic process	biological_process	11	Acat1	1	948	2	18561	0.0995436
GO:0031821	G-protein coupled serotonin receptor binding	molecular_function	7	Gnao1	1	948	2	18561	0.0995436
GO:0015820	leucine transport	biological_process	8	Slc6a15	1	948	2	18561	0.0995436
GO:0060025	regulation of synaptic activity	biological_process	9	Sybu	1	948	2	18561	0.0995436
GO:0021842	chemorepulsion involved in interneuron migration from the subpallium to the cortex	biological_process	7	Nrg1	1	948	2	18561	0.0995436
GO:0072095	regulation of branch elongation involved in ureteric bud branching	biological_process	7	Six1	1	948	2	18561	0.0995436
GO:0046013	regulation of T cell homeostatic proliferation	biological_process	11	Lmo1	1	948	2	18561	0.0995436
GO:0098890	extrinsic component of postsynaptic membrane	cellular_component	7	Hip1	1	948	2	18561	0.0995436
GO:0016260	selenocysteine biosynthetic process	biological_process	12	Sephs2	1	948	2	18561	0.0995436
GO:0033043	regulation of organelle organization	biological_process	7	Camsap2	1	948	2	18561	0.0995436
GO:0031247	actin rod assembly	biological_process	7	Pdxp	1	948	2	18561	0.0995436
GO:1903135	cupric ion binding	molecular_function	9	Park7	1	948	2	18561	0.0995436
GO:2000765	regulation of cytoplasmic translation	biological_process	10	Zfp385a	1	948	2	18561	0.0995436
GO:0021852	pyramidal neuron migration	biological_process	8	Foxg1	1	948	2	18561	0.0995436
GO:0004618	phosphoglycerate kinase activity	molecular_function	7	Pgk1	1	948	2	18561	0.0995436
GO:0032730	positive regulation of interleukin-1 alpha production	biological_process	9	Isl1	1	948	2	18561	0.0995436
GO:0090149	mitochondrial membrane fission	biological_process	7	Dnm1l	1	948	2	18561	0.0995436
GO:0003998	acylphosphatase activity	molecular_function	7	Acyp1	1	948	2	18561	0.0995436
GO:2000588	positive regulation of platelet-derived growth factor receptor-beta signaling pathway	biological_process	10	Hip1	1	948	2	18561	0.0995436
GO:0070381	endosome to plasma membrane transport vesicle	cellular_component	9	Rab6a	1	948	2	18561	0.0995436
GO:0099609	microtubule lateral binding	molecular_function	8	Mapt	1	948	2	18561	0.0995436
GO:0050976	detection of mechanical stimulus involved in sensory perception of touch	biological_process	7	Kcna1	1	948	2	18561	0.0995436
GO:0031990	mRNA export from nucleus in response to heat stress	biological_process	12	Tpr	1	948	2	18561	0.0995436
GO:0019777	Atg12 transferase activity	molecular_function	6	Atg3	1	948	2	18561	0.0995436
GO:0035887	aortic smooth muscle cell differentiation	biological_process	9	Smarca4	1	948	2	18561	0.0995436
GO:0003994	aconitate hydratase activity	molecular_function	7	Aco2	1	948	2	18561	0.0995436
GO:0031372	UBC13-MMS2 complex	cellular_component	6	Ube2v2	1	948	2	18561	0.0995436
GO:1902937	inward rectifier potassium channel complex	cellular_component	10	Kcnh2	1	948	2	18561	0.0995436
GO:0006434	seryl-tRNA aminoacylation	biological_process	13	Sars	1	948	2	18561	0.0995436
GO:0016776	phosphotransferase activity, phosphate group as acceptor	molecular_function	6	AABR07051450	1	948	2	18561	0.0995436
GO:0030981	cortical microtubule cytoskeleton	cellular_component	8	Clasp1	1	948	2	18561	0.0995436
GO:0051171	regulation of nitrogen compound metabolic process	biological_process	6	Apc	1	948	2	18561	0.0995436
GO:0019034	viral replication complex	cellular_component	7	Pi4ka	1	948	2	18561	0.0995436
GO:0061140	lung secretory cell differentiation	biological_process	8	Foxp1	1	948	2	18561	0.0995436
GO:0019322	pentose biosynthetic process	biological_process	8	Kif1b	1	948	2	18561	0.0995436
GO:1903305	regulation of regulated secretory pathway	biological_process	8	Syt1	1	948	2	18561	0.0995436
GO:0097442	CA3 pyramidal cell dendrite	cellular_component	7	Map2	1	948	2	18561	0.0995436
GO:0015891	siderophore transport	biological_process	7	Slc22a17	1	948	2	18561	0.0995436
GO:0021941	negative regulation of cerebellar granule cell precursor proliferation	biological_process	9	Cend1	1	948	2	18561	0.0995436
GO:1902412	regulation of mitotic cytokinesis	biological_process	8	Map9	1	948	2	18561	0.0995436
GO:0004084	branched-chain-amino-acid transaminase activity	molecular_function	7	Bcat1	1	948	2	18561	0.0995436
GO:0035034	histone acetyltransferase regulator activity	molecular_function	5	Eid1	1	948	2	18561	0.0995436
GO:0035594	ganglioside binding	molecular_function	7	LOC108348122	1	948	2	18561	0.0995436
GO:1904046	negative regulation of vascular endothelial growth factor production	biological_process	8	Sars	1	948	2	18561	0.0995436
GO:0051293	establishment of spindle localization	biological_process	8	Dync1h1	1	948	2	18561	0.0995436
GO:0072382	minus-end-directed vesicle transport along microtubule	biological_process	11	Dync1h1	1	948	2	18561	0.0995436
GO:0031696	alpha-2C adrenergic receptor binding	molecular_function	8	Aplp1	1	948	2	18561	0.0995436
GO:0072179	nephric duct formation	biological_process	7	Gata3	1	948	2	18561	0.0995436
GO:1903281	positive regulation of calcium:sodium antiporter activity	biological_process	9	Atp1b1	1	948	2	18561	0.0995436
GO:0006425	glutaminyl-tRNA aminoacylation	biological_process	13	Lars	1	948	2	18561	0.0995436
GO:0010747	positive regulation of plasma membrane long-chain fatty acid transport	biological_process	11	Acsl6	1	948	2	18561	0.0995436
GO:2000302	positive regulation of synaptic vesicle exocytosis	biological_process	8	Dnm1l	1	948	2	18561	0.0995436
GO:1903094	negative regulation of protein K48-linked deubiquitination	biological_process	11	Park7	1	948	2	18561	0.0995436
GO:0030674	protein binding, bridging	molecular_function	5	Nefl;Rabac1;Ank3;Ank2;Optn;Nefh	6	948	63	18561	0.101653
GO:0060079	excitatory postsynaptic potential	biological_process	7	Sez6;Slc17a7;Grin1;Gria2;P2rx3;Mapk8ip2	6	948	63	18561	0.101653
GO:0030659	cytoplasmic vesicle membrane	cellular_component	6	Caly;Cadps;Nsg2;Snx18;Vopp1;Kif1b;Scamp1	7	948	78	18561	0.103047
GO:0048365	Rac GTPase binding	molecular_function	10	Wasf1;Pak1;Pak3;Srgap3;Sod1	5	948	49	18561	0.103588
GO:0009898	cytoplasmic side of plasma membrane	cellular_component	5	Pkp4;Mapt;Cabp1;Dst;Nptxr	5	948	49	18561	0.103588
GO:0004721	phosphoprotein phosphatase activity	molecular_function	8	Ppm1g;Dusp26;Ppp3cb;Pdxp;Ptpn5	5	948	49	18561	0.103588
GO:0086009	membrane repolarization	biological_process	8	Atp1b1;Kcnh2	2	948	11	18561	0.105595
GO:0051292	nuclear pore complex assembly	biological_process	8	Tpr;Rtn4	2	948	11	18561	0.105595
GO:0015866	ADP transport	biological_process	9	Slc25a4;Slc25a5	2	948	11	18561	0.105595
GO:0055003	cardiac myofibril assembly	biological_process	8	Myh10;Fhod3	2	948	11	18561	0.105595
GO:0006241	CTP biosynthetic process	biological_process	12	Nme1;Ctps1	2	948	11	18561	0.105595
GO:0035613	RNA stem-loop binding	molecular_function	7	Eprs;Myh10	2	948	11	18561	0.105595
GO:0070050	neuron cellular homeostasis	biological_process	5	Nell2;Clcn3	2	948	11	18561	0.105595
GO:0015867	ATP transport	biological_process	9	Slc25a4;Slc25a5	2	948	11	18561	0.105595
GO:0070852	cell body fiber	cellular_component	6	Apc;Cadm1	2	948	11	18561	0.105595
GO:0044829	positive regulation by host of viral genome replication	biological_process	9	Hspa8;Vapa	2	948	11	18561	0.105595
GO:1990837	sequence-specific double-stranded DNA binding	molecular_function	8	Runx1;Mafb	2	948	11	18561	0.105595
GO:0048667	cell morphogenesis involved in neuron differentiation	biological_process	8	Foxg1;Mycbp2	2	948	11	18561	0.105595
GO:0055131	C3HC4-type RING finger domain binding	molecular_function	6	Hspa8;Kcnh2	2	948	11	18561	0.105595
GO:0001823	mesonephros development	biological_process	7	Gata3;Fgf10	2	948	11	18561	0.105595
GO:0048185	activin binding	molecular_function	5	Fkbp1a;Acvr2a	2	948	11	18561	0.105595
GO:0005916	fascia adherens	cellular_component	6	Cdh2;Tln2	2	948	11	18561	0.105595
GO:0005513	detection of calcium ion	biological_process	6	Syt1;Calm1	2	948	11	18561	0.105595
GO:0004708	MAP kinase kinase activity	molecular_function	9	Pak3;Mapk10	2	948	11	18561	0.105595
GO:0120103	centriolar subdistal appendage	cellular_component	4	Kif2a;Dctn1	2	948	11	18561	0.105595
GO:0070072	vacuolar proton-transporting V-type ATPase complex assembly	biological_process	10	Dmxl2;Atp6v0a1	2	948	11	18561	0.105595
GO:0071712	ER-associated misfolded protein catabolic process	biological_process	10	Vcp;Bag6	2	948	11	18561	0.105595
GO:0010614	negative regulation of cardiac muscle hypertrophy	biological_process	10	Glrx3;Gsk3b	2	948	11	18561	0.105595
GO:0031274	positive regulation of pseudopodium assembly	biological_process	11	Cdc42ep2;Apc	2	948	11	18561	0.105595
GO:0048681	negative regulation of axon regeneration	biological_process	8	Epha4;Rgma	2	948	11	18561	0.105595
GO:0034454	microtubule anchoring at centrosome	biological_process	10	Kif3a;Dctn1	2	948	11	18561	0.105595
GO:0042301	phosphate ion binding	molecular_function	6	Rph3a;Ptprf	2	948	11	18561	0.105595
GO:0030061	mitochondrial crista	cellular_component	5	Hspd1;Opa1	2	948	11	18561	0.105595
GO:0001759	organ induction	biological_process	9	Six1;Fgf10	2	948	11	18561	0.105595
GO:0033234	negative regulation of protein sumoylation	biological_process	11	Gnl3l;Park7	2	948	11	18561	0.105595
GO:0072546	ER membrane protein complex	cellular_component	7	Emc4;Emc6	2	948	11	18561	0.105595
GO:0003170	heart valve development	biological_process	5	Shox2;Matr3	2	948	11	18561	0.105595
GO:0048715	negative regulation of oligodendrocyte differentiation	biological_process	12	Id4;Lingo1	2	948	11	18561	0.105595
GO:0031681	G-protein beta-subunit binding	molecular_function	5	Gng2;Cct5	2	948	11	18561	0.105595
GO:0014012	peripheral nervous system axon regeneration	biological_process	8	Nefl;Map1b	2	948	11	18561	0.105595
GO:0004725	protein tyrosine phosphatase activity	molecular_function	9	Ptprn;Mtmr6;Ptprr;Mtmr7;Dusp8;Dusp26;Ptprf;Ptpn5	8	948	94	18561	0.107323
GO:0016874	ligase activity	molecular_function	4	Uchl1;Sars;Gars;Vars;Lars;Atg3	6	948	64	18561	0.107611
GO:0006006	glucose metabolic process	biological_process	8	AABR07025010;LOC108351137.1;Pdhb;Fabp5;AABR07044711;Pdha1;LOC108351137	7	948	79	18561	0.108383
GO:0009968	negative regulation of signal transduction	biological_process	8	Rgs6;Rgs9;Rgs10;Epha5;Epha4;Gsk3b;Ntrk3	7	948	79	18561	0.108383
GO:0019899	enzyme binding	molecular_function	5	Acsl6;Fkbp1a;Atxn10;Hspd1;Slc25a4;Cdh2;Ank2;Grin1;Hspa8;Hspa9;Pde4dip;Atp5if1;Timm17a;LOC100363502;Mapt;Atp2a2;Akap6;Tuba4a;Nme1;Tspan17;Got2;Eno1;Ppp3cb;Sod1;Park7;Acat1;Atg3	27	948	411	18561	0.108682
GO:0010634	positive regulation of epithelial cell migration	biological_process	9	Clasp1;Clasp2;Fgf10;Rtn4	4	948	36	18561	0.109705
GO:0006626	protein targeting to mitochondrion	biological_process	12	Gdap1;Ppp2r2b;Ywhaz	3	948	23	18561	0.110229
GO:0046930	pore complex	cellular_component	5	Vdac3;Vdac1;Vdac2	3	948	23	18561	0.110229
GO:0097440	apical dendrite	cellular_component	7	Sez6;Kif5a;Osbp2	3	948	23	18561	0.110229
GO:0005773	vacuole	cellular_component	6	Ttc3;Atp6v0b;Atp6v0c	3	948	23	18561	0.110229
GO:0005080	protein kinase C binding	molecular_function	8	Glrx3;Ywhag;Fez1;Nell2;C1qbp	5	948	50	18561	0.110542
GO:0032482	Rab protein signal transduction	biological_process	8	Rab2a;Rab6a;Gdi1;Rab15;Rab33a	5	948	50	18561	0.110542
GO:0032729	positive regulation of interferon-gamma production	biological_process	8	Hspd1;Runx1;Carmil2;Hras;Isl1	5	948	50	18561	0.110542
GO:0035902	response to immobilization stress	biological_process	5	Actr2;Lrp11;Gpi;Ptpn5	4	948	37	18561	0.118315
GO:0005776	autophagosome	cellular_component	7	Map1lc3b;Map1lc3a;Hspa8;Optn;Atp13a2;Peg3	6	948	66	18561	0.120052
GO:0006418	tRNA aminoacylation for protein translation	biological_process	12	Gars;Vars;Lars	3	948	24	18561	0.121437
GO:0021772	olfactory bulb development	biological_process	5	AABR07051450;Agtpbp1;Crtac1	3	948	24	18561	0.121437
GO:0017025	TBP-class protein binding	molecular_function	7	Psmc6;Psmc5;Psmc1	3	948	24	18561	0.121437
GO:0003746	translation elongation factor activity	molecular_function	8	Eef1e1;Eef1a2;Eef2	3	948	24	18561	0.121437
GO:0071353	cellular response to interleukin-4	biological_process	8	Hsp90ab1;Tuba1b;Gata3	3	948	24	18561	0.121437
GO:0043027	cysteine-type endopeptidase inhibitor activity involved in apoptotic process	molecular_function	9	Birc6;Prdx5;Rps6ka3	3	948	24	18561	0.121437
GO:0080025	phosphatidylinositol-3,5-bisphosphate binding	molecular_function	9	Hip1;Sestd1;Atp13a2	3	948	24	18561	0.121437
GO:0016208	AMP binding	molecular_function	5	Pfkm;Acss2	2	948	12	18561	0.122581
GO:0086002	cardiac muscle cell action potential involved in contraction	biological_process	8	Cacna2d1;Scn1a	2	948	12	18561	0.122581
GO:0034705	potassium channel complex	cellular_component	8	Kcna1;Kcna6	2	948	12	18561	0.122581
GO:0060765	regulation of androgen receptor signaling pathway	biological_process	9	Rnf14;Park7	2	948	12	18561	0.122581
GO:0034063	stress granule assembly	biological_process	9	Dync1h1;Bicd1	2	948	12	18561	0.122581
GO:0005247	voltage-gated chloride channel activity	molecular_function	9	Clcn4;Clcn3	2	948	12	18561	0.122581
GO:0060452	positive regulation of cardiac muscle contraction	biological_process	10	Chga;Hsp90aa1	2	948	12	18561	0.122581
GO:1900029	positive regulation of ruffle assembly	biological_process	10	Carmil2;Hras	2	948	12	18561	0.122581
GO:0001946	lymphangiogenesis	biological_process	5	Prox1;Ppp3cb	2	948	12	18561	0.122581
GO:0000921	septin ring assembly	biological_process	9	Sept5;Sept6	2	948	12	18561	0.122581
GO:0032794	GTPase activating protein binding	molecular_function	5	Gnao1;Pin1	2	948	12	18561	0.122581
GO:0046855	inositol phosphate dephosphorylation	biological_process	9	Mtmr7;Synj1	2	948	12	18561	0.122581
GO:0005890	sodium:potassium-exchanging ATPase complex	cellular_component	8	Atp1b1;Atp1a3	2	948	12	18561	0.122581
GO:0003016	respiratory system process	biological_process	5	Rab3a;Ndn	2	948	12	18561	0.122581
GO:0031258	lamellipodium membrane	cellular_component	6	Apc2;Pdxp	2	948	12	18561	0.122581
GO:0000002	mitochondrial genome maintenance	biological_process	7	Mef2a;Opa1	2	948	12	18561	0.122581
GO:0006928	movement of cell or subcellular component	biological_process	4	Strbp;Akap11	2	948	12	18561	0.122581
GO:0070257	positive regulation of mucus secretion	biological_process	9	Map1lc3b;Sytl2	2	948	12	18561	0.122581
GO:0036376	sodium ion export across plasma membrane	biological_process	11	Atp1b1;Atp1a3	2	948	12	18561	0.122581
GO:0008432	JUN kinase binding	molecular_function	8	Spag9;Mapk8ip1	2	948	12	18561	0.122581
GO:0009987	cellular process	biological_process	3	Gnao1;Map1b	2	948	12	18561	0.122581
GO:0042589	zymogen granule membrane	cellular_component	8	Vamp2;Scamp1	2	948	12	18561	0.122581
GO:0042641	actomyosin	cellular_component	6	Myh10;Myo5a	2	948	12	18561	0.122581
GO:0042308	negative regulation of protein import into nucleus	biological_process	10	Pkig;Cabp1	2	948	12	18561	0.122581
GO:0060317	cardiac epithelial to mesenchymal transition	biological_process	8	Olfm1;Rtn4	2	948	12	18561	0.122581
GO:0048665	neuron fate specification	biological_process	6	Six1;Ntrk3	2	948	12	18561	0.122581
GO:0032160	septin filament array	cellular_component	8	Sept5;Sept6	2	948	12	18561	0.122581
GO:0050953	sensory perception of light stimulus	biological_process	7	Clrn1;Ush1c	2	948	12	18561	0.122581
GO:0031629	synaptic vesicle fusion to presynaptic active zone membrane	biological_process	9	Snap25;Stx1b	2	948	12	18561	0.122581
GO:2000146	negative regulation of cell motility	biological_process	7	Pin1;Gata3	2	948	12	18561	0.122581
GO:0021794	thalamus development	biological_process	5	Uqcrq;Kif5a	2	948	12	18561	0.122581
GO:0005940	septin ring	cellular_component	8	Sept5;Sept6	2	948	12	18561	0.122581
GO:0008083	growth factor activity	molecular_function	7	Hdgfl3;Nrg1;Fgf13;Rabep1;Fgf12;Vgf;Fgf9;Gpi;Fgf18;Fgf10	10	948	129	18561	0.123945
GO:0000381	regulation of alternative mRNA splicing, via spliceosome	biological_process	10	Rbfox2;Srsf12;Srrm4;Rbfox1;Rbfox3	5	948	52	18561	0.125102
GO:0003730	mRNA 3'-UTR binding	molecular_function	8	Elavl4;Csdc2;Zfp385a;Auh;Pcbp4;Cct5	6	948	67	18561	0.126528
GO:0043525	positive regulation of neuron apoptotic process	biological_process	10	Gsk3b;Optn;Pak3;Pin1;Ppp2r2b;Ptprf	6	948	67	18561	0.126528
GO:0042147	retrograde transport, endosome to Golgi	biological_process	8	Spag9;Rab6b;Erc1;Rab6a;Cltc;Dctn1	6	948	67	18561	0.126528
GO:0072686	mitotic spindle	cellular_component	7	Pkp4;Eml4;Tpr;Eml2;Clasp2;Map9	6	948	67	18561	0.126528
GO:0031941	filamentous actin	cellular_component	4	Apc2;Dpysl3;Espn;Crmp1	4	948	38	18561	0.127207
GO:0005484	SNAP receptor activity	molecular_function	5	Vamp1;Snap25;Stx1b;Stx7	4	948	38	18561	0.127207
GO:0048663	neuron fate commitment	biological_process	6	Nrg1;Runx1;Zfp521	3	948	25	18561	0.13304
GO:0031593	polyubiquitin modification-dependent protein binding	molecular_function	6	Agap3;Optn;Bag6	3	948	25	18561	0.13304
GO:0043536	positive regulation of blood vessel endothelial cell migration	biological_process	11	Atp5f1a;Fgf18;Atp5f1b	3	948	25	18561	0.13304
GO:0032435	negative regulation of proteasomal ubiquitin-dependent protein catabolic process	biological_process	12	Hsp90ab1;Bag6;Park7	3	948	25	18561	0.13304
GO:0046928	regulation of neurotransmitter secretion	biological_process	6	Cplx1;Sncg;Kcnc3	3	948	25	18561	0.13304
GO:0000421	autophagosome membrane	cellular_component	8	Map1lc3b;Map1lc3a;Gabarapl1	3	948	25	18561	0.13304
GO:0098869	cellular oxidant detoxification	biological_process	5	Mgst3;Prdx5;Gsto1;Txnrd1;Prxl2b;Park7	6	948	68	18561	0.13317
GO:0050679	positive regulation of epithelial cell proliferation	biological_process	8	Foxp1;Kif3a;Fgf9;Nme1;Hras;Fgf10	6	948	68	18561	0.13317
GO:0035091	phosphatidylinositol binding	molecular_function	6	Snx10;Pitpna;Hip1;Sept5;Rufy3;Rundc3a;Snx18;Ccdc88a	8	948	99	18561	0.133262
GO:0033138	positive regulation of peptidyl-serine phosphorylation	biological_process	11	Pak1;LOC100909840;Akap9;Gsk3b;Nrxn1;Park7;Ntrk3	7	948	84	18561	0.137195
GO:0042542	response to hydrogen peroxide	biological_process	7	Mt-nd6;Gnao1;Eef2;Sod1;Park7;Nptxr	6	948	69	18561	0.139974
GO:0030175	filopodium	cellular_component	7	Dync1h1;Dbn1;Fgf13;Epha4;Rufy3;Nptxr	6	948	69	18561	0.139974
GO:0019430	removal of superoxide radicals	biological_process	7	Sod1;Prdx2	2	948	13	18561	0.140167
GO:1904754	positive regulation of vascular associated smooth muscle cell migration	biological_process	10	Pak1;Myo5a	2	948	13	18561	0.140167
GO:0070997	neuron death	biological_process	5	Ache;Dpysl4	2	948	13	18561	0.140167
GO:0032469	endoplasmic reticulum calcium ion homeostasis	biological_process	12	Kctd17;Atp2a2	2	948	13	18561	0.140167
GO:0008347	glial cell migration	biological_process	7	Epha4;Ndn	2	948	13	18561	0.140167
GO:0034498	early endosome to Golgi transport	biological_process	9	Trappc10;Rab6a	2	948	13	18561	0.140167
GO:0010457	centriole-centriole cohesion	biological_process	5	Kif3a;Dctn1	2	948	13	18561	0.140167
GO:0050773	regulation of dendrite development	biological_process	11	Sez6;Camsap2	2	948	13	18561	0.140167
GO:0010181	FMN binding	molecular_function	7	Ndufv1;Pnpo	2	948	13	18561	0.140167
GO:0015937	coenzyme A biosynthetic process	biological_process	8	Acat1;Acot7	2	948	13	18561	0.140167
GO:0070131	positive regulation of mitochondrial translation	biological_process	11	Uqcc2;C1qbp	2	948	13	18561	0.140167
GO:0035612	AP-2 adaptor complex binding	molecular_function	5	Hip1;Aak1	2	948	13	18561	0.140167
GO:0044309	neuron spine	cellular_component	6	Dbn1;Hspa8	2	948	13	18561	0.140167
GO:0086005	ventricular cardiac muscle cell action potential	biological_process	9	Ank2;Kcnh2	2	948	13	18561	0.140167
GO:0010447	response to acidic pH	biological_process	6	Asic3;Asic1	2	948	13	18561	0.140167
GO:0006790	sulfur compound metabolic process	biological_process	5	Sult4a1;Chst8	2	948	13	18561	0.140167
GO:0048038	quinone binding	molecular_function	5	Ndufs2;Ndufs7	2	948	13	18561	0.140167
GO:0021895	cerebral cortex neuron differentiation	biological_process	8	Id4;Chd5	2	948	13	18561	0.140167
GO:0031105	septin complex	cellular_component	4	Sept5;Sept6	2	948	13	18561	0.140167
GO:0043495	protein membrane anchor	molecular_function	6	Tpr;Akap6	2	948	13	18561	0.140167
GO:0001553	luteinization	biological_process	5	Ptprn;Schip1	2	948	13	18561	0.140167
GO:0005391	sodium:potassium-exchanging ATPase activity	molecular_function	11	Atp1b1;Atp1a3	2	948	13	18561	0.140167
GO:0044754	autolysosome	cellular_component	10	Map1lc3b;Fth1	2	948	13	18561	0.140167
GO:0050884	neuromuscular process controlling posture	biological_process	7	Atp8a2;Scn1a	2	948	13	18561	0.140167
GO:0045724	positive regulation of cilium assembly	biological_process	10	Kctd17;Ccdc88a	2	948	13	18561	0.140167
GO:0004467	long-chain fatty acid-CoA ligase activity	molecular_function	8	Acsl6;Acsl4	2	948	13	18561	0.140167
GO:0010717	regulation of epithelial to mesenchymal transition	biological_process	7	Clasp1;Clasp2	2	948	13	18561	0.140167
GO:0008542	visual learning	biological_process	5	Apbb1;Ndrg4;Grin1;Kras;Atp1a3	5	948	54	18561	0.140494
GO:0055114	oxidation-reduction process	biological_process	4	Pgk1;Impdh1;Mt-nd6;Ndufa9;Asphd2;AABR07025010;Gmpr;Ndufb7;LOC108351137.1;Ldhb;Pnpo;Fth1;Prdx5;Ndufa4;Fdft1;Ndufaf5;Uqcrc2;Aldh1a3;Oxr1;Gsto1;Ndufs7;Pdha1;Mt-nd3;LOC108351137;Akr1a1;Higd1a;Prxl2b;Sh3bgrl3;Ndufa8;Sqle;Kif1b;Ndufa6;Tecr;Sod1;Tmx1;Prdx2;Park7	37	948	603	18561	0.142376
GO:0042383	sarcolemma	cellular_component	5	Cib2;Cdh2;Ank3;Ank2;Atp1b1;Akap6;Dst;Atp1a3;Cacna1h	9	948	117	18561	0.144102
GO:0048814	regulation of dendrite morphogenesis	biological_process	9	Grin1;Gsk3b;Tnik	3	948	26	18561	0.145009
GO:0001158	enhancer sequence-specific DNA binding	molecular_function	9	Sox11;Gata3;Isl1	3	948	26	18561	0.145009
GO:0048741	skeletal muscle fiber development	biological_process	9	Dner;Acta1;Rcan1	3	948	26	18561	0.145009
GO:0004818	glutamate-tRNA ligase activity	molecular_function	7	Eprs	1	948	3	18561	0.145539
GO:0031531	thyrotropin-releasing hormone receptor binding	molecular_function	7	Psmc5	1	948	3	18561	0.145539
GO:0004081	bis(5'-nucleosyl)-tetraphosphatase (asymmetrical) activity	molecular_function	10	Gars	1	948	3	18561	0.145539
GO:0004616	phosphogluconate dehydrogenase (decarboxylating) activity	molecular_function	7	Kif1b	1	948	3	18561	0.145539
GO:0072513	positive regulation of secondary heart field cardioblast proliferation	biological_process	11	Six1	1	948	3	18561	0.145539
GO:0019062	virion attachment to host cell	biological_process	6	Hsp90ab1	1	948	3	18561	0.145539
GO:0033512	L-lysine catabolic process to acetyl-CoA via saccharopine	biological_process	10	Dlst	1	948	3	18561	0.145539
GO:0016199	axon midline choice point recognition	biological_process	7	Foxg1	1	948	3	18561	0.145539
GO:0022849	glutamate-gated calcium ion channel activity	molecular_function	8	Grin1	1	948	3	18561	0.145539
GO:0090063	positive regulation of microtubule nucleation	biological_process	11	Dctn1	1	948	3	18561	0.145539
GO:0004723	calcium-dependent protein serine/threonine phosphatase activity	molecular_function	10	Ppp3cb	1	948	3	18561	0.145539
GO:0061197	fungiform papilla morphogenesis	biological_process	5	Six1	1	948	3	18561	0.145539
GO:0048691	positive regulation of axon extension involved in regeneration	biological_process	9	Ntrk3	1	948	3	18561	0.145539
GO:0015319	sodium:inorganic phosphate symporter activity	molecular_function	8	Slc17a7	1	948	3	18561	0.145539
GO:0097338	response to clozapine	biological_process	6	Prkar2b	1	948	3	18561	0.145539
GO:2001206	positive regulation of osteoclast development	biological_process	9	Atp6ap1	1	948	3	18561	0.145539
GO:0071818	BAT3 complex	cellular_component	5	Bag6	1	948	3	18561	0.145539
GO:0043224	nuclear SCF ubiquitin ligase complex	cellular_component	7	Rnf7	1	948	3	18561	0.145539
GO:0017098	sulfonylurea receptor binding	molecular_function	6	Hsp90aa1	1	948	3	18561	0.145539
GO:0017004	cytochrome complex assembly	biological_process	8	Vamp2	1	948	3	18561	0.145539
GO:0035284	brain segmentation	biological_process	7	Mafb	1	948	3	18561	0.145539
GO:0002667	regulation of T cell anergy	biological_process	8	Runx1	1	948	3	18561	0.145539
GO:0045041	protein import into mitochondrial intermembrane space	biological_process	12	Hspd1	1	948	3	18561	0.145539
GO:0060414	aorta smooth muscle tissue morphogenesis	biological_process	7	Prox1	1	948	3	18561	0.145539
GO:1903772	regulation of viral budding via host ESCRT complex	biological_process	9	Tsg101	1	948	3	18561	0.145539
GO:0071821	FANCM-MHF complex	cellular_component	4	Kif1b	1	948	3	18561	0.145539
GO:0006177	GMP biosynthetic process	biological_process	12	Impdh1	1	948	3	18561	0.145539
GO:0034766	negative regulation of ion transmembrane transport	biological_process	9	Ywhaq	1	948	3	18561	0.145539
GO:0010424	DNA methylation on cytosine within a CG sequence	biological_process	12	Smarca4	1	948	3	18561	0.145539
GO:0014043	negative regulation of neuron maturation	biological_process	11	Gsk3b	1	948	3	18561	0.145539
GO:2000984	negative regulation of ATP citrate synthase activity	biological_process	8	LOC103694872	1	948	3	18561	0.145539
GO:0001831	trophectodermal cellular morphogenesis	biological_process	8	Cul3	1	948	3	18561	0.145539
GO:0003724	RNA helicase activity	molecular_function	10	Ddx25	1	948	3	18561	0.145539
GO:0046103	inosine biosynthetic process	biological_process	12	AABR07051450	1	948	3	18561	0.145539
GO:0016080	synaptic vesicle targeting	biological_process	5	Pclo	1	948	3	18561	0.145539
GO:0060421	positive regulation of heart growth	biological_process	9	Prox1	1	948	3	18561	0.145539
GO:0071630	nuclear protein quality control by the ubiquitin-proteasome system	biological_process	10	Cul3	1	948	3	18561	0.145539
GO:0015018	galactosylgalactosylxylosylprotein 3-beta-glucuronosyltransferase activity	molecular_function	8	B3gat1	1	948	3	18561	0.145539
GO:0015186	L-glutamine transmembrane transporter activity	molecular_function	7	Slc38a1	1	948	3	18561	0.145539
GO:1900186	negative regulation of clathrin-dependent endocytosis	biological_process	10	Syt11	1	948	3	18561	0.145539
GO:0043269	regulation of ion transport	biological_process	7	Fxyd7	1	948	3	18561	0.145539
GO:0043564	Ku70:Ku80 complex	cellular_component	4	Paxx	1	948	3	18561	0.145539
GO:0021801	cerebral cortex radial glia guided migration	biological_process	11	Rtn4	1	948	3	18561	0.145539
GO:0009051	pentose-phosphate shunt, oxidative branch	biological_process	7	Kif1b	1	948	3	18561	0.145539
GO:0009826	unidimensional cell growth	biological_process	7	Cadm1	1	948	3	18561	0.145539
GO:0006858	extracellular transport	biological_process	6	Tsg101	1	948	3	18561	0.145539
GO:0060166	olfactory pit development	biological_process	5	Aldh1a3	1	948	3	18561	0.145539
GO:0032430	positive regulation of phospholipase A2 activity	biological_process	10	Camk2b	1	948	3	18561	0.145539
GO:0008355	olfactory learning	biological_process	7	Grin1	1	948	3	18561	0.145539
GO:0045337	farnesyl diphosphate biosynthetic process	biological_process	9	Fdps	1	948	3	18561	0.145539
GO:0090074	negative regulation of protein homodimerization activity	biological_process	8	Spag9	1	948	3	18561	0.145539
GO:0097177	mitochondrial ribosome binding	molecular_function	7	C1qbp	1	948	3	18561	0.145539
GO:0070495	negative regulation of thrombin-activated receptor signaling pathway	biological_process	10	Stmn1	1	948	3	18561	0.145539
GO:0004416	hydroxyacylglutathione hydrolase activity	molecular_function	7	Hagh	1	948	3	18561	0.145539
GO:0006868	glutamine transport	biological_process	8	Slc38a1	1	948	3	18561	0.145539
GO:0014802	terminal cisterna	cellular_component	7	Rtn2	1	948	3	18561	0.145539
GO:0043622	cortical microtubule organization	biological_process	8	Pafah1b1	1	948	3	18561	0.145539
GO:0014051	gamma-aminobutyric acid secretion	biological_process	8	Cacnb4	1	948	3	18561	0.145539
GO:0046605	regulation of centrosome cycle	biological_process	8	Dync1li1	1	948	3	18561	0.145539
GO:0006710	androgen catabolic process	biological_process	8	Spp1	1	948	3	18561	0.145539
GO:0035617	stress granule disassembly	biological_process	8	Klc1	1	948	3	18561	0.145539
GO:0043812	phosphatidylinositol-4-phosphate phosphatase activity	molecular_function	10	Synj1	1	948	3	18561	0.145539
GO:0009798	axis specification	biological_process	5	Apc	1	948	3	18561	0.145539
GO:2001135	regulation of endocytic recycling	biological_process	8	Ndrg4	1	948	3	18561	0.145539
GO:0072574	hepatocyte proliferation	biological_process	6	Prox1	1	948	3	18561	0.145539
GO:0071895	odontoblast differentiation	biological_process	9	Fam20c	1	948	3	18561	0.145539
GO:0035338	long-chain fatty-acyl-CoA biosynthetic process	biological_process	10	Elovl4	1	948	3	18561	0.145539
GO:0048294	negative regulation of isotype switching to IgE isotypes	biological_process	11	Ndfip1	1	948	3	18561	0.145539
GO:0006424	glutamyl-tRNA aminoacylation	biological_process	13	Eprs	1	948	3	18561	0.145539
GO:0016532	superoxide dismutase copper chaperone activity	molecular_function	6	Park7	1	948	3	18561	0.145539
GO:0004104	cholinesterase activity	molecular_function	7	Ache	1	948	3	18561	0.145539
GO:0014701	junctional sarcoplasmic reticulum membrane	cellular_component	7	Akap6	1	948	3	18561	0.145539
GO:0036374	glutathione hydrolase activity	molecular_function	9	Ggt7	1	948	3	18561	0.145539
GO:0072542	protein phosphatase activator activity	molecular_function	7	Calm1	1	948	3	18561	0.145539
GO:1903385	regulation of homophilic cell adhesion	biological_process	7	Ptprr	1	948	3	18561	0.145539
GO:0045174	glutathione dehydrogenase (ascorbate) activity	molecular_function	9	Gsto1	1	948	3	18561	0.145539
GO:0017171	serine hydrolase activity	molecular_function	5	Ache	1	948	3	18561	0.145539
GO:0002429	immune response-activating cell surface receptor signaling pathway	biological_process	6	Bag6	1	948	3	18561	0.145539
GO:2000611	positive regulation of thyroid hormone generation	biological_process	8	Gata3	1	948	3	18561	0.145539
GO:0051174	regulation of phosphorus metabolic process	biological_process	7	Fam20c	1	948	3	18561	0.145539
GO:1903527	positive regulation of membrane tubulation	biological_process	8	Asap1	1	948	3	18561	0.145539
GO:0043159	acrosomal matrix	cellular_component	7	Dld	1	948	3	18561	0.145539
GO:0061825	podosome core	cellular_component	6	Actr2	1	948	3	18561	0.145539
GO:0018125	peptidyl-cysteine methylation	biological_process	11	Rab6a	1	948	3	18561	0.145539
GO:2000768	positive regulation of nephron tubule epithelial cell differentiation	biological_process	10	Cd24	1	948	3	18561	0.145539
GO:0070571	negative regulation of neuron projection regeneration	biological_process	12	Rtn4	1	948	3	18561	0.145539
GO:0006419	alanyl-tRNA aminoacylation	biological_process	13	Aarsd1	1	948	3	18561	0.145539
GO:0061470	T follicular helper cell differentiation	biological_process	13	Foxp1	1	948	3	18561	0.145539
GO:1903181	positive regulation of dopamine biosynthetic process	biological_process	9	Park7	1	948	3	18561	0.145539
GO:0042984	regulation of amyloid precursor protein biosynthetic process	biological_process	9	Necab1	1	948	3	18561	0.145539
GO:0098910	regulation of atrial cardiac muscle cell action potential	biological_process	7	Ank2	1	948	3	18561	0.145539
GO:0000154	rRNA modification	biological_process	12	Nop56	1	948	3	18561	0.145539
GO:0009988	cell-cell recognition	biological_process	5	Pcdha6	1	948	3	18561	0.145539
GO:0002072	optic cup morphogenesis involved in camera-type eye development	biological_process	8	Aldh1a3	1	948	3	18561	0.145539
GO:0003872	6-phosphofructokinase activity	molecular_function	8	Pfkm	1	948	3	18561	0.145539
GO:1903774	positive regulation of viral budding via host ESCRT complex	biological_process	10	Tsg101	1	948	3	18561	0.145539
GO:0098837	postsynaptic recycling endosome	cellular_component	9	Gripap1	1	948	3	18561	0.145539
GO:0007638	mechanosensory behavior	biological_process	4	Strbp	1	948	3	18561	0.145539
GO:0071874	cellular response to norepinephrine stimulus	biological_process	9	Aplp1	1	948	3	18561	0.145539
GO:2000872	positive regulation of progesterone secretion	biological_process	9	Runx1	1	948	3	18561	0.145539
GO:0000104	succinate dehydrogenase activity	molecular_function	6	Sdhc	1	948	3	18561	0.145539
GO:0035579	specific granule membrane	cellular_component	8	Vamp1	1	948	3	18561	0.145539
GO:0030478	actin cap	cellular_component	6	Actr2	1	948	3	18561	0.145539
GO:0019243	methylglyoxal catabolic process to D-lactate via S-lactoyl-glutathione	biological_process	11	Hagh	1	948	3	18561	0.145539
GO:0004949	cannabinoid receptor activity	molecular_function	7	Cnr1	1	948	3	18561	0.145539
GO:0009407	toxin catabolic process	biological_process	6	Gsto1	1	948	3	18561	0.145539
GO:0048302	regulation of isotype switching to IgG isotypes	biological_process	11	Ndfip1	1	948	3	18561	0.145539
GO:0000274	mitochondrial proton-transporting ATP synthase, stator stalk	cellular_component	6	Atp5pd	1	948	3	18561	0.145539
GO:0010142	farnesyl diphosphate biosynthetic process, mevalonate pathway	biological_process	10	Hmgcs1	1	948	3	18561	0.145539
GO:0042583	chromaffin granule	cellular_component	9	Chga	1	948	3	18561	0.145539
GO:0033384	geranyl diphosphate biosynthetic process	biological_process	9	Fdps	1	948	3	18561	0.145539
GO:0019776	Atg8 ligase activity	molecular_function	5	Atg3	1	948	3	18561	0.145539
GO:0031339	negative regulation of vesicle fusion	biological_process	9	Syt4	1	948	3	18561	0.145539
GO:0031849	olfactory receptor binding	molecular_function	7	Reep1	1	948	3	18561	0.145539
GO:1902037	negative regulation of hematopoietic stem cell differentiation	biological_process	9	Hspa9	1	948	3	18561	0.145539
GO:1904970	brush border assembly	biological_process	6	Ush1c	1	948	3	18561	0.145539
GO:1990812	growth cone filopodium	cellular_component	8	Apbb1	1	948	3	18561	0.145539
GO:0044346	fibroblast apoptotic process	biological_process	7	Cul3	1	948	3	18561	0.145539
GO:0070889	platelet alpha granule organization	biological_process	8	Zfp385a	1	948	3	18561	0.145539
GO:2000813	negative regulation of barbed-end actin filament capping	biological_process	10	Carmil2	1	948	3	18561	0.145539
GO:0097155	fasciculation of sensory neuron axon	biological_process	7	Epha4	1	948	3	18561	0.145539
GO:0033596	TSC1-TSC2 complex	cellular_component	4	Nefl	1	948	3	18561	0.145539
GO:0090724	central region of growth cone	cellular_component	7	Kif5a	1	948	3	18561	0.145539
GO:2000767	positive regulation of cytoplasmic translation	biological_process	11	Eef2	1	948	3	18561	0.145539
GO:0044027	hypermethylation of CpG island	biological_process	11	Gsk3b	1	948	3	18561	0.145539
GO:0014048	regulation of glutamate secretion	biological_process	9	Gabbr1	1	948	3	18561	0.145539
GO:0002178	palmitoyltransferase complex	cellular_component	6	Golga7b	1	948	3	18561	0.145539
GO:0097117	guanylate kinase-associated protein clustering	biological_process	8	Nrxn1	1	948	3	18561	0.145539
GO:0018312	peptidyl-serine ADP-ribosylation	biological_process	10	Hpf1	1	948	3	18561	0.145539
GO:0043271	negative regulation of ion transport	biological_process	8	Cnr1	1	948	3	18561	0.145539
GO:0005483	soluble NSF attachment protein activity	molecular_function	6	Napa	1	948	3	18561	0.145539
GO:0060594	mammary gland specification	biological_process	7	Fgf10	1	948	3	18561	0.145539
GO:1903051	negative regulation of proteolysis involved in cellular protein catabolic process	biological_process	10	Epha4	1	948	3	18561	0.145539
GO:0004161	dimethylallyltranstransferase activity	molecular_function	7	Fdps	1	948	3	18561	0.145539
GO:0002134	UTP binding	molecular_function	8	Hsp90aa1	1	948	3	18561	0.145539
GO:1990761	growth cone lamellipodium	cellular_component	7	Apbb1	1	948	3	18561	0.145539
GO:0016480	negative regulation of transcription by RNA polymerase III	biological_process	10	Prdx5	1	948	3	18561	0.145539
GO:0003987	acetate-CoA ligase activity	molecular_function	7	Acss2	1	948	3	18561	0.145539
GO:0000305	response to oxygen radical	biological_process	7	Txnrd1	1	948	3	18561	0.145539
GO:0010724	regulation of definitive erythrocyte differentiation	biological_process	9	Rbfox2	1	948	3	18561	0.145539
GO:0050706	regulation of interleukin-1 beta secretion	biological_process	9	Foxp1	1	948	3	18561	0.145539
GO:0061055	myotome development	biological_process	5	Six1	1	948	3	18561	0.145539
GO:1900126	negative regulation of hyaluronan biosynthetic process	biological_process	9	Cltc	1	948	3	18561	0.145539
GO:0034512	box C/D snoRNA binding	molecular_function	8	Nolc1	1	948	3	18561	0.145539
GO:0004839	ubiquitin activating enzyme activity	molecular_function	7	Uba1	1	948	3	18561	0.145539
GO:0000322	storage vacuole	cellular_component	7	Vamp2	1	948	3	18561	0.145539
GO:0015966	diadenosine tetraphosphate biosynthetic process	biological_process	11	Gars	1	948	3	18561	0.145539
GO:0004337	geranyltranstransferase activity	molecular_function	7	Fdps	1	948	3	18561	0.145539
GO:1902883	negative regulation of response to oxidative stress	biological_process	7	Ggt7	1	948	3	18561	0.145539
GO:0045851	pH reduction	biological_process	11	Atp6ap1	1	948	3	18561	0.145539
GO:0010273	detoxification of copper ion	biological_process	5	Park7	1	948	3	18561	0.145539
GO:0014015	positive regulation of gliogenesis	biological_process	10	Synj1	1	948	3	18561	0.145539
GO:0005052	peroxisome matrix targeting signal-1 binding	molecular_function	8	Pex5l	1	948	3	18561	0.145539
GO:0034418	urate biosynthetic process	biological_process	6	Prps1	1	948	3	18561	0.145539
GO:0070650	actin filament bundle distribution	biological_process	8	Myh10	1	948	3	18561	0.145539
GO:0033149	FFAT motif binding	molecular_function	6	Vapa	1	948	3	18561	0.145539
GO:0099560	synaptic membrane adhesion	biological_process	7	Nrxn1	1	948	3	18561	0.145539
GO:0050913	sensory perception of bitter taste	biological_process	9	Reep2	1	948	3	18561	0.145539
GO:0042133	neurotransmitter metabolic process	biological_process	6	Agtpbp1	1	948	3	18561	0.145539
GO:1904816	positive regulation of protein localization to chromosome, telomeric region	biological_process	7	Gnl3l	1	948	3	18561	0.145539
GO:0016344	meiotic chromosome movement towards spindle pole	biological_process	7	Actr2	1	948	3	18561	0.145539
GO:0042275	error-free postreplication DNA repair	biological_process	10	Ube2v2	1	948	3	18561	0.145539
GO:0097250	mitochondrial respiratory chain supercomplex assembly	biological_process	7	Higd2a	1	948	3	18561	0.145539
GO:0001835	blastocyst hatching	biological_process	6	Smarca4	1	948	3	18561	0.145539
GO:0048871	multicellular organismal homeostasis	biological_process	4	Ndn	1	948	3	18561	0.145539
GO:0050780	dopamine receptor binding	molecular_function	7	Caly	1	948	3	18561	0.145539
GO:1903751	negative regulation of intrinsic apoptotic signaling pathway in response to hydrogen peroxide	biological_process	10	Hsph1	1	948	3	18561	0.145539
GO:0035256	G-protein coupled glutamate receptor binding	molecular_function	7	Homer2	1	948	3	18561	0.145539
GO:0032767	copper-dependent protein binding	molecular_function	5	Fkbp4	1	948	3	18561	0.145539
GO:0034465	response to carbon monoxide	biological_process	6	Sod1	1	948	3	18561	0.145539
GO:2000866	positive regulation of estradiol secretion	biological_process	9	Spp1	1	948	3	18561	0.145539
GO:0097112	gamma-aminobutyric acid receptor clustering	biological_process	8	Nrxn1	1	948	3	18561	0.145539
GO:0043533	inositol 1,3,4,5 tetrakisphosphate binding	molecular_function	6	Syt2	1	948	3	18561	0.145539
GO:0001915	negative regulation of T cell mediated cytotoxicity	biological_process	8	Ppp3cb	1	948	3	18561	0.145539
GO:0050975	sensory perception of touch	biological_process	8	Rab3a	1	948	3	18561	0.145539
GO:0050999	regulation of nitric-oxide synthase activity	biological_process	8	Acvr2a	1	948	3	18561	0.145539
GO:1901984	negative regulation of protein acetylation	biological_process	10	Park7	1	948	3	18561	0.145539
GO:0044317	rod spherule	cellular_component	6	Pclo	1	948	3	18561	0.145539
GO:0034436	glycoprotein transport	biological_process	10	Guk1	1	948	3	18561	0.145539
GO:0004792	thiosulfate sulfurtransferase activity	molecular_function	7	Tstd3	1	948	3	18561	0.145539
GO:0030250	guanylate cyclase activator activity	molecular_function	6	Rundc3a	1	948	3	18561	0.145539
GO:0043125	ErbB-3 class receptor binding	molecular_function	6	Nrg1	1	948	3	18561	0.145539
GO:0045213	neurotransmitter receptor metabolic process	biological_process	8	Nrg1	1	948	3	18561	0.145539
GO:1902991	regulation of amyloid precursor protein catabolic process	biological_process	8	Fkbp1a	1	948	3	18561	0.145539
GO:1905445	positive regulation of clathrin coat assembly	biological_process	8	Snap91	1	948	3	18561	0.145539
GO:0010646	regulation of cell communication	biological_process	6	Grin1	1	948	3	18561	0.145539
GO:1902309	negative regulation of peptidyl-serine dephosphorylation	biological_process	11	Ywhae	1	948	3	18561	0.145539
GO:0051428	peptide hormone receptor binding	molecular_function	7	Rundc3a	1	948	3	18561	0.145539
GO:2000825	positive regulation of androgen receptor activity	biological_process	10	Park7	1	948	3	18561	0.145539
GO:1903670	regulation of sprouting angiogenesis	biological_process	8	Fgf18	1	948	3	18561	0.145539
GO:0019287	isopentenyl diphosphate biosynthetic process, mevalonate pathway	biological_process	9	Pmvk	1	948	3	18561	0.145539
GO:0048787	presynaptic active zone membrane	cellular_component	5	Syt11	1	948	3	18561	0.145539
GO:0002196	Ser-tRNA(Ala) hydrolase activity	molecular_function	8	Aarsd1	1	948	3	18561	0.145539
GO:0038171	cannabinoid signaling pathway	biological_process	6	Cnr1	1	948	3	18561	0.145539
GO:0035502	metanephric part of ureteric bud development	biological_process	6	Calb1	1	948	3	18561	0.145539
GO:0050610	methylarsonate reductase activity	molecular_function	7	Gsto1	1	948	3	18561	0.145539
GO:0003357	noradrenergic neuron differentiation	biological_process	7	Sox11	1	948	3	18561	0.145539
GO:0021610	facial nerve morphogenesis	biological_process	6	Six1	1	948	3	18561	0.145539
GO:1903202	negative regulation of oxidative stress-induced cell death	biological_process	8	Park7	1	948	3	18561	0.145539
GO:0099061	integral component of postsynaptic density membrane	cellular_component	6	Gria2	1	948	3	18561	0.145539
GO:0097305	response to alcohol	biological_process	6	Apc	1	948	3	18561	0.145539
GO:1901660	calcium ion export	biological_process	11	Atp2b2	1	948	3	18561	0.145539
GO:1903551	regulation of extracellular exosome assembly	biological_process	9	Tsg101	1	948	3	18561	0.145539
GO:1903070	negative regulation of ER-associated ubiquitin-dependent protein catabolic process	biological_process	13	Usp14	1	948	3	18561	0.145539
GO:0035926	chemokine (C-C motif) ligand 2 secretion	biological_process	13	Foxp1	1	948	3	18561	0.145539
GO:2000729	positive regulation of mesenchymal cell proliferation involved in ureter development	biological_process	9	Six1	1	948	3	18561	0.145539
GO:0050432	catecholamine secretion	biological_process	5	Cadps	1	948	3	18561	0.145539
GO:0060053	neurofilament cytoskeleton	cellular_component	8	Dst	1	948	3	18561	0.145539
GO:0048807	female genitalia morphogenesis	biological_process	6	Fgf10	1	948	3	18561	0.145539
GO:2001257	regulation of cation channel activity	biological_process	8	Ank2	1	948	3	18561	0.145539
GO:0030235	nitric-oxide synthase regulator activity	molecular_function	5	Hsp90aa1	1	948	3	18561	0.145539
GO:1904378	maintenance of unfolded protein involved in ERAD pathway	biological_process	7	Bag6	1	948	3	18561	0.145539
GO:0102953	hypoglycin A gamma-glutamyl transpeptidase activity	molecular_function	7	Ggt7	1	948	3	18561	0.145539
GO:0021681	cerebellar granular layer development	biological_process	5	Faim2	1	948	3	18561	0.145539
GO:1900408	negative regulation of cellular response to oxidative stress	biological_process	7	Oxr1	1	948	3	18561	0.145539
GO:0001042	RNA polymerase I core binding	molecular_function	8	Nolc1	1	948	3	18561	0.145539
GO:0070445	regulation of oligodendrocyte progenitor proliferation	biological_process	10	Cdh2	1	948	3	18561	0.145539
GO:0032596	protein transport into membrane raft	biological_process	12	Reep2	1	948	3	18561	0.145539
GO:0038127	ERBB signaling pathway	biological_process	8	Nrg1	1	948	3	18561	0.145539
GO:1901671	positive regulation of superoxide dismutase activity	biological_process	8	Park7	1	948	3	18561	0.145539
GO:0036016	cellular response to interleukin-3	biological_process	8	Gsk3b	1	948	3	18561	0.145539
GO:0071657	positive regulation of granulocyte colony-stimulating factor production	biological_process	9	Isl1	1	948	3	18561	0.145539
GO:0061615	glycolytic process through fructose-6-phosphate	biological_process	11	Pfkm	1	948	3	18561	0.145539
GO:1900275	negative regulation of phospholipase C activity	biological_process	10	Bicd1	1	948	3	18561	0.145539
GO:0030135	coated vesicle	cellular_component	7	Hspd1	1	948	3	18561	0.145539
GO:0000033	alpha-1,3-mannosyltransferase activity	molecular_function	8	Alg2	1	948	3	18561	0.145539
GO:0021553	olfactory nerve development	biological_process	7	Rtn4	1	948	3	18561	0.145539
GO:0005163	nerve growth factor receptor binding	molecular_function	9	Bex3	1	948	3	18561	0.145539
GO:0034750	Scrib-APC-beta-catenin complex	cellular_component	4	Apc	1	948	3	18561	0.145539
GO:0046101	hypoxanthine biosynthetic process	biological_process	11	Prps1	1	948	3	18561	0.145539
GO:0019932	second-messenger-mediated signaling	biological_process	6	Ptprn	1	948	3	18561	0.145539
GO:0099553	trans-synaptic signaling by endocannabinoid, modulating synaptic transmission	biological_process	10	Cnr1	1	948	3	18561	0.145539
GO:0004813	alanine-tRNA ligase activity	molecular_function	7	Aarsd1	1	948	3	18561	0.145539
GO:0034673	inhibin-betaglycan-ActRII complex	cellular_component	6	Acvr2a	1	948	3	18561	0.145539
GO:0071677	positive regulation of mononuclear cell migration	biological_process	8	Ccl27	1	948	3	18561	0.145539
GO:0051649	establishment of localization in cell	biological_process	5	Zwint	1	948	3	18561	0.145539
GO:0042823	pyridoxal phosphate biosynthetic process	biological_process	8	Pnpo	1	948	3	18561	0.145539
GO:0097051	establishment of protein localization to endoplasmic reticulum membrane	biological_process	10	Rab10	1	948	3	18561	0.145539
GO:1902003	regulation of amyloid-beta formation	biological_process	8	Olfm1	1	948	3	18561	0.145539
GO:1902912	pyruvate kinase complex	cellular_component	7	AABR07044711	1	948	3	18561	0.145539
GO:0040001	establishment of mitotic spindle localization	biological_process	9	Clasp1	1	948	3	18561	0.145539
GO:0043278	response to morphine	biological_process	6	Gnao1;Grin1;Cnr1;Gpi	4	948	40	18561	0.145789
GO:0031623	receptor internalization	biological_process	9	Gria2;Cltc;Tfrc;Ache	4	948	40	18561	0.145789
GO:0008543	fibroblast growth factor receptor signaling pathway	biological_process	8	Fgf12;Fgf9;Fgf18;Fgf10	4	948	40	18561	0.145789
GO:0097452	GAIT complex	cellular_component	4	AABR07025010;Eprs;LOC108351137.1;LOC108351137	4	948	40	18561	0.145789
GO:0043087	regulation of GTPase activity	biological_process	7	Pafah1b1;Epha5;Epha4;Dynlt1;Stmn3;Sod1	6	948	70	18561	0.146935
GO:0005791	rough endoplasmic reticulum	cellular_component	7	Vdac3;Hspd1;Epha5;P2rx3;Map2;Ache	6	948	70	18561	0.146935
GO:0008076	voltage-gated potassium channel complex	cellular_component	9	Kcna1;Akap9;Kcnq3;Kcna6;Kcnc3;Kcnh2	6	948	70	18561	0.146935
GO:0019005	SCF ubiquitin ligase complex	cellular_component	7	Btbd1;Skp1;Spsb4;Fbxo9;Fbxo31	5	948	55	18561	0.148486
GO:0003824	catalytic activity	molecular_function	3	Usp15;Ydjc;Eml2;Acly;Pfkm;AABR07044711;Pgam1;Hint1;Syn1	9	948	118	18561	0.14942
GO:0072593	reactive oxygen species metabolic process	biological_process	5	Mt-nd2;Ndufs3;Atp5if1;Sod1	4	948	41	18561	0.155454
GO:0005518	collagen binding	molecular_function	5	Map1a;Pak1;Ache;Rell2;Sparcl1	5	948	56	18561	0.156665
GO:0033574	response to testosterone	biological_process	6	Foxp1;AABR07051450;Gpi;Nme1;Fdps	5	948	56	18561	0.156665
GO:0004298	threonine-type endopeptidase activity	molecular_function	8	Psmb7;Psmb5;Psmb6	3	948	27	18561	0.157315
GO:0030833	regulation of actin filament polymerization	biological_process	8	Dbn1;LOC100909840;Pak3	3	948	27	18561	0.157315
GO:0001819	positive regulation of cytokine production	biological_process	7	Optn;Gata3;Sod1	3	948	27	18561	0.157315
GO:0070628	proteasome binding	molecular_function	5	Usp14;Sacs;Bag6	3	948	27	18561	0.157315
GO:0019882	antigen processing and presentation	biological_process	4	Rab10;Rab6a;Rab33a	3	948	27	18561	0.157315
GO:0005839	proteasome core complex	cellular_component	4	Psmb7;Psmb5;Psmb6	3	948	27	18561	0.157315
GO:0007043	cell-cell junction assembly	biological_process	7	Pkp4;Cdh7;Cdh2	3	948	27	18561	0.157315
GO:2001240	negative regulation of extrinsic apoptotic signaling pathway in absence of ligand	biological_process	10	Nrg1;Fgf10;Prdx2	3	948	27	18561	0.157315
GO:0030008	TRAPP complex	cellular_component	5	Trappc10;Trappc2l	2	948	14	18561	0.158246
GO:0048172	regulation of short-term neuronal synaptic plasticity	biological_process	11	Rab3a;Ppfia3	2	948	14	18561	0.158246
GO:0007009	plasma membrane organization	biological_process	6	Ank3;Sptbn1	2	948	14	18561	0.158246
GO:0034185	apolipoprotein binding	molecular_function	5	Hspd1;Mapt	2	948	14	18561	0.158246
GO:0009743	response to carbohydrate	biological_process	6	P2rx3;Map1b	2	948	14	18561	0.158246
GO:0043666	regulation of phosphoprotein phosphatase activity	biological_process	11	Ppp2r2b;Rcan1	2	948	14	18561	0.158246
GO:0045116	protein neddylation	biological_process	11	Rnf7;Ube2m	2	948	14	18561	0.158246
GO:0051457	maintenance of protein location in nucleus	biological_process	8	Atp5f1c;Skp1	2	948	14	18561	0.158246
GO:0006536	glutamate metabolic process	biological_process	11	Got2;Got1	2	948	14	18561	0.158246
GO:0048699	generation of neurons	biological_process	7	Dbn1;Six1	2	948	14	18561	0.158246
GO:0030048	actin filament-based movement	biological_process	5	Myh10;Myo5a	2	948	14	18561	0.158246
GO:0002089	lens morphogenesis in camera-type eye	biological_process	5	Prox1;Sox11	2	948	14	18561	0.158246
GO:0051099	positive regulation of binding	biological_process	6	Eno1;S100a10	2	948	14	18561	0.158246
GO:0055117	regulation of cardiac muscle contraction	biological_process	10	Ank2;Calm1	2	948	14	18561	0.158246
GO:0086004	regulation of cardiac muscle cell contraction	biological_process	11	Ank2;Akap6	2	948	14	18561	0.158246
[truncated: 2,563 more rows]
