# Supplementary material for: Pseudo-Temporal Analysis of Single-Cell RNA Sequencing Reveals Trans-Differentiation Potential of Greater Epithelial Ridge Cells Into Hair Cells During Postnatal Development of Cochlea in Rats
Source: Front Mol Neurosci. 2022 Mar 16;15:832813. doi: 10.3389/fnmol.2022.832813 (PMC8966675; doi:10.3389/fnmol.2022.832813)
Supplement: Supplementary file 5 [file Table_5.XLSX]

## Sheet: Sheet1
GO_ID	GO_Term	GO_function	GO_class	Genes	S gene number	TS gene number	B gene number	TB gene number	pvalue
GO:0005615	extracellular space	cellular_component	4	Pgk1;Pdia4;Cd9;Nucb2;Lcn2;Igfbp3;Cpxm2;Ddr1;Pgc;Itm2b;Agr2;Apoa4;Ppp1r1a;Creld2;Alad;Tmprss6;Ces1d;Pla2g7;Wnt7a;Cpz;Fam3c;Sod3;Gpc4;Wnt7b;Scp2;Prdx1;Igfbp5;Bricd5;Mif;Ucma;Spint1;Pdgfa;Prdx6;Ttr;Lama5;Ctsz;Prdx5;Ggh;S100a11;Inhba;Spock1;Slmap;Anxa2;Ccn2;Psap;Anxa1;Prrg2;Fgf9;Fst;Dkk3;Serpinb6a;Prss23;Lrp2;Pebp1;Pdgfc;Sparc;Prdx4;Crhbp;Qsox1;Pdia6;Sfrp1;Calr;Akr1a1;RGD1305645;Capg;Gstp1;Col18a1;Ep…	92	460	1273	18561	2.22045e-16
GO:0070062	extracellular exosome	cellular_component	7	Atp6ap1;Pgk1;Cd9;Nucb2;Lgmn;Galnt2;Hspa5;Lcn2;Gbe1;Igfbp3;Ddr1;Atp1a1;Qpct;Slc12a2;Galnt7;Pgc;Itm2b;Nectin2;Gpx2;LOC100912195;Mien1;Apoa4;Ggct;Pgrmc1;Hebp2;Fuca1;Alad;Atp6v1d;Pld3;Cpz;Hpn;Sft2d2;Fam3c;Atp2b2;Sod3;Gpc4;Fbxo2;Prxl2a;Pls1;Ppil1;Erp29;Scp2;Atp1b1;Prdx1;Wfdc2;Mif;Spint1;Psat1;Ano1;Plxdc2;Prdx6;Itga3;Krt8;Ttr;Nebl;Lama5;Ctsz;Prdx5;Sms;Ggh;Tmem205;S100a11;Efhd1;Tspan3;Tecta;Calb1;Serinc…	163	460	2430	18561	4.44089e-16
GO:0009986	cell surface	cellular_component	4	Pdia4;Tpbg;LOC103690070;Cd9;Cd24;Hspa5;Psen2;Rspo2;Nectin2;Apoa4;Otoa;Itga8;Hm13;Wnt7a;Hpn;Cdh2;Erp29;Wnt7b;P2rx2;Mif;Pdgfa;Itga3;Ctsz;Anxa2;Anxa1;Bcam;Anxa4;Tspan8;Tnfrsf12a;Cdh1;Pebp1;Pdgfc;Epcam;Sparc;Sfrp1;Calr;Meltf;Clstn1;Tgfb2;Lrpap1;Sulf1;Eno1;Clu;App;Fgf10;Cryab;Pdia3;Slitrk6;Rgma	49	460	608	18561	3.53939e-13
GO:0005790	smooth endoplasmic reticulum	cellular_component	7	Pdia4;Hspa5;Erp29;Hsp90b1;Prdx4;Rtn1;Pdia6;Calr;Dnajc3;Canx;App;Pdia3	12	460	30	18561	2.68807e-12
GO:0005783	endoplasmic reticulum	cellular_component	6	Pdia4;Uchl1;Tpbg;Nucb2;Hspa5;Hhatl;Tmem98;Psen2;Atp1a1;Fkbp9;Agr2;Srebf1;Derl1;Agr3;Creld2;Ces1d;Itga8;Hm13;Creb3l4;Atp2b2;Erp29;P4ha2;Scp2;Ctsz;Tpd52;Pla2g12a;Hsp90b1;Lpcat2;Suco;Emid1;Lman1;Lrp2;Dnajb11;Tmed3;Prdx4;Crhbp;Rtn1;Plod2;Pdia6;Mgst1;Calr;Cldn8;Clcnka;Tmem132a;Anxa5;Lrpap1;Sulf1;Dnajc3;Clu;Sdf2l1;Saraf;Thbs4;Canx;Cds1;Stim2;Manf;Pdia3;Cyb5r3;Tmem117;Rgma	60	460	982	18561	9.03425e-11
GO:0005576	extracellular region	cellular_component	3	Lcn2;Cpxm2;Rspo2;Apoa4;Mdk;Smoc2;Sod3;Wnt7b;Scp2;Igfbp5;Mif;RGD1560394;Pon2;Mia;S100a11;Inhba;Pla2g12a;Nrcam;Anxa2;Ccn2;Gpc1;Psap;Prrg2;Fgf9;Bcam;Serpinb6a;Fgfbp3;Pdgfc;Sparc;Sfrp1;Nrtn;Col18a1;Clstn1;Gpx6;Tgfb2;Lrpap1;St14;Ctsd;Clu;Scg5;Eva1c;Col11a2;Litaf;Bmp4;Otogl;Pdia3	46	460	703	18561	2.04967e-09
GO:0005509	calcium ion binding	molecular_function	7	Nucb2;Egfl6;Fkbp9;Creld2;Cib2;Smoc2;Cdh2;Atp2b2;Pls1;S100a11;Efhd1;Aif1l;Spock1;Tpd52;Pla2g12a;Calb1;Anxa2;Lpcat2;Anxa1;Prrg2;S100a1;Syt1;Anxa4;Calml4;Lman1;Cdh1;Lrp2;Sparc;Hpcal1;Pdia6;Calr;Jag1;Padi2;Sdf4;Clstn1;Anxa5;Fstl1;Sulf1;Oc90;Thbs4;Canx;Stim2	42	460	641	18561	1.03503e-08
GO:0016324	apical plasma membrane	cellular_component	5	Cd9;Psen2;Atp1a1;Slc12a2;Otoa;Hpn;Cdh2;Atp2b2;Atp1b1;Crb3;P2rx2;Ano1;Kcnk1;Cldn4;Anxa1;Atp6v1a;Lrp2;Epcam;Akr1a1;Clcnka;Jag1;Ocln;Plet1;Cacnb3;Atp1b2;Sorbs2;Pdia3	27	460	306	18561	1.28571e-08
GO:0031012	extracellular matrix	cellular_component	4	Hspa5;Cpxm2;Apoa4;Chadl;Crip2;Cdh2;Sod3;Scp2;Prdx1;Lama5;Anxa2;Hsp90b1;Gpc1;Psap;Bcam;Fgfbp3;AABR07044711;Sfrp1;Calr;Col18a1;Tgfb2;Ctsd;Clu;Thbs4;Canx;Fgf10;Slc25a5	27	460	308	18561	1.47604e-08
GO:0008201	heparin binding	molecular_function	6	Rspo2;Aplp1;Mdk;Smoc2;Nrp2;Ccn2;Fgf9;Fgfbp3;Sfrp1;Hsd17b12;Ptprf;Fgfrl1;Fstl1;Lrpap1;Thbs4;Eva1c;App;Fgf10;Bmp4	19	460	164	18561	2.61583e-08
GO:0016327	apicolateral plasma membrane	cellular_component	5	LOC103690070;Krt8;Cldn4;Cldn7;Cldn8;Ocln;Fzd6;Cldn3	8	460	22	18561	3.15684e-08
GO:0007605	sensory perception of sound	biological_process	8	Otoa;Sox2;Hpn;Atp2b2;Six1;P2rx2;Tecta;Espn;Serpinb6a;Cdh1;Lrp2;Ush1c;Thrb;Myh14;Col11a2;Otogl;Otog	17	460	141	18561	7.87933e-08
GO:0042472	inner ear morphogenesis	biological_process	6	Foxg1;Gata2;Sox2;Itga8;Atp2b2;Six1;Fgf9;Ush1c;Gata3;Fgf10;Fzd6;Slitrk6	12	460	69	18561	1.14065e-07
GO:0048468	cell development	biological_process	5	Prdm16;Sox10;Gata2;Irx5;Id2;Inhba;Igf1;Tgfb2;Gata3;Bmp4;Irf6	11	460	57	18561	1.26953e-07
GO:0034663	endoplasmic reticulum chaperone complex	cellular_component	4	Pdia4;Hspa5;Hsp90b1;Dnajb11;Pdia6;Sdf2l1	6	460	12	18561	1.82629e-07
GO:0045454	cell redox homeostasis	biological_process	5	Pdia4;Txndc15;Glrx5;Prdx1;Prdx6;Prdx5;Prdx4;Qsox1;Pdia6;Prdx2;Pdia3	11	460	62	18561	3.12813e-07
GO:0042470	melanosome	cellular_component	8	Pdia4;Hspa5;Erp29;Ggh;Anxa2;Hsp90b1;Bsg;Pdia6;Capg;Ctsd;Canx;Pdia3	12	460	76	18561	3.43136e-07
GO:0005788	endoplasmic reticulum lumen	cellular_component	7	Pdia4;Hspa5;Fkbp9;Ces1d;Erp29;Hsp90b1;Dnajb11;Pdia6;Calr;Dnajc3;Pdia3	11	460	64	18561	4.37685e-07
GO:0060441	epithelial tube branching involved in lung morphogenesis	biological_process	7	Rspo2;Sox2;Ctsz;Esrp1;Ctsd;Fgf10;Bmp4	7	460	21	18561	4.72209e-07
GO:0045665	negative regulation of neuron differentiation	biological_process	10	Cd24;Id4;Foxg1;Sox2;Id2;Irx3;Id1;Calr;Jag1;App;Isl1	11	460	69	18561	9.60321e-07
GO:0003215	cardiac right ventricle morphogenesis	biological_process	7	Jag1;Tgfb2;Gata3;Isl1;Bmp4	5	460	9	18561	1.06189e-06
GO:0030182	neuron differentiation	biological_process	6	Unc119;Hspa5;Id4;Gata2;Wnt7a;Atp2b2;Hipk2;Wnt7b;Emx2;Ptpru;Id2;Pigt;Id1;Rtn1;Gata3	15	460	140	18561	2.09525e-06
GO:0030198	extracellular matrix organization	biological_process	6	Egfl6;Aplp1;Itga8;Smoc2;Spint1;Mia;Prdx4;Hsd17b12;Col18a1;Tgfb2;Thbs4;App	12	460	91	18561	2.49454e-06
GO:0042803	protein homodimerization activity	molecular_function	6	Lcn2;Nectin2;Agr2;Apoa4;Ggct;Hm13;Cib2;Cited1;Cdh2;Grb14;Erp29;Scp2;Prdx1;Ano1;Pdgfa;Prdx6;Tpd52l1;S100a11;Tpd52;Smagp;Psap;Anxa1;S100a1;Chmp4c;Syt1;Id1;Cdh1;Odc1;Papss1;Pdgfc;Prdx4;Plekhb1;Mgst1;Hes6;Tgfb2;Rida;Thrb;Eno1;Camk2d;Clic6;Cadm1;Bmp4;Cryab;Tox3;Nampt	45	460	869	18561	2.55417e-06
GO:0008083	growth factor activity	molecular_function	7	Mdk;Pdgfa;Mia;Inhba;Ccn2;Fgf9;Pdgfc;Nrtn;Igf1;Tgfb2;Thbs4;Fgf10;Bmp4;Manf	14	460	129	18561	3.9284e-06
GO:0043209	myelin sheath	cellular_component	4	Uchl1;Hspa5;Atp1a1;Atp1b1;Prdx1;Mif;Tubb4a;Atp6v1a;AABR07044711;Pebp1;Tuba1a;Eno1;Myh14;Mdh1;Canx;Prdx2;Cryab;Pdia3;Slc25a5	19	460	228	18561	4.35914e-06
GO:0005886	plasma membrane	cellular_component	4	Uchl1;Tpbg;LOC103690070;Pkp4;Cd24;Hspa5;Sipa1l1;Fxyd6;Ddr1;Igsf9;Atp1a1;Slc12a2;Actg1;Itm2b;Aplp1;Nectin2;Tmprss6;Ildr1;Tspan13;Hpn;Cdh2;Atp2b2;Grb14;Fermt2;Wnt7b;Atp1b1;Crb3;P2rx2;Ddost;Spint1;Tacc2;Cldn9;Ano1;Itga3;Cldn4;Pon2;Aif1l;Nrcam;Serinc2;Anxa2;Lyve1;Hsp90b1;Bsg;Gpc1;Smagp;Anxa1;Atp6v1a;Bcam;Syt1;Daam1;Anxa4;Cldn7;Tnfrsf12a;Fxyd3;Mpzl2;Cdh1;Rnd2;Pdgfc;Kremen1;Epcam;Sparc;Ush1c;Notch1;Ned…	109	460	2932	18561	5.32221e-06
GO:0051920	peroxiredoxin activity	molecular_function	4	Prdx1;Prdx6;Prdx5;Prdx4	4	460	6	18561	5.36958e-06
GO:0045177	apical part of cell	cellular_component	4	Lgmn;Itga8;Cdh2;Crb3;Cdh1;Lrp2;Pebp1;Ush1c;Mgst1;Jag1;App;Fzd6;Spp1	13	460	115	18561	5.52046e-06
GO:0001558	regulation of cell growth	biological_process	6	Igfbp3;Ddr1;Igfbp5;Ccn2;Meltf;Sgk1;Clstn1;Fam107a;Tgfb2;Camk2d	10	460	67	18561	5.5543e-06
GO:0006457	protein folding	biological_process	4	Pdia4;Ppif;Fkbp9;Ppil1;Erp29;Sugt1;Hsp90b1;Dnajb11;Qsox1;Pdia6;Calr;Cryab;Pdia3	13	460	121	18561	9.6919e-06
GO:0006979	response to oxidative stress	biological_process	5	Lcn2;Ppif;Gpx2;Alad;Sod3;Prdx1;Prdx6;Prdx5;Pon2;Atox1;Pebp1;Gpx6;App;Prdx2	14	460	142	18561	1.20511e-05
GO:0008284	positive regulation of cell proliferation	biological_process	7	Id4;Crip2;Wnt7a;Hipk2;Wnt7b;Id2;Pdgfa;Cox17;Tpd52;Ccn2;Fgf9;Cldn7;Odc1;Pdgfc;Epcam;Sfrp1;Calr;Tns3;Col18a1;Igf1;Tgfb2;Thrb;Clu;Isl1;Fgf10;Bmp4;Rab25;Slc25a5	28	460	463	18561	1.43016e-05
GO:0001843	neural tube closure	biological_process	7	Spint1;Lrp2;Sfrp1;Enah;Tgfb2;Cobl;St14;Fzd6;Bmp4;Rgma;Spint2	11	460	92	18561	1.69711e-05
GO:0001942	hair follicle development	biological_process	6	Psen2;Mif;Pdgfa;Lama5;Inhba;Tgfb2;Fzd6;Prss8	8	460	47	18561	1.80213e-05
GO:0048286	lung alveolus development	biological_process	5	Psen2;Sox2;Igfbp5;Pdgfa;Tns3;Igf1;Fgf10;Bmp4	8	460	48	18561	2.11618e-05
GO:0016323	basolateral plasma membrane	cellular_component	5	LOC103690070;Ddr1;Atp1a1;Slc12a2;Cdh2;Atp1b1;Itga3;Anxa2;Anxa1;Cldn7;Cdh1;Slc26a7;Epcam;Cldn8;Clcnka;St14;Cadm1	17	460	212	18561	2.28097e-05
GO:0030324	lung development	biological_process	6	Srebf1;Wnt7b;Itga3;Lama5;Ccn2;Fgf9;Sparc;Arg2;Igf1;Tgfb2;Rida;Fgf10;Bmp4	13	460	131	18561	2.2926e-05
GO:0001968	fibronectin binding	molecular_function	5	Igfbp3;Igfbp5;Itga3;Ccn2;Hsd17b12;Thbs4	6	460	25	18561	2.66101e-05
GO:0007155	cell adhesion	biological_process	4	Cd9;Cd24;Cdh2;Fermt2;Atp1b1;Itga3;Emb;Lyve1;Ccn2;Bcam;Tnfrsf12a;Col18a1;Atp1b2;Sulf1;Thbs4;Cd164;App;Cadm1;Spp1;Ssx2ip;F11r	21	460	308	18561	3.04032e-05
GO:0005789	endoplasmic reticulum membrane	cellular_component	5	Atp6ap1;Hspa5;Psen2;Srebf1;Hm13;Pld3;Hpn;Creb3l4;Mia;Serinc2;Hsp90b1;Lpcat2;Fxyd3;Lman1;Tmem178a;Cyp26b1;Tmed3;Rtn1;Mgst1;Sgk1;Hsd17b12;Tmem132a;Clstn1;Sdf2l1;LOC103693210;Canx;Cds1;Moxd1;Cyb5r3	29	460	510	18561	3.1494e-05
GO:0048471	perinuclear region of cytoplasm	cellular_component	6	Pkp4;Galnt2;Hhatl;Psen2;Aplp1;Ucma;Prdx6;Itga3;Prdx5;Tpd52l1;Inhba;Tpd52;Gdpd1;Anxa2;Ndrg2;Ccn2;Hsp90b1;Twf1;Myo5b;Anxa4;Cdh1;Odc1;Calr;Rab15;Fkbp4;Sgk1;Cobl;Clu;Camk2d;Bspry;App;Sorbs2;Manf;Spp1	34	460	646	18561	3.24594e-05
GO:0010628	positive regulation of gene expression	biological_process	8	Lcn2;Sox10;Agr2;Id4;Wnt7a;Hpn;Cited1;Erp29;Wnt7b;Id2;Itga3;Inhba;Ccn2;Fgf9;Id1;Cyp26b1;Calr;Igf1;Tgfb2;Clu;Rgcc;Gata3;App;Bmp4	24	460	385	18561	3.61421e-05
GO:0001666	response to hypoxia	biological_process	5	Cd24;Igfbp3;Psen2;Alad;Sod3;Atp1b1;P2rx2;Pdgfa;Ucp2;Hsp90b1;Plod2;Arg2;Igf1;Tgfb2;Camk2d;Cldn3;Cryab;Pdia3	18	460	243	18561	3.81136e-05
GO:0046914	transition metal ion binding	molecular_function	7	Aplp1;Atox1;Rida;App	4	460	9	18561	4.25025e-05
GO:0048333	mesodermal cell differentiation	biological_process	6	Itga8;Itga3;Inhba;Bmp4	4	460	9	18561	4.25025e-05
GO:0007157	heterophilic cell-cell adhesion via plasma membrane cell adhesion molecules	biological_process	7	LOC103690070;Cd24;Nectin2;Cdh2;Crb3;Smagp;Cd164;Cadm1	8	460	54	18561	5.12394e-05
GO:0042567	insulin-like growth factor ternary complex	cellular_component	6	Igfbp3;Igfbp5;Igf1	3	460	4	18561	5.93835e-05
GO:0050750	low-density lipoprotein particle receptor binding	molecular_function	7	Hsp90b1;Syt1;Lrp2;Lrpap1;Clu	5	460	18	18561	6.00149e-05
GO:0042744	hydrogen peroxide catabolic process	biological_process	8	Apoa4;Prdx1;Prdx6;Prdx5;Prdx2	5	460	18	18561	6.00149e-05
GO:0021983	pituitary gland development	biological_process	7	Gata2;Sox2;Cdh1;Isl1;Fgf10;Bmp4	6	460	29	18561	6.56202e-05
GO:0005518	collagen binding	molecular_function	5	Ddr1;Chadl;Scp2;Pdgfa;Itga3;Sparc;Hsd17b12;Thbs4	8	460	56	18561	6.69925e-05
GO:0005923	bicellular tight junction	cellular_component	6	LOC103690070;Crb3;Cldn9;Cldn4;Cldn7;Epcam;Cldn8;Ocln;Cldn23;Cldn3;F11r	11	460	109	18561	8.31106e-05
GO:0048565	digestive tract development	biological_process	6	Gata2;Pdgfa;Pdgfc;Tgfb2;Cobl;Gata3;Fgf10	7	460	44	18561	9.5079e-05
GO:0010469	regulation of receptor activity	biological_process	8	Mdk;Wnt7a;Wnt7b;Mif;Pdgfa;Ttr;Mia;Inhba;Ccn2;Pdgfc;Jag1;Nrtn;Igf1;Tgfb2;Thbs4;Fgf10;Manf;Spp1;Nampt	19	460	285	18561	9.7049e-05
GO:0098641	cadherin binding involved in cell-cell adhesion	molecular_function	7	S100a11;Anxa2;Anxa1;Krt18;Epcam	5	460	20	18561	0.000104239
GO:0051015	actin filament binding	molecular_function	7	Sipa1l1;Pls1;Nebl;Tmod1;Aif1l;Anxa2;Twf1;Myo5b;Espn;Ush1c;Capg;Dstn;Myh14;Mtss1	14	460	178	18561	0.000145773
GO:0098609	cell-cell adhesion	biological_process	5	Pkp4;Cd24;Igsf9;Cdh2;Ptpru;S100a11;Anxa2;Anxa1;Mpzl2;Cdh1;Krt18	11	460	116	18561	0.000145835
GO:0005198	structural molecule activity	molecular_function	3	Cldn9;Krt8;Cldn4;Anxa1;Cldn7;Krt18;Cldn8;Col18a1;Cldn23;Oc90;Otog;Cldn3	12	460	136	18561	0.000147045
GO:0004602	glutathione peroxidase activity	molecular_function	5	Gpx2;Prdx6;Mgst1;Gstp1;Gpx6	5	460	22	18561	0.000169954
GO:0005768	endosome	cellular_component	7	Atp1a1;Rab11fip1;Grb14;Kcnk1;Anxa2;Gpc1;Anxa1;Cdh1;Lrp2;Slc26a7;Nedd4l;Rab15;Ptprf;Tgfb2;Lrpap1;Cd164;App;Pacsin3;Rab25	19	460	299	18561	0.000180976
GO:0043066	negative regulation of apoptotic process	biological_process	9	Hspa5;Ppif;Psen2;Ddr1;Sox10;Mien1;Wnt7a;Hpn;Mif;Prdx5;Ucp2;Hsp90b1;Id1;Cldn7;Krt18;Epcam;Aamdc;Sfrp1;Sgk1;Igf1;Higd1a;Tgfb2;Dnajc3;Clu;LOC103693210;Bmp4;Cryab	27	460	511	18561	0.00019757
GO:0051781	positive regulation of cell division	biological_process	7	Mdk;Pdgfa;Fgf9;Pdgfc;Tgfb2;Thbs4	6	460	35	18561	0.000197724
GO:0042493	response to drug	biological_process	5	Lcn2;Igfbp3;Atp1a1;Srebf1;Alad;Mdk;Srp14;Emx2;Mif;Pdgfa;Itga3;Ggh;Inhba;Anxa1;Cdh1;Lrp2;Pebp1;Mgst1;Sfrp1;Calr;Arg2;Col18a1;Tgfb2;Gata3;Prss8	25	460	458	18561	0.000207075
GO:0045216	cell-cell junction organization	biological_process	6	LOC103690070;Crb3;Cldn9;Ocln;Tgfb2	5	460	23	18561	0.000212769
GO:0048839	inner ear development	biological_process	5	Sox2;Atp2b2;Six1;Pdgfa;Sparc;Jag1;Igf1;Tgfb2	8	460	66	18561	0.000218265
GO:0005737	cytoplasm	cellular_component	5	Unc119;Uchl1;Tpbg;LOC103690070;Pkp4;Nucb2;Hspa5;Sipa1l1;Gbe1;Ddr1;Fkbp9;Sox10;Klc3;Gpx2;LOC100912195;Srebf1;Trim63;Id4;Ppp1r1a;Cep41;Hebp2;Bicdl1;Skp1;Mdk;Wnk1;Sox2;Pla2g7;Cib2;Hpn;Rab11fip1;Cited1;Cdh2;Atp2b2;Srp14;Sod3;Fbxo2;Hipk2;Prxl2a;Map4k3;Grb14;Pls1;Spats2l;Fermt2;Wnt7b;Scp2;Gas2;Prdx1;Tdrd7;Mif;Id2;Psat1;Irx3;Tacc2;Rps6ka1;Prdx6;Krt8;Fbxo32;Sugt1;Sh3glb2;Pigt;Kcnk1;Scrn1;Prdx5;Ucp2;Tmod1…	159	460	5030	18561	0.000219548
GO:0005178	integrin binding	molecular_function	6	Cd9;Cib2;Itga3;Lama5;Ccn2;Tspan8;Calr;Itgb6;Igf1;Thbs4	10	460	102	18561	0.000220702
GO:0019430	removal of superoxide radicals	biological_process	7	Apoa4;Sod3;Prdx1;Prdx2	4	460	13	18561	0.000222865
GO:0005515	protein binding	molecular_function	4	Unc119;Pdia4;Cd9;Hspa5;Ppif;Igfbp3;Prdm16;Atp1a1;Sox10;Aplp1;Derl1;Gata2;Skp1;Wnk1;Sox2;Wnt7a;Cdh2;Map4k3;Grb14;Erp29;Wnt7b;P2rx2;Nr2f6;Id2;Prdx6;Itga3;Krt8;Emb;Tpd52;Nrcam;Bsg;Gpc1;Myo5b;S100a1;Fst;Syt1;Id1;Cdh1;Lrp2;AABR07044711;Atp6v0c;Plekhb1;Nedd4l;Hpcal1;Pdia6;Sfrp1;Calr;Arg2;Lmo1;Jag1;Ocln;Tmem132a;Sdf4;Igf1;Ctsa;Enah;Anxa5;Cacnb3;Tgfb2;Lrpap1;Cobl;Thrb;Eno1;Clu;Camk2d;Trim2;Scg5;Bspry;Can…	78	460	2121	18561	0.000224122
GO:0050680	negative regulation of epithelial cell proliferation	biological_process	8	Sox2;Hpn;Cdh1;Sfrp1;Tgfb2;Rida;Mtss1;Bmp4	8	460	67	18561	0.000242573
GO:0045668	negative regulation of osteoblast differentiation	biological_process	8	Sox2;Cited1;Igfbp5;Ucma;Id2;Id1;Sfrp1	7	460	51	18561	0.000247449
GO:0016328	lateral plasma membrane	cellular_component	5	Cldn4;Anxa1;Cldn7;Cdh1;Epcam;Ocln;Cldn3	7	460	51	18561	0.000247449
GO:0030855	epithelial cell differentiation	biological_process	6	Pgk1;Ces1d;Six1;Msi1;Anxa4;Bdh2;Fgf10;F11r	8	460	68	18561	0.000269055
GO:0098869	cellular oxidant detoxification	biological_process	5	Gpx2;Prxl2a;Prdx6;Prdx5;Prdx4;Mgst1;Gstp1;Gpx6	8	460	68	18561	0.000269055
GO:0008379	thioredoxin peroxidase activity	molecular_function	5	Prdx1;Prdx5;Prdx2	3	460	6	18561	0.000286071
GO:0060235	lens induction in camera-type eye	biological_process	5	Sox2;Hipk2;Bmp4	3	460	6	18561	0.000286071
GO:2000178	negative regulation of neural precursor cell proliferation	biological_process	8	Gata2;Id2;Spint1;Spint2	4	460	14	18561	0.000305921
GO:0030007	cellular potassium ion homeostasis	biological_process	11	Atp1a1;Atp1b1;Atp1b2;Camk2d	4	460	14	18561	0.000305921
GO:0048663	neuron fate commitment	biological_process	6	Gata2;Sox2;Id2;Tgfb2;Bmp4	5	460	25	18561	0.000322504
GO:0005911	cell-cell junction	cellular_component	4	LOC103690070;Pkp4;Nectin2;Hpn;Cdh2;Ptpru;Krt8;Twf1;Cdh1;Ocln;App;Cadm1;F11r	13	460	171	18561	0.000347443
GO:0005913	cell-cell adherens junction	cellular_component	5	Nectin2;Cdh2;S100a11;Anxa2;Smagp;Anxa1;Cdh1;Krt18;Cadm1;Ssx2ip	10	460	108	18561	0.000351744
GO:1903561	extracellular vesicle	cellular_component	6	Cd9;Atp1a1;Slc12a2;Atp1b1;Arrdc1;Dnajc3	6	460	39	18561	0.000365536
GO:0003148	outflow tract septum morphogenesis	biological_process	6	Nrp2;Lrp2;Tgfb2;Isl1;Bmp4	5	460	26	18561	0.000391226
GO:0097066	response to thyroid hormone	biological_process	6	Hpn;Anxa2;Igf1;Anxa5	4	460	15	18561	0.000409031
GO:0031639	plasminogen activation	biological_process	10	Pgk1;Tmprss6;Tmprss9;St14	4	460	15	18561	0.000409031
GO:0035019	somatic stem cell population maintenance	biological_process	5	Prdm16;Gata2;Sox2;Wnt7a;Sfrp1;Fgf10	6	460	40	18561	0.000421151
GO:0016021	integral component of membrane	cellular_component	5	Atp6ap1;Tpbg;Txndc15;Upk3bl1;LOC103690070;Galnt2;Fxyd6;Hhatl;Tmem98;Igsf9;Atp1a1;Slc12a2;Galnt7;Cox8a;Aplp1;Nectin2;Srebf1;Derl1;Pgrmc1;Tmprss6;Ildr1;Pld3;Cmtm7;Hpn;Sft2d2;Creb3l4;Cdh2;Atp2b2;Tmem51;Crb3;P2rx2;Ptpru;Spint1;Nrp2;Cldn9;Ano1;Plxdc2;Sptlc3;Fam241b;Kcnk1;Tm4sf1;Smim22;Ucp2;Tmem205;Emb;Slmap;Nrcam;Gdpd1;Serinc2;Slc44a2;Lyve1;Cystm1;Lpcat2;Prrg2;Tmem59l;Suco;Bcam;Cmtm8;Cldn7;Tnfrsf12a;L…	122	460	3731	18561	0.000454667
GO:0017080	sodium channel regulator activity	molecular_function	5	Fxyd6;Fxyd3;Nedd4l;Sgk1;Prss8	5	460	27	18561	0.000470448
GO:0010811	positive regulation of cell-substrate adhesion	biological_process	7	Egfl6;Agr2;Smoc2;Itga3;Hsd17b12;Spp1	6	460	41	18561	0.000483154
GO:0097191	extrinsic apoptotic signaling pathway	biological_process	6	Krt8;G0s2;Inhba;Tnfrsf12a;Krt18;Tgfb2	6	460	41	18561	0.000483154
GO:0003184	pulmonary valve morphogenesis	biological_process	6	Jag1;Tgfb2;Bmp4	3	460	7	18561	0.000491412
GO:0015037	peptide disulfide oxidoreductase activity	molecular_function	7	Pdia4;Pdia6;Pdia3	3	460	7	18561	0.000491412
GO:0045121	membrane raft	cellular_component	6	Pgk1;LOC103690070;Cd24;Psen2;Atp1a1;Atp2b2;Anxa2;Bsg;Gpc1;Cmtm8;Lrp2;Sulf1;Ctsd;Eno1;App;Prss8;Slc25a5	17	460	273	18561	0.000492195
GO:0007160	cell-matrix adhesion	biological_process	6	Otoa;Itga8;Fermt2;Mia;Tecta;Ccn2;Bcam;Itgb6	8	460	75	18561	0.000528176
GO:0001709	cell fate determination	biological_process	5	Gata2;Cyp26b1;Jag1;Gata3	4	460	16	18561	0.000534749
GO:0045669	positive regulation of osteoblast differentiation	biological_process	8	Atp6ap1;Id4;Wnt7b;Suco;Jag1;Igf1;Bmp4	7	460	58	18561	0.000553802
GO:0009887	animal organ morphogenesis	biological_process	5	Gata2;Pdgfa;Lama5;Pdgfc;Jag1;Thrb;Gata3;Fgf10	8	460	76	18561	0.000577759
GO:0034976	response to endoplasmic reticulum stress	biological_process	6	Pdia4;Hspa5;Agr2;Erp29;Pdia6;Sdf2l1;Thbs4;Pdia3	8	460	76	18561	0.000577759
GO:0005604	basement membrane	cellular_component	6	Egfl6;Smoc2;Lama5;Anxa2;Fgf9;Sparc;Col18a1;Tgfb2;Thbs4	9	460	95	18561	0.000582107
GO:0060741	prostate gland stromal morphogenesis	biological_process	5	Id4;Igf1	2	460	2	18561	0.000612902
GO:0097154	GABAergic neuron differentiation	biological_process	7	Gata2;Inhba	2	460	2	18561	0.000612902
GO:0016531	copper chaperone activity	molecular_function	9	Cox17;Atox1	2	460	2	18561	0.000612902
GO:1903334	positive regulation of protein folding	biological_process	7	Pdia4;Pdia3	2	460	2	18561	0.000612902
GO:0030046	parallel actin filament bundle assembly	biological_process	7	Espn;Ush1c	2	460	2	18561	0.000612902
GO:0046373	L-arabinose metabolic process	biological_process	9	Otogl;Otog	2	460	2	18561	0.000612902
GO:0048669	collateral sprouting in absence of injury	biological_process	7	Cobl;App	2	460	2	18561	0.000612902
GO:0046556	alpha-L-arabinofuranosidase activity	molecular_function	7	Otogl;Otog	2	460	2	18561	0.000612902
GO:0004560	alpha-L-fucosidase activity	molecular_function	8	Fuca1;Fuca2	2	460	2	18561	0.000612902
GO:0016332	establishment or maintenance of polarity of embryonic epithelium	biological_process	5	Wnt7b;Llgl2	2	460	2	18561	0.000612902
GO:0090102	cochlea development	biological_process	5	Gata2;Atp2b2;Cdh1;Gata3;Slitrk6	5	460	29	18561	0.000664405
GO:0051384	response to glucocorticoid	biological_process	8	Trim63;Alad;Mdk;Wnt7b;Ptpru;Mif;Anxa1;Sparc;Igf1;Cdo1	10	460	117	18561	0.000665305
GO:0007568	aging	biological_process	4	Atp6ap1;Igfbp3;Slc12a2;Srebf1;Foxg1;Scp2;Igfbp5;Mif;Ucp2;Ccn2;Lrp2;Pebp1;Igf1;Tgfb2;Clu;Canx;Litaf;Cryab	18	460	306	18561	0.000665619
GO:0001649	osteoblast differentiation	biological_process	6	Igfbp3;Rspo2;Sox2;Igfbp5;Fgf9;Igf1;Col11a2;Bmp4;Spp1	9	460	97	18561	0.00067794
GO:0003756	protein disulfide isomerase activity	molecular_function	7	Pdia4;Qsox1;Pdia6;Pdia3	4	460	17	18561	0.000685674
GO:0001822	kidney development	biological_process	6	Itga8;Cited1;Six1;Irx3;Odc1;Clcnka;Tgfb2;Rida;Sulf1;Gata3;Bmp4	11	460	139	18561	0.000697759
GO:0070851	growth factor receptor binding	molecular_function	6	Pdgfa;Pdgfc;App	3	460	8	18561	0.000771808
GO:0072205	metanephric collecting duct development	biological_process	7	Wnt7b;Calb1;Bmp4	3	460	8	18561	0.000771808
GO:0034109	homotypic cell-cell adhesion	biological_process	6	LOC103690070;Cd24;Ptpru	3	460	8	18561	0.000771808
GO:0055119	relaxation of cardiac muscle	biological_process	7	Atp1a1;Atp1b1;Camk2d	3	460	8	18561	0.000771808
GO:0016338	calcium-independent cell-cell adhesion via plasma membrane cell-adhesion molecules	biological_process	7	Cldn7;Cadm1;Cldn3	3	460	8	18561	0.000771808
GO:0001656	metanephros development	biological_process	7	Itga8;Id2;Irx3;Fgf10;Bmp4	5	460	30	18561	0.000781221
GO:0090090	negative regulation of canonical Wnt signaling pathway	biological_process	10	Sox10;Sox2;Cdh2;Dkk3;Cdh1;Kremen1;Sfrp1;Isl1;Fzd6	9	460	99	18561	0.00078628
GO:0060348	bone development	biological_process	6	Pdgfa;Pdgfc;Sparc;Igf1;Sulf1;Cadm1;Bmp4	7	460	62	18561	0.000832147
GO:0050910	detection of mechanical stimulus involved in sensory perception of sound	biological_process	6	Slc12a2;Sox2;Hpn;Atp2b2	4	460	18	18561	0.000864433
GO:0032967	positive regulation of collagen biosynthetic process	biological_process	8	Prdx5;Ccn2;Suco;Rgcc;Bmp4	5	460	31	18561	0.0009127
GO:0071944	cell periphery	cellular_component	4	Itga3;Krt8;Lyve1;Cdh1;Krt18;Clu;Slitrk6	7	460	63	18561	0.000916538
GO:0045471	response to ethanol	biological_process	6	Alad;Ggh;Cldn7;Pebp1;Sparc;Gstp1;Sdf4;Igf1;Gata3;Cldn3;Pdia3;Cdo1	12	460	169	18561	0.00106013
GO:0001502	cartilage condensation	biological_process	4	Wnt7a;Ccn2;Tgfb2;Sulf1	4	460	19	18561	0.00107367
GO:0016209	antioxidant activity	molecular_function	3	Apoa4;Prxl2a;Prdx5;Prdx2	4	460	19	18561	0.00107367
GO:0000578	embryonic axis specification	biological_process	6	Wnt7a;Cited1;Cobl	3	460	9	18561	0.00113646
GO:0032463	negative regulation of protein homooligomerization	biological_process	9	Cldn7;Clu;Cryab	3	460	9	18561	0.00113646
GO:0070324	thyroid hormone binding	molecular_function	5	Ttr;AABR07044711;Thrb	3	460	9	18561	0.00113646
GO:0006508	proteolysis	biological_process	7	Uchl1;Lgmn;Cpxm2;Pgc;Pigk;Tmprss6;Cpz;Hpn;Tmprss9;Scrn1;Ctsz;Ggh;Prrg2;Prss23;Tmem59;Ctsa;St14;Ctsd;Cndp2;Prss8;Pdia3;Spint2	22	460	430	18561	0.00114782
GO:0055114	oxidation-reduction process	biological_process	4	Pgk1;Pdia4;Gpx2;Sod3;Prxl2a;P4ha2;Prdx1;Prdx6;Prdx5;Cyp26b1;Prdx4;Plod2;Qsox1;Pdia6;Mgst1;Akr1a1;Dhrs4;Hsd17b12;Me3;Higd1a;Ugdh;Gpx6;Cybrd1;Moxd1;Prdx2;Pdia3;Cyb5r3;Cdo1	28	460	603	18561	0.00115901
GO:0030326	embryonic limb morphogenesis	biological_process	7	Psen2;Wnt7a;Fgf9;Cyp26b1;Tgfb2;Bmp4	6	460	49	18561	0.00127191
GO:0004180	carboxypeptidase activity	molecular_function	8	Cpxm2;Ctsz;Ctsa;Cndp2	4	460	20	18561	0.00131603
GO:0004601	peroxidase activity	molecular_function	4	Prdx1;Prdx6;Prdx5;Prdx4	4	460	20	18561	0.00131603
GO:0050679	positive regulation of epithelial cell proliferation	biological_process	8	Fgf9;Id1;Sfrp1;Igf1;Esrp1;Fgf10;Bmp4	7	460	68	18561	0.00144471
GO:0043568	positive regulation of insulin-like growth factor receptor signaling pathway	biological_process	9	Igfbp3;Igfbp5;Igf1	3	460	10	18561	0.00159375
GO:0006825	copper ion transport	biological_process	10	Cox17;Atox1;Fkbp4	3	460	10	18561	0.00159375
GO:0032432	actin filament bundle	cellular_component	6	Pls1;Rflnb;Cryab	3	460	10	18561	0.00159375
GO:0003149	membranous septum morphogenesis	biological_process	5	Id2;Tgfb2;Bmp4	3	460	10	18561	0.00159375
GO:0003139	secondary heart field specification	biological_process	8	Lrp2;Isl1;Bmp4	3	460	10	18561	0.00159375
GO:0031340	positive regulation of vesicle fusion	biological_process	9	Anxa2;Anxa1;Syt1	3	460	10	18561	0.00159375
GO:0030949	positive regulation of vascular endothelial growth factor receptor signaling pathway	biological_process	9	Fgf9;Fgf10;Bmp4	3	460	10	18561	0.00159375
GO:0002026	regulation of the force of heart contraction	biological_process	9	Atp1a1;Pebp1;Gaa;Camk2d	4	460	21	18561	0.00159414
GO:0032355	response to estradiol	biological_process	6	Wnt7a;Scp2;Mif;Pdgfa;Ccn2;Anxa1;Calr;Gstp1;Igf1;Tgfb2;Fgf10;Cryab	12	460	178	18561	0.00165356
GO:0010033	response to organic substance	biological_process	5	Alad;Sox2;P2rx2;Pdgfa;Cdh1;Pebp1;Calr;Igf1;Anxa5;Spp1	10	460	132	18561	0.00167751
GO:0016525	negative regulation of angiogenesis	biological_process	8	Pgk1;Sparc;Tgfb2;Sulf1;Thbs4;Rgcc;Cnmd	7	460	70	18561	0.00171254
GO:0061077	chaperone-mediated protein folding	biological_process	5	Pdia4;Fkbp9;Calr;Fkbp4;Clu;Canx	6	460	52	18561	0.00173982
GO:0072659	protein localization to plasma membrane	biological_process	8	Cdh2;Scp2;Atp1b1;Lama5;Anxa2;Bsg;Cdh1;Rab15;Cacnb3;F11r	10	460	133	18561	0.00177478
GO:0060672	epithelial cell morphogenesis involved in placental branching	biological_process	5	St14;Spint2	2	460	3	18561	0.00180846
GO:0051599	response to hydrostatic pressure	biological_process	5	Krt8;Col18a1	2	460	3	18561	0.00180846
GO:0016199	axon midline choice point recognition	biological_process	7	Foxg1;App	2	460	3	18561	0.00180846
GO:1905907	negative regulation of amyloid fibril formation	biological_process	9	Clu;Cryab	2	460	3	18561	0.00180846
GO:1902306	negative regulation of sodium ion transmembrane transport	biological_process	11	Nedd4l;Camk2d	2	460	3	18561	0.00180846
GO:0032767	copper-dependent protein binding	molecular_function	5	Atox1;Fkbp4	2	460	3	18561	0.00180846
GO:0072053	renal inner medulla development	biological_process	5	Wnt7b;Clcnka	2	460	3	18561	0.00180846
GO:0072107	positive regulation of ureteric bud formation	biological_process	9	Six1;Gata3	2	460	3	18561	0.00180846
GO:2000611	positive regulation of thyroid hormone generation	biological_process	8	Hpn;Gata3	2	460	3	18561	0.00180846
GO:0071874	cellular response to norepinephrine stimulus	biological_process	9	Aplp1;App	2	460	3	18561	0.00180846
GO:0008285	negative regulation of cell proliferation	biological_process	7	Cd9;Igfbp3;Ddr1;Fbxo2;Scp2;Ptpru;Inhba;Sfrp1;Ptprf;Igf1;Fgfrl1;Tgfb2;Ddah1;Rgcc;Gata3;App;Fgf10;Bmp4;Irf6	19	460	363	18561	0.00188501
GO:0072001	renal system development	biological_process	6	Emx2;Mtss1;Gata3;Bmp4	4	460	22	18561	0.00191063
GO:0006883	cellular sodium ion homeostasis	biological_process	11	Atp1a1;Atp1b1;Sgk1;Atp1b2	4	460	22	18561	0.00191063
GO:0001755	neural crest cell migration	biological_process	8	Sox10;Nrp2;Lama5;Nrtn;Isl1	5	460	37	18561	0.00207302
GO:0005794	Golgi apparatus	cellular_component	6	Galnt2;Psen2;Atp1a1;Galnt7;Itm2b;Aplp1;Creld2;Cpz;Creb3l4;Fam3c;Grb14;Pla2g12a;Ndrg2;Ccn2;Syt1;Id1;Emid1;Lman1;Lrp2;Atp6v0c;Pebp1;Tmed3;Crhbp;Nedd4l;Qsox1;Calr;Tmem132a;Sdf4;Fgfrl1;Lrpap1;Sulf1;Gal3st3;App;Litaf;Hid1;Perp;Cryab;Spp1	38	460	939	18561	0.00210878
GO:0086009	membrane repolarization	biological_process	8	Atp1a1;Atp1b1;Atp1b2	3	460	11	18561	0.00215128
GO:0001759	organ induction	biological_process	9	Six1;Fgf10;Bmp4	3	460	11	18561	0.00215128
GO:0048715	negative regulation of oligodendrocyte differentiation	biological_process	12	Id4;Id2;Bmp4	3	460	11	18561	0.00215128
GO:0030878	thyroid gland development	biological_process	7	Six1;Tgfb2;Thrb;Fgf10	4	460	23	18561	0.00226807
GO:0048646	anatomical structure formation involved in morphogenesis	biological_process	4	Gata2;Sox2;Gata3;Bmp4	4	460	23	18561	0.00226807
GO:0005764	lysosome	cellular_component	8	Lgmn;Fuca1;Prdx6;Ctsz;Ggh;Pon2;Psap;Atp6v0c;Gaa;Tmem59;Ctsa;Manba;Ctsd;Cd164;Fuca2	15	460	261	18561	0.00228087
GO:0042383	sarcolemma	cellular_component	5	Atp1a1;Cib2;Cdh2;Atp1b1;Krt8;Anxa2;Bsg;Anxa1;Anxa5	9	460	117	18561	0.00254146
GO:0001525	angiogenesis	biological_process	5	Tspan12;Wnt7a;Wnt7b;Nrp2;Pdgfa;Nrcam;Anxa2;Ccn2;Fgf9;Col18a1;Fgf10;Bmp4	12	460	188	18561	0.00260902
GO:0001657	ureteric bud development	biological_process	7	Six1;Epcam;Sfrp1;Arg2;Bmp4	5	460	39	18561	0.00262951
GO:0071353	cellular response to interleukin-4	biological_process	8	Hspa5;Alad;Arg2;Gata3	4	460	24	18561	0.00266902
GO:0060425	lung morphogenesis	biological_process	6	Wnt7b;Id1;Fgf10;Bmp4	4	460	24	18561	0.00266902
GO:0009888	tissue development	biological_process	5	Gata2;Gaa;Gata3;Bmp4	4	460	24	18561	0.00266902
GO:0042475	odontogenesis of dentin-containing tooth	biological_process	7	Wnt7b;Lama5;Bsg;Fst;Fgf10;Bmp4	6	460	57	18561	0.00279573
GO:0036376	sodium ion export across plasma membrane	biological_process	11	Atp1a1;Atp1b1;Atp1b2	3	460	12	18561	0.00281592
GO:0005890	sodium:potassium-exchanging ATPase complex	cellular_component	8	Atp1a1;Atp1b1;Atp1b2	3	460	12	18561	0.00281592
GO:0010756	positive regulation of plasminogen activation	biological_process	11	Hpn;Meltf;Eno1	3	460	12	18561	0.00281592
GO:0008233	peptidase activity	molecular_function	5	Uchl1;Lgmn;Pigk;Hm13;Hpn;Ctsa;Ctsd;Cndp2;Pdia3;Spint2	10	460	142	18561	0.0028721
GO:0045597	positive regulation of cell differentiation	biological_process	7	Sox2;Ccn2;Clu;Gata3;Bmp4	5	460	40	18561	0.00294499
GO:0042802	identical protein binding	molecular_function	5	Sox10;Aplp1;Nectin2;Apoa4;Alad;Ildr1;Cdh2;Grb14;Prdx1;P2rx2;Mif;Nrp2;Pdgfa;Ttr;Sh3glb2;Kcnk1;Tpd52l1;Pon2;Msi1;Inhba;Anxa2;Psap;S100a1;Syt1;Daam1;Anxa4;Cldn7;Lman1;Cdh1;AABR07044711;Mgst1;Sfrp1;Arrdc1;Clcnka;Sdf4;Camk2d;Mtss1;App;Cldn3;Cryab;Pdia3;Oat;Nampt	43	460	1121	18561	0.00299052
GO:0030900	forebrain development	biological_process	5	Psen2;Aplp1;Foxg1;Sox2;Lrp2;App;Bmp4	7	460	78	18561	0.00318821
GO:0071277	cellular response to calcium ion	biological_process	8	Hspa5;Ppif;Wnk1;Syt1;Crhbp;Camk2d	6	460	59	18561	0.00333055
GO:0072193	ureter smooth muscle cell differentiation	biological_process	8	Six1;Bmp4	2	460	4	18561	0.00355753
GO:0060535	trachea cartilage morphogenesis	biological_process	7	Rspo2;Wnt7b	2	460	4	18561	0.00355753
GO:0030910	olfactory placode formation	biological_process	6	Sox2;Six1	2	460	4	18561	0.00355753
GO:0022009	central nervous system vasculogenesis	biological_process	7	Wnt7a;Wnt7b	2	460	4	18561	0.00355753
GO:0032878	regulation of establishment or maintenance of cell polarity	biological_process	6	Igf1;Llgl2	2	460	4	18561	0.00355753
GO:0060019	radial glial cell differentiation	biological_process	7	Cdh2;Fgf10	2	460	4	18561	0.00355753
GO:0031904	endosome lumen	cellular_component	8	Lrp2;Lrpap1	2	460	4	18561	0.00355753
GO:0031345	negative regulation of cell projection organization	biological_process	8	Itga3;Ptprf	2	460	4	18561	0.00355753
GO:0090191	negative regulation of branching involved in ureteric bud morphogenesis	biological_process	10	Six1;Bmp4	2	460	4	18561	0.00355753
GO:0010693	negative regulation of alkaline phosphatase activity	biological_process	12	Hpn;Tgfb2	2	460	4	18561	0.00355753
GO:0006525	arginine metabolic process	biological_process	11	Arg2;Ddah1	2	460	4	18561	0.00355753
GO:0061689	tricellular tight junction	cellular_component	6	Ildr1;Lsr	2	460	4	18561	0.00355753
GO:0060686	negative regulation of prostatic bud formation	biological_process	9	Sulf1;Bmp4	2	460	4	18561	0.00355753
GO:0045428	regulation of nitric oxide biosynthetic process	biological_process	6	Arg2;Igf1	2	460	4	18561	0.00355753
GO:0031694	alpha-2A adrenergic receptor binding	molecular_function	8	Uchl1;Aplp1	2	460	4	18561	0.00355753
GO:0007176	regulation of epidermal growth factor-activated receptor activity	biological_process	9	Psen2;App	2	460	4	18561	0.00355753
GO:1903288	positive regulation of potassium ion import	biological_process	12	Atp1b1;Atp1b2	2	460	4	18561	0.00355753
GO:0003338	metanephros morphogenesis	biological_process	7	Wnt7b;Fgf10	2	460	4	18561	0.00355753
GO:0035253	ciliary rootlet	cellular_component	6	Psen2;Klc3;App	3	460	13	18561	0.00359384
GO:0005391	sodium:potassium-exchanging ATPase activity	molecular_function	11	Atp1a1;Atp1b1;Atp1b2	3	460	13	18561	0.00359384
GO:0021846	cell proliferation in forebrain	biological_process	5	Wnt7a;Wnt7b;Emx2	3	460	13	18561	0.00359384
GO:0001886	endothelial cell morphogenesis	biological_process	9	Id1;Col18a1;Cnmd	3	460	13	18561	0.00359384
GO:0008344	adult locomotory behavior	biological_process	5	Hipk2;Id2;Tmod1;App;Otog;Slitrk6	6	460	60	18561	0.00362486
GO:0006986	response to unfolded protein	biological_process	6	Hspa5;Derl1;Dnajc3;Thbs4;Manf	5	460	42	18561	0.00365649
GO:0005507	copper ion binding	molecular_function	8	Apoa4;Sod3;P2rx2;Cox17;Atox1;Gpc1;Moxd1	7	460	81	18561	0.00393956
GO:1903078	positive regulation of protein localization to plasma membrane	biological_process	10	Agr2;Pgrmc1;Pls1;Itga3;Myo5b	5	460	43	18561	0.00405494
GO:0034446	substrate adhesion-dependent cell spreading	biological_process	8	Itga8;Fermt2;Lama5;Sfrp1;Fgfrl1	5	460	43	18561	0.00405494
GO:0010595	positive regulation of endothelial cell migration	biological_process	10	Wnt7a;Sparc;Calr;Gata3;Bmp4	5	460	43	18561	0.00405494
GO:0051787	misfolded protein binding	molecular_function	5	Hspa5;Dnajc3;Clu;Sdf2l1	4	460	27	18561	0.00415764
GO:0031069	hair follicle morphogenesis	biological_process	5	Igfbp5;Fst;Tgfb2;Fgf10	4	460	27	18561	0.00415764
GO:0043408	regulation of MAPK cascade	biological_process	10	Cd24;Inhba;Psap;Id1;Tgfb2;Bmp4	6	460	62	18561	0.00427082
GO:0007565	female pregnancy	biological_process	5	Igfbp3;Igfbp5;Cldn4;Ucp2;Crhbp;Igf1;Tgfb2;Nampt	8	460	104	18561	0.00433529
GO:0060048	cardiac muscle contraction	biological_process	8	Psen2;Atp1a1;Atp1b1;Gaa;Camk2d	5	460	44	18561	0.00448345
GO:0045740	positive regulation of DNA replication	biological_process	10	Pdgfa;Pdgfc;Calr;Igf1;Fgf10	5	460	44	18561	0.00448345
GO:0043616	keratinocyte proliferation	biological_process	5	Fst;Fgf10;Irf6	3	460	14	18561	0.00449054
GO:0060445	branching involved in salivary gland morphogenesis	biological_process	7	Lama5;Esrp1;Fgf10	3	460	14	18561	0.00449054
GO:0010248	establishment or maintenance of transmembrane electrochemical gradient	biological_process	8	Atp1a1;Atp1b1;Atp1b2	3	460	14	18561	0.00449054
GO:0031045	dense core granule	cellular_component	9	Syt1;Crhbp;RGD1305645	3	460	14	18561	0.00449054
GO:0001775	cell activation	biological_process	4	Cd24;Igf1;Gata3	3	460	14	18561	0.00449054
GO:0005388	calcium-transporting ATPase activity	molecular_function	10	Atp13a5;Atp2b2;Anxa5	3	460	14	18561	0.00449054
GO:0046689	response to mercury ion	biological_process	7	Alad;Bsg;Arg2	3	460	14	18561	0.00449054
GO:0045165	cell fate commitment	biological_process	5	Gata2;Sox2;Wnt7a;Wnt7b;Gata3;Bmp4	6	460	63	18561	0.0046239
GO:0004867	serine-type endopeptidase inhibitor activity	molecular_function	8	Wfdc2;Spint1;Serpinb6a;Pebp1;App;Spint2	6	460	63	18561	0.0046239
GO:0030154	cell differentiation	biological_process	5	Prdm16;Ddr1;Sox10;Agr2;Foxg1;Agr3;Gata2;Mdk;Ndrg2;Ccn2;Fgf9;Strbp;Nedd4l;Sfrp1;Hes6;Fnbp1l;Plet1;Thrb;Gata3;Fgf10;Bmp4;Spp1;F11r	23	460	513	18561	0.00474719
GO:0014003	oligodendrocyte development	biological_process	7	Cd9;Sox10;Id2;Gstp1	4	460	28	18561	0.00475705
GO:0099132	ATP hydrolysis coupled cation transmembrane transport	biological_process	8	Atp13a5;Atp2b2;Atp5f1e;Anxa5	4	460	28	18561	0.00475705
GO:0007623	circadian rhythm	biological_process	4	Srebf1;Id4;Id2;Cldn4;Id1;Igf1;Pdia3;Nampt	8	460	106	18561	0.00486438
GO:0030426	growth cone	cellular_component	5	LOC103690070;Psen2;Itga3;Ctsz;Ndrg2;Ptprf;Eno1;Clu;Myh14;App	10	460	154	18561	0.00511207
GO:0008584	male gonad development	biological_process	7	Patz1;Pdgfa;Inhba;Fgf9;Lrp2;Prdx4;Sfrp1;Tgfb2;Gata3	9	460	131	18561	0.00538152
GO:0043005	neuron projection	cellular_component	5	LOC103690070;Sipa1l1;Klc3;Pgrmc1;Cdh2;Calb1;Nrcam;Myo5b;S100a1;Syt1;Pebp1;Fkbp4;Sgk1;Ptprf;Fam107a;Eno1;Clu;Camk2d;App;Cadm1;Rgma	21	460	459	18561	0.00544301
GO:0050998	nitric-oxide synthase binding	molecular_function	6	Cdh2;Arg2;Camk2d	3	460	15	18561	0.00551092
GO:0005797	Golgi medial cisterna	cellular_component	8	Nucb2;Tmem59;Hid1	3	460	15	18561	0.00551092
GO:0044548	S100 protein binding	molecular_function	5	S100a11;Anxa2;S100a1	3	460	15	18561	0.00551092
GO:0009635	response to herbicide	biological_process	5	Lcn2;Alad;Arg2	3	460	15	18561	0.00551092
GO:0031091	platelet alpha granule	cellular_component	9	Igfbp3;Sparc;Igf1	3	460	15	18561	0.00551092
GO:0060065	uterus development	biological_process	6	Wnt7a;Tgfb2;Gata3	3	460	15	18561	0.00551092
GO:0050839	cell adhesion molecule binding	molecular_function	5	LOC103690070;Nectin2;Smagp;Cldn7;Cdh1;Cadm1	6	460	66	18561	0.00581217
GO:0046330	positive regulation of JNK cascade	biological_process	13	Wnt7a;Hipk2;Wnt7b;Tpd52l1;Ccn2;App	6	460	66	18561	0.00581217
GO:0060438	trachea development	biological_process	6	Ano1;Bmp4	2	460	5	18561	0.00583207
GO:0045578	negative regulation of B cell differentiation	biological_process	10	Id2;Sfrp1	2	460	5	18561	0.00583207
GO:0016255	attachment of GPI anchor to protein	biological_process	9	Pigk;Pigt	2	460	5	18561	0.00583207
GO:1903278	positive regulation of sodium ion export across plasma membrane	biological_process	12	Atp1b1;Atp1b2	2	460	5	18561	0.00583207
GO:0060512	prostate gland morphogenesis	biological_process	5	Id4;Bmp4	2	460	5	18561	0.00583207
GO:0047499	calcium-independent phospholipase A2 activity	molecular_function	9	Pla2g7;Prdx6	2	460	5	18561	0.00583207
GO:0051385	response to mineralocorticoid	biological_process	8	Ccn2;Prss8	2	460	5	18561	0.00583207
GO:0042271	susceptibility to natural killer cell mediated cytotoxicity	biological_process	9	Nectin2;Cadm1	2	460	5	18561	0.00583207
GO:0003923	GPI-anchor transamidase activity	molecular_function	5	Pigk;Pigt	2	460	5	18561	0.00583207
GO:0003180	aortic valve morphogenesis	biological_process	6	Gata3;Bmp4	2	460	5	18561	0.00583207
GO:0014834	skeletal muscle satellite cell maintenance involved in skeletal muscle regeneration	biological_process	5	Wnt7a;Igf1	2	460	5	18561	0.00583207
GO:0032532	regulation of microvillus length	biological_process	10	Pls1;Ush1c	2	460	5	18561	0.00583207
GO:0014878	response to electrical stimulus involved in regulation of muscle adaptation	biological_process	5	Trim63;Fbxo32	2	460	5	18561	0.00583207
GO:0042765	GPI-anchor transamidase complex	cellular_component	7	Pigk;Pigt	2	460	5	18561	0.00583207
GO:0016139	glycoside catabolic process	biological_process	8	Fuca1;Fuca2	2	460	5	18561	0.00583207
GO:0061156	pulmonary artery morphogenesis	biological_process	8	Lrp2;Jag1	2	460	5	18561	0.00583207
GO:2000048	negative regulation of cell-cell adhesion mediated by cadherin	biological_process	8	Epcam;Rgcc	2	460	5	18561	0.00583207
GO:0019871	sodium channel inhibitor activity	molecular_function	7	Nedd4l;Camk2d	2	460	5	18561	0.00583207
GO:0019834	phospholipase A2 inhibitor activity	molecular_function	8	Anxa2;Anxa1	2	460	5	18561	0.00583207
GO:0061551	trigeminal ganglion development	biological_process	8	Six1;Nrp2	2	460	5	18561	0.00583207
GO:0005793	endoplasmic reticulum-Golgi intermediate compartment	cellular_component	6	Nucb2;Hspa5;Lman1;Tmed3;Pdia6;Lrpap1	6	460	67	18561	0.00625366
GO:0031594	neuromuscular junction	cellular_component	4	Psen2;Cib2;Spock1;Camk2d;Thbs4;App	6	460	67	18561	0.00625366
GO:0048306	calcium-dependent protein binding	molecular_function	5	S100a11;Anxa2;Anxa1;S100a1;Syt1;Anxa4	6	460	67	18561	0.00625366
GO:0010951	negative regulation of endopeptidase activity	biological_process	11	Wfdc2;Spint1;Spock1;Serpinb6a;Lrp2;Pebp1;App;Spint2	8	460	111	18561	0.00640357
GO:0001540	amyloid-beta binding	molecular_function	6	Itm2b;Fbxo2;Clstn1;Tgfb2;Clu	5	460	48	18561	0.00652202
GO:2000353	positive regulation of endothelial cell apoptotic process	biological_process	11	Col18a1;Rgcc;Bmp4	3	460	16	18561	0.00665927
GO:0060037	pharyngeal system development	biological_process	6	Six1;Gata3;Isl1	3	460	16	18561	0.00665927
GO:0045747	positive regulation of Notch signaling pathway	biological_process	9	Sox2;Jag1;Tgfb2;Fgf10	4	460	31	18561	0.00689637
GO:0048754	branching morphogenesis of an epithelial tube	biological_process	6	Lama5;Igf1;Fgf10;Bmp4	4	460	31	18561	0.00689637
GO:0005925	focal adhesion	cellular_component	7	Cd9;Hspa5;Actg1;Nectin2;Itga8;Fermt2;Itga3;Aif1l;Hsp90b1;Bsg;Twf1;Anxa1;Calr;Tns3;Itgb6;Enah;Anxa5;Sorbs2;Pdia3	19	460	410	18561	0.00699785
GO:0051117	ATPase binding	molecular_function	6	Derl1;Atp1b1;Atox1;S100a1;Fxyd3;Atp1b2;Sdf2l1	7	460	90	18561	0.00700793
GO:0007420	brain development	biological_process	6	Cd9;Id4;Foxg1;Itga8;Cited1;Cdh2;Atp2b2;Mif;Cox17;Ndrg2;Syt1;Id1;Tmem132a;Rida;Cadm1	15	460	295	18561	0.00704801
GO:0045599	negative regulation of fat cell differentiation	biological_process	8	Nucb2;Id4;Gata2;Jag1;Gata3	5	460	49	18561	0.00711863
GO:0030054	cell junction	cellular_component	3	Pkp4;Sipa1l1;Igsf9;Cdh2;Atp2b2;Fermt2;Crb3;Cldn9;Kcnk1;Emb;Smagp;Espn;Syt1;Cdh1;Kdf1;Itgb6;Ocln;Clstn1;Enah;Irf6;Nampt	21	460	472	18561	0.00739473
GO:0005791	rough endoplasmic reticulum	cellular_component	7	Hm13;Suco;Pebp1;Lrpap1;Canx;App	6	460	70	18561	0.00772432
GO:0001937	negative regulation of endothelial cell proliferation	biological_process	9	Sparc;Sulf1;Rgcc;Cnmd	4	460	32	18561	0.00773014
GO:0051603	proteolysis involved in cellular protein catabolic process	biological_process	8	Lgmn;Hspa5;Ctsz;Ctsa;Dnajc3	5	460	50	18561	0.0077523
GO:0043025	neuronal cell body	cellular_component	5	Uchl1;Sipa1l1;Psen2;Glrx5;Pgrmc1;Cpz;Hpn;Atp2b2;P2rx2;Calb1;Tubb4a;Gpc1;Myo5b;Pebp1;Fkbp4;Ptprf;Igf1;Anxa5;Tgfb2;Cobl;Camk2d;Canx;Sorbs2	23	460	536	18561	0.0079084
GO:0030001	metal ion transport	biological_process	8	Atp1b1;Atox1;Lrp2	3	460	17	18561	0.00793933
GO:0097150	neuronal stem cell population maintenance	biological_process	5	Sox2;Cdh2;Jag1	3	460	17	18561	0.00793933
GO:0043395	heparan sulfate proteoglycan binding	molecular_function	6	Gpc4;Gpc1;Fst	3	460	17	18561	0.00793933
GO:0051145	smooth muscle cell differentiation	biological_process	7	Wnt7b;Fgf10;Bmp4	3	460	17	18561	0.00793933
GO:0048566	embryonic digestive tract development	biological_process	7	Fgf9;Tgfb2;Fgf10	3	460	17	18561	0.00793933
GO:0005903	brush border	cellular_component	5	Pls1;Myo5b;Espn;Lrp2;Ush1c;Myh14	6	460	71	18561	0.00826563
GO:0043200	response to amino acid	biological_process	6	Alad;Ccn2;Arg2;Gstp1;Cdo1	5	460	51	18561	0.00842414
GO:0043588	skin development	biological_process	6	Ddr1;Mif;Pdgfa;Itga3;Irf6	5	460	51	18561	0.00842414
GO:0048538	thymus development	biological_process	7	Psen2;Six1;Gata3;Fgf10;Prdx2	5	460	51	18561	0.00842414
GO:0046883	regulation of hormone secretion	biological_process	7	Anxa1;Scg5	2	460	6	18561	0.00860507
GO:0060428	lung epithelium development	biological_process	7	Wnt7b;Fgf10	2	460	6	18561	0.00860507
GO:0031315	extrinsic component of mitochondrial outer membrane	cellular_component	6	Sox10;Scp2	2	460	6	18561	0.00860507
GO:0042500	aspartic endopeptidase activity, intramembrane cleaving	molecular_function	9	Psen2;Hm13	2	460	6	18561	0.00860507
GO:0061049	cell growth involved in cardiac muscle cell development	biological_process	6	Camk2d;Sorbs2	2	460	6	18561	0.00860507
GO:0006900	vesicle budding from membrane	biological_process	7	Anxa2;Fnbp1l	2	460	6	18561	0.00860507
GO:1990357	terminal web	cellular_component	9	Pls1;Cobl	2	460	6	18561	0.00860507
GO:0006004	fucose metabolic process	biological_process	8	Fuca1;Fuca2	2	460	6	18561	0.00860507
GO:0045823	positive regulation of heart contraction	biological_process	9	Atp1a1;Tgfb2	2	460	6	18561	0.00860507
GO:0072006	nephron development	biological_process	5	Itga3;Jag1	2	460	6	18561	0.00860507
GO:0007589	body fluid secretion	biological_process	7	Anxa2;Clcnka	2	460	6	18561	0.00860507
GO:0071393	cellular response to progesterone stimulus	biological_process	7	Sox10;Igf1	2	460	6	18561	0.00860507
GO:0000303	response to superoxide	biological_process	8	Sod3;Ucp2	2	460	6	18561	0.00860507
GO:0060527	prostate epithelial cord arborization involved in prostate glandular acinus morphogenesis	biological_process	9	Sfrp1;Igf1	2	460	6	18561	0.00860507
GO:0070314	G1 to G0 transition	biological_process	5	RGD1305645;Rida	2	460	6	18561	0.00860507
GO:0006516	glycoprotein catabolic process	biological_process	8	Fbxo2;Manba	2	460	6	18561	0.00860507
GO:0048589	developmental growth	biological_process	4	Sox10;Psap;Kdf1;Gata3	4	460	33	18561	0.00862752
GO:0048469	cell maturation	biological_process	5	Sox10;Gata2;Id2;Gata3	4	460	33	18561	0.00862752
GO:0010629	negative regulation of gene expression	biological_process	8	Erp29;Mif;Id2;Ccn2;Id1;Sfrp1;Igf1;Tgfb2;Gata3;App;Bmp4;Cryab	12	460	219	18561	0.00868497
GO:0051260	protein homooligomerization	biological_process	8	Derl1;Alad;Ildr1;P2rx2;Syt1;Cdh1;Fgfrl1;Anxa5;Thbs4;Kctd14;Cldn3;Cryab	12	460	221	18561	0.0092976
GO:0002052	positive regulation of neuroblast proliferation	biological_process	10	Sox10;Foxg1;Sox2	3	460	18	18561	0.00935431
GO:0035567	non-canonical Wnt signaling pathway	biological_process	8	Wnt7a;Sfrp1;Fzd6	3	460	18	18561	0.00935431
GO:0010666	positive regulation of cardiac muscle cell apoptotic process	biological_process	12	Igfbp3;Fbxo32;Camk2d	3	460	18	18561	0.00935431
GO:0005537	mannose binding	molecular_function	6	Bsg;Lman1;Manba	3	460	18	18561	0.00935431
GO:0030955	potassium ion binding	molecular_function	8	Atp1a1;Atp1b1;AABR07044711	3	460	18	18561	0.00935431
GO:0060384	innervation	biological_process	4	Sulf1;Isl1;Slitrk6	3	460	18	18561	0.00935431
GO:0005782	peroxisomal matrix	cellular_component	8	Scp2;Prdx1;Prdx5	3	460	18	18561	0.00935431
GO:0048661	positive regulation of smooth muscle cell proliferation	biological_process	8	Id2;Igf1;Sulf1;Camk2d;Bmp4;Nampt	6	460	73	18561	0.00942907
GO:0090263	positive regulation of canonical Wnt signaling pathway	biological_process	10	Rspo2;Wnk1;Wnt7a;Fgf9;Sfrp1;Fgf10	6	460	73	18561	0.00942907
GO:0051591	response to cAMP	biological_process	8	Srebf1;Cited1;Bsg;Pebp1;Sparc;Cdo1	6	460	73	18561	0.00942907
GO:0071773	cellular response to BMP stimulus	biological_process	8	Spint1;Gata3;Bmp4;Spint2	4	460	34	18561	0.00959035
GO:2001238	positive regulation of extrinsic apoptotic signaling pathway	biological_process	10	G0s2;Tnfrsf12a;Sfrp1;Pdia3	4	460	34	18561	0.00959035
GO:0030424	axon	cellular_component	6	Uchl1;Psen2;Igsf9;Nrp2;Irx3;Calb1;Syt1;Cdh1;Lrp2;Nrtn;Tgfb2;Cobl;Myh14;Canx;App;Cadm1;Cryab	17	460	364	18561	0.00968325
GO:0016020	membrane	cellular_component	3	Pgk1;Uchl1;Cd9;Galnt2;Cd24;Hspa5;Sipa1l1;Tmem98;Psen2;Egfl6;Atp1a1;Galnt7;Itm2b;Aplp1;Pigk;Srebf1;Derl1;Stard10;Pgrmc1;Cep41;Atp6v1d;Dynll2;Wnk1;Hm13;Cmtm7;Hpn;Rab11fip1;Sft2d2;Cdh2;Atp2b2;Erp29;Fermt2;Scp2;Gas2;Atp1b1;Crb3;P2rx2;Cldn9;Pdgfa;Prdx6;Pigt;Tmod1;Aif1l;Gdpd1;Serinc2;Anxa2;Hsp90b1;Mgat4b;Bsg;Cystm1;Suco;Daam1;Lman1;Lrp2;Atp6v0c;Rnd2;Dnajb11;Pdgfc;Kremen1;Gaa;Plekhb1;Ergic3;Hpcal1;Calr;…	88	460	2799	18561	0.00987298
GO:0005254	chloride channel activity	molecular_function	8	Ano1;Cldn4;Slc26a7;Clcnka;Clic6	5	460	53	18561	0.00988665
GO:0005544	calcium-dependent phospholipid binding	molecular_function	6	Anxa2;Anxa1;Syt1;Anxa4;Anxa5	5	460	53	18561	0.00988665
GO:0030018	Z disc	cellular_component	5	Psen2;Trim63;Krt8;Fbxo32;Nebl;S100a1;Anxa5;Cryab	8	460	121	18561	0.0105566
GO:0021762	substantia nigra development	biological_process	6	Hspa5;Ndrg2;S100a1;Padi2	4	460	35	18561	0.0106204
GO:0019216	regulation of lipid metabolic process	biological_process	7	Id2;Psap;Thrb;Lsr	4	460	35	18561	0.0106204
GO:0014704	intercalated disc	cellular_component	6	Atp1a1;Cdh2;Atp1b1;Anxa5;Camk2d	5	460	54	18561	0.0106794
GO:0048146	positive regulation of fibroblast proliferation	biological_process	8	Mif;Pdgfa;Anxa2;Pdgfc;Igf1;Fgf10	6	460	75	18561	0.0107048
GO:0008037	cell recognition	biological_process	4	Nectin2;Smagp;Cadm1	3	460	19	18561	0.0109069
GO:0050768	negative regulation of neurogenesis	biological_process	9	Cd24;Wnt7a;Wnt7b	3	460	19	18561	0.0109069
GO:0044291	cell-cell contact zone	cellular_component	5	Pkp4;Nectin2;Fgfrl1	3	460	19	18561	0.0109069
GO:0048546	digestive tract morphogenesis	biological_process	6	Sox10;Agr2;Sfrp1	3	460	19	18561	0.0109069
GO:0071285	cellular response to lithium ion	biological_process	8	Id2;Cdh1;Calr	3	460	19	18561	0.0109069
GO:0045778	positive regulation of ossification	biological_process	7	Tgfb2;Thrb;Bmp4	3	460	19	18561	0.0109069
GO:0030506	ankyrin binding	molecular_function	6	Atp1a1;Nrcam;Cdh1	3	460	19	18561	0.0109069
GO:0005543	phospholipid binding	molecular_function	5	Apoa4;Pla2g7;Psap;Anxa1;Syt1;Jag1;Pacsin3	7	460	98	18561	0.0109778
GO:1990830	cellular response to leukemia inhibitory factor	biological_process	8	Ildr1;Nrp2;Padi2;Enah;Trim2;Bspry;Spp1;Slc25a5	8	460	122	18561	0.011061
GO:0031100	animal organ regeneration	biological_process	6	Ddr1;Ptpru;Lrp2;AABR07044711;Jag1;Gstp1	6	460	76	18561	0.0113865
GO:0032781	positive regulation of ATPase activity	biological_process	8	Atp1b1;Dnajb11;Atp1b2;Fgf10	4	460	36	18561	0.0117192
GO:0010634	positive regulation of epithelial cell migration	biological_process	9	Itga3;Tgfb2;Fgf10;Rab25	4	460	36	18561	0.0117192
GO:0070542	response to fatty acid	biological_process	6	Srebf1;Alad;Ucp2;Ccn2	4	460	36	18561	0.0117192
GO:0050808	synapse organization	biological_process	5	Wnt7a;Atp2b2;Wnt7b;App	4	460	36	18561	0.0117192
GO:0030177	positive regulation of Wnt signaling pathway	biological_process	9	Atp6v0c;Sfrp1;Sulf1;Fgf10	4	460	36	18561	0.0117192
GO:0019897	extrinsic component of plasma membrane	cellular_component	5	Anxa2;St14;Eno1;Prss8	4	460	36	18561	0.0117192
GO:2000483	negative regulation of interleukin-8 secretion	biological_process	9	Anxa1;Anxa4	2	460	7	18561	0.0118505
GO:0048864	stem cell development	biological_process	6	Wnt7a;Wnt7b	2	460	7	18561	0.0118505
GO:0061626	pharyngeal arch artery morphogenesis	biological_process	8	Tgfb2;Bmp4	2	460	7	18561	0.0118505
GO:0032808	lacrimal gland development	biological_process	7	Sox10;Fgf10	2	460	7	18561	0.0118505
GO:1904017	cellular response to Thyroglobulin triiodothyronine	biological_process	6	Igfbp3;Igf1	2	460	7	18561	0.0118505
GO:0060363	cranial suture morphogenesis	biological_process	6	Igf1;Bmp4	2	460	7	18561	0.0118505
GO:0033180	proton-transporting V-type ATPase, V1 domain	cellular_component	6	Atp6ap1;Atp6v1a	2	460	7	18561	0.0118505
GO:0042421	norepinephrine biosynthetic process	biological_process	10	Moxd1;Gata3	2	460	7	18561	0.0118505
GO:0060687	regulation of branching involved in prostate gland morphogenesis	biological_process	8	Sfrp1;Bmp4	2	460	7	18561	0.0118505
GO:0048387	negative regulation of retinoic acid receptor signaling pathway	biological_process	9	Cyp26b1;Calr	2	460	7	18561	0.0118505
GO:0060510	Type II pneumocyte differentiation	biological_process	9	Igf1;Fgf10	2	460	7	18561	0.0118505
GO:0019870	potassium channel inhibitor activity	molecular_function	7	Wnk1;Nedd4l	2	460	7	18561	0.0118505
GO:0097211	cellular response to gonadotropin-releasing hormone	biological_process	8	Crhbp;Anxa5	2	460	7	18561	0.0118505
GO:0005796	Golgi lumen	cellular_component	7	Sdf4;Lrpap1	2	460	7	18561	0.0118505
GO:1903169	regulation of calcium ion transmembrane transport	biological_process	10	Tspan13;Atp1b1	2	460	7	18561	0.0118505
GO:0071284	cellular response to lead ion	biological_process	8	Alad;Anxa5	2	460	7	18561	0.0118505
GO:0060426	lung vasculature development	biological_process	7	Id1;Igf1	2	460	7	18561	0.0118505
GO:0010766	negative regulation of sodium ion transport	biological_process	10	Wnk1;Nedd4l	2	460	7	18561	0.0118505
GO:0071599	otic vesicle development	biological_process	7	Six1;Gata3	2	460	7	18561	0.0118505
GO:0061436	establishment of skin barrier	biological_process	10	Cldn4;Cyp26b1;Kdf1	3	460	20	18561	0.0125994
GO:0022409	positive regulation of cell-cell adhesion	biological_process	7	Cd24;Sox2;Cdh1	3	460	20	18561	0.0125994
GO:0000302	response to reactive oxygen species	biological_process	6	Prdx1;Prdx6;Gstp1	3	460	20	18561	0.0125994
GO:0010765	positive regulation of sodium ion transport	biological_process	10	Nedd4l;Sgk1;Prss8	3	460	20	18561	0.0125994
GO:0007156	homophilic cell adhesion via plasma membrane adhesion molecules	biological_process	7	Igsf9;Nectin2;Cdh2;Smagp;Cdh1;Ptprf;Clstn1;Cadm1	8	460	125	18561	0.0126809
GO:0009611	response to wounding	biological_process	5	Mdk;Sox2;Pdgfa;Pebp1;Tgfb2;Clu	6	460	78	18561	0.0128408
GO:0001654	eye development	biological_process	7	Sox2;Fgf9;Tgfb2;Bmp4	4	460	37	18561	0.0128884
GO:0001085	RNA polymerase II transcription factor binding	molecular_function	6	Id4;Gata2;Id2;Id1;Gata3	5	460	57	18561	0.0133159
GO:0060395	SMAD protein signal transduction	biological_process	5	Cited1;Hipk2;Inhba;Tgfb2;Bmp4	5	460	57	18561	0.0133159
GO:0030246	carbohydrate binding	molecular_function	4	Galnt2;Cd24;Gbe1;Galnt7;Fuca1;Fbxo2;Gaa;Calr;Eva1c;Canx	10	460	178	18561	0.0134968
GO:0043410	positive regulation of MAPK cascade	biological_process	11	Igfbp3;Ddr1;Sox2;Cdh2;Pdgfa;Psap;Fgf9;Igf1;Fgf10	9	460	152	18561	0.0136129
GO:0005884	actin filament	cellular_component	7	Pls1;Tmod1;Aif1l;Twf1;Anxa1;Cobl	6	460	79	18561	0.0136147
GO:0016055	Wnt signaling pathway	biological_process	7	Rspo2;Wnt7a;Cpz;Fermt2;Wnt7b;Ndrg2;Kremen1;Sfrp1	8	460	127	18561	0.0138534
GO:0015991	ATP hydrolysis coupled proton transport	biological_process	11	Atp6ap1;Atp1a1;Atp6v1a;Atp6v0c	4	460	38	18561	0.0141295
GO:0042813	Wnt-activated receptor activity	molecular_function	6	Tspan12;Sfrp1;Fzd6	3	460	21	18561	0.0144337
GO:0033197	response to vitamin E	biological_process	7	Alad;Mif;Arg2	3	460	21	18561	0.0144337
GO:0046961	proton-transporting ATPase activity, rotational mechanism	molecular_function	10	Atp6ap1;Atp6v1a;Atp6v0c	3	460	21	18561	0.0144337
GO:0002028	regulation of sodium ion transport	biological_process	9	Atp1a1;Wnk1;Camk2d	3	460	21	18561	0.0144337
GO:0010842	retina layer formation	biological_process	5	Tspan12;Hipk2;Calb1	3	460	21	18561	0.0144337
GO:0005912	adherens junction	cellular_component	5	LOC103690070;Cdh2;Cdh1;Jag1;Mtss1	5	460	59	18561	0.0152982
GO:0071549	cellular response to dexamethasone stimulus	biological_process	7	Trim63;Fbxo32;Arg2;Igf1;Bmp4	5	460	59	18561	0.0152982
GO:0007017	microtubule-based process	biological_process	4	Dynll2;Tubb4a;Tuba1a;Tubb2b	4	460	39	18561	0.0154438
GO:0090091	positive regulation of extracellular matrix disassembly	biological_process	9	Meltf;Tgfb2	2	460	8	18561	0.0155434
GO:0003254	regulation of membrane depolarization	biological_process	6	Nedd4l;Camk2d	2	460	8	18561	0.0155434
GO:0002162	dystroglycan binding	molecular_function	5	Agr2;Agr3	2	460	8	18561	0.0155434
GO:0045542	positive regulation of cholesterol biosynthetic process	biological_process	11	Srebf1;Scp2	2	460	8	18561	0.0155434
GO:1901018	positive regulation of potassium ion transmembrane transporter activity	biological_process	8	Atp1b1;Atp1b2	2	460	8	18561	0.0155434
GO:1900121	negative regulation of receptor binding	biological_process	8	Ptprf;Rgma	2	460	8	18561	0.0155434
GO:0045602	negative regulation of endothelial cell differentiation	biological_process	9	Id1;Jag1	2	460	8	18561	0.0155434
GO:0050803	regulation of synapse structure or activity	biological_process	5	Ptprf;App	2	460	8	18561	0.0155434
GO:0060449	bud elongation involved in lung branching	biological_process	8	Fgf10;Bmp4	2	460	8	18561	0.0155434
GO:0031995	insulin-like growth factor II binding	molecular_function	7	Igfbp3;Igfbp5	2	460	8	18561	0.0155434
GO:0048500	signal recognition particle	cellular_component	6	Derl1;Srp14	2	460	8	18561	0.0155434
GO:0006108	malate metabolic process	biological_process	9	Me3;Mdh1	2	460	8	18561	0.0155434
GO:0043589	skin morphogenesis	biological_process	6	Psen2;Wnt7a	2	460	8	18561	0.0155434
GO:0045606	positive regulation of epidermal cell differentiation	biological_process	9	Kdf1;Bmp4	2	460	8	18561	0.0155434
GO:0036295	cellular response to increased oxygen levels	biological_process	7	Atp6ap1;Atp6v1a	2	460	8	18561	0.0155434
GO:0003179	heart valve morphogenesis	biological_process	5	Fgfrl1;Tgfb2	2	460	8	18561	0.0155434
GO:0051639	actin filament network formation	biological_process	7	Pls1;Cobl	2	460	8	18561	0.0155434
GO:1901029	negative regulation of mitochondrial outer membrane permeabilization involved in apoptotic signaling pathway	biological_process	10	LOC103693210;Slc25a5	2	460	8	18561	0.0155434
GO:0043567	regulation of insulin-like growth factor receptor signaling pathway	biological_process	8	Igfbp3;Igfbp5	2	460	8	18561	0.0155434
GO:0072015	glomerular visceral epithelial cell development	biological_process	8	Jag1;Bmp4	2	460	8	18561	0.0155434
GO:0051082	unfolded protein binding	molecular_function	5	Hspa5;Hsp90b1;Dnajb11;Calr;Scg5;Canx;Cryab	7	460	105	18561	0.0156101
GO:0010613	positive regulation of cardiac muscle hypertrophy	biological_process	10	Twf1;Igf1;Camk2d	3	460	22	18561	0.016411
GO:0060416	response to growth hormone	biological_process	7	Igfbp3;Igfbp5;Igf1	3	460	22	18561	0.016411
GO:0090398	cellular senescence	biological_process	6	Id2;Calr;RGD1305645	3	460	22	18561	0.016411
GO:0071542	dopaminergic neuron differentiation	biological_process	7	Rspo2;Sfrp1;Manf	3	460	22	18561	0.016411
GO:0045648	positive regulation of erythrocyte differentiation	biological_process	9	Gata2;Id2;Inhba	3	460	22	18561	0.016411
GO:0051233	spindle midzone	cellular_component	6	Unc119;Pkp4;App	3	460	22	18561	0.016411
GO:0004869	cysteine-type endopeptidase inhibitor activity	molecular_function	8	Wfdc2;Spock1;Cst6	3	460	22	18561	0.016411
GO:0031175	neuron projection development	biological_process	7	Cd24;Bicdl1;Wnt7b;Efhd1;Cdh1;Nrtn;App;Manf;Rgma	9	460	157	18561	0.0165029
GO:0008543	fibroblast growth factor receptor signaling pathway	biological_process	8	Ccn2;Fgf9;Fgfrl1;Fgf10	4	460	40	18561	0.0168326
GO:0001658	branching involved in ureteric bud morphogenesis	biological_process	7	Cited1;Six1;Lama5;Bmp4	4	460	40	18561	0.0168326
GO:0006644	phospholipid metabolic process	biological_process	7	Pla2g12a;Gdpd1;Oc90;Plpp2	4	460	40	18561	0.0168326
GO:0007229	integrin-mediated signaling pathway	biological_process	6	Itga8;Fermt2;Itga3;Lama5;Ccn2;Itgb6	6	460	83	18561	0.0170362
GO:0042127	regulation of cell proliferation	biological_process	6	Wnt7a;Bricd5;Mif;Lama5;S100a11;Anxa1;Sparc;Meltf;Sgk1;Jag1;Igf1;Tgfb2	12	460	241	18561	0.0174361
GO:0009749	response to glucose	biological_process	9	Nucb2;Srebf1;Ucp2;Ccn2;Arg2;Igf1	6	460	84	18561	0.0179761
GO:1902476	chloride transmembrane transport	biological_process	10	Slc12a2;Ano1;Cldn4;Slc26a7;Clcnka;Clic6	6	460	84	18561	0.0179761
GO:0060548	negative regulation of cell death	biological_process	7	Agr2;Agr3;Ccn2;Lrpap1;Clu;Bmp4	6	460	84	18561	0.0179761
GO:0000413	protein peptidyl-prolyl isomerization	biological_process	11	Ppif;Fkbp9;Ppil1;Fkbp4	4	460	41	18561	0.018297
GO:0005520	insulin-like growth factor binding	molecular_function	6	Igfbp3;Igfbp5;Ccn2	3	460	23	18561	0.0185324
GO:0010975	regulation of neuron projection development	biological_process	10	Sfrp1;Ptprf;Gata3	3	460	23	18561	0.0185324
GO:0008016	regulation of heart contraction	biological_process	8	S100a1;Thrb;Camk2d	3	460	23	18561	0.0185324
GO:0090201	negative regulation of release of cytochrome c from mitochondria	biological_process	10	Ppif;Igf1;Higd1a	3	460	23	18561	0.0185324
GO:0005246	calcium channel regulator activity	molecular_function	6	Tspan13;Sgk1;Stim2	3	460	23	18561	0.0185324
GO:0003382	epithelial cell morphogenesis	biological_process	8	Cdh1;Cldn3;Rab25	3	460	23	18561	0.0185324
GO:0032869	cellular response to insulin stimulus	biological_process	8	Srebf1;Grb14;Ucp2;AABR07044711;Sgk1;Gstp1;Igf1	7	460	109	18561	0.0188059
GO:0031102	neuron projection regeneration	biological_process	6	Apoa4;Ptprf	2	460	9	18561	0.0196597
GO:0000138	Golgi trans cisterna	cellular_component	8	Tmem59;Hid1	2	460	9	18561	0.0196597
GO:0051451	myoblast migration	biological_process	8	Six1;Thbs4	2	460	9	18561	0.0196597
GO:1902004	positive regulation of amyloid-beta formation	biological_process	9	Clu;App	2	460	9	18561	0.0196597
GO:0033619	membrane protein proteolysis	biological_process	8	Tmprss6;Hm13	2	460	9	18561	0.0196597
GO:0004185	serine-type carboxypeptidase activity	molecular_function	9	Cpz;Ctsa	2	460	9	18561	0.0196597
GO:2000650	negative regulation of sodium ion transmembrane transporter activity	biological_process	8	Nedd4l;Camk2d	2	460	9	18561	0.0196597
GO:0030510	regulation of BMP signaling pathway	biological_process	10	Itga3;Rgma	2	460	9	18561	0.0196597
GO:0048103	somatic stem cell division	biological_process	6	Wnt7a;Tgfb2	2	460	9	18561	0.0196597
GO:0019829	cation-transporting ATPase activity	molecular_function	8	Atp13a5;Atp2b2	2	460	9	18561	0.0196597
GO:0060413	atrial septum morphogenesis	biological_process	6	Tgfb2;Isl1	2	460	9	18561	0.0196597
GO:0060113	inner ear receptor cell differentiation	biological_process	8	Atp2b2;Bmp4	2	460	9	18561	0.0196597
GO:0031432	titin binding	molecular_function	6	Trim63;Camk2d	2	460	9	18561	0.0196597
GO:0060736	prostate gland growth	biological_process	5	Psap;Igf1	2	460	9	18561	0.0196597
GO:0032872	regulation of stress-activated MAPK cascade	biological_process	11	Prdx1;Gstp1	2	460	9	18561	0.0196597
GO:0060740	prostate gland epithelium morphogenesis	biological_process	7	Id4;Igf1	2	460	9	18561	0.0196597
GO:0060509	Type I pneumocyte differentiation	biological_process	8	Igf1;Thrb	2	460	9	18561	0.0196597
GO:0006811	ion transport	biological_process	6	Lcn2;Wnk1;Atp2b2;P2rx2;Atp6v1a;Fxyd3;Atp6v0c	7	460	110	18561	0.0196715
GO:0043406	positive regulation of MAP kinase activity	biological_process	12	Cd24;Mif;Pdgfa;Tpd52l1;Pdgfc	5	460	63	18561	0.0198332
GO:0043531	ADP binding	molecular_function	9	Pgk1;Atp1a1;AABR07044711;Cyb5r3	4	460	42	18561	0.0198381
GO:0002062	chondrocyte differentiation	biological_process	6	Wnt7a;Fgf9;Col11a2;Bmp4	4	460	42	18561	0.0198381
GO:0043197	dendritic spine	cellular_component	7	Sipa1l1;Fbxo2;P2rx2;Calb1;Myo5b;Espn;Canx;App;Cryab	9	460	163	18561	0.0205356
GO:0042060	wound healing	biological_process	6	Wnt7a;Mif;Pdgfa;Sparc;Arhgef19;Tgfb2;Fgf10	7	460	111	18561	0.0205645
GO:0048018	receptor ligand activity	molecular_function	6	Wnt7a;Wnt7b;Jag1	3	460	24	18561	0.0207986
GO:0071157	negative regulation of cell cycle arrest	biological_process	9	Mif;Calr;Fgf10	3	460	24	18561	0.0207986
GO:0070830	bicellular tight junction assembly	biological_process	9	Cdh1;Ocln;Cldn3	3	460	24	18561	0.0207986
GO:0007517	muscle organ development	biological_process	6	Lama5;Kremen1;Cd164;Cryab	4	460	43	18561	0.0214569
GO:0001974	blood vessel remodeling	biological_process	5	Jag1;Igf1;Tgfb2;Fgf10	4	460	43	18561	0.0214569
GO:2001237	negative regulation of extrinsic apoptotic signaling pathway	biological_process	10	Gstp1;Igf1;Bmp4;Prdx2	4	460	43	18561	0.0214569
GO:0006879	cellular iron ion homeostasis	biological_process	12	Atp6ap1;Tmprss6;Atp6v1a;Meltf	4	460	43	18561	0.0214569
GO:0051017	actin filament bundle assembly	biological_process	6	Pls1;Espn;Rnd2;Ush1c	4	460	43	18561	0.0214569
GO:0003755	peptidyl-prolyl cis-trans isomerase activity	molecular_function	6	Ppif;Fkbp9;Ppil1;Fkbp4	4	460	43	18561	0.0214569
GO:0002020	protease binding	molecular_function	6	Lcn2;Derl1;Mif;Itga3;Anxa2;Serpinb6a;Cst6	7	460	112	18561	0.0214854
GO:0051216	cartilage development	biological_process	6	Wnt7a;Sulf1;Col11a2;Cnmd;Bmp4	5	460	65	18561	0.0223985
GO:0097060	synaptic membrane	cellular_component	4	Cpz;Itga3;Eno1;Cryab	4	460	44	18561	0.0231542
GO:0008236	serine-type peptidase activity	molecular_function	6	Hpn;Tmprss9;St14;Prss8	4	460	44	18561	0.0231542
GO:0045596	negative regulation of cell differentiation	biological_process	7	Sox2;Fst;Jag1;Fgf10	4	460	44	18561	0.0231542
GO:0045893	positive regulation of transcription, DNA-templated	biological_process	9	Prdm16;Sox10;Srebf1;Mdk;Sox2;Wnt7a;Cited1;Hipk2;Six1;Patz1;Id2;Inhba;Fgf9;Cdh1;Sfrp1;Igf1;Gata3;Fgf10;Bmp4;Irf6;Spp1;Tox3	22	460	560	18561	0.023172
GO:0050482	arachidonic acid secretion	biological_process	9	Pla2g12a;Anxa1;Oc90	3	460	25	18561	0.0232099
GO:0048488	synaptic vesicle endocytosis	biological_process	9	Cd24;Syt1;Canx	3	460	25	18561	0.0232099
GO:0042562	hormone binding	molecular_function	4	Ttr;Lrp2;Calr	3	460	25	18561	0.0232099
GO:0009725	response to hormone	biological_process	5	Alad;Mdk;Mif;Msi1;Anxa1;Arg2	6	460	89	18561	0.02321
GO:0032880	regulation of protein localization	biological_process	6	Cdh2;Six1;Myo5b;Cdh1;Sgk1	5	460	66	18561	0.023758
GO:0005902	microvillus	cellular_component	7	Stard10;Pdgfa;Atp6v1a;Espn;Ush1c	5	460	66	18561	0.023758
GO:0043586	tongue development	biological_process	7	Prdm16;Sox2	2	460	10	18561	0.0241762
GO:0060670	branching involved in labyrinthine layer morphogenesis	biological_process	5	Spint1;Llgl2	2	460	10	18561	0.0241762
GO:0005785	signal recognition particle receptor complex	cellular_component	7	Derl1;Meltf	2	460	10	18561	0.0241762
GO:0003214	cardiac left ventricle morphogenesis	biological_process	7	Fgf9;Tgfb2	2	460	10	18561	0.0241762
GO:0048608	reproductive structure development	biological_process	5	Wnt7a;Fkbp4	2	460	10	18561	0.0241762
GO:0006596	polyamine biosynthetic process	biological_process	10	Sms;Odc1	2	460	10	18561	0.0241762
GO:0048019	receptor antagonist activity	molecular_function	6	Dkk3;Lrpap1	2	460	10	18561	0.0241762
GO:0060484	lung-associated mesenchyme development	biological_process	7	Wnt7b;Fgf9	2	460	10	18561	0.0241762
GO:0039706	co-receptor binding	molecular_function	5	Dkk3;Bmp4	2	460	10	18561	0.0241762
GO:0043951	negative regulation of cAMP-mediated signaling	biological_process	10	Nucb2;Cdc34	2	460	10	18561	0.0241762
GO:0045167	asymmetric protein localization involved in cell fate determination	biological_process	6	Wnt7a	1	460	1	18561	0.0247831
GO:0060482	lobar bronchus development	biological_process	8	Wnt7b	1	460	1	18561	0.0247831
GO:2000007	negative regulation of metanephric comma-shaped body morphogenesis	biological_process	10	Bmp4	1	460	1	18561	0.0247831
GO:0072070	loop of Henle development	biological_process	8	Jag1	1	460	1	18561	0.0247831
GO:0003992	N2-acetyl-L-ornithine:2-oxoglutarate 5-aminotransferase activity	molecular_function	7	Oat	1	460	1	18561	0.0247831
GO:1905574	ganglioside GM2 binding	molecular_function	7	Psap	1	460	1	18561	0.0247831
GO:0072124	regulation of glomerular mesangial cell proliferation	biological_process	9	Pdgfa	1	460	1	18561	0.0247831
GO:0003277	apoptotic process involved in endocardial cushion morphogenesis	biological_process	10	Bmp4	1	460	1	18561	0.0247831
GO:0043181	vacuolar sequestering	biological_process	5	Gaa	1	460	1	18561	0.0247831
GO:0060661	submandibular salivary gland formation	biological_process	5	Fgf10	1	460	1	18561	0.0247831
GO:0008893	guanosine-3',5'-bis(diphosphate) 3'-diphosphatase activity	molecular_function	8	Hddc3	1	460	1	18561	0.0247831
GO:2000683	regulation of cellular response to X-ray	biological_process	6	Gata3	1	460	1	18561	0.0247831
GO:1905403	negative regulation of activated CD8-positive, alpha-beta T cell apoptotic process	biological_process	13	Arg2	1	460	1	18561	0.0247831
GO:1990504	dense core granule exocytosis	biological_process	10	Cadps2	1	460	1	18561	0.0247831
GO:0036494	positive regulation of translation initiation in response to endoplasmic reticulum stress	biological_process	13	Dnajc3	1	460	1	18561	0.0247831
GO:0061085	regulation of histone H3-K27 methylation	biological_process	11	Gata3	1	460	1	18561	0.0247831
GO:1904960	positive regulation of cytochrome-c oxidase activity	biological_process	8	Cox17	1	460	1	18561	0.0247831
GO:0046814	coreceptor-mediated virion attachment to host cell	biological_process	7	Nectin2	1	460	1	18561	0.0247831
GO:0035854	eosinophil fate commitment	biological_process	6	Gata2	1	460	1	18561	0.0247831
GO:0071104	response to interleukin-9	biological_process	7	Cited1	1	460	1	18561	0.0247831
GO:1904274	tricellular tight junction assembly	biological_process	9	Lsr	1	460	1	18561	0.0247831
GO:0060503	bud dilation involved in lung branching	biological_process	7	Bmp4	1	460	1	18561	0.0247831
GO:0032600	chemokine receptor transport out of membrane raft	biological_process	13	Cd24	1	460	1	18561	0.0247831
GO:0047939	L-glucuronate reductase activity	molecular_function	7	Akr1a1	1	460	1	18561	0.0247831
GO:0018741	alkyl sulfatase activity	molecular_function	7	Sulf1	1	460	1	18561	0.0247831
GO:0044220	host cell perinuclear region of cytoplasm	cellular_component	7	Lman1	1	460	1	18561	0.0247831
GO:1902998	positive regulation of neurofibrillary tangle assembly	biological_process	8	Clu	1	460	1	18561	0.0247831
GO:0007500	mesodermal cell fate determination	biological_process	6	Bmp4	1	460	1	18561	0.0247831
GO:0033676	double-stranded DNA-dependent ATPase activity	molecular_function	12	Anxa1	1	460	1	18561	0.0247831
GO:0019544	arginine catabolic process to glutamate	biological_process	13	Oat	1	460	1	18561	0.0247831
GO:0015988	energy coupled proton transmembrane transport, against electrochemical gradient	biological_process	10	Atp1a1	1	460	1	18561	0.0247831
GO:0033814	propanoyl-CoA C-acyltransferase activity	molecular_function	8	Scp2	1	460	1	18561	0.0247831
GO:0036022	limb joint morphogenesis	biological_process	5	Sulf1	1	460	1	18561	0.0247831
GO:0051799	negative regulation of hair follicle development	biological_process	8	Inhba	1	460	1	18561	0.0247831
GO:2000977	regulation of forebrain neuron differentiation	biological_process	10	Gata2	1	460	1	18561	0.0247831
GO:0019452	L-cysteine catabolic process to taurine	biological_process	13	Cdo1	1	460	1	18561	0.0247831
GO:0015928	fucosidase activity	molecular_function	7	Fuca1	1	460	1	18561	0.0247831
GO:0042103	positive regulation of T cell homeostatic proliferation	biological_process	12	Cd24	1	460	1	18561	0.0247831
GO:0002536	respiratory burst involved in inflammatory response	biological_process	5	Prdx2	1	460	1	18561	0.0247831
GO:0043947	positive regulation by host of symbiont catalytic activity	biological_process	8	Sugt1	1	460	1	18561	0.0247831
GO:0060879	semicircular canal fusion	biological_process	7	Fgf10	1	460	1	18561	0.0247831
GO:0048685	negative regulation of collateral sprouting of intact axon in response to injury	biological_process	9	Spp1	1	460	1	18561	0.0247831
GO:0060872	semicircular canal development	biological_process	6	Gata2	1	460	1	18561	0.0247831
GO:0099534	calcium ion binding involved in regulation of presynaptic cytosolic calcium ion concentration	molecular_function	9	Calb1	1	460	1	18561	0.0247831
GO:0032913	negative regulation of transforming growth factor beta3 production	biological_process	9	Cd24	1	460	1	18561	0.0247831
GO:0047280	nicotinamide phosphoribosyltransferase activity	molecular_function	7	Nampt	1	460	1	18561	0.0247831
GO:0072060	outer medullary collecting duct development	biological_process	7	Wnt7b	1	460	1	18561	0.0247831
GO:0098746	fast, calcium ion-dependent exocytosis of neurotransmitter	biological_process	11	Syt1	1	460	1	18561	0.0247831
GO:0090361	regulation of platelet-derived growth factor production	biological_process	7	Ndrg2	1	460	1	18561	0.0247831
GO:0103046	alanylglutamate dipeptidase activity	molecular_function	9	Cndp2	1	460	1	18561	0.0247831
GO:0035910	ascending aorta morphogenesis	biological_process	5	Tgfb2	1	460	1	18561	0.0247831
GO:0003029	detection of hypoxic conditions in blood by carotid body chemoreceptor signaling	biological_process	7	P2rx2	1	460	1	18561	0.0247831
GO:0072097	negative regulation of branch elongation involved in ureteric bud branching by BMP signaling pathway	biological_process	11	Bmp4	1	460	1	18561	0.0247831
GO:1901624	negative regulation of lymphocyte chemotaxis	biological_process	9	Padi2	1	460	1	18561	0.0247831
GO:1905575	ganglioside GM3 binding	molecular_function	8	Psap	1	460	1	18561	0.0247831
GO:0060592	mammary gland formation	biological_process	5	Bmp4	1	460	1	18561	0.0247831
GO:0070669	response to interleukin-2	biological_process	7	Cited1	1	460	1	18561	0.0247831
GO:1901373	lipid hydroperoxide transport	biological_process	7	Scp2	1	460	1	18561	0.0247831
GO:0010121	arginine catabolic process to proline via ornithine	biological_process	14	Oat	1	460	1	18561	0.0247831
GO:0006463	steroid hormone receptor complex assembly	biological_process	8	Fkbp4	1	460	1	18561	0.0247831
GO:0051460	negative regulation of corticotropin secretion	biological_process	7	Crhbp	1	460	1	18561	0.0247831
GO:2000734	negative regulation of glial cell-derived neurotrophic factor receptor signaling pathway involved in ureteric bud formation	biological_process	9	Gata3	1	460	1	18561	0.0247831
GO:0045299	otolith mineralization	biological_process	7	Atp2b2	1	460	1	18561	0.0247831
GO:2000844	negative regulation of testosterone secretion	biological_process	9	Igfbp3	1	460	1	18561	0.0247831
GO:0050677	positive regulation of urothelial cell proliferation	biological_process	9	Fgf10	1	460	1	18561	0.0247831
GO:0035659	Wnt signaling pathway involved in wound healing, spreading of epidermal cells	biological_process	8	Wnt7a	1	460	1	18561	0.0247831
GO:0032990	cell part morphogenesis	biological_process	6	Nectin2	1	460	1	18561	0.0247831
GO:0006982	response to lipid hydroperoxide	biological_process	6	Apoa4	1	460	1	18561	0.0247831
GO:1904148	cellular response to nonylphenol	biological_process	6	Pdia3	1	460	1	18561	0.0247831
GO:0030421	defecation	biological_process	6	Mdk	1	460	1	18561	0.0247831
GO:0102340	3-oxo-behenoyl-CoA reductase activity	molecular_function	7	Hsd17b12	1	460	1	18561	0.0247831
GO:0065005	protein-lipid complex assembly	biological_process	7	Apoa4	1	460	1	18561	0.0247831
GO:0031751	D4 dopamine receptor binding	molecular_function	8	Clic6	1	460	1	18561	0.0247831
GO:1902721	negative regulation of prolactin secretion	biological_process	11	Anxa5	1	460	1	18561	0.0247831
GO:1901565	organonitrogen compound catabolic process	biological_process	6	Rida	1	460	1	18561	0.0247831
GO:1990401	embryonic lung development	biological_process	7	Pdgfa	1	460	1	18561	0.0247831
GO:0090246	convergent extension involved in somitogenesis	biological_process	7	Sfrp1	1	460	1	18561	0.0247831
GO:1902847	regulation of neuronal signal transduction	biological_process	8	Clu	1	460	1	18561	0.0247831
GO:0008218	bioluminescence	biological_process	5	Chmp4c	1	460	1	18561	0.0247831
GO:0060283	negative regulation of oocyte development	biological_process	8	Igf1	1	460	1	18561	0.0247831
GO:0019626	short-chain fatty acid catabolic process	biological_process	11	Ces1d	1	460	1	18561	0.0247831
GO:0043167	ion binding	molecular_function	4	Rida	1	460	1	18561	0.0247831
GO:1901725	regulation of histone deacetylase activity	biological_process	11	Camk2d	1	460	1	18561	0.0247831
GO:0097205	renal filtration	biological_process	6	Itga3	1	460	1	18561	0.0247831
GO:0031109	microtubule polymerization or depolymerization	biological_process	8	Cryab	1	460	1	18561	0.0247831
GO:0016892	endoribonuclease activity, producing 3'-phosphomonoesters	molecular_function	9	Rida	1	460	1	18561	0.0247831
GO:0036164	cell-abiotic substrate adhesion	biological_process	6	Id1	1	460	1	18561	0.0247831
GO:0050867	positive regulation of cell activation	biological_process	7	Ccn2	1	460	1	18561	0.0247831
GO:0048392	intermediate mesodermal cell differentiation	biological_process	7	Bmp4	1	460	1	18561	0.0247831
GO:0102339	3-oxo-arachidoyl-CoA reductase activity	molecular_function	7	Hsd17b12	1	460	1	18561	0.0247831
GO:0004655	porphobilinogen synthase activity	molecular_function	7	Alad	1	460	1	18561	0.0247831
GO:2000080	negative regulation of canonical Wnt signaling pathway involved in controlling type B pancreatic cell proliferation	biological_process	8	Sfrp1	1	460	1	18561	0.0247831
GO:1901342	regulation of vasculature development	biological_process	7	Id1	1	460	1	18561	0.0247831
GO:0042637	catagen	biological_process	5	Tgfb2	1	460	1	18561	0.0247831
GO:0042840	D-glucuronate catabolic process	biological_process	10	Akr1a1	1	460	1	18561	0.0247831
GO:0031268	pseudopodium organization	biological_process	7	Rab25	1	460	1	18561	0.0247831
GO:0031001	response to brefeldin A	biological_process	7	Hid1	1	460	1	18561	0.0247831
GO:0099059	integral component of presynaptic active zone membrane	cellular_component	7	Cdh2	1	460	1	18561	0.0247831
GO:0050674	urothelial cell proliferation	biological_process	5	Fgf10	1	460	1	18561	0.0247831
GO:1904205	negative regulation of skeletal muscle hypertrophy	biological_process	10	Igfbp5	1	460	1	18561	0.0247831
GO:0035730	S-nitrosoglutathione binding	molecular_function	5	Gstp1	1	460	1	18561	0.0247831
GO:0060785	regulation of apoptosis involved in tissue homeostasis	biological_process	9	Prdx5	1	460	1	18561	0.0247831
GO:0032597	B cell receptor transport into membrane raft	biological_process	13	Cd24	1	460	1	18561	0.0247831
GO:1905577	ganglioside GP1c binding	molecular_function	7	Psap	1	460	1	18561	0.0247831
GO:1901964	positive regulation of cell proliferation involved in outflow tract morphogenesis	biological_process	9	Bmp4	1	460	1	18561	0.0247831
GO:0034440	lipid oxidation	biological_process	8	Pla2g7	1	460	1	18561	0.0247831
GO:0010849	regulation of proton-transporting ATPase activity, rotational mechanism	biological_process	11	Ppif	1	460	1	18561	0.0247831
GO:0050632	propionyl-CoA C2-trimethyltridecanoyltransferase activity	molecular_function	7	Scp2	1	460	1	18561	0.0247831
GO:0071893	BMP signaling pathway involved in nephric duct formation	biological_process	11	Bmp4	1	460	1	18561	0.0247831
GO:0031947	negative regulation of glucocorticoid biosynthetic process	biological_process	9	Atp1a1	1	460	1	18561	0.0247831
GO:1905892	negative regulation of cellular response to thapsigargin	biological_process	7	Clu	1	460	1	18561	0.0247831
GO:1901185	negative regulation of ERBB signaling pathway	biological_process	9	Lgmn	1	460	1	18561	0.0247831
GO:1903701	substantia propria of cornea development	biological_process	5	Tgfb2	1	460	1	18561	0.0247831
GO:0034441	plasma lipoprotein particle oxidation	biological_process	9	Pla2g7	1	460	1	18561	0.0247831
GO:0003844	1,4-alpha-glucan branching enzyme activity	molecular_function	7	Gbe1	1	460	1	18561	0.0247831
GO:0002502	peptide antigen assembly with MHC class I protein complex	biological_process	9	Calr	1	460	1	18561	0.0247831
GO:0097501	stress response to metal ion	biological_process	5	Hspa5	1	460	1	18561	0.0247831
GO:0045795	positive regulation of cell volume	biological_process	8	Slc12a2	1	460	1	18561	0.0247831
GO:0061151	BMP signaling pathway involved in renal system segmentation	biological_process	11	Bmp4	1	460	1	18561	0.0247831
GO:0072101	specification of ureteric bud anterior/posterior symmetry by BMP signaling pathway	biological_process	11	Bmp4	1	460	1	18561	0.0247831
GO:0051494	negative regulation of cytoskeleton organization	biological_process	9	Espn	1	460	1	18561	0.0247831
GO:2000137	negative regulation of cell proliferation involved in heart morphogenesis	biological_process	8	Bmp4	1	460	1	18561	0.0247831
GO:0033176	proton-transporting V-type ATPase complex	cellular_component	6	Atp6v1d	1	460	1	18561	0.0247831
GO:1905430	cellular response to glycine	biological_process	9	Myo5b	1	460	1	18561	0.0247831
GO:0072047	proximal/distal pattern formation involved in nephron development	biological_process	7	Irx3	1	460	1	18561	0.0247831
GO:0046900	tetrahydrofolylpolyglutamate metabolic process	biological_process	7	Ggh	1	460	1	18561	0.0247831
GO:0046916	cellular transition metal ion homeostasis	biological_process	11	Atox1	1	460	1	18561	0.0247831
GO:0061155	pulmonary artery endothelial tube morphogenesis	biological_process	9	Bmp4	1	460	1	18561	0.0247831
GO:0071691	cardiac muscle thin filament assembly	biological_process	7	Nebl	1	460	1	18561	0.0247831
GO:0071644	negative regulation of chemokine (C-C motif) ligand 4 production	biological_process	9	Arg2	1	460	1	18561	0.0247831
GO:0034722	gamma-glutamyl-peptidase activity	molecular_function	9	Ggh	1	460	1	18561	0.0247831
GO:0102341	3-oxo-lignoceroyl-CoA reductase activity	molecular_function	7	Hsd17b12	1	460	1	18561	0.0247831
GO:0017172	cysteine dioxygenase activity	molecular_function	7	Cdo1	1	460	1	18561	0.0247831
GO:0001016	RNA polymerase III regulatory region DNA binding	molecular_function	8	Prdx5	1	460	1	18561	0.0247831
GO:0060007	linear vestibuloocular reflex	biological_process	7	Slitrk6	1	460	1	18561	0.0247831
GO:0014034	neural crest cell fate commitment	biological_process	7	Sfrp1	1	460	1	18561	0.0247831
GO:1905895	negative regulation of cellular response to tunicamycin	biological_process	7	Clu	1	460	1	18561	0.0247831
GO:0060436	bronchiole morphogenesis	biological_process	6	Fgf10	1	460	1	18561	0.0247831
GO:0031646	positive regulation of neurological system process	biological_process	8	Fgfbp3	1	460	1	18561	0.0247831
GO:1905572	ganglioside GM1 transport to membrane	biological_process	9	Psap	1	460	1	18561	0.0247831
GO:0018455	alcohol dehydrogenase [NAD(P)+] activity	molecular_function	7	Dhrs4	1	460	1	18561	0.0247831
GO:0090194	negative regulation of glomerulus development	biological_process	8	Bmp4	1	460	1	18561	0.0247831
GO:1990680	response to melanocyte-stimulating hormone	biological_process	7	Nucb2	1	460	1	18561	0.0247831
GO:0090662	ATP hydrolysis coupled transmembrane transport	biological_process	7	Atp1a1	1	460	1	18561	0.0247831
GO:0102342	3-oxo-cerotoyl-CoA reductase activity	molecular_function	7	Hsd17b12	1	460	1	18561	0.0247831
GO:0002014	vasoconstriction of artery involved in ischemic response to lowering of systemic arterial blood pressure	biological_process	8	Manf	1	460	1	18561	0.0247831
GO:0061444	endocardial cushion cell development	biological_process	7	Jag1	1	460	1	18561	0.0247831
GO:0034119	negative regulation of erythrocyte aggregation	biological_process	9	Cd24	1	460	1	18561	0.0247831
GO:0002803	positive regulation of antibacterial peptide production	biological_process	10	Pgc	1	460	1	18561	0.0247831
GO:0061149	BMP signaling pathway involved in ureter morphogenesis	biological_process	11	Bmp4	1	460	1	18561	0.0247831
GO:2000703	negative regulation of fibroblast growth factor receptor signaling pathway involved in ureteric bud formation	biological_process	10	Gata3	1	460	1	18561	0.0247831
GO:0019290	siderophore biosynthetic process	biological_process	6	Bdh2	1	460	1	18561	0.0247831
GO:0060496	mesenchymal-epithelial cell signaling involved in lung development	biological_process	7	Fgf10	1	460	1	18561	0.0247831
GO:0035731	dinitrosyl-iron complex binding	molecular_function	4	Gstp1	1	460	1	18561	0.0247831
GO:1900011	negative regulation of corticotropin-releasing hormone receptor activity	biological_process	9	Crhbp	1	460	1	18561	0.0247831
GO:0001572	lactosylceramide biosynthetic process	biological_process	11	B4galt6	1	460	1	18561	0.0247831
GO:1904145	negative regulation of meiotic cell cycle process involved in oocyte maturation	biological_process	9	Grb14	1	460	1	18561	0.0247831
GO:0003979	UDP-glucose 6-dehydrogenase activity	molecular_function	7	Ugdh	1	460	1	18561	0.0247831
GO:0046148	pigment biosynthetic process	biological_process	5	Sox2	1	460	1	18561	0.0247831
GO:2001012	mesenchymal cell differentiation involved in renal system development	biological_process	7	Bmp4	1	460	1	18561	0.0247831
GO:0031695	alpha-2B adrenergic receptor binding	molecular_function	8	Aplp1	1	460	1	18561	0.0247831
GO:0030339	fatty-acyl-ethyl-ester synthase activity	molecular_function	7	Ces1d	1	460	1	18561	0.0247831
GO:0032652	regulation of interleukin-1 production	biological_process	7	Anxa1	1	460	1	18561	0.0247831
GO:0072286	metanephric connecting tubule development	biological_process	9	Calb1	1	460	1	18561	0.0247831
GO:0004587	ornithine-oxo-acid transaminase activity	molecular_function	7	Oat	1	460	1	18561	0.0247831
GO:0005767	secondary lysosome	cellular_component	9	Crhbp	1	460	1	18561	0.0247831
GO:0060262	negative regulation of N-terminal protein palmitoylation	biological_process	11	Hhatl	1	460	1	18561	0.0247831
GO:0043509	activin A complex	cellular_component	5	Inhba	1	460	1	18561	0.0247831
GO:0014896	muscle hypertrophy	biological_process	6	Igf1	1	460	1	18561	0.0247831
GO:0036516	chemoattraction of dopaminergic neuron axon	biological_process	8	Wnt7b	1	460	1	18561	0.0247831
GO:1904027	negative regulation of collagen fibril organization	biological_process	9	Chadl	1	460	1	18561	0.0247831
GO:0060409	positive regulation of acetylcholine metabolic process	biological_process	8	Pebp1	1	460	1	18561	0.0247831
GO:0055020	positive regulation of cardiac muscle fiber development	biological_process	9	Bmp4	1	460	1	18561	0.0247831
GO:0034107	negative regulation of erythrocyte clearance	biological_process	7	Cd24	1	460	1	18561	0.0247831
GO:0070070	proton-transporting V-type ATPase complex assembly	biological_process	9	Atp6ap1	1	460	1	18561	0.0247831
GO:0072541	peroxynitrite reductase activity	molecular_function	5	Prdx5	1	460	1	18561	0.0247831
GO:2000469	negative regulation of peroxidase activity	biological_process	7	Gstp1	1	460	1	18561	0.0247831
GO:0072200	negative regulation of mesenchymal cell proliferation involved in ureter development	biological_process	7	Bmp4	1	460	1	18561	0.0247831
GO:0098633	collagen fibril binding	molecular_function	5	Chadl	1	460	1	18561	0.0247831
GO:0045940	positive regulation of steroid metabolic process	biological_process	9	Scp2	1	460	1	18561	0.0247831
GO:1904075	positive regulation of trophectodermal cell proliferation	biological_process	8	Igf1	1	460	1	18561	0.0247831
GO:0046355	mannan catabolic process	biological_process	10	Manba	1	460	1	18561	0.0247831
GO:2000607	negative regulation of cell proliferation involved in mesonephros development	biological_process	10	Gata3	1	460	1	18561	0.0247831
GO:0070075	tear secretion	biological_process	8	Fgf10	1	460	1	18561	0.0247831
GO:0072198	mesenchymal cell proliferation involved in ureter development	biological_process	5	Bmp4	1	460	1	18561	0.0247831
GO:0071338	positive regulation of hair follicle cell proliferation	biological_process	8	Fgf10	1	460	1	18561	0.0247831
GO:0044345	stromal-epithelial cell signaling involved in prostate gland development	biological_process	6	Sfrp1	1	460	1	18561	0.0247831
GO:0098901	regulation of cardiac muscle cell action potential	biological_process	7	Camk2d	1	460	1	18561	0.0247831
GO:0045989	positive regulation of striated muscle contraction	biological_process	10	Atp1a1	1	460	1	18561	0.0247831
GO:2000005	negative regulation of metanephric S-shaped body morphogenesis	biological_process	10	Bmp4	1	460	1	18561	0.0247831
GO:0046014	negative regulation of T cell homeostatic proliferation	biological_process	12	Cd24	1	460	1	18561	0.0247831
GO:0071105	response to interleukin-11	biological_process	7	Cited1	1	460	1	18561	0.0247831
GO:0071449	cellular response to lipid hydroperoxide	biological_process	7	Mgst1	1	460	1	18561	0.0247831
GO:0061682	seminal vesicle morphogenesis	biological_process	5	Id4	1	460	1	18561	0.0247831
GO:0072192	ureter epithelial cell differentiation	biological_process	7	Bmp4	1	460	1	18561	0.0247831
GO:0004567	beta-mannosidase activity	molecular_function	8	Manba	1	460	1	18561	0.0247831
GO:0061115	lung proximal/distal axis specification	biological_process	7	Fgf10	1	460	1	18561	0.0247831
GO:0046520	sphingoid biosynthetic process	biological_process	10	Sptlc3	1	460	1	18561	0.0247831
GO:0046880	regulation of follicle-stimulating hormone secretion	biological_process	9	Inhba	1	460	1	18561	0.0247831
GO:0099060	integral component of postsynaptic specialization membrane	cellular_component	5	Cdh2	1	460	1	18561	0.0247831
GO:0032536	regulation of cell projection size	biological_process	6	Wnt7b	1	460	1	18561	0.0247831
GO:1902256	regulation of apoptotic process involved in outflow tract morphogenesis	biological_process	8	Tgfb2	1	460	1	18561	0.0247831
GO:0042988	X11-like protein binding	molecular_function	5	Clstn1	1	460	1	18561	0.0247831
GO:0060683	regulation of branching involved in salivary gland morphogenesis by epithelial-mesenchymal signaling	biological_process	7	Pdgfa	1	460	1	18561	0.0247831
GO:2001057	reactive nitrogen species metabolic process	biological_process	5	Prdx5	1	460	1	18561	0.0247831
GO:0030938	collagen type XVIII trimer	cellular_component	6	Col18a1	1	460	1	18561	0.0247831
GO:0102008	cytosolic dipeptidase activity	molecular_function	9	Cndp2	1	460	1	18561	0.0247831
GO:0046469	platelet activating factor metabolic process	biological_process	9	Pla2g7	1	460	1	18561	0.0247831
GO:0005102	receptor binding	molecular_function	5	Rspo2;Nectin2;Wnt7a;Wnt7b;Scp2;Mif;Prdx5;Inhba;Smagp;Pebp1;Dhrs4;Tgfb2;Mtss1;App;Cadm1;Rgma	16	460	374	18561	0.0248231
GO:0048167	regulation of synaptic plasticity	biological_process	9	Sipa1l1;Psen2;Atp2b2;Calb1	4	460	45	18561	0.0249309
GO:0045787	positive regulation of cell cycle	biological_process	7	Foxg1;Id2;Calr;Tgfb2	4	460	45	18561	0.0249309
GO:0048812	neuron projection morphogenesis	biological_process	8	Wnt7b;Sgk1;Clu;Thbs4;Slitrk6	5	460	67	18561	0.0251697
GO:0032526	response to retinoic acid	biological_process	6	Srebf1;Sox2;Pdgfa;Lrp2;Tgfb2	5	460	67	18561	0.0251697
GO:0051287	NAD binding	molecular_function	6	Bdh2;Me3;Ugdh;Mdh1;Cyb5r3	5	460	67	18561	0.0251697
GO:0005938	cell cortex	cellular_component	7	Psen2;Crip2;Anxa2;Ccn2;Rnd2;Kdf1;Fnbp1l;Cobl	8	460	142	18561	0.0252852
GO:0001158	enhancer sequence-specific DNA binding	molecular_function	9	Gata2;Gata3;Isl1	3	460	26	18561	0.0257662
GO:0033280	response to vitamin D	biological_process	7	Lrp2;Tgfb2;Spp1	3	460	26	18561	0.0257662
GO:0043524	negative regulation of neuron apoptotic process	biological_process	10	Lgmn;Mdk;Cited1;Hipk2;Six1;Isl1;Prdx2;Tox3	8	460	143	18561	0.0262277
GO:0005765	lysosomal membrane	cellular_component	9	Psen2;Atp6v1d;Hm13;Anxa2;Slc44a2;Atp6v1a;Lrp2;Gaa;Cybrd1;Cd164;Litaf	11	460	227	18561	0.0265024
GO:0016042	lipid catabolic process	biological_process	6	Ces1d;Pla2g7;Pld3;Pla2g12a;Oc90	5	460	68	18561	0.026634
GO:0007416	synapse assembly	biological_process	6	Cdh2;Nrcam;Cdh1;Cadm1;Slitrk6	5	460	68	18561	0.026634
GO:0030514	negative regulation of BMP signaling pathway	biological_process	11	Tmprss6;Hipk2;Lrp2;Sfrp1	4	460	46	18561	0.0267876
GO:0016529	sarcoplasmic reticulum	cellular_component	7	S100a1;Calr;Camk2d;Thbs4	4	460	46	18561	0.0267876
GO:0048568	embryonic organ development	biological_process	6	Sox2;Wnt7b;Thrb;Gata3	4	460	46	18561	0.0267876
GO:0000902	cell morphogenesis	biological_process	6	Cdh2;Atp2b2;Cdh1;Tgfb2;Clu;Gata3	6	460	93	18561	0.0280686
GO:0051491	positive regulation of filopodium assembly	biological_process	11	Mien1;Espn;Fnbp1l	3	460	27	18561	0.0284673
GO:0031430	M band	cellular_component	5	Trim63;S100a1;Cryab	3	460	27	18561	0.0284673
GO:0043392	negative regulation of DNA binding	biological_process	7	Id4;Id2;Id1	3	460	27	18561	0.0284673
GO:0043236	laminin binding	molecular_function	5	Itga3;Gpc1;Bcam	3	460	27	18561	0.0284673
GO:0033116	endoplasmic reticulum-Golgi intermediate compartment membrane	cellular_component	6	Atp6ap1;Lman1;Tmed3	3	460	27	18561	0.0284673
GO:0007043	cell-cell junction assembly	biological_process	7	Pkp4;Cdh2;Cdh1	3	460	27	18561	0.0284673
GO:0045600	positive regulation of fat cell differentiation	biological_process	8	Id2;Aamdc;Sfrp1;Igf1	4	460	47	18561	0.0287249
GO:0001764	neuron migration	biological_process	7	Gata2;Nrp2;Itga3;Spock1;Nrcam;Tubb2b;Gata3	7	460	119	18561	0.0287425
GO:0001823	mesonephros development	biological_process	7	Gata3;Fgf10	2	460	11	18561	0.0290706
GO:0007435	salivary gland morphogenesis	biological_process	7	Tgfb2;Fgf10	2	460	11	18561	0.0290706
GO:0003014	renal system process	biological_process	5	Lgmn;Bmp4	2	460	11	18561	0.0290706
GO:0007342	fusion of sperm to egg plasma membrane involved in single fertilization	biological_process	5	Cd9;Itga3	2	460	11	18561	0.0290706
GO:0071712	ER-associated misfolded protein catabolic process	biological_process	10	Derl1;Sdf2l1	2	460	11	18561	0.0290706
GO:0034362	low-density lipoprotein particle	cellular_component	5	Pla2g7;Lsr	2	460	11	18561	0.0290706
GO:0010614	negative regulation of cardiac muscle hypertrophy	biological_process	10	Trim63;Fbxo32	2	460	11	18561	0.0290706
GO:0060429	epithelium development	biological_process	6	Hpn;Bmp4	2	460	11	18561	0.0290706
GO:0016805	dipeptidase activity	molecular_function	8	Scrn1;Cndp2	2	460	11	18561	0.0290706
GO:0045295	gamma-catenin binding	molecular_function	5	Cdh2;Cdh1	2	460	11	18561	0.0290706
GO:0033591	response to L-ascorbic acid	biological_process	6	Sparc;Gstp1	2	460	11	18561	0.0290706
GO:0048667	cell morphogenesis involved in neuron differentiation	biological_process	8	Foxg1;Id2	2	460	11	18561	0.0290706
GO:0040011	locomotion	biological_process	3	Psen2;Atp2b2	2	460	11	18561	0.0290706
GO:0022010	central nervous system myelination	biological_process	7	Sox10;Id4	2	460	11	18561	0.0290706
GO:0042627	chylomicron	cellular_component	5	Apoa4;Lsr	2	460	11	18561	0.0290706
GO:0007507	heart development	biological_process	6	LOC103690070;Gata2;Id2;Nrp2;Itga3;Cox17;Id1;Lrp2;Sparc;Tgfb2;Gata3;Bmp4	12	460	260	18561	0.0292865
GO:0045666	positive regulation of neuron differentiation	biological_process	10	Foxg1;Gata2;Sox2;Irx3;Nrcam;Bmp4	6	460	95	18561	0.0307317
GO:0007219	Notch signaling pathway	biological_process	6	Psen2;Anxa4;Jag1;App;Sorbs2;Perp	6	460	95	18561	0.0307317
GO:0045765	regulation of angiogenesis	biological_process	7	Tspan12;Id1;Tnfrsf12a	3	460	28	18561	0.0313125
GO:0050770	regulation of axonogenesis	biological_process	9	Sipa1l1;Wnt7a;Cdh2	3	460	28	18561	0.0313125
GO:0034394	protein localization to cell surface	biological_process	7	Pigk;Ptpru;Fgf10	3	460	28	18561	0.0313125
GO:0043388	positive regulation of DNA binding	biological_process	7	Hipk2;Igf1;Isl1	3	460	28	18561	0.0313125
GO:0003785	actin monomer binding	molecular_function	7	Twf1;Cobl;Mtss1	3	460	28	18561	0.0313125
GO:0051592	response to calcium ion	biological_process	7	Syt1;Pebp1;Sparc;Clcnka;Anxa5	5	460	71	18561	0.0313484
GO:0042981	regulation of apoptotic process	biological_process	8	Ppif;Cited1;Map4k3;Inhba;Sgk1;Tgfb2;Clu;Sdf2l1;Bmp4;Prdx2;Tox3	11	460	234	18561	0.0320754
GO:0006816	calcium ion transport	biological_process	10	Psen2;Atp2b2;Cacnb3;Camk2d;Saraf;Bspry	6	460	96	18561	0.0321231
GO:0004197	cysteine-type endopeptidase activity	molecular_function	8	Uchl1;Lgmn;Ctsz;Sfrp1	4	460	49	18561	0.0328433
GO:0030864	cortical actin cytoskeleton	cellular_component	8	Cdh2;Cdh1;Dstn;Llgl2	4	460	49	18561	0.0328433
GO:0010468	regulation of gene expression	biological_process	7	Trim63;Foxg1;Sox2;Irx5;Atp1b1;Patz1;Tspan8;Igf1;App;Fgf10;Bmp4	11	460	235	18561	0.0329346
GO:0070374	positive regulation of ERK1 and ERK2 cascade	biological_process	12	Atp6ap1;Ddr1;Mif;Pdgfa;Ccn2;Fgfbp3;Pdgfc;Camk2d;App;Fgf10;Bmp4	11	460	236	18561	0.0338101
GO:0030134	COPII-coated ER to Golgi transport vesicle	cellular_component	8	Lman1;Tmed3;App	3	460	29	18561	0.034301
GO:0055072	iron ion homeostasis	biological_process	11	Lcn2;Tmprss6;Bdh2	3	460	29	18561	0.034301
GO:0005795	Golgi stack	cellular_component	7	Galnt2;Lpcat2;Sulf1	3	460	29	18561	0.034301
GO:0010035	response to inorganic substance	biological_process	5	Alad;Mif;Pdgfa	3	460	29	18561	0.034301
GO:0021675	nerve development	biological_process	5	Nrp2;Nrtn	2	460	12	18561	0.0343216
GO:0044342	type B pancreatic cell proliferation	biological_process	5	Igfbp3;Igfbp5	2	460	12	18561	0.0343216
GO:0031115	negative regulation of microtubule polymerization	biological_process	10	Fkbp4;Sgk1	2	460	12	18561	0.0343216
GO:0006878	cellular copper ion homeostasis	biological_process	12	Atox1;App	2	460	12	18561	0.0343216
GO:0005247	voltage-gated chloride channel activity	molecular_function	9	Ano1;Clcnka	2	460	12	18561	0.0343216
GO:0071318	cellular response to ATP	biological_process	9	Cib2;Hsp90b1	2	460	12	18561	0.0343216
GO:0005528	FK506 binding	molecular_function	6	Fkbp9;Fkbp4	2	460	12	18561	0.0343216
GO:0033630	positive regulation of cell adhesion mediated by integrin	biological_process	7	Cd24;Tgfb2	2	460	12	18561	0.0343216
GO:0005161	platelet-derived growth factor receptor binding	molecular_function	7	Pdgfa;Pdgfc	2	460	12	18561	0.0343216
GO:0030867	rough endoplasmic reticulum membrane	cellular_component	6	Suco;Plod2	2	460	12	18561	0.0343216
GO:0036513	Derlin-1 retrotranslocation complex	cellular_component	7	Derl1;Hm13	2	460	12	18561	0.0343216
GO:0051764	actin crosslink formation	biological_process	7	Pls1;Cobl	2	460	12	18561	0.0343216
GO:2000146	negative regulation of cell motility	biological_process	7	Gata3;Spint2	2	460	12	18561	0.0343216
GO:0097320	plasma membrane tubulation	biological_process	7	Fnbp1l;Pacsin3	2	460	12	18561	0.0343216
GO:0050732	negative regulation of peptidyl-tyrosine phosphorylation	biological_process	11	Sfrp1;Igf1	2	460	12	18561	0.0343216
GO:0031994	insulin-like growth factor I binding	molecular_function	7	Igfbp3;Igfbp5	2	460	12	18561	0.0343216
GO:0021707	cerebellar granule cell differentiation	biological_process	7	Wnt7a;Atp2b2	2	460	12	18561	0.0343216
GO:0030660	Golgi-associated vesicle membrane	cellular_component	7	Itm2b;Hm13	2	460	12	18561	0.0343216
GO:0010955	negative regulation of protein processing	biological_process	10	Cdh1;Tmem59	2	460	12	18561	0.0343216
GO:0031410	cytoplasmic vesicle	cellular_component	6	Rab11fip1;Fam3c;Pigt;Ctsz;Prdx5;Rnd2;Arrdc1;Ocln;Fnbp1l;Cd164;Cd164l2;App;Rab25;F11r	14	460	328	18561	0.0348689
GO:0007566	embryo implantation	biological_process	4	Ddr1;Bsg;Cdh1;Fkbp4	4	460	50	18561	0.0350252
GO:0032868	response to insulin	biological_process	7	Igfbp3;Srebf1;Cited1;Mif;Ggh;Igf1	6	460	98	18561	0.0350272
GO:0031667	response to nutrient levels	biological_process	6	Lcn2;Alad;Gstp1;Igf1;Ctsd;Pdia3	6	460	98	18561	0.0350272
GO:0000139	Golgi membrane	cellular_component	7	Galnt2;Psen2;Galnt7;Itm2b;Srebf1;Lpcat2;Tmem59l;Lman1;Plekhb1;Tmem132a;Clstn1;Fgfrl1;St6galnac2;Litaf	14	460	329	18561	0.0356314
GO:0008144	drug binding	molecular_function	4	Atp1b1;P2rx2;Lrp2;Sfrp1;Gstp1;Nampt	6	460	99	18561	0.0365406
GO:0050775	positive regulation of dendrite morphogenesis	biological_process	10	Myo5b;Sgk1;Ptprf	3	460	30	18561	0.0374318
GO:0002088	lens development in camera-type eye	biological_process	5	Gata3;Cryab;Slitrk6	3	460	30	18561	0.0374318
GO:0042056	chemoattractant activity	molecular_function	7	Mif;Fgf10;Bmp4	3	460	30	18561	0.0374318
GO:0007269	neurotransmitter secretion	biological_process	6	Wnt7a;Syt1;Rab15	3	460	30	18561	0.0374318
GO:0043231	intracellular membrane-bounded organelle	cellular_component	5	Atp13a5;Cd24;Itm2b;Srebf1;Agr3;Rab11fip1;Atp2b2;Grb14;P4ha2;Scp2;Cldn9;Kcnk1;Ctsz;Prdx5;Pon2;Ccn2;Bsg;Psap;Lman1;Rnd2;Qsox1;Calr;Bphl;Ptprf;Ctsa;Manba;Litaf;Llgl2	28	460	791	18561	0.0376752
GO:0001725	stress fiber	cellular_component	7	Fermt2;Nebl;Daam1;Enah;Myh14	5	460	75	18561	0.038401
GO:0045296	cadherin binding	molecular_function	6	Hspa5;Cdh2;Prdx1;Prdx6;Sh3glb2;Bsg;Twf1;Cdh1;Glod4;AABR07044711;Capg;Fnbp1l;Eno1;F11r	14	460	333	18561	0.0388019
GO:0005125	cytokine activity	molecular_function	7	Wnt7a;Mif;Inhba;Tgfb2;Bmp4;Spp1;Nampt	7	460	127	18561	0.0388794
GO:0030336	negative regulation of cell migration	biological_process	8	Scp2;Igfbp5;Ptpru;Sfrp1;Srgap1;Sulf1	6	460	101	18561	0.0396917
GO:0043508	negative regulation of JUN kinase activity	biological_process	13	Sfrp1;Gstp1	2	460	13	18561	0.0399084
GO:0060071	Wnt signaling pathway, planar cell polarity pathway	biological_process	9	Sfrp1;Fzd6	2	460	13	18561	0.0399084
GO:0016331	morphogenesis of embryonic epithelium	biological_process	7	Lama5;Kdf1	2	460	13	18561	0.0399084
GO:0098742	cell-cell adhesion via plasma-membrane adhesion molecules	biological_process	6	Epcam;Fgfrl1	2	460	13	18561	0.0399084
GO:0045056	transcytosis	biological_process	7	Lrp2;Lrpap1	2	460	13	18561	0.0399084
GO:0032469	endoplasmic reticulum calcium ion homeostasis	biological_process	12	Psen2;Camk2d	2	460	13	18561	0.0399084
GO:0016702	oxidoreductase activity, acting on single donors with incorporation of molecular oxygen, incorporation of two atoms of oxygen	molecular_function	6	P4ha2;Cdo1	2	460	13	18561	0.0399084
GO:0045294	alpha-catenin binding	molecular_function	5	Cdh2;Cdh1	2	460	13	18561	0.0399084
GO:0032233	positive regulation of actin filament bundle assembly	biological_process	7	Id1;Mtss1	2	460	13	18561	0.0399084
GO:0033268	node of Ranvier	cellular_component	6	Spock1;Cdh1	2	460	13	18561	0.0399084
GO:0040037	negative regulation of fibroblast growth factor receptor signaling pathway	biological_process	9	Gpc1;Sulf1	2	460	13	18561	0.0399084
GO:0051146	striated muscle cell differentiation	biological_process	7	Cdh2;Igfbp5	2	460	13	18561	0.0399084
GO:0043583	ear development	biological_process	7	Ddr1;Gata3	2	460	13	18561	0.0399084
GO:0014894	response to denervation involved in regulation of muscle adaptation	biological_process	7	Trim63;Fbxo32	2	460	13	18561	0.0399084
GO:0009414	response to water deprivation	biological_process	5	Cd9;Clcnka	2	460	13	18561	0.0399084
GO:0030195	negative regulation of blood coagulation	biological_process	8	Tspan8;Anxa5	2	460	13	18561	0.0399084
GO:0050872	white fat cell differentiation	biological_process	7	Prdm16;Fgf10	2	460	13	18561	0.0399084
GO:0001533	cornified envelope	cellular_component	5	Anxa1;Cst6	2	460	13	18561	0.0399084
GO:2000649	regulation of sodium ion transmembrane transporter activity	biological_process	8	Fxyd6;Fxyd3	2	460	13	18561	0.0399084
GO:0014912	negative regulation of smooth muscle cell migration	biological_process	9	Igfbp3;Igfbp5	2	460	13	18561	0.0399084
GO:0016477	cell migration	biological_process	6	Cd24;Mdk;Cdh2;Lama5;Ccn2;Rnd2;Tns3;Ptprf;Srgap1;Tgfb2	10	460	213	18561	0.0400932
GO:0030509	BMP signaling pathway	biological_process	10	Fst;Id1;Tgfb2;Bmp4;Rgma	5	460	76	18561	0.0403034
GO:0007050	cell cycle arrest	biological_process	5	Sox2;Gas2;Inhba;Tgfb2;Irf6	5	460	76	18561	0.0403034
GO:0005739	mitochondrion	cellular_component	6	Hspa5;Ppif;LOC103694872;Glrx5;Cox8a;Agr2;Atp5me;Hebp2;Creb3l4;Prxl2a;Scp2;Prdx1;Prdx6;Prdx5;Ucp2;G0s2;Cox17;Pon2;Efhd1;Bsg;Psap;Atp6v1a;Atp5f1e;Hebp1;Glod4;AABR07044711;Pebp1;Hint2;Sparc;Prdx4;Bdh2;Mgst1;Arg2;Dhrs4;Fkbp4;Bphl;Sgk1;Me3;Gstp1;Ctsa;Higd1a;Rida;Ctsd;Clu;Mdh1;Ddah1;Perp;Prdx2;Tstd1;LOC108348144;Cryab;Pdia3;Cyb5r3;Oat;Slc25a5	55	460	1753	18561	0.0405032
GO:0035116	embryonic hindlimb morphogenesis	biological_process	8	Rspo2;Wnt7a;Bmp4	3	460	31	18561	0.0407034
GO:0010288	response to lead ion	biological_process	7	Alad;Sparc;App	3	460	31	18561	0.0407034
GO:0097192	extrinsic apoptotic signaling pathway in absence of ligand	biological_process	6	Lcn2;Itm2b;Igf1	3	460	31	18561	0.0407034
GO:0045202	synapse	cellular_component	3	Cd24;Sipa1l1;Pgrmc1;Cdh2;Atp2b2;Itga3;Kcnk1;Emb;Calb1;Nrcam;Ush1c;App;Cadm1;Cryab	14	460	339	18561	0.043928
GO:0048662	negative regulation of smooth muscle cell proliferation	biological_process	8	Igfbp3;Igfbp5;Ndrg2	3	460	32	18561	0.0441145
GO:0048872	homeostasis of number of cells	biological_process	6	Cdh2;Gata3;Prdx2	3	460	32	18561	0.0441145
GO:0006695	cholesterol biosynthetic process	biological_process	9	Apoa4;Ces1d;Cyb5r3	3	460	32	18561	0.0441145
GO:0031016	pancreas development	biological_process	6	Tgfb2;Isl1;Fgf10	3	460	32	18561	0.0441145
GO:0045095	keratin filament	cellular_component	8	Krt8;Krt18;Krt15	3	460	32	18561	0.0441145
GO:0045840	positive regulation of mitotic nuclear division	biological_process	9	Pebp1;Igf1;Rgcc	3	460	32	18561	0.0441145
GO:0060021	palate development	biological_process	5	Prdm16;Wnt7a;Inhba;Tgfb2;Col11a2	5	460	78	18561	0.0442773
GO:0050709	negative regulation of protein secretion	biological_process	10	Erp29;Anxa1	2	460	14	18561	0.0458114
GO:0035909	aorta morphogenesis	biological_process	8	Six1;Jag1	2	460	14	18561	0.0458114
GO:0051099	positive regulation of binding	biological_process	6	Anxa2;Eno1	2	460	14	18561	0.0458114
GO:0070700	BMP receptor binding	molecular_function	8	Tgfb2;Bmp4	2	460	14	18561	0.0458114
GO:0030042	actin filament depolymerization	biological_process	8	Twf1;Dstn	2	460	14	18561	0.0458114
GO:0046902	regulation of mitochondrial membrane permeability	biological_process	8	Ppif;Slc25a5	2	460	14	18561	0.0458114
GO:0071397	cellular response to cholesterol	biological_process	9	Scp2;Inhba	2	460	14	18561	0.0458114
GO:0030850	prostate gland development	biological_process	6	Anxa1;Fkbp4	2	460	14	18561	0.0458114
GO:0022408	negative regulation of cell-cell adhesion	biological_process	7	Cdh1;Spint2	2	460	14	18561	0.0458114
GO:0003203	endocardial cushion morphogenesis	biological_process	7	Tgfb2;Isl1	2	460	14	18561	0.0458114
GO:0042730	fibrinolysis	biological_process	9	Tmprss6;Anxa2	2	460	14	18561	0.0458114
GO:0043196	varicosity	cellular_component	6	Crhbp;Cadm1	2	460	14	18561	0.0458114
GO:0060444	branching involved in mammary gland duct morphogenesis	biological_process	7	Ddr1;Slc12a2	2	460	14	18561	0.0458114
GO:0051044	positive regulation of membrane protein ectodomain proteolysis	biological_process	9	Pacsin3;Rgma	2	460	14	18561	0.0458114
GO:0043281	regulation of cysteine-type endopeptidase activity involved in apoptotic process	biological_process	9	Sox2;Cdh1	2	460	14	18561	0.0458114
GO:0048699	generation of neurons	biological_process	7	Six1;Cdh1	2	460	14	18561	0.0458114
GO:0050778	positive regulation of immune response	biological_process	7	Mif;Tgfb2	2	460	14	18561	0.0458114
GO:0008088	axo-dendritic transport	biological_process	9	Klc3;App	2	460	14	18561	0.0458114
GO:0051016	barbed-end actin filament capping	biological_process	11	Twf1;Capg	2	460	14	18561	0.0458114
GO:0072583	clathrin-dependent endocytosis	biological_process	9	Fnbp1l;Canx	2	460	14	18561	0.0458114
GO:0007614	short-term memory	biological_process	6	Mdk;Calb1	2	460	14	18561	0.0458114
GO:0005975	carbohydrate metabolic process	biological_process	5	Pgk1;Gbe1;Mgat4b;Manba;Mdh1;Fuca2;B4galt6	7	460	132	18561	0.0462729
GO:0008092	cytoskeletal protein binding	molecular_function	5	Cdh2;Nebl;Cdh1;Pacsin3;Cryab	5	460	79	18561	0.0463491
GO:0002244	hematopoietic progenitor cell differentiation	biological_process	6	Psen2;Inhba;Fst;Sfrp1;Bmp4	5	460	79	18561	0.0463491
GO:0014069	postsynaptic density	cellular_component	5	Pkp4;Sipa1l1;Atp1a1;Pgrmc1;Itga8;Cdh2;P2rx2;Clstn1;Sorbs2;Cadm1;Cryab	11	460	249	18561	0.0467241
GO:0017134	fibroblast growth factor binding	molecular_function	6	Gpc1;Fgfbp3;Fgfrl1	3	460	33	18561	0.0476631
GO:0046627	negative regulation of insulin receptor signaling pathway	biological_process	9	Nucb2;Grb14;Ptprf	3	460	33	18561	0.0476631
GO:0005109	frizzled binding	molecular_function	7	Wnt7a;Wnt7b;Sfrp1	3	460	33	18561	0.0476631
GO:0048701	embryonic cranial skeleton morphogenesis	biological_process	8	Irx5;Six1;Bmp4	3	460	33	18561	0.0476631
GO:0048706	embryonic skeletal system development	biological_process	7	Fgf9;Sulf1;Bmp4	3	460	33	18561	0.0476631
GO:0060070	canonical Wnt signaling pathway	biological_process	8	Wnt7a;Wnt7b;Ptpru;Sfrp1;Fzd6	5	460	80	18561	0.0484776
GO:1905072	cardiac jelly development	biological_process	6	Bmp4	1	460	2	18561	0.0489534
GO:0061833	protein localization to tricellular tight junction	biological_process	7	Lsr	1	460	2	18561	0.0489534
GO:1905006	negative regulation of epithelial to mesenchymal transition involved in endocardial cushion formation	biological_process	10	Tgfb2	1	460	2	18561	0.0489534
GO:0032450	maltose alpha-glucosidase activity	molecular_function	9	Gaa	1	460	2	18561	0.0489534
GO:0032959	inositol trisphosphate biosynthetic process	biological_process	9	Scp2	1	460	2	18561	0.0489534
GO:0072182	regulation of nephron tubule epithelial cell differentiation	biological_process	9	Gata3	1	460	2	18561	0.0489534
GO:0008160	protein tyrosine phosphatase activator activity	molecular_function	8	Igfbp3	1	460	2	18561	0.0489534
GO:0038044	transforming growth factor-beta secretion	biological_process	12	Itgb6	1	460	2	18561	0.0489534
GO:0002863	positive regulation of inflammatory response to antigenic stimulus	biological_process	10	Cd24	1	460	2	18561	0.0489534
GO:0048880	sensory system development	biological_process	6	Isl1	1	460	2	18561	0.0489534
GO:0060401	cytosolic calcium ion transport	biological_process	11	Ccn2	1	460	2	18561	0.0489534
GO:0072563	endothelial microparticle	cellular_component	5	Anxa5	1	460	2	18561	0.0489534
GO:1904891	positive regulation of excitatory synapse assembly	biological_process	8	Wnt7a	1	460	2	18561	0.0489534
GO:0042824	MHC class I peptide loading complex	cellular_component	7	Calr	1	460	2	18561	0.0489534
GO:0016715	oxidoreductase activity, acting on paired donors, with incorporation or reduction of molecular oxygen, reduced ascorbate as one donor, and incorporation of one atom of oxygen	molecular_function	6	Moxd1	1	460	2	18561	0.0489534
GO:0072160	nephron tubule epithelial cell differentiation	biological_process	8	Mtss1	1	460	2	18561	0.0489534
GO:0061033	secretion by lung epithelial cell involved in lung growth	biological_process	5	Fgf10	1	460	2	18561	0.0489534
GO:0051656	establishment of organelle localization	biological_process	5	Atp6ap1	1	460	2	18561	0.0489534
GO:0005502	11-cis retinal binding	molecular_function	8	Rlbp1	1	460	2	18561	0.0489534
GO:0050973	detection of mechanical stimulus involved in equilibrioception	biological_process	7	Sox2	1	460	2	18561	0.0489534
GO:1905597	positive regulation of low-density lipoprotein particle receptor binding	biological_process	9	Anxa2	1	460	2	18561	0.0489534
GO:0002683	negative regulation of immune system process	biological_process	6	Igf1	1	460	2	18561	0.0489534
GO:0001966	thigmotaxis	biological_process	5	Id2	1	460	2	18561	0.0489534
GO:0060915	mesenchymal cell differentiation involved in lung development	biological_process	7	Fgf10	1	460	2	18561	0.0489534
GO:0019448	L-cysteine catabolic process	biological_process	12	Cdo1	1	460	2	18561	0.0489534
GO:0004781	sulfate adenylyltransferase (ATP) activity	molecular_function	9	Papss1	1	460	2	18561	0.0489534
GO:0070254	mucus secretion	biological_process	8	Agr2	1	460	2	18561	0.0489534
GO:0010893	positive regulation of steroid biosynthetic process	biological_process	10	Scp2	1	460	2	18561	0.0489534
GO:0009890	negative regulation of biosynthetic process	biological_process	7	Gstp1	1	460	2	18561	0.0489534
GO:0001100	negative regulation of exit from mitosis	biological_process	10	Rgcc	1	460	2	18561	0.0489534
GO:1904106	protein localization to microvillus	biological_process	6	Ush1c	1	460	2	18561	0.0489534
GO:0010725	regulation of primitive erythrocyte differentiation	biological_process	9	Gata2	1	460	2	18561	0.0489534
GO:0010266	response to vitamin B1	biological_process	7	Alad	1	460	2	18561	0.0489534
GO:0044147	negative regulation of development of symbiont involved in interaction with host	biological_process	7	Anxa2	1	460	2	18561	0.0489534
GO:0050428	3'-phosphoadenosine 5'-phosphosulfate biosynthetic process	biological_process	12	Papss1	1	460	2	18561	0.0489534
GO:0021589	cerebellum structural organization	biological_process	5	Hspa5	1	460	2	18561	0.0489534
GO:0044730	bone sialoprotein binding	molecular_function	5	Anxa2	1	460	2	18561	0.0489534
GO:0031111	negative regulation of microtubule polymerization or depolymerization	biological_process	9	Fkbp4	1	460	2	18561	0.0489534
GO:0004500	dopamine beta-monooxygenase activity	molecular_function	7	Moxd1	1	460	2	18561	0.0489534
GO:0098559	cytoplasmic side of early endosome membrane	cellular_component	9	Litaf	1	460	2	18561	0.0489534
GO:0035373	chondroitin sulfate proteoglycan binding	molecular_function	6	Ptprf	1	460	2	18561	0.0489534
GO:0051606	detection of stimulus	biological_process	4	Cadm1	1	460	2	18561	0.0489534
GO:0032385	positive regulation of intracellular cholesterol transport	biological_process	11	Scp2	1	460	2	18561	0.0489534
GO:0072125	negative regulation of glomerular mesangial cell proliferation	biological_process	10	Bmp4	1	460	2	18561	0.0489534
GO:0032029	myosin tail binding	molecular_function	8	Ush1c	1	460	2	18561	0.0489534
GO:0008489	UDP-galactose:glucosylceramide beta-1,4-galactosyltransferase activity	molecular_function	8	B4galt6	1	460	2	18561	0.0489534
GO:0017129	triglyceride binding	molecular_function	5	Lsr	1	460	2	18561	0.0489534
GO:0002572	pro-T cell differentiation	biological_process	8	Gata3	1	460	2	18561	0.0489534
GO:0060887	limb epidermis development	biological_process	8	Kdf1	1	460	2	18561	0.0489534
GO:1902379	chemoattractant activity involved in axon guidance	molecular_function	8	Wnt7b	1	460	2	18561	0.0489534
GO:0035847	uterine epithelium development	biological_process	7	Cdh1	1	460	2	18561	0.0489534
GO:0071641	negative regulation of macrophage inflammatory protein 1 alpha production	biological_process	9	Arg2	1	460	2	18561	0.0489534
GO:0052362	catabolism by host of symbiont protein	biological_process	9	Anxa2	1	460	2	18561	0.0489534
GO:1904121	phosphatidylethanolamine transporter activity	molecular_function	6	Scp2	1	460	2	18561	0.0489534
GO:1902896	terminal web assembly	biological_process	9	Pls1	1	460	2	18561	0.0489534
GO:0061182	negative regulation of chondrocyte development	biological_process	9	Rflnb	1	460	2	18561	0.0489534
GO:0002842	positive regulation of T cell mediated immune response to tumor cell	biological_process	11	Cd24	1	460	2	18561	0.0489534
GO:0072172	mesonephric tubule formation	biological_process	9	Six1	1	460	2	18561	0.0489534
GO:0021649	vestibulocochlear nerve structural organization	biological_process	6	Nrp2	1	460	2	18561	0.0489534
GO:0043512	inhibin A complex	cellular_component	5	Inhba	1	460	2	18561	0.0489534
GO:0097057	TRAF2-GSTP1 complex	cellular_component	4	Gstp1	1	460	2	18561	0.0489534
GO:0042568	insulin-like growth factor binary complex	cellular_component	6	Igfbp3	1	460	2	18561	0.0489534
GO:0030201	heparan sulfate proteoglycan metabolic process	biological_process	9	Sulf1	1	460	2	18561	0.0489534
GO:0042180	cellular ketone metabolic process	biological_process	5	Dhrs4	1	460	2	18561	0.0489534
GO:1904715	negative regulation of chaperone-mediated autophagy	biological_process	10	Ctsa	1	460	2	18561	0.0489534
GO:0046877	regulation of saliva secretion	biological_process	8	Fgf10	1	460	2	18561	0.0489534
GO:0046851	negative regulation of bone remodeling	biological_process	8	Sfrp1	1	460	2	18561	0.0489534
GO:0061572	actin filament bundle organization	biological_process	7	Rflnb	1	460	2	18561	0.0489534
GO:0098560	cytoplasmic side of late endosome membrane	cellular_component	9	Litaf	1	460	2	18561	0.0489534
GO:0014846	esophagus smooth muscle contraction	biological_process	9	Sulf1	1	460	2	18561	0.0489534
GO:0072139	glomerular parietal epithelial cell differentiation	biological_process	9	Cd24	1	460	2	18561	0.0489534
GO:0006701	progesterone biosynthetic process	biological_process	9	Scp2	1	460	2	18561	0.0489534
GO:0032934	sterol binding	molecular_function	6	Scp2	1	460	2	18561	0.0489534
GO:1905581	positive regulation of low-density lipoprotein particle clearance	biological_process	8	Anxa2	1	460	2	18561	0.0489534
GO:0043538	regulation of actin phosphorylation	biological_process	10	Twf1	1	460	2	18561	0.0489534
GO:0034769	basement membrane disassembly	biological_process	6	Hpn	1	460	2	18561	0.0489534
GO:0021514	ventral spinal cord interneuron differentiation	biological_process	7	Gata2	1	460	2	18561	0.0489534
GO:0004574	oligo-1,6-glucosidase activity	molecular_function	9	Gaa	1	460	2	18561	0.0489534
GO:0060433	bronchus development	biological_process	7	Bmp4	1	460	2	18561	0.0489534
GO:0060197	cloacal septation	biological_process	6	Bmp4	1	460	2	18561	0.0489534
GO:1904835	dorsal root ganglion morphogenesis	biological_process	7	Nrp2	1	460	2	18561	0.0489534
GO:0038062	protein tyrosine kinase collagen receptor activity	molecular_function	10	Ddr1	1	460	2	18561	0.0489534
GO:0034685	integrin alphav-beta6 complex	cellular_component	6	Itgb6	1	460	2	18561	0.0489534
GO:0016813	hydrolase activity, acting on carbon-nitrogen (but not peptide) bonds, in linear amidines	molecular_function	6	Ddah1	1	460	2	18561	0.0489534
GO:1902686	mitochondrial outer membrane permeabilization involved in programmed cell death	biological_process	10	Ppif	1	460	2	18561	0.0489534
GO:0047192	1-alkylglycerophosphocholine O-acetyltransferase activity	molecular_function	9	Lpcat2	1	460	2	18561	0.0489534
GO:2000276	negative regulation of oxidative phosphorylation uncoupler activity	biological_process	7	Ppif	1	460	2	18561	0.0489534
GO:0150003	regulation of spontaneous synaptic transmission	biological_process	9	App	1	460	2	18561	0.0489534
GO:0010963	regulation of L-arginine import	biological_process	9	Arg2	1	460	2	18561	0.0489534
GO:0036502	Derlin-1-VIMP complex	cellular_component	7	Derl1	1	460	2	18561	0.0489534
GO:0042693	muscle cell fate commitment	biological_process	6	Fgf10	1	460	2	18561	0.0489534
GO:0099509	regulation of presynaptic cytosolic calcium ion concentration	biological_process	13	Calb1	1	460	2	18561	0.0489534
GO:0070506	high-density lipoprotein particle receptor activity	molecular_function	5	Ildr1	1	460	2	18561	0.0489534
GO:0006766	vitamin metabolic process	biological_process	5	Lrp2	1	460	2	18561	0.0489534
GO:0006066	alcohol metabolic process	biological_process	5	Dhrs4	1	460	2	18561	0.0489534
GO:0015680	intracellular copper ion transport	biological_process	8	Atox1	1	460	2	18561	0.0489534
GO:0051654	establishment of mitochondrion localization	biological_process	7	Nectin2	1	460	2	18561	0.0489534
GO:0036292	DNA rewinding	biological_process	9	Anxa1	1	460	2	18561	0.0489534
GO:1904447	folic acid import across plasma membrane	biological_process	8	Lrp2	1	460	2	18561	0.0489534
GO:0070625	zymogen granule exocytosis	biological_process	10	Sdf4	1	460	2	18561	0.0489534
GO:1905599	positive regulation of low-density lipoprotein receptor activity	biological_process	6	Anxa2	1	460	2	18561	0.0489534
GO:0060667	branch elongation involved in salivary gland morphogenesis	biological_process	8	Fgf10	1	460	2	18561	0.0489534
GO:0010848	regulation of chromatin disassembly	biological_process	11	Padi2	1	460	2	18561	0.0489534
GO:0042489	negative regulation of odontogenesis of dentin-containing tooth	biological_process	10	Rspo2	1	460	2	18561	0.0489534
GO:0060615	mammary gland bud formation	biological_process	8	Fgf10	1	460	2	18561	0.0489534
GO:0061309	cardiac neural crest cell development involved in outflow tract morphogenesis	biological_process	9	Jag1	1	460	2	18561	0.0489534
GO:0033144	negative regulation of intracellular steroid hormone receptor signaling pathway	biological_process	9	Calr	1	460	2	18561	0.0489534
GO:0036413	histone H3-R26 citrullination	biological_process	11	Padi2	1	460	2	18561	0.0489534
GO:0060560	developmental growth involved in morphogenesis	biological_process	5	Wnt7b	1	460	2	18561	0.0489534
GO:0030200	heparan sulfate proteoglycan catabolic process	biological_process	10	Gpc1	1	460	2	18561	0.0489534
GO:0003062	regulation of heart rate by chemical signal	biological_process	10	Srebf1	1	460	2	18561	0.0489534
GO:0032810	sterol response element binding	molecular_function	11	Srebf1	1	460	2	18561	0.0489534
GO:0098632	cell-cell adhesion mediator activity	molecular_function	5	Igsf9	1	460	2	18561	0.0489534
GO:0003266	regulation of secondary heart field cardioblast proliferation	biological_process	10	Isl1	1	460	2	18561	0.0489534
GO:0008242	omega peptidase activity	molecular_function	8	Uchl1	1	460	2	18561	0.0489534
GO:0010159	specification of animal organ position	biological_process	6	Bmp4	1	460	2	18561	0.0489534
GO:0003858	3-hydroxybutyrate dehydrogenase activity	molecular_function	7	Bdh2	1	460	2	18561	0.0489534
GO:0060595	fibroblast growth factor receptor signaling pathway involved in mammary gland specification	biological_process	9	Fgf10	1	460	2	18561	0.0489534
GO:1900142	negative regulation of oligodendrocyte apoptotic process	biological_process	11	Igf1	1	460	2	18561	0.0489534
GO:1901862	negative regulation of muscle tissue development	biological_process	7	Igfbp5	1	460	2	18561	0.0489534
GO:0070664	negative regulation of leukocyte proliferation	biological_process	8	Gstp1	1	460	2	18561	0.0489534
GO:0019547	arginine catabolic process to ornithine	biological_process	13	Arg2	1	460	2	18561	0.0489534
GO:0042701	progesterone secretion	biological_process	7	Inhba	1	460	2	18561	0.0489534
GO:0086003	cardiac muscle cell contraction	biological_process	7	Camk2d	1	460	2	18561	0.0489534
GO:0035258	steroid hormone receptor binding	molecular_function	8	Lrp2	1	460	2	18561	0.0489534
GO:0020028	endocytic hemoglobin import	biological_process	9	Lrp2	1	460	2	18561	0.0489534
GO:0072095	regulation of branch elongation involved in ureteric bud branching	biological_process	7	Six1	1	460	2	18561	0.0489534
GO:0046013	regulation of T cell homeostatic proliferation	biological_process	11	Lmo1	1	460	2	18561	0.0489534
GO:0021524	visceral motor neuron differentiation	biological_process	8	Isl1	1	460	2	18561	0.0489534
GO:0072017	distal tubule development	biological_process	8	Jag1	1	460	2	18561	0.0489534
GO:1900221	regulation of amyloid-beta clearance	biological_process	6	Clu	1	460	2	18561	0.0489534
GO:0004649	poly(ADP-ribose) glycohydrolase activity	molecular_function	7	Bphl	1	460	2	18561	0.0489534
GO:0060374	mast cell differentiation	biological_process	8	Gata3	1	460	2	18561	0.0489534
GO:0140112	extracellular vesicle biogenesis	biological_process	5	Arrdc1	1	460	2	18561	0.0489534
GO:0001959	regulation of cytokine-mediated signaling pathway	biological_process	8	Cd24	1	460	2	18561	0.0489534
GO:0061302	smooth muscle cell-matrix adhesion	biological_process	7	Ddr1	1	460	2	18561	0.0489534
GO:0002086	diaphragm contraction	biological_process	10	Gaa	1	460	2	18561	0.0489534
GO:0001806	type IV hypersensitivity	biological_process	8	Gata3	1	460	2	18561	0.0489534
GO:0014839	myoblast migration involved in skeletal muscle regeneration	biological_process	9	Anxa1	1	460	2	18561	0.0489534
GO:0051563	smooth endoplasmic reticulum calcium ion homeostasis	biological_process	13	App	1	460	2	18561	0.0489534
GO:0061290	canonical Wnt signaling pathway involved in metanephric kidney development	biological_process	9	Gata3	1	460	2	18561	0.0489534
GO:1901341	positive regulation of store-operated calcium channel activity	biological_process	9	Bmp4	1	460	2	18561	0.0489534
GO:1904211	membrane protein proteolysis involved in retrograde protein transport, ER to cytosol	biological_process	9	Hm13	1	460	2	18561	0.0489534
GO:0043000	Golgi to plasma membrane CFTR protein transport	biological_process	11	Krt18	1	460	2	18561	0.0489534
GO:1905908	positive regulation of amyloid fibril formation	biological_process	9	App	1	460	2	18561	0.0489534
GO:0016603	glutaminyl-peptide cyclotransferase activity	molecular_function	7	Qpct	1	460	2	18561	0.0489534
GO:0006624	vacuolar protein processing	biological_process	9	Lgmn	1	460	2	18561	0.0489534
GO:1903896	positive regulation of IRE1-mediated unfolded protein response	biological_process	10	Agr2	1	460	2	18561	0.0489534
GO:0031247	actin rod assembly	biological_process	7	Hsp90b1	1	460	2	18561	0.0489534
GO:0006589	octopamine biosynthetic process	biological_process	8	Moxd1	1	460	2	18561	0.0489534
GO:2000666	negative regulation of interleukin-13 secretion	biological_process	9	Arg2	1	460	2	18561	0.0489534
GO:2001287	negative regulation of caveolin-mediated endocytosis	biological_process	9	Unc119	1	460	2	18561	0.0489534
GO:0034667	integrin alpha3-beta1 complex	cellular_component	6	Itga3	1	460	2	18561	0.0489534
GO:1900138	negative regulation of phospholipase A2 activity	biological_process	10	Anxa1	1	460	2	18561	0.0489534
GO:0021852	pyramidal neuron migration	biological_process	8	Foxg1	1	460	2	18561	0.0489534
GO:0004020	adenylylsulfate kinase activity	molecular_function	7	Papss1	1	460	2	18561	0.0489534
GO:0004618	phosphoglycerate kinase activity	molecular_function	7	Pgk1	1	460	2	18561	0.0489534
GO:0004053	arginase activity	molecular_function	7	Arg2	1	460	2	18561	0.0489534
GO:0032730	positive regulation of interleukin-1 alpha production	biological_process	9	Isl1	1	460	2	18561	0.0489534
GO:0051424	corticotropin-releasing hormone binding	molecular_function	7	Crhbp	1	460	2	18561	0.0489534
GO:0004648	O-phospho-L-serine:2-oxoglutarate aminotransferase activity	molecular_function	7	Psat1	1	460	2	18561	0.0489534
GO:0003998	acylphosphatase activity	molecular_function	7	Acyp1	1	460	2	18561	0.0489534
GO:0043370	regulation of CD4-positive, alpha-beta T cell differentiation	biological_process	11	Gata3	1	460	2	18561	0.0489534
GO:0035898	parathyroid hormone secretion	biological_process	9	Gata3	1	460	2	18561	0.0489534
GO:1904854	proteasome core complex binding	molecular_function	5	Alad	1	460	2	18561	0.0489534
GO:1902462	positive regulation of mesenchymal stem cell proliferation	biological_process	9	Bmp4	1	460	2	18561	0.0489534
GO:1904313	response to methamphetamine hydrochloride	biological_process	6	Hspa5	1	460	2	18561	0.0489534
GO:0070352	positive regulation of white fat cell proliferation	biological_process	9	Fgf10	1	460	2	18561	0.0489534
GO:0000023	maltose metabolic process	biological_process	8	Gaa	1	460	2	18561	0.0489534
GO:1902937	inward rectifier potassium channel complex	cellular_component	10	Kcnk1	1	460	2	18561	0.0489534
GO:0050694	galactose 3-O-sulfotransferase activity	molecular_function	7	Gal3st3	1	460	2	18561	0.0489534
GO:1905573	ganglioside GM1 binding	molecular_function	7	Psap	1	460	2	18561	0.0489534
GO:1904956	regulation of midbrain dopaminergic neuron differentiation	biological_process	11	Sfrp1	1	460	2	18561	0.0489534
GO:0034059	response to anoxia	biological_process	5	Ccn2	1	460	2	18561	0.0489534
GO:0072236	metanephric loop of Henle development	biological_process	9	Wnt7b	1	460	2	18561	0.0489534
GO:0072054	renal outer medulla development	biological_process	5	Wnt7b	1	460	2	18561	0.0489534
GO:0090285	negative regulation of protein glycosylation in Golgi	biological_process	11	Tmem59	1	460	2	18561	0.0489534
GO:1901317	regulation of flagellated sperm motility	biological_process	7	Anxa5	1	460	2	18561	0.0489534
GO:0003230	cardiac atrium development	biological_process	6	Igf1	1	460	2	18561	0.0489534
GO:0006931	substrate-dependent cell migration, cell attachment to substrate	biological_process	6	Tnfrsf12a	1	460	2	18561	0.0489534
GO:0008050	female courtship behavior	biological_process	7	Thrb	1	460	2	18561	0.0489534
GO:0070237	positive regulation of activation-induced cell death of T cells	biological_process	7	Tgfb2	1	460	2	18561	0.0489534
GO:0017186	peptidyl-pyroglutamic acid biosynthetic process, using glutaminyl-peptide cyclotransferase	biological_process	11	Qpct	1	460	2	18561	0.0489534
GO:0021692	cerebellar Purkinje cell layer morphogenesis	biological_process	5	Atp2b2	1	460	2	18561	0.0489534
GO:1903305	regulation of regulated secretory pathway	biological_process	8	Syt1	1	460	2	18561	0.0489534
GO:0055107	Golgi to secretory granule transport	biological_process	7	Bicdl1	1	460	2	18561	0.0489534
GO:0015891	siderophore transport	biological_process	7	Lcn2	1	460	2	18561	0.0489534
GO:0098616	selenate adenylyltransferase (ATP) activity	molecular_function	8	Papss1	1	460	2	18561	0.0489534
GO:2001037	positive regulation of tongue muscle cell differentiation	biological_process	12	Cyp26b1	1	460	2	18561	0.0489534
GO:0048852	diencephalon morphogenesis	biological_process	5	Sox2	1	460	2	18561	0.0489534
GO:0010939	regulation of necrotic cell death	biological_process	7	Ppif	1	460	2	18561	0.0489534
GO:0035437	maintenance of protein localization in endoplasmic reticulum	biological_process	8	Hspa5	1	460	2	18561	0.0489534
GO:0019153	protein-disulfide reductase (glutathione) activity	molecular_function	7	Pdia3	1	460	2	18561	0.0489534
GO:0002378	immunoglobulin biosynthetic process	biological_process	7	Galnt2	1	460	2	18561	0.0489534
GO:0072104	glomerular capillary formation	biological_process	6	Bmp4	1	460	2	18561	0.0489534
GO:0010002	cardioblast differentiation	biological_process	7	Tgfb2	1	460	2	18561	0.0489534
GO:0031749	D2 dopamine receptor binding	molecular_function	8	Clic6	1	460	2	18561	0.0489534
GO:0061518	microglial cell proliferation	biological_process	5	Clu	1	460	2	18561	0.0489534
GO:0031696	alpha-2C adrenergic receptor binding	molecular_function	8	Aplp1	1	460	2	18561	0.0489534
GO:0072179	nephric duct formation	biological_process	7	Gata3	1	460	2	18561	0.0489534
GO:1903281	positive regulation of calcium:sodium antiporter activity	biological_process	9	Atp1b1	1	460	2	18561	0.0489534
GO:1903573	negative regulation of response to endoplasmic reticulum stress	biological_process	7	Clu	1	460	2	18561	0.0489534
GO:0010512	negative regulation of phosphatidylinositol biosynthetic process	biological_process	10	Pdgfa	1	460	2	18561	0.0489534
GO:0097180	serine protease inhibitor complex	cellular_component	6	Serpinb6a	1	460	2	18561	0.0489534
GO:0051459	regulation of corticotropin secretion	biological_process	8	Crhbp	1	460	2	18561	0.0489534
GO:1905809	negative regulation of synapse organization	biological_process	8	Pgrmc1	1	460	2	18561	0.0489534
GO:0007015	actin filament organization	biological_process	6	Tmod1;Espn;Rnd2;Enah;Mtss1;Sorbs2	6	460	107	18561	0.0501557
GO:0043434	response to peptide hormone	biological_process	6	Srebf1;Ccn2;Bsg;Anxa1;Sparc;Prss8	6	460	107	18561	0.0501557
GO:0030307	positive regulation of cell growth	biological_process	7	Hpn;Sfrp1;Sgk1;Igf1;Tgfb2	5	460	81	18561	0.0506631
GO:0060076	excitatory synapse	cellular_component	4	Itga3;Syt1;Ptprf	3	460	34	18561	0.0513476
GO:0070371	ERK1 and ERK2 cascade	biological_process	12	Igf1;Eno1;Fgf10	3	460	34	18561	0.0513476
GO:0005614	interstitial matrix	cellular_component	6	Smoc2;Igf1	2	460	15	18561	0.0520115
GO:0043194	axon initial segment	cellular_component	6	Nrcam;Camk2d	2	460	15	18561	0.0520115
GO:0071287	cellular response to manganese ion	biological_process	8	Hspa5;Hsp90b1	2	460	15	18561	0.0520115
GO:0042491	inner ear auditory receptor cell differentiation	biological_process	9	Ush1c;Jag1	2	460	15	18561	0.0520115
GO:0021954	central nervous system neuron development	biological_process	7	Foxg1;Gata2	2	460	15	18561	0.0520115
GO:1902043	positive regulation of extrinsic apoptotic signaling pathway via death domain receptors	biological_process	11	Psen2;Sfrp1	2	460	15	18561	0.0520115
GO:0021904	dorsal/ventral neural tube patterning	biological_process	7	Psen2;Bmp4	2	460	15	18561	0.0520115
GO:0006518	peptide metabolic process	biological_process	7	Cpxm2;Cpz	2	460	15	18561	0.0520115
GO:2000679	positive regulation of transcription regulatory region DNA binding	biological_process	8	Igf1;Gata3	2	460	15	18561	0.0520115
GO:0005523	tropomyosin binding	molecular_function	6	Nebl;Tmod1	2	460	15	18561	0.0520115
GO:0004190	aspartic-type endopeptidase activity	molecular_function	8	Pgc;Ctsd	2	460	15	18561	0.0520115
GO:0071391	cellular response to estrogen stimulus	biological_process	5	Crhbp;Sfrp1	2	460	15	18561	0.0520115
GO:0097284	hepatocyte apoptotic process	biological_process	8	Krt8;Krt18	2	460	15	18561	0.0520115
GO:0030165	PDZ domain binding	molecular_function	6	LOC103690070;Atp2b2;Lrp2;Cadm1;Llgl2;F11r	6	460	108	18561	0.0520491
GO:0032570	response to progesterone	biological_process	6	Srebf1;Mif;Cldn4;Tgfb2	4	460	57	18561	0.052599
GO:0031982	vesicle	cellular_component	5	Mif;Anxa2;Anxa1;Sparc;Gstp1;Lrpap1;Bmp4;Spp1	8	460	166	18561	0.0550515
GO:0046658	anchored component of plasma membrane	cellular_component	6	Cd24;Meltf;Prss8	3	460	35	18561	0.0551658
GO:0031532	actin cytoskeleton reorganization	biological_process	8	LOC103690070;Sipa1l1;Anxa1;Fgf10	4	460	58	18561	0.0554371
GO:0050885	neuromuscular process controlling balance	biological_process	7	Atp2b2;Gaa;Ush1c;App	4	460	58	18561	0.0554371
GO:0007166	cell surface receptor signaling pathway	biological_process	5	Tspan12;Cd9;Cd24;Tspan13;Mif;Tspan3;Anxa1;Tspan8	8	460	168	18561	0.0582459
GO:0014068	positive regulation of phosphatidylinositol 3-kinase signaling	biological_process	10	Pdgfa;Pdgfc;Igf1;Tgfb2	4	460	59	18561	0.0583563
GO:0030433	ubiquitin-dependent ERAD pathway	biological_process	8	Hspa5;Derl1;Fbxo2;Hsp90b1	4	460	59	18561	0.0583563
GO:0099738	cell cortex region	cellular_component	8	Ctsz;Eno1	2	460	16	18561	0.0584904
GO:0043295	glutathione binding	molecular_function	6	Mgst1;Gstp1	2	460	16	18561	0.0584904
GO:0043220	Schmidt-Lanterman incisure	cellular_component	4	Anxa2;Cdh1	2	460	16	18561	0.0584904
GO:0060749	mammary gland alveolus development	biological_process	5	Ddr1;Id2	2	460	16	18561	0.0584904
GO:0048745	smooth muscle tissue development	biological_process	7	Itga8;Bmp4	2	460	16	18561	0.0584904
GO:0030970	retrograde protein transport, ER to cytosol	biological_process	12	Derl1;Hsp90b1	2	460	16	18561	0.0584904
GO:0048156	tau protein binding	molecular_function	6	Fkbp4;Sgk1	2	460	16	18561	0.0584904
GO:0060766	negative regulation of androgen receptor signaling pathway	biological_process	10	Sfrp1;Igf1	2	460	16	18561	0.0584904
GO:0050678	regulation of epithelial cell proliferation	biological_process	7	Six1;Fgf10	2	460	16	18561	0.0584904
GO:2000147	positive regulation of cell motility	biological_process	7	Cldn7;Epcam	2	460	16	18561	0.0584904
GO:0042953	lipoprotein transport	biological_process	10	Unc119;Lrp2	2	460	16	18561	0.0584904
GO:0071498	cellular response to fluid shear stress	biological_process	6	Mtss1;Spp1	2	460	16	18561	0.0584904
GO:2001241	positive regulation of extrinsic apoptotic signaling pathway in absence of ligand	biological_process	11	Inhba;Tgfb2	2	460	16	18561	0.0584904
GO:0060173	limb development	biological_process	6	Wnt7a;Kremen1;Fgf10	3	460	36	18561	0.0591155
GO:0048863	stem cell differentiation	biological_process	6	Sox10;Sox2;Epcam	3	460	36	18561	0.0591155
GO:0008289	lipid binding	molecular_function	4	Unc119;Apoa4;Stard10;Fermt2;Pebp1;Fnbp1l;Pacsin3	7	460	140	18561	0.059866
GO:0021987	cerebral cortex development	biological_process	5	Foxg1;Mdk;Sox2;Cdh2;Tacc2	5	460	85	18561	0.0599741
GO:0014070	response to organic cyclic compound	biological_process	6	Srebf1;Alad;Ccn2;Anxa1;Id1;Pebp1;Sfrp1;Igf1;Fgf10;Nampt	10	460	230	18561	0.0612171
GO:0010243	response to organonitrogen compound	biological_process	6	Pebp1;Mgst1;Tgfb2;Cdo1	4	460	60	18561	0.0613561
GO:0007613	memory	biological_process	5	Psen2;Pgrmc1;Itga8;Itga3;Igf1	5	460	86	18561	0.0624441
GO:0005753	mitochondrial proton-transporting ATP synthase complex	cellular_component	7	Ppif;Atp5me;Atp5f1e	3	460	37	18561	0.0631943
GO:0046686	response to cadmium ion	biological_process	7	Alad;Sparc;Arg2	3	460	37	18561	0.0631943
GO:0033993	response to lipid	biological_process	6	Srebf1;Gata2;Rida	3	460	37	18561	0.0631943
GO:0070555	response to interleukin-1	biological_process	7	Trim63;Cited1;Anxa1	3	460	37	18561	0.0631943
GO:0016235	aggresome	cellular_component	6	Prdm16;Ucma;Clu	3	460	37	18561	0.0631943
GO:0034504	protein localization to nucleus	biological_process	8	Six1;Calr;Bmp4	3	460	37	18561	0.0631943
GO:0031625	ubiquitin protein ligase binding	molecular_function	7	Uchl1;Hspa5;Sipa1l1;Derl1;Hm13;Prdx6;Atp6v0c;Arrdc1;Calr;Clu;Fzd6;Cdc34;Slc25a5	13	460	326	18561	0.063522
GO:0021542	dentate gyrus development	biological_process	5	Mdk;Emx2	2	460	17	18561	0.0652305
GO:0043292	contractile fiber	cellular_component	6	Trim63;Cryab	2	460	17	18561	0.0652305
GO:0032331	negative regulation of chondrocyte differentiation	biological_process	8	Chadl;Bmp4	2	460	17	18561	0.0652305
GO:0045055	regulated exocytosis	biological_process	8	Rab11fip1;Crhbp	2	460	17	18561	0.0652305
GO:0031005	filamin binding	molecular_function	6	Nebl;Rflnb	2	460	17	18561	0.0652305
GO:0018243	protein O-linked glycosylation via threonine	biological_process	11	Galnt2;Galnt7	2	460	17	18561	0.0652305
GO:0031954	positive regulation of protein autophosphorylation	biological_process	11	Pdgfa;Pdgfc	2	460	17	18561	0.0652305
GO:0045780	positive regulation of bone resorption	biological_process	9	Atp6ap1;Spp1	2	460	17	18561	0.0652305
GO:0033762	response to glucagon	biological_process	7	Srebf1;Cdo1	2	460	17	18561	0.0652305
GO:0001921	positive regulation of receptor recycling	biological_process	7	Psen2;Anxa2	2	460	17	18561	0.0652305
GO:0003407	neural retina development	biological_process	5	Atp2b2;Tgfb2	2	460	17	18561	0.0652305
GO:0048557	embryonic digestive tract morphogenesis	biological_process	7	Id2;Fgf10	2	460	17	18561	0.0652305
GO:0017156	calcium ion regulated exocytosis	biological_process	9	Syt1;Sdf4	2	460	17	18561	0.0652305
GO:0034361	very-low-density lipoprotein particle	cellular_component	6	Apoa4;Lsr	2	460	17	18561	0.0652305
GO:0004653	polypeptide N-acetylgalactosaminyltransferase activity	molecular_function	8	Galnt2;Galnt7	2	460	17	18561	0.0652305
GO:0051480	regulation of cytosolic calcium ion concentration	biological_process	12	Atp2b2;Calb1;Tmem178a	3	460	38	18561	0.0673999
GO:0010718	positive regulation of epithelial to mesenchymal transition	biological_process	8	Tgfb2;Rgcc;Bmp4	3	460	38	18561	0.0673999
GO:0004879	nuclear receptor activity	molecular_function	6	Srebf1;Nr2f6;Thrb	3	460	38	18561	0.0673999
GO:0008013	beta-catenin binding	molecular_function	5	LOC103690070;Skp1;Cdh2;Ptpru;Cdh1	5	460	88	18561	0.0675538
GO:0022008	neurogenesis	biological_process	6	Prdm16;Foxg1;Tacc2;Spock1	4	460	62	18561	0.0675953
GO:0030335	positive regulation of cell migration	biological_process	8	Hspa5;Mien1;Pdgfa;Pdgfc;Col18a1;Igf1;Plet1;Tgfb2;Bmp4	9	460	205	18561	0.0698737
GO:0007399	nervous system development	biological_process	6	Itm2b;Kremen1;Ptprf;Hes6;Fnbp1l;Igf1;Camk2d;Thbs4;Gata3;App	10	460	236	18561	0.0701258
GO:0001501	skeletal system development	biological_process	6	Fst;Fgfrl1;Tgfb2;Col11a2;Bmp4	5	460	89	18561	0.0701934
GO:0009615	response to virus	biological_process	7	Lcn2;Odc1;Eno1;Clu;Gata3	5	460	89	18561	0.0701934
GO:0005160	transforming growth factor beta receptor binding	molecular_function	7	Inhba;Tgfb2;Bmp4	3	460	39	18561	0.0717296
GO:0008152	metabolic process	biological_process	3	AABR07044711;Bphl;Ugdh	3	460	39	18561	0.0717296
GO:0045786	negative regulation of cell cycle	biological_process	7	Inhba;Gata3;Bmp4	3	460	39	18561	0.0717296
GO:0046579	positive regulation of Ras protein signal transduction	biological_process	11	Igf1;Fgf10	2	460	18	18561	0.072215
GO:0010269	response to selenium ion	biological_process	6	Alad;Arg2	2	460	18	18561	0.072215
GO:0006665	sphingolipid metabolic process	biological_process	8	Serinc2;Psap	2	460	18	18561	0.072215
GO:0032426	stereocilium tip	cellular_component	4	Espn;Ush1c	2	460	18	18561	0.072215
GO:0032270	positive regulation of cellular protein metabolic process	biological_process	8	Wnt7a;Inhba	2	460	18	18561	0.072215
GO:0018242	protein O-linked glycosylation via serine	biological_process	11	Galnt2;Galnt7	2	460	18	18561	0.072215
GO:0045821	positive regulation of glycolytic process	biological_process	11	Mif;Igf1	2	460	18	18561	0.072215
GO:0050965	detection of temperature stimulus involved in sensory perception of pain	biological_process	8	Nr2f6;Ano1	2	460	18	18561	0.072215
GO:0010001	glial cell differentiation	biological_process	6	Cdh2;Igf1	2	460	18	18561	0.072215
GO:0031290	retinal ganglion cell axon guidance	biological_process	7	Nrcam;Isl1	2	460	18	18561	0.072215
GO:0044237	cellular metabolic process	biological_process	4	Wnt7b	1	460	3	18561	0.0725259
GO:0048259	regulation of receptor-mediated endocytosis	biological_process	8	Lrpap1	1	460	3	18561	0.0725259
GO:0070368	positive regulation of hepatocyte differentiation	biological_process	9	Bmp4	1	460	3	18561	0.0725259
GO:0014719	skeletal muscle satellite cell activation	biological_process	5	Wnt7a	1	460	3	18561	0.0725259
GO:0070100	negative regulation of chemokine-mediated signaling pathway	biological_process	10	Padi2	1	460	3	18561	0.0725259
GO:0035880	embryonic nail plate morphogenesis	biological_process	6	Fzd6	1	460	3	18561	0.0725259
GO:0004470	malic enzyme activity	molecular_function	7	Me3	1	460	3	18561	0.0725259
GO:0002154	thyroid hormone mediated signaling pathway	biological_process	6	Thrb	1	460	3	18561	0.0725259
GO:0072513	positive regulation of secondary heart field cardioblast proliferation	biological_process	11	Six1	1	460	3	18561	0.0725259
GO:0060033	anatomical structure regression	biological_process	4	Wnt7b	1	460	3	18561	0.0725259
GO:0042583	chromaffin granule	cellular_component	9	Clu	1	460	3	18561	0.0725259
GO:2000845	positive regulation of testosterone secretion	biological_process	9	Nucb2	1	460	3	18561	0.0725259
GO:1901897	regulation of relaxation of cardiac muscle	biological_process	9	Camk2d	1	460	3	18561	0.0725259
GO:0045726	positive regulation of integrin biosynthetic process	biological_process	9	Tgfb2	1	460	3	18561	0.0725259
GO:1904193	negative regulation of cholangiocyte apoptotic process	biological_process	11	Igf1	1	460	3	18561	0.0725259
GO:0050794	regulation of cellular process	biological_process	5	Wnk1	1	460	3	18561	0.0725259
GO:0002337	B-1a B cell differentiation	biological_process	11	Cmtm7	1	460	3	18561	0.0725259
GO:0071672	negative regulation of smooth muscle cell chemotaxis	biological_process	10	Gstp1	1	460	3	18561	0.0725259
GO:0016768	spermine synthase activity	molecular_function	6	Sms	1	460	3	18561	0.0725259
GO:0070278	extracellular matrix constituent secretion	biological_process	5	Ccn2	1	460	3	18561	0.0725259
GO:1904970	brush border assembly	biological_process	6	Ush1c	1	460	3	18561	0.0725259
GO:0015917	aminophospholipid transport	biological_process	9	Tmem30b	1	460	3	18561	0.0725259
GO:1990812	growth cone filopodium	cellular_component	8	App	1	460	3	18561	0.0725259
GO:0061197	fungiform papilla morphogenesis	biological_process	5	Six1	1	460	3	18561	0.0725259
GO:0009446	putrescine biosynthetic process	biological_process	11	Odc1	1	460	3	18561	0.0725259
GO:0035793	positive regulation of metanephric mesenchymal cell migration by platelet-derived growth factor receptor-beta signaling pathway	biological_process	11	Pdgfa	1	460	3	18561	0.0725259
GO:0048936	peripheral nervous system neuron axonogenesis	biological_process	10	Isl1	1	460	3	18561	0.0725259
GO:2000105	positive regulation of DNA-dependent DNA replication	biological_process	11	Bmp4	1	460	3	18561	0.0725259
GO:0005471	ATP:ADP antiporter activity	molecular_function	10	Slc25a5	1	460	3	18561	0.0725259
GO:1990542	mitochondrial transmembrane transport	biological_process	7	Ucp2	1	460	3	18561	0.0725259
GO:2001206	positive regulation of osteoclast development	biological_process	9	Atp6ap1	1	460	3	18561	0.0725259
GO:0008401	retinoic acid 4-hydroxylase activity	molecular_function	6	Cyp26b1	1	460	3	18561	0.0725259
GO:0004473	malate dehydrogenase (decarboxylating) (NADP+) activity	molecular_function	8	Me3	1	460	3	18561	0.0725259
GO:0035434	copper ion transmembrane transport	biological_process	11	Atox1	1	460	3	18561	0.0725259
GO:0032804	negative regulation of low-density lipoprotein particle receptor catabolic process	biological_process	10	Anxa2	1	460	3	18561	0.0725259
GO:1990756	protein binding, bridging involved in substrate recognition for ubiquitination	molecular_function	6	Arrdc1	1	460	3	18561	0.0725259
GO:0015111	iodide transmembrane transporter activity	molecular_function	8	Ano1	1	460	3	18561	0.0725259
GO:0060594	mammary gland specification	biological_process	7	Fgf10	1	460	3	18561	0.0725259
GO:0061073	ciliary body morphogenesis	biological_process	5	Jag1	1	460	3	18561	0.0725259
GO:1990761	growth cone lamellipodium	cellular_component	7	App	1	460	3	18561	0.0725259
GO:0010715	regulation of extracellular matrix disassembly	biological_process	8	Ddr1	1	460	3	18561	0.0725259
GO:0004605	phosphatidate cytidylyltransferase activity	molecular_function	8	Cds1	1	460	3	18561	0.0725259
GO:0016480	negative regulation of transcription by RNA polymerase III	biological_process	10	Prdx5	1	460	3	18561	0.0725259
GO:0051795	positive regulation of timing of catagen	biological_process	10	Tgfb2	1	460	3	18561	0.0725259
GO:1904219	positive regulation of CDP-diacylglycerol-serine O-phosphatidyltransferase activity	biological_process	8	Serinc2	1	460	3	18561	0.0725259
GO:0016403	dimethylargininase activity	molecular_function	7	Ddah1	1	460	3	18561	0.0725259
GO:2000984	negative regulation of ATP citrate synthase activity	biological_process	8	LOC103694872	1	460	3	18561	0.0725259
GO:0004471	malate dehydrogenase (decarboxylating) (NAD+) activity	molecular_function	8	Me3	1	460	3	18561	0.0725259
GO:0070699	type II activin receptor binding	molecular_function	9	Inhba	1	460	3	18561	0.0725259
GO:1903375	facioacoustic ganglion development	biological_process	8	Nrp2	1	460	3	18561	0.0725259
GO:0050706	regulation of interleukin-1 beta secretion	biological_process	9	Arg2	1	460	3	18561	0.0725259
GO:0044090	positive regulation of vacuole organization	biological_process	9	Anxa2	1	460	3	18561	0.0725259
GO:0061055	myotome development	biological_process	5	Six1	1	460	3	18561	0.0725259
GO:1900186	negative regulation of clathrin-dependent endocytosis	biological_process	10	Unc119	1	460	3	18561	0.0725259
GO:1900222	negative regulation of amyloid-beta clearance	biological_process	7	Lrpap1	1	460	3	18561	0.0725259
GO:0005594	collagen type IX trimer	cellular_component	6	Col9a2	1	460	3	18561	0.0725259
GO:1990418	response to insulin-like growth factor stimulus	biological_process	6	Igfbp3	1	460	3	18561	0.0725259
GO:0060684	epithelial-mesenchymal cell signaling	biological_process	6	Bmp4	1	460	3	18561	0.0725259
GO:2000041	negative regulation of planar cell polarity pathway involved in axis elongation	biological_process	8	Sfrp1	1	460	3	18561	0.0725259
GO:0045851	pH reduction	biological_process	11	Atp6ap1	1	460	3	18561	0.0725259
GO:0016971	flavin-linked sulfhydryl oxidase activity	molecular_function	8	Qsox1	1	460	3	18561	0.0725259
GO:1901423	response to benzene	biological_process	7	Pdia3	1	460	3	18561	0.0725259
GO:0090244	Wnt signaling pathway involved in somitogenesis	biological_process	8	Sfrp1	1	460	3	18561	0.0725259
GO:0072161	mesenchymal cell differentiation involved in kidney development	biological_process	7	Bmp4	1	460	3	18561	0.0725259
GO:0043169	cation binding	molecular_function	5	Gbe1	1	460	3	18561	0.0725259
GO:0016509	long-chain-3-hydroxyacyl-CoA dehydrogenase activity	molecular_function	8	Hsd17b12	1	460	3	18561	0.0725259
GO:0018410	C-terminal protein amino acid modification	biological_process	10	Tubb4a	1	460	3	18561	0.0725259
GO:0009826	unidimensional cell growth	biological_process	7	Cadm1	1	460	3	18561	0.0725259
GO:0014015	positive regulation of gliogenesis	biological_process	10	Sox10	1	460	3	18561	0.0725259
GO:0046947	hydroxylysine biosynthetic process	biological_process	12	Plod2	1	460	3	18561	0.0725259
GO:0006858	extracellular transport	biological_process	6	Arrdc1	1	460	3	18561	0.0725259
GO:0009609	response to symbiotic bacterium	biological_process	8	Gpx2	1	460	3	18561	0.0725259
GO:0001951	intestinal D-glucose absorption	biological_process	9	Pls1	1	460	3	18561	0.0725259
GO:0004514	nicotinate-nucleotide diphosphorylase (carboxylating) activity	molecular_function	7	Nampt	1	460	3	18561	0.0725259
GO:0098772	molecular function regulator	molecular_function	3	Anxa2	1	460	3	18561	0.0725259
GO:0060688	regulation of morphogenesis of a branching structure	biological_process	7	Bmp4	1	460	3	18561	0.0725259
GO:0090074	negative regulation of protein homodimerization activity	biological_process	8	Id1	1	460	3	18561	0.0725259
GO:0060856	establishment of blood-brain barrier	biological_process	6	Lsr	1	460	3	18561	0.0725259
GO:0034445	negative regulation of plasma lipoprotein oxidation	biological_process	8	Apoa4	1	460	3	18561	0.0725259
GO:0021885	forebrain cell migration	biological_process	7	Emx2	1	460	3	18561	0.0725259
GO:0061448	connective tissue development	biological_process	6	Ccn2	1	460	3	18561	0.0725259
GO:0033823	procollagen glucosyltransferase activity	molecular_function	8	Plod2	1	460	3	18561	0.0725259
GO:0072138	mesenchymal cell proliferation involved in ureteric bud development	biological_process	5	Bmp4	1	460	3	18561	0.0725259
GO:0006710	androgen catabolic process	biological_process	8	Spp1	1	460	3	18561	0.0725259
GO:1905576	ganglioside GT1b binding	molecular_function	7	Psap	1	460	3	18561	0.0725259
GO:0021562	vestibulocochlear nerve development	biological_process	7	Slitrk6	1	460	3	18561	0.0725259
GO:0072061	inner medullary collecting duct development	biological_process	7	Wnt7b	1	460	3	18561	0.0725259
GO:0032572	response to menaquinone	biological_process	7	Mif	1	460	3	18561	0.0725259
GO:0003130	BMP signaling pathway involved in heart induction	biological_process	11	Bmp4	1	460	3	18561	0.0725259
GO:2000866	positive regulation of estradiol secretion	biological_process	9	Spp1	1	460	3	18561	0.0725259
GO:0006655	phosphatidylglycerol biosynthetic process	biological_process	10	Cds1	1	460	3	18561	0.0725259
GO:0019064	fusion of virus membrane with host plasma membrane	biological_process	8	Nectin2	1	460	3	18561	0.0725259
GO:0070008	serine-type exopeptidase activity	molecular_function	7	Hpn	1	460	3	18561	0.0725259
GO:0021773	striatal medium spiny neuron differentiation	biological_process	9	Inhba	1	460	3	18561	0.0725259
GO:0097374	sensory neuron axon guidance	biological_process	7	Nrp2	1	460	3	18561	0.0725259
GO:0008475	procollagen-lysine 5-dioxygenase activity	molecular_function	8	Plod2	1	460	3	18561	0.0725259
GO:2000721	positive regulation of transcription from RNA polymerase II promoter involved in smooth muscle cell differentiation	biological_process	11	Itga8	1	460	3	18561	0.0725259
GO:0002891	positive regulation of immunoglobulin mediated immune response	biological_process	11	Nectin2	1	460	3	18561	0.0725259
GO:0060370	susceptibility to T cell mediated cytotoxicity	biological_process	9	Nectin2	1	460	3	18561	0.0725259
GO:0035993	deltoid tuberosity development	biological_process	5	Bmp4	1	460	3	18561	0.0725259
GO:0003274	endocardial cushion fusion	biological_process	6	Tgfb2	1	460	3	18561	0.0725259
GO:0043423	3-phosphoinositide-dependent protein kinase binding	molecular_function	8	Sgk1	1	460	3	18561	0.0725259
GO:0002685	regulation of leukocyte migration	biological_process	6	Anxa1	1	460	3	18561	0.0725259
GO:2001288	positive regulation of caveolin-mediated endocytosis	biological_process	9	Nedd4l	1	460	3	18561	0.0725259
GO:0031750	D3 dopamine receptor binding	molecular_function	8	Clic6	1	460	3	18561	0.0725259
GO:0007621	negative regulation of female receptivity	biological_process	8	Thrb	1	460	3	18561	0.0725259
GO:0072086	specification of loop of Henle identity	biological_process	7	Irx3	1	460	3	18561	0.0725259
GO:0072537	fibroblast activation	biological_process	5	Rgcc	1	460	3	18561	0.0725259
GO:0070673	response to interleukin-18	biological_process	7	Ocln	1	460	3	18561	0.0725259
GO:0060066	oviduct development	biological_process	6	Wnt7a	1	460	3	18561	0.0725259
GO:0070093	negative regulation of glucagon secretion	biological_process	11	Nucb2	1	460	3	18561	0.0725259
GO:0051917	regulation of fibrinolysis	biological_process	8	Anxa2	1	460	3	18561	0.0725259
GO:0003340	negative regulation of mesenchymal to epithelial transition involved in metanephros morphogenesis	biological_process	10	Cited1	1	460	3	18561	0.0725259
GO:2000054	negative regulation of Wnt signaling pathway involved in dorsal/ventral axis specification	biological_process	10	Sfrp1	1	460	3	18561	0.0725259
GO:0035502	metanephric part of ureteric bud development	biological_process	6	Calb1	1	460	3	18561	0.0725259
GO:0015247	aminophospholipid transmembrane transporter activity	molecular_function	6	Tmem30b	1	460	3	18561	0.0725259
GO:1902235	regulation of endoplasmic reticulum stress-induced intrinsic apoptotic signaling pathway	biological_process	8	Erp29	1	460	3	18561	0.0725259
GO:0046836	glycolipid transport	biological_process	8	Psap	1	460	3	18561	0.0725259
GO:0021610	facial nerve morphogenesis	biological_process	6	Six1	1	460	3	18561	0.0725259
GO:1900158	negative regulation of bone mineralization involved in bone maturation	biological_process	9	Rflnb	1	460	3	18561	0.0725259
GO:1903659	regulation of complement-dependent cytotoxicity	biological_process	6	Tgfb2	1	460	3	18561	0.0725259
GO:0140058	neuron projection arborization	biological_process	9	Lrp2	1	460	3	18561	0.0725259
GO:0099563	modification of synaptic structure	biological_process	6	Pgrmc1	1	460	3	18561	0.0725259
GO:0061035	regulation of cartilage development	biological_process	7	Bmp4	1	460	3	18561	0.0725259
GO:0061890	positive regulation of astrocyte activation	biological_process	13	App	1	460	3	18561	0.0725259
GO:0102007	acyl-L-homoserine-lactone lactonohydrolase activity	molecular_function	8	Pon2	1	460	3	18561	0.0725259
GO:1901660	calcium ion export	biological_process	11	Atp2b2	1	460	3	18561	0.0725259
GO:0071504	cellular response to heparin	biological_process	7	Sfrp1	1	460	3	18561	0.0725259
GO:1904222	positive regulation of serine C-palmitoyltransferase activity	biological_process	8	Serinc2	1	460	3	18561	0.0725259
GO:0060480	lung goblet cell differentiation	biological_process	9	Agr2	1	460	3	18561	0.0725259
GO:0060379	cardiac muscle cell myoblast differentiation	biological_process	8	Isl1	1	460	3	18561	0.0725259
GO:1903426	regulation of reactive oxygen species biosynthetic process	biological_process	7	Arg2	1	460	3	18561	0.0725259
GO:0017077	oxidative phosphorylation uncoupler activity	molecular_function	5	Ucp2	1	460	3	18561	0.0725259
GO:2001016	positive regulation of skeletal muscle cell differentiation	biological_process	8	Gpc1	1	460	3	18561	0.0725259
GO:0043402	glucocorticoid mediated signaling pathway	biological_process	7	Sgk1	1	460	3	18561	0.0725259
GO:2000729	positive regulation of mesenchymal cell proliferation involved in ureter development	biological_process	9	Six1	1	460	3	18561	0.0725259
GO:2000768	positive regulation of nephron tubule epithelial cell differentiation	biological_process	10	Cd24	1	460	3	18561	0.0725259
GO:0048807	female genitalia morphogenesis	biological_process	6	Fgf10	1	460	3	18561	0.0725259
GO:0071650	negative regulation of chemokine (C-C motif) ligand 5 production	biological_process	9	Arg2	1	460	3	18561	0.0725259
GO:0035867	alphav-beta3 integrin-IGF-1-IGF1R complex	cellular_component	6	Igf1	1	460	3	18561	0.0725259
GO:0021681	cerebellar granular layer development	biological_process	5	Mdk	1	460	3	18561	0.0725259
GO:1905602	positive regulation of receptor-mediated endocytosis involved in cholesterol transport	biological_process	12	Anxa2	1	460	3	18561	0.0725259
GO:0046185	aldehyde catabolic process	biological_process	6	Akr1a1	1	460	3	18561	0.0725259
GO:0008215	spermine metabolic process	biological_process	10	Sms	1	460	3	18561	0.0725259
GO:1900038	negative regulation of cellular response to hypoxia	biological_process	7	Ddah1	1	460	3	18561	0.0725259
GO:0097195	pilomotor reflex	biological_process	6	Hpn	1	460	3	18561	0.0725259
GO:0060502	epithelial cell proliferation involved in lung morphogenesis	biological_process	5	Bmp4	1	460	3	18561	0.0725259
GO:0021828	gonadotrophin-releasing hormone neuronal migration to the hypothalamus	biological_process	8	Nrp2	1	460	3	18561	0.0725259
GO:0070445	regulation of oligodendrocyte progenitor proliferation	biological_process	10	Cdh2	1	460	3	18561	0.0725259
GO:0061047	positive regulation of branching involved in lung morphogenesis	biological_process	9	Bmp4	1	460	3	18561	0.0725259
GO:0006663	platelet activating factor biosynthetic process	biological_process	10	Lpcat2	1	460	3	18561	0.0725259
GO:0045920	negative regulation of exocytosis	biological_process	8	Anxa1	1	460	3	18561	0.0725259
GO:0007412	axon target recognition	biological_process	5	Uchl1	1	460	3	18561	0.0725259
GO:0003166	bundle of His development	biological_process	10	Id2	1	460	3	18561	0.0725259
GO:1902949	positive regulation of tau-protein kinase activity	biological_process	12	Clu	1	460	3	18561	0.0725259
GO:0071657	positive regulation of granulocyte colony-stimulating factor production	biological_process	9	Isl1	1	460	3	18561	0.0725259
GO:1990667	PCSK9-AnxA2 complex	cellular_component	4	Anxa2	1	460	3	18561	0.0725259
GO:0001757	somite specification	biological_process	6	Cobl	1	460	3	18561	0.0725259
GO:0034334	adherens junction maintenance	biological_process	7	Mtss1	1	460	3	18561	0.0725259
GO:0043259	laminin-10 complex	cellular_component	5	Lama5	1	460	3	18561	0.0725259
GO:0015378	sodium:chloride symporter activity	molecular_function	10	Slc12a2	1	460	3	18561	0.0725259
GO:0019471	4-hydroxyproline metabolic process	biological_process	6	Prdx4	1	460	3	18561	0.0725259
GO:0031092	platelet alpha granule membrane	cellular_component	8	Sparc	1	460	3	18561	0.0725259
GO:0006591	ornithine metabolic process	biological_process	10	Oat	1	460	3	18561	0.0725259
GO:1905598	negative regulation of low-density lipoprotein receptor activity	biological_process	6	App	1	460	3	18561	0.0725259
GO:1905312	positive regulation of cardiac neural crest cell migration involved in outflow tract morphogenesis	biological_process	9	Bmp4	1	460	3	18561	0.0725259
GO:0007638	mechanosensory behavior	biological_process	4	Strbp	1	460	3	18561	0.0725259
GO:0051788	response to misfolded protein	biological_process	6	Clu	1	460	3	18561	0.0725259
GO:0031205	endoplasmic reticulum Sec complex	cellular_component	7	Dnajc3	1	460	3	18561	0.0725259
GO:0008511	sodium:potassium:chloride symporter activity	molecular_function	11	Slc12a2	1	460	3	18561	0.0725259
GO:0071603	endothelial cell-cell adhesion	biological_process	7	Thbs4	1	460	3	18561	0.0725259
GO:0023016	signal transduction by trans-phosphorylation	biological_process	11	Wnk1	1	460	3	18561	0.0725259
GO:0002265	astrocyte activation involved in immune response	biological_process	6	App	1	460	3	18561	0.0725259
GO:1904109	positive regulation of cholesterol import	biological_process	11	Scp2	1	460	3	18561	0.0725259
GO:0030060	L-malate dehydrogenase activity	molecular_function	7	Mdh1	1	460	3	18561	0.0725259
GO:0070634	transepithelial ammonium transport	biological_process	9	Slc12a2	1	460	3	18561	0.0725259
GO:0002521	leukocyte differentiation	biological_process	6	Id2	1	460	3	18561	0.0725259
GO:0010649	regulation of cell communication by electrical coupling	biological_process	7	Camk2d	1	460	3	18561	0.0725259
GO:1902912	pyruvate kinase complex	cellular_component	7	AABR07044711	1	460	3	18561	0.0725259
GO:0005829	cytosol	cellular_component	6	Pgk1;Uchl1;Lcn2;Sipa1l1;Prdm16;Psen2;Mien1;Stard10;Ggct;Alad;Ildr1;Skp1;Ces1d;Wnk1;Sox2;Rab11fip1;Cited1;Actn4;Fbxo2;Spats2l;P4ha2;Scp2;Prdx1;Mif;Id2;Cadps2;Psat1;Tacc2;Rps6ka1;Prdx6;Fbxo32;Sh3glb2;Prdx5;Hmgn3;Ggh;Calb1;Ezr;Anxa2;Tubb4a;Ccn2;Hsp90b1;Gpc1;Twf1;Anxa1;S100a1;Rnf208;Atp6v1a;Chmp4c;Syt1;Daam1;Hebp1;Odc1;Papss1;Krt18;Hist3h2ba;AABR07044711;Pdgfc;Prdx4;Bdh2;Ush1c;Pdia6;Sfrp1;Calr;Arg2;A…	95	460	3336	18561	0.0747708
GO:0030216	keratinocyte differentiation	biological_process	8	Anxa1;St14;Irf6	3	460	40	18561	0.0761807
GO:0043407	negative regulation of MAP kinase activity	biological_process	12	Uchl1;Gstp1;Bmp4	3	460	40	18561	0.0761807
GO:0007179	transforming growth factor beta receptor signaling pathway	biological_process	8	Cited1;Hipk2;Fermt2;Tgfb2	4	460	65	18561	0.0775431
GO:0071363	cellular response to growth factor stimulus	biological_process	7	Sparc;Sfrp1;Clu;Bmp4	4	460	65	18561	0.0775431
GO:0009897	external side of plasma membrane	cellular_component	5	Cd9;Cd24;Gpc4;Ano1;Itga3;Nrcam;Lrp2;Calr;Itgb6;Plet1;Anxa5	11	460	273	18561	0.0786237
GO:0044306	neuron projection terminus	cellular_component	5	Uchl1;Syt1	2	460	19	18561	0.0794278
GO:0031674	I band	cellular_component	5	S100a1;Cryab	2	460	19	18561	0.0794278
GO:0060997	dendritic spine morphogenesis	biological_process	8	Wnt7a;Myo5b	2	460	19	18561	0.0794278
GO:0031402	sodium ion binding	molecular_function	8	Atp1a1;Atp1b1	2	460	19	18561	0.0794278
GO:0042104	positive regulation of activated T cell proliferation	biological_process	12	Cd24;Igf1	2	460	19	18561	0.0794278
GO:0009306	protein secretion	biological_process	10	Erp29;Mia;Rab15	3	460	41	18561	0.0807504
GO:1990090	cellular response to nerve growth factor stimulus	biological_process	8	Hspa5;Id1;App	3	460	41	18561	0.0807504
GO:0005201	extracellular matrix structural constituent	molecular_function	4	Tectb;Tecta;Col11a2	3	460	41	18561	0.0807504
GO:0006493	protein O-linked glycosylation	biological_process	10	Galnt2;Galnt7;Plod2	3	460	41	18561	0.0807504
GO:0051965	positive regulation of synapse assembly	biological_process	7	Tpbg;Wnt7a;Clstn1;Slitrk6	4	460	66	18561	0.0810131
GO:0043525	positive regulation of neuron apoptotic process	biological_process	10	Ctsz;Ptprf;Tgfb2;Cdc34	4	460	67	18561	0.0845587
GO:0032091	negative regulation of protein binding	biological_process	7	Psen2;Ctsz;Id1;Lrpap1	4	460	67	18561	0.0845587
GO:0031018	endocrine pancreas development	biological_process	5	Anxa1;Clu	2	460	20	18561	0.0868531
GO:0042288	MHC class I protein binding	molecular_function	7	Derl1;Pdia3	2	460	20	18561	0.0868531
GO:0090543	Flemming body	cellular_component	4	Chmp4c;Capg	2	460	20	18561	0.0868531
GO:0017127	cholesterol transporter activity	molecular_function	6	Apoa4;Scp2	2	460	20	18561	0.0868531
GO:0030318	melanocyte differentiation	biological_process	7	Sox10;Cited1	2	460	20	18561	0.0868531
GO:0001708	cell fate specification	biological_process	5	Psen2;Sox2	2	460	20	18561	0.0868531
GO:0090190	positive regulation of branching involved in ureteric bud morphogenesis	biological_process	10	Six1;Bmp4	2	460	20	18561	0.0868531
GO:0034113	heterotypic cell-cell adhesion	biological_process	6	Nrcam;Perp	2	460	20	18561	0.0868531
GO:0048266	behavioral response to pain	biological_process	4	P2rx2;Thbs4	2	460	20	18561	0.0868531
GO:0007626	locomotory behavior	biological_process	4	Atp2b2;Calb1;Espn;Gaa;App	5	460	95	18561	0.0871995
GO:0046034	ATP metabolic process	biological_process	4	Atp5me;Atp1b1;Atp6v1a;Atp5f1e	4	460	68	18561	0.088179
GO:0051087	chaperone binding	molecular_function	5	Atp1a1;Erp29;Lrp2;Dnajc3;Sdf2l1	5	460	96	18561	0.0902257
GO:0030199	collagen fibril organization	biological_process	7	Anxa2;Tgfb2;Col11a2	3	460	43	18561	0.0902344
GO:0003151	outflow tract morphogenesis	biological_process	5	Six1;Tgfb2;Bmp4	3	460	43	18561	0.0902344
GO:0014911	positive regulation of smooth muscle cell migration	biological_process	9	Mif;Igf1;Camk2d	3	460	43	18561	0.0902344
GO:0043627	response to estrogen	biological_process	4	Cd24;Wnt7a;Cited1;Tgfb2;Gata3	5	460	97	18561	0.0933057
GO:0051291	protein heterooligomerization	biological_process	8	Cdh2;P2rx2;Syt1;Fgfrl1;Cldn3	5	460	97	18561	0.0933057
GO:0016616	oxidoreductase activity, acting on the CH-OH group of donors, NAD or NADP as acceptor	molecular_function	6	Bdh2;Ugdh	2	460	21	18561	0.0944762
GO:0034620	cellular response to unfolded protein	biological_process	7	Hspa5;Derl1	2	460	21	18561	0.0944762
GO:0044331	cell-cell adhesion mediated by cadherin	biological_process	6	Cdh2;Cdh1	2	460	21	18561	0.0944762
GO:0001944	vasculature development	biological_process	6	Wnt7b;Bmp4	2	460	21	18561	0.0944762
GO:0005104	fibroblast growth factor receptor binding	molecular_function	7	Fgf9;Fgf10	2	460	21	18561	0.0944762
GO:1901214	regulation of neuron death	biological_process	7	Ctsz;Clu	2	460	21	18561	0.0944762
GO:0030031	cell projection assembly	biological_process	6	Pdgfa;Capg	2	460	21	18561	0.0944762
GO:0010038	response to metal ion	biological_process	6	Alad;Nedd4l	2	460	21	18561	0.0944762
GO:0045954	positive regulation of natural killer cell mediated cytotoxicity	biological_process	8	Nectin2;Cadm1	2	460	21	18561	0.0944762
GO:0031418	L-ascorbic acid binding	molecular_function	6	P4ha2;Plod2	2	460	21	18561	0.0944762
GO:0016266	O-glycan processing	biological_process	11	Galnt2;Galnt7	2	460	21	18561	0.0944762
GO:0043296	apical junction complex	cellular_component	5	Nectin2;Cdh1	2	460	21	18561	0.0944762
GO:0030968	endoplasmic reticulum unfolded protein response	biological_process	5	Hspa5;Derl1;Creb3l4	3	460	44	18561	0.0951427
GO:0048705	skeletal system morphogenesis	biological_process	6	Wnt7a;Rflnb;Col11a2	3	460	44	18561	0.0951427
GO:0030538	embryonic genitalia morphogenesis	biological_process	6	Fgf10	1	460	4	18561	0.0955153
GO:0004558	alpha-1,4-glucosidase activity	molecular_function	9	Gaa	1	460	4	18561	0.0955153
GO:1903416	response to glycoside	biological_process	6	Atp1a1	1	460	4	18561	0.0955153
GO:0060017	parathyroid gland development	biological_process	7	Gata3	1	460	4	18561	0.0955153
GO:0071314	cellular response to cocaine	biological_process	7	Crhbp	1	460	4	18561	0.0955153
GO:0034014	response to triglyceride	biological_process	7	Apoa4	1	460	4	18561	0.0955153
GO:0033273	response to vitamin	biological_process	8	Alad	1	460	4	18561	0.0955153
GO:0072676	lymphocyte migration	biological_process	5	Gata3	1	460	4	18561	0.0955153
GO:0051891	positive regulation of cardioblast differentiation	biological_process	9	Tgfb2	1	460	4	18561	0.0955153
GO:0019853	L-ascorbic acid biosynthetic process	biological_process	8	Akr1a1	1	460	4	18561	0.0955153
GO:1901387	positive regulation of voltage-gated calcium channel activity	biological_process	9	S100a1	1	460	4	18561	0.0955153
GO:0045340	mercury ion binding	molecular_function	8	P2rx2	1	460	4	18561	0.0955153
GO:0052405	negative regulation by host of symbiont molecular function	biological_process	8	Anxa2	1	460	4	18561	0.0955153
GO:0032387	negative regulation of intracellular transport	biological_process	8	Cryab	1	460	4	18561	0.0955153
GO:0033632	regulation of cell-cell adhesion mediated by integrin	biological_process	7	Cd24	1	460	4	18561	0.0955153
GO:1904426	positive regulation of GTP binding	biological_process	7	Tgfb2	1	460	4	18561	0.0955153
GO:0003289	atrial septum primum morphogenesis	biological_process	7	Tgfb2	1	460	4	18561	0.0955153
GO:0061577	calcium ion transmembrane transport via high voltage-gated calcium channel	biological_process	12	Cacnb3	1	460	4	18561	0.0955153
GO:0004586	ornithine decarboxylase activity	molecular_function	7	Odc1	1	460	4	18561	0.0955153
GO:0090498	extrinsic component of Golgi membrane	cellular_component	6	Hid1	1	460	4	18561	0.0955153
GO:0060447	bud outgrowth involved in lung branching	biological_process	8	Fgf10	1	460	4	18561	0.0955153
GO:0048808	male genitalia morphogenesis	biological_process	6	Fgf10	1	460	4	18561	0.0955153
GO:0004656	procollagen-proline 4-dioxygenase activity	molecular_function	9	P4ha2	1	460	4	18561	0.0955153
GO:0070164	negative regulation of adiponectin secretion	biological_process	9	Rab11fip1	1	460	4	18561	0.0955153
GO:0070459	prolactin secretion	biological_process	11	Anxa1	1	460	4	18561	0.0955153
GO:0016222	procollagen-proline 4-dioxygenase complex	cellular_component	7	P4ha2	1	460	4	18561	0.0955153
GO:0035879	plasma membrane lactate transport	biological_process	13	Emb	1	460	4	18561	0.0955153
GO:0019530	taurine metabolic process	biological_process	6	Cdo1	1	460	4	18561	0.0955153
GO:0060676	ureteric bud formation	biological_process	10	Gata3	1	460	4	18561	0.0955153
GO:0008467	[heparan sulfate]-glucosamine 3-sulfotransferase 1 activity	molecular_function	8	Hs3st6	1	460	4	18561	0.0955153
GO:0008449	N-acetylglucosamine-6-sulfatase activity	molecular_function	7	Sulf1	1	460	4	18561	0.0955153
GO:0034056	estrogen response element binding	molecular_function	11	Tox3	1	460	4	18561	0.0955153
GO:0097513	myosin II filament	cellular_component	6	Myh14	1	460	4	18561	0.0955153
GO:0090324	negative regulation of oxidative phosphorylation	biological_process	11	Ppif	1	460	4	18561	0.0955153
GO:1902285	semaphorin-plexin signaling pathway involved in neuron projection guidance	biological_process	7	Nrp2	1	460	4	18561	0.0955153
GO:0043587	tongue morphogenesis	biological_process	7	Cyp26b1	1	460	4	18561	0.0955153
GO:0032348	negative regulation of aldosterone biosynthetic process	biological_process	9	Dkk3	1	460	4	18561	0.0955153
GO:2000255	negative regulation of male germ cell proliferation	biological_process	9	Prdx4	1	460	4	18561	0.0955153
GO:0003839	gamma-glutamylcyclotransferase activity	molecular_function	7	Ggct	1	460	4	18561	0.0955153
GO:0007431	salivary gland development	biological_process	7	Fgf10	1	460	4	18561	0.0955153
GO:0035990	tendon cell differentiation	biological_process	6	Bmp4	1	460	4	18561	0.0955153
GO:0014005	microglia development	biological_process	7	App	1	460	4	18561	0.0955153
GO:0061314	Notch signaling involved in heart development	biological_process	7	Jag1	1	460	4	18561	0.0955153
GO:0016018	cyclosporin A binding	molecular_function	5	Ppif	1	460	4	18561	0.0955153
GO:0035860	glial cell-derived neurotrophic factor receptor signaling pathway	biological_process	8	Sulf1	1	460	4	18561	0.0955153
GO:0060279	positive regulation of ovulation	biological_process	7	Inhba	1	460	4	18561	0.0955153
GO:0047184	1-acylglycerophosphocholine O-acyltransferase activity	molecular_function	8	Lpcat2	1	460	4	18561	0.0955153
GO:0016655	oxidoreductase activity, acting on NAD(P)H, quinone or similar compound as acceptor	molecular_function	6	Dhrs4	1	460	4	18561	0.0955153
GO:0047391	alkylglycerophosphoethanolamine phosphodiesterase activity	molecular_function	8	Gdpd1	1	460	4	18561	0.0955153
GO:0018101	protein citrullination	biological_process	11	Padi2	1	460	4	18561	0.0955153
GO:0060693	regulation of branching involved in salivary gland morphogenesis	biological_process	8	Cdh1	1	460	4	18561	0.0955153
GO:0010560	positive regulation of glycoprotein biosynthetic process	biological_process	9	Igf1	1	460	4	18561	0.0955153
GO:0060627	regulation of vesicle-mediated transport	biological_process	6	Rab25	1	460	4	18561	0.0955153
GO:0008582	regulation of synaptic growth at neuromuscular junction	biological_process	7	Six1	1	460	4	18561	0.0955153
GO:2000065	negative regulation of cortisol biosynthetic process	biological_process	10	Dkk3	1	460	4	18561	0.0955153
GO:0033278	cell proliferation in midbrain	biological_process	5	Fzd6	1	460	4	18561	0.0955153
GO:0034103	regulation of tissue remodeling	biological_process	6	Thbs4	1	460	4	18561	0.0955153
GO:0033088	negative regulation of immature T cell proliferation in thymus	biological_process	12	Bmp4	1	460	4	18561	0.0955153
GO:0051425	PTB domain binding	molecular_function	6	App	1	460	4	18561	0.0955153
GO:0072602	interleukin-4 secretion	biological_process	12	Gata3	1	460	4	18561	0.0955153
GO:0046870	cadmium ion binding	molecular_function	8	P2rx2	1	460	4	18561	0.0955153
GO:0061771	response to caloric restriction	biological_process	5	Igfbp3	1	460	4	18561	0.0955153
GO:0001714	endodermal cell fate specification	biological_process	6	Sox2	1	460	4	18561	0.0955153
GO:2001013	epithelial cell proliferation involved in renal tubule morphogenesis	biological_process	5	Mtss1	1	460	4	18561	0.0955153
GO:0071621	granulocyte chemotaxis	biological_process	6	Anxa1	1	460	4	18561	0.0955153
GO:0045988	negative regulation of striated muscle contraction	biological_process	10	Arg2	1	460	4	18561	0.0955153
GO:1901203	positive regulation of extracellular matrix assembly	biological_process	7	Rgcc	1	460	4	18561	0.0955153
GO:0050220	prostaglandin-E synthase activity	molecular_function	6	Mgst1	1	460	4	18561	0.0955153
GO:0050820	positive regulation of coagulation	biological_process	7	Psen2	1	460	4	18561	0.0955153
GO:0045061	thymic T cell selection	biological_process	5	Gata3	1	460	4	18561	0.0955153
GO:0070293	renal absorption	biological_process	6	Cldn4	1	460	4	18561	0.0955153
GO:1905077	negative regulation of interleukin-17 secretion	biological_process	9	Arg2	1	460	4	18561	0.0955153
GO:0000293	ferric-chelate reductase activity	molecular_function	7	Cybrd1	1	460	4	18561	0.0955153
GO:0061030	epithelial cell differentiation involved in mammary gland alveolus development	biological_process	8	Id2	1	460	4	18561	0.0955153
GO:0030070	insulin processing	biological_process	9	Cpz	1	460	4	18561	0.0955153
GO:0098574	cytoplasmic side of lysosomal membrane	cellular_component	7	Litaf	1	460	4	18561	0.0955153
GO:2000667	positive regulation of interleukin-13 secretion	biological_process	9	Gata3	1	460	4	18561	0.0955153
GO:0032925	regulation of activin receptor signaling pathway	biological_process	9	Fgf10	1	460	4	18561	0.0955153
GO:0033269	internode region of axon	cellular_component	6	Tubb4a	1	460	4	18561	0.0955153
GO:0005055	laminin receptor activity	molecular_function	5	Bcam	1	460	4	18561	0.0955153
GO:0098903	regulation of membrane repolarization during action potential	biological_process	10	Cacnb3	1	460	4	18561	0.0955153
GO:0034714	type III transforming growth factor beta receptor binding	molecular_function	8	Tgfb2	1	460	4	18561	0.0955153
GO:0060005	vestibular reflex	biological_process	6	Slitrk6	1	460	4	18561	0.0955153
GO:0070384	Harderian gland development	biological_process	7	Fgf10	1	460	4	18561	0.0955153
GO:0060393	regulation of pathway-restricted SMAD protein phosphorylation	biological_process	10	Bmp4	1	460	4	18561	0.0955153
GO:0000213	tRNA-intron endonuclease activity	molecular_function	9	Tsen15	1	460	4	18561	0.0955153
GO:0035630	bone mineralization involved in bone maturation	biological_process	8	Igf1	1	460	4	18561	0.0955153
GO:0005134	interleukin-2 receptor binding	molecular_function	7	Gata3	1	460	4	18561	0.0955153
GO:0003150	muscular septum morphogenesis	biological_process	7	Bmp4	1	460	4	18561	0.0955153
GO:1903026	negative regulation of RNA polymerase II regulatory region sequence-specific DNA binding	biological_process	9	Id1	1	460	4	18561	0.0955153
GO:0010482	regulation of epidermal cell division	biological_process	7	Kdf1	1	460	4	18561	0.0955153
GO:0017038	protein import	biological_process	10	Clu	1	460	4	18561	0.0955153
GO:0021533	cell differentiation in hindbrain	biological_process	6	Gata2	1	460	4	18561	0.0955153
GO:0060913	cardiac cell fate determination	biological_process	6	Isl1	1	460	4	18561	0.0955153
GO:0036414	histone citrullination	biological_process	10	Padi2	1	460	4	18561	0.0955153
GO:2000347	positive regulation of hepatocyte proliferation	biological_process	9	Hpn	1	460	4	18561	0.0955153
GO:0014904	myotube cell development	biological_process	8	Igf1	1	460	4	18561	0.0955153
GO:0070538	oleic acid binding	molecular_function	7	Scp2	1	460	4	18561	0.0955153
GO:0090261	positive regulation of inclusion body assembly	biological_process	7	Cdc34	1	460	4	18561	0.0955153
GO:0030382	sperm mitochondrion organization	biological_process	7	Nectin2	1	460	4	18561	0.0955153
GO:0046546	development of primary male sexual characteristics	biological_process	6	Sfrp1	1	460	4	18561	0.0955153
GO:0000103	sulfate assimilation	biological_process	6	Papss1	1	460	4	18561	0.0955153
GO:0048144	fibroblast proliferation	biological_process	4	Wnt7b	1	460	4	18561	0.0955153
GO:0046596	regulation of viral entry into host cell	biological_process	9	Nectin2	1	460	4	18561	0.0955153
GO:0030241	skeletal muscle myosin thick filament assembly	biological_process	8	Tmod1	1	460	4	18561	0.0955153
GO:0036486	ventral trunk neural crest cell migration	biological_process	10	Nrp2	1	460	4	18561	0.0955153
GO:0030348	syntaxin-3 binding	molecular_function	7	Syt1	1	460	4	18561	0.0955153
GO:0010916	negative regulation of very-low-density lipoprotein particle clearance	biological_process	8	Lrpap1	1	460	4	18561	0.0955153
GO:0033031	positive regulation of neutrophil apoptotic process	biological_process	7	Anxa1	1	460	4	18561	0.0955153
GO:0090272	negative regulation of fibroblast growth factor production	biological_process	8	Rgcc	1	460	4	18561	0.0955153
GO:1901031	regulation of response to reactive oxygen species	biological_process	8	Hebp2	1	460	4	18561	0.0955153
GO:0033018	sarcoplasmic reticulum lumen	cellular_component	8	Calr	1	460	4	18561	0.0955153
GO:0086080	protein binding involved in heterotypic cell-cell adhesion	molecular_function	6	Nrcam	1	460	4	18561	0.0955153
GO:0061041	regulation of wound healing	biological_process	8	Tnfrsf12a	1	460	4	18561	0.0955153
GO:0003331	positive regulation of extracellular matrix constituent secretion	biological_process	9	Rgcc	1	460	4	18561	0.0955153
GO:0016615	malate dehydrogenase activity	molecular_function	6	Mdh1	1	460	4	18561	0.0955153
GO:0090175	regulation of establishment of planar polarity	biological_process	8	Sfrp1	1	460	4	18561	0.0955153
GO:0010324	membrane invagination	biological_process	6	Fnbp1l	1	460	4	18561	0.0955153
GO:0006597	spermine biosynthetic process	biological_process	11	Sms	1	460	4	18561	0.0955153
GO:0019207	kinase regulator activity	molecular_function	5	Gstp1	1	460	4	18561	0.0955153
GO:0046464	acylglycerol catabolic process	biological_process	9	Ces1d	1	460	4	18561	0.0955153
GO:0033561	regulation of water loss via skin	biological_process	9	Cdh1	1	460	4	18561	0.0955153
GO:0001733	galactosylceramide sulfotransferase activity	molecular_function	8	Gal3st3	1	460	4	18561	0.0955153
GO:0015377	cation:chloride symporter activity	molecular_function	9	Slc12a2	1	460	4	18561	0.0955153
GO:0033387	putrescine biosynthetic process from ornithine	biological_process	11	Odc1	1	460	4	18561	0.0955153
GO:0061138	morphogenesis of a branching epithelium	biological_process	6	Sox10	1	460	4	18561	0.0955153
GO:0036041	long-chain fatty acid binding	molecular_function	6	Rida	1	460	4	18561	0.0955153
GO:0032640	tumor necrosis factor production	biological_process	6	App	1	460	4	18561	0.0955153
GO:0061031	endodermal digestive tract morphogenesis	biological_process	7	Id2	1	460	4	18561	0.0955153
GO:0002125	maternal aggressive behavior	biological_process	6	Crhbp	1	460	4	18561	0.0955153
GO:0070268	cornification	biological_process	6	Cyp26b1	1	460	4	18561	0.0955153
GO:0032437	cuticular plate	cellular_component	6	Cib2	1	460	4	18561	0.0955153
GO:0010310	regulation of hydrogen peroxide metabolic process	biological_process	8	Prdx2	1	460	4	18561	0.0955153
GO:0097491	sympathetic neuron projection guidance	biological_process	6	Nrp2	1	460	4	18561	0.0955153
GO:0045064	T-helper 2 cell differentiation	biological_process	13	Gata3	1	460	4	18561	0.0955153
GO:0051791	medium-chain fatty acid metabolic process	biological_process	10	Ces1d	1	460	4	18561	0.0955153
GO:0070326	very-low-density lipoprotein particle receptor binding	molecular_function	7	Lrpap1	1	460	4	18561	0.0955153
GO:0021520	spinal cord motor neuron cell fate specification	biological_process	7	Isl1	1	460	4	18561	0.0955153
GO:0044878	mitotic cytokinesis checkpoint	biological_process	6	Chmp4c	1	460	4	18561	0.0955153
GO:0004743	pyruvate kinase activity	molecular_function	7	AABR07044711	1	460	4	18561	0.0955153
GO:0006027	glycosaminoglycan catabolic process	biological_process	8	Lyve1	1	460	4	18561	0.0955153
GO:0033504	floor plate development	biological_process	5	Cobl	1	460	4	18561	0.0955153
GO:1902897	regulation of postsynaptic density protein 95 clustering	biological_process	10	Cdh2	1	460	4	18561	0.0955153
GO:0070318	positive regulation of G0 to G1 transition	biological_process	9	Ccn2	1	460	4	18561	0.0955153
GO:0032286	central nervous system myelin maintenance	biological_process	8	Clu	1	460	4	18561	0.0955153
GO:0043237	laminin-1 binding	molecular_function	6	Thbs4	1	460	4	18561	0.0955153
GO:0005610	laminin-5 complex	cellular_component	5	Lama5	1	460	4	18561	0.0955153
GO:0048664	neuron fate determination	biological_process	6	Foxg1	1	460	4	18561	0.0955153
GO:0072643	interferon-gamma secretion	biological_process	12	Gata3	1	460	4	18561	0.0955153
GO:0070052	collagen V binding	molecular_function	6	Gpc1	1	460	4	18561	0.0955153
GO:0034699	response to luteinizing hormone	biological_process	7	Scp2	1	460	4	18561	0.0955153
GO:0035794	positive regulation of mitochondrial membrane permeability	biological_process	9	Hebp2	1	460	4	18561	0.0955153
GO:0048105	establishment of body hair planar orientation	biological_process	8	Fzd6	1	460	4	18561	0.0955153
GO:1903899	positive regulation of PERK-mediated unfolded protein response	biological_process	10	Agr2	1	460	4	18561	0.0955153
GO:0004668	protein-arginine deiminase activity	molecular_function	7	Padi2	1	460	4	18561	0.0955153
GO:0002329	pre-B cell differentiation	biological_process	10	Cd24	1	460	4	18561	0.0955153
GO:0032909	regulation of transforming growth factor beta2 production	biological_process	8	Tgfb2	1	460	4	18561	0.0955153
GO:0030942	endoplasmic reticulum signal peptide binding	molecular_function	7	Srp14	1	460	4	18561	0.0955153
GO:0046879	hormone secretion	biological_process	7	Lrp2	1	460	4	18561	0.0955153
GO:0035799	ureter maturation	biological_process	7	Gata3	1	460	4	18561	0.0955153
GO:0097490	sympathetic neuron projection extension	biological_process	7	Nrp2	1	460	4	18561	0.0955153
GO:0034653	retinoic acid catabolic process	biological_process	11	Cyp26b1	1	460	4	18561	0.0955153
GO:0031503	protein-containing complex localization	biological_process	6	Fkbp4	1	460	4	18561	0.0955153
GO:0015248	sterol transporter activity	molecular_function	5	Scp2	1	460	4	18561	0.0955153
GO:0071320	cellular response to cAMP	biological_process	9	Hspa5;Igfbp5;Crhbp;App	4	460	70	18561	0.0956397
GO:0032496	response to lipopolysaccharide	biological_process	7	Igfbp3;Alad;Cited1;Mif;Sparc;Mgst1;Igf1;Litaf;Fgf10;Prdx2	10	460	252	18561	0.0977172
GO:0032092	positive regulation of protein binding	biological_process	7	Derl1;Hipk2;App;Bmp4	4	460	71	18561	0.0994779
GO:0008022	protein C-terminus binding	molecular_function	5	Cited1;Atp2b2;Atp1b1;Ccn2;Bcam;Syt1;Id1;Plekhb1;Clic6	9	460	221	18561	0.0997709
GO:0070207	protein homotrimerization	biological_process	9	Lcn2;Mif;Mgst1	3	460	45	18561	0.100158
GO:0004364	glutathione transferase activity	molecular_function	6	Mgst1;Gstp1;Clic6	3	460	45	18561	0.100158
GO:0010862	positive regulation of pathway-restricted SMAD protein phosphorylation	biological_process	11	Inhba;Tgfb2;Bmp4	3	460	45	18561	0.100158
GO:0002931	response to ischemia	biological_process	5	Uchl1;Ppif;Pdia3	3	460	45	18561	0.100158
GO:0006941	striated muscle contraction	biological_process	7	Gaa;Arg2	2	460	22	18561	0.102283
GO:0001894	tissue homeostasis	biological_process	7	Ccn2;Col11a2	2	460	22	18561	0.102283
GO:0043393	regulation of protein binding	biological_process	6	Psen2;App	2	460	22	18561	0.102283
GO:1902895	positive regulation of pri-miRNA transcription by RNA polymerase II	biological_process	11	Tgfb2;Bmp4	2	460	22	18561	0.102283
GO:0006509	membrane protein ectodomain proteolysis	biological_process	9	Psen2;Hm13	2	460	22	18561	0.102283
GO:0030279	negative regulation of ossification	biological_process	7	Kremen1;Sfrp1	2	460	22	18561	0.102283
GO:0050730	regulation of peptidyl-tyrosine phosphorylation	biological_process	10	Pdgfa;Pdgfc	2	460	22	18561	0.102283
GO:0010719	negative regulation of epithelial to mesenchymal transition	biological_process	8	Hpn;Sfrp1	2	460	22	18561	0.102283
GO:0071560	cellular response to transforming growth factor beta stimulus	biological_process	8	Wnt7a;Pdgfa;Id1;Pdia3	4	460	72	18561	0.103387
GO:0055037	recycling endosome	cellular_component	8	Rab11fip1;Kcnk1;Myo5b;Tuba1a;Rab25	5	460	101	18561	0.106154
GO:0051726	regulation of cell cycle	biological_process	6	Id4;Foxg1;Id2;Ccni;Id1;Sgk1	6	460	131	18561	0.107469
GO:0017137	Rab GTPase binding	molecular_function	9	Atp6ap1;Bicdl1;Rab11fip1;Anxa2;Myo5b;Llgl2	6	460	131	18561	0.107469
GO:0005623	cell	cellular_component	3	Atp6ap1;Txndc15;Bicdl1;Tmem178a;Prdx2	5	460	102	18561	0.109495
GO:0010575	positive regulation of vascular endothelial growth factor production	biological_process	8	Sulf1;Isl1	2	460	23	18561	0.110259
GO:0004623	phospholipase A2 activity	molecular_function	8	Pla2g12a;Oc90	2	460	23	18561	0.110259
GO:0043153	entrainment of circadian clock by photoperiod	biological_process	8	Nr2f6;Id2	2	460	23	18561	0.110259
GO:0051966	regulation of synaptic transmission, glutamatergic	biological_process	9	Cdh2;Syt1	2	460	23	18561	0.110259
GO:0005773	vacuole	cellular_component	6	Ggh;Atp6v0c	2	460	23	18561	0.110259
GO:0045671	negative regulation of osteoclast differentiation	biological_process	10	Tmem178a;Sfrp1	2	460	23	18561	0.110259
GO:1903861	positive regulation of dendrite extension	biological_process	12	Syt1;Nedd4l	2	460	23	18561	0.110259
GO:0042594	response to starvation	biological_process	5	Nucb2;Igf1;Fstl1	3	460	47	18561	0.110496
GO:0030971	receptor tyrosine kinase binding	molecular_function	6	Grb14;Ptprf;Anxa5	3	460	47	18561	0.110496
GO:0016459	myosin complex	cellular_component	4	Dynll2;Myo5b;Myh14	3	460	47	18561	0.110496
GO:0005200	structural constituent of cytoskeleton	molecular_function	4	Tubb4a;Krt15;Tuba1a;Tubb2b	4	460	74	18561	0.111411
GO:0000187	activation of MAPK activity	biological_process	13	Erp29;Igf1;Fgf10;Prdx2	4	460	74	18561	0.111411
GO:0010977	negative regulation of neuron projection development	biological_process	11	Ctsz;Spock1;Fkbp4;Rgma	4	460	75	18561	0.115524
GO:0043010	camera-type eye development	biological_process	8	Jag1;Bmp4;Cryab;Slitrk6	4	460	75	18561	0.115524
GO:0051219	phosphoprotein binding	molecular_function	5	Grb14;Fkbp4;Tox3	3	460	48	18561	0.115813
GO:0071310	cellular response to organic substance	biological_process	6	Calb1;Psap;Calr	3	460	48	18561	0.115813
GO:0006511	ubiquitin-dependent protein catabolic process	biological_process	10	Uchl1;Skp1;Fbxo2;Fbxo32;Nedd4l;Arrdc1;Cdc34	7	460	165	18561	0.116618
GO:0005007	fibroblast growth factor-activated receptor activity	molecular_function	10	Fgfrl1	1	460	5	18561	0.117936
GO:0010626	negative regulation of Schwann cell proliferation	biological_process	12	Sox10	1	460	5	18561	0.117936
GO:0042359	vitamin D metabolic process	biological_process	7	Calb1	1	460	5	18561	0.117936
GO:0060665	regulation of branching involved in salivary gland morphogenesis by mesenchymal-epithelial signaling	biological_process	7	Fgf10	1	460	5	18561	0.117936
GO:2000278	regulation of DNA biosynthetic process	biological_process	9	Pdgfa	1	460	5	18561	0.117936
GO:0097186	amelogenesis	biological_process	8	Perp	1	460	5	18561	0.117936
GO:0060364	frontal suture morphogenesis	biological_process	7	Tgfb2	1	460	5	18561	0.117936
GO:2000664	positive regulation of interleukin-5 secretion	biological_process	9	Gata3	1	460	5	18561	0.117936
GO:0033177	proton-transporting two-sector ATPase complex, proton-transporting domain	cellular_component	5	Atp6v0c	1	460	5	18561	0.117936
GO:0000052	citrulline metabolic process	biological_process	10	Ddah1	1	460	5	18561	0.117936
GO:1900425	negative regulation of defense response to bacterium	biological_process	8	Arg2	1	460	5	18561	0.117936
GO:0016783	sulfurtransferase activity	molecular_function	6	Tst	1	460	5	18561	0.117936
GO:0005111	type 2 fibroblast growth factor receptor binding	molecular_function	8	Fgf10	1	460	5	18561	0.117936
GO:0090031	positive regulation of steroid hormone biosynthetic process	biological_process	11	Igf1	1	460	5	18561	0.117936
GO:0046068	cGMP metabolic process	biological_process	11	Atp2b2	1	460	5	18561	0.117936
GO:0014910	regulation of smooth muscle cell migration	biological_process	8	Pdgfa	1	460	5	18561	0.117936
GO:0004758	serine C-palmitoyltransferase activity	molecular_function	9	Sptlc3	1	460	5	18561	0.117936
GO:0004090	carbonyl reductase (NADPH) activity	molecular_function	7	Dhrs4	1	460	5	18561	0.117936
GO:1901991	negative regulation of mitotic cell cycle phase transition	biological_process	9	Rgcc	1	460	5	18561	0.117936
GO:0050693	LBD domain binding	molecular_function	6	Cited1	1	460	5	18561	0.117936
GO:0015081	sodium ion transmembrane transporter activity	molecular_function	9	Slc12a2	1	460	5	18561	0.117936
GO:0006144	purine nucleobase metabolic process	biological_process	9	Ttr	1	460	5	18561	0.117936
GO:0060228	phosphatidylcholine-sterol O-acyltransferase activator activity	molecular_function	6	Apoa4	1	460	5	18561	0.117936
GO:2000757	negative regulation of peptidyl-lysine acetylation	biological_process	11	Hint2	1	460	5	18561	0.117936
GO:0098815	modulation of excitatory postsynaptic potential	biological_process	8	App	1	460	5	18561	0.117936
GO:0071438	invadopodium membrane	cellular_component	6	Itga3	1	460	5	18561	0.117936
GO:0097418	neurofibrillary tangle	cellular_component	6	Clu	1	460	5	18561	0.117936
GO:0060437	lung growth	biological_process	5	Rspo2	1	460	5	18561	0.117936
GO:0033625	positive regulation of integrin activation	biological_process	8	Cd24	1	460	5	18561	0.117936
GO:0051294	establishment of spindle orientation	biological_process	9	Llgl2	1	460	5	18561	0.117936
GO:0046661	male sex differentiation	biological_process	6	Fkbp4	1	460	5	18561	0.117936
GO:0032782	bile acid secretion	biological_process	11	Stard10	1	460	5	18561	0.117936
GO:0002141	stereocilia ankle link	cellular_component	6	Ush1c	1	460	5	18561	0.117936
GO:0000253	3-keto sterol reductase activity	molecular_function	7	Dhrs4	1	460	5	18561	0.117936
GO:0072102	glomerulus morphogenesis	biological_process	5	Mtss1	1	460	5	18561	0.117936
GO:0006688	glycosphingolipid biosynthetic process	biological_process	10	B4galt6	1	460	5	18561	0.117936
GO:1903307	positive regulation of regulated secretory pathway	biological_process	9	Rab15	1	460	5	18561	0.117936
GO:0002934	desmosome organization	biological_process	7	Perp	1	460	5	18561	0.117936
GO:0051387	negative regulation of neurotrophin TRK receptor signaling pathway	biological_process	9	Ptprf	1	460	5	18561	0.117936
GO:0016151	nickel cation binding	molecular_function	8	P2rx2	1	460	5	18561	0.117936
GO:0030546	receptor activator activity	molecular_function	5	Igf1	1	460	5	18561	0.117936
GO:0033634	positive regulation of cell-cell adhesion mediated by integrin	biological_process	8	Cd24	1	460	5	18561	0.117936
GO:0051707	response to other organism	biological_process	6	Krt8	1	460	5	18561	0.117936
GO:0070741	response to interleukin-6	biological_process	7	Cited1	1	460	5	18561	0.117936
GO:0046790	virion binding	molecular_function	4	Hipk2	1	460	5	18561	0.117936
GO:0043457	regulation of cellular respiration	biological_process	8	Prdm16	1	460	5	18561	0.117936
GO:0048237	rough endoplasmic reticulum lumen	cellular_component	8	Lrpap1	1	460	5	18561	0.117936
GO:1901164	negative regulation of trophoblast cell migration	biological_process	9	Calr	1	460	5	18561	0.117936
GO:0090611	ubiquitin-independent protein catabolic process via the multivesicular body sorting pathway	biological_process	9	Chmp4c	1	460	5	18561	0.117936
GO:0015705	iodide transport	biological_process	9	Ano1	1	460	5	18561	0.117936
GO:1901844	regulation of cell communication by electrical coupling involved in cardiac conduction	biological_process	8	Camk2d	1	460	5	18561	0.117936
GO:0050792	regulation of viral process	biological_process	7	Chmp4c	1	460	5	18561	0.117936
GO:1901142	insulin metabolic process	biological_process	7	Nucb2	1	460	5	18561	0.117936
GO:0060706	cell differentiation involved in embryonic placenta development	biological_process	5	Krt8	1	460	5	18561	0.117936
GO:0070290	N-acylphosphatidylethanolamine-specific phospholipase D activity	molecular_function	8	Pld3	1	460	5	18561	0.117936
GO:0010574	regulation of vascular endothelial growth factor production	biological_process	7	Ndrg2	1	460	5	18561	0.117936
GO:0030262	apoptotic nuclear changes	biological_process	7	Cd24	1	460	5	18561	0.117936
GO:0060513	prostatic bud formation	biological_process	8	Fgf10	1	460	5	18561	0.117936
GO:0051450	myoblast proliferation	biological_process	4	Igf1	1	460	5	18561	0.117936
GO:0045627	positive regulation of T-helper 1 cell differentiation	biological_process	11	Anxa1	1	460	5	18561	0.117936
GO:1903912	negative regulation of endoplasmic reticulum stress-induced eIF2 alpha phosphorylation	biological_process	11	Dnajc3	1	460	5	18561	0.117936
GO:0035360	positive regulation of peroxisome proliferator activated receptor signaling pathway	biological_process	9	Stard10	1	460	5	18561	0.117936
GO:0030899	calcium-dependent ATPase activity	molecular_function	11	Atp2b2	1	460	5	18561	0.117936
GO:0005927	muscle tendon junction	cellular_component	7	Cib2	1	460	5	18561	0.117936
GO:0060742	epithelial cell differentiation involved in prostate gland development	biological_process	5	Psap	1	460	5	18561	0.117936
GO:1903136	cuprous ion binding	molecular_function	9	Cox17	1	460	5	18561	0.117936
GO:0086067	AV node cell to bundle of His cell communication	biological_process	6	LOC103690070	1	460	5	18561	0.117936
GO:2000809	positive regulation of synaptic vesicle clustering	biological_process	7	Cdh2	1	460	5	18561	0.117936
GO:0046882	negative regulation of follicle-stimulating hormone secretion	biological_process	10	Fst	1	460	5	18561	0.117936
GO:0071458	integral component of cytoplasmic side of endoplasmic reticulum membrane	cellular_component	8	Hm13	1	460	5	18561	0.117936
GO:0030043	actin filament fragmentation	biological_process	9	Dstn	1	460	5	18561	0.117936
GO:0071442	positive regulation of histone H3-K14 acetylation	biological_process	12	Gata3	1	460	5	18561	0.117936
GO:0050819	negative regulation of coagulation	biological_process	7	Anxa5	1	460	5	18561	0.117936
GO:0004169	dolichyl-phosphate-mannose-protein mannosyltransferase activity	molecular_function	8	Sdf2l1	1	460	5	18561	0.117936
GO:0032237	activation of store-operated calcium channel activity	biological_process	10	Stim2	1	460	5	18561	0.117936
GO:0017059	serine C-palmitoyltransferase complex	cellular_component	8	Sptlc3	1	460	5	18561	0.117936
GO:0002573	myeloid leukocyte differentiation	biological_process	7	Psen2	1	460	5	18561	0.117936
GO:2000553	positive regulation of T-helper 2 cell cytokine production	biological_process	12	Gata3	1	460	5	18561	0.117936
GO:1902445	regulation of mitochondrial membrane permeability involved in programmed necrotic cell death	biological_process	9	Ppif	1	460	5	18561	0.117936
GO:0061312	BMP signaling pathway involved in heart development	biological_process	11	Bmp4	1	460	5	18561	0.117936
GO:0048639	positive regulation of developmental growth	biological_process	7	Agr2	1	460	5	18561	0.117936
GO:0032374	regulation of cholesterol transport	biological_process	9	Apoa4	1	460	5	18561	0.117936
GO:0021871	forebrain regionalization	biological_process	6	Wnt7b	1	460	5	18561	0.117936
GO:0072221	metanephric distal convoluted tubule development	biological_process	9	Calb1	1	460	5	18561	0.117936
GO:0060763	mammary duct terminal end bud growth	biological_process	6	Slc12a2	1	460	5	18561	0.117936
GO:0070291	N-acylethanolamine metabolic process	biological_process	7	Gdpd1	1	460	5	18561	0.117936
GO:0010046	response to mycotoxin	biological_process	6	Lcn2	1	460	5	18561	0.117936
GO:1901536	negative regulation of DNA demethylation	biological_process	9	Gata3	1	460	5	18561	0.117936
GO:0045629	negative regulation of T-helper 2 cell differentiation	biological_process	9	Anxa1	1	460	5	18561	0.117936
GO:0097350	neutrophil clearance	biological_process	5	Anxa1	1	460	5	18561	0.117936
GO:0044304	main axon	cellular_component	6	App	1	460	5	18561	0.117936
GO:1901166	neural crest cell migration involved in autonomic nervous system development	biological_process	9	Nrp2	1	460	5	18561	0.117936
GO:0042420	dopamine catabolic process	biological_process	10	Moxd1	1	460	5	18561	0.117936
GO:0003847	1-alkyl-2-acetylglycerophosphocholine esterase activity	molecular_function	7	Pla2g7	1	460	5	18561	0.117936
GO:0070345	negative regulation of fat cell proliferation	biological_process	8	Gata2	1	460	5	18561	0.117936
GO:0005001	transmembrane receptor protein tyrosine phosphatase activity	molecular_function	10	Ptprf	1	460	5	18561	0.117936
GO:0070633	transepithelial transport	biological_process	6	Prss8	1	460	5	18561	0.117936
GO:1905007	positive regulation of epithelial to mesenchymal transition involved in endocardial cushion formation	biological_process	10	Tgfb2	1	460	5	18561	0.117936
GO:0072207	metanephric epithelium development	biological_process	8	Wnt7b	1	460	5	18561	0.117936
GO:0005499	vitamin D binding	molecular_function	6	Calb1	1	460	5	18561	0.117936
GO:0042825	TAP complex	cellular_component	7	Pdia3	1	460	5	18561	0.117936
GO:0046629	gamma-delta T cell activation	biological_process	8	LOC103690070	1	460	5	18561	0.117936
GO:0021978	telencephalon regionalization	biological_process	6	Bmp4	1	460	5	18561	0.117936
GO:0070541	response to platinum ion	biological_process	7	Alad	1	460	5	18561	0.117936
GO:0030492	hemoglobin binding	molecular_function	5	Lrp2	1	460	5	18561	0.117936
GO:0032411	positive regulation of transporter activity	biological_process	6	Sgk1	1	460	5	18561	0.117936
GO:0002093	auditory receptor cell morphogenesis	biological_process	6	Slitrk6	1	460	5	18561	0.117936
GO:0061333	renal tubule morphogenesis	biological_process	8	Mtss1	1	460	5	18561	0.117936
GO:0045843	negative regulation of striated muscle tissue development	biological_process	9	Bmp4	1	460	5	18561	0.117936
GO:0071681	cellular response to indole-3-methanol	biological_process	7	Cdh1	1	460	5	18561	0.117936
GO:0051124	synaptic growth at neuromuscular junction	biological_process	7	App	1	460	5	18561	0.117936
GO:1990845	adaptive thermogenesis	biological_process	4	Ucp2	1	460	5	18561	0.117936
GO:0010936	negative regulation of macrophage cytokine production	biological_process	9	Tgfb2	1	460	5	18561	0.117936
GO:0072178	nephric duct morphogenesis	biological_process	8	Gata3	1	460	5	18561	0.117936
GO:0006658	phosphatidylserine metabolic process	biological_process	6	Serinc2	1	460	5	18561	0.117936
GO:0010638	positive regulation of organelle organization	biological_process	8	Lman1	1	460	5	18561	0.117936
GO:0042592	homeostatic process	biological_process	5	Wnt7b	1	460	5	18561	0.117936
GO:1902514	regulation of calcium ion transmembrane transport via high voltage-gated calcium channel	biological_process	11	Camk2d	1	460	5	18561	0.117936
GO:0097118	neuroligin clustering involved in postsynaptic membrane assembly	biological_process	7	Cdh2	1	460	5	18561	0.117936
GO:0033085	negative regulation of T cell differentiation in thymus	biological_process	11	Bmp4	1	460	5	18561	0.117936
GO:0071460	cellular response to cell-matrix adhesion	biological_process	6	Gstp1	1	460	5	18561	0.117936
GO:0009649	entrainment of circadian clock	biological_process	5	Id2	1	460	5	18561	0.117936
GO:0004784	superoxide dismutase activity	molecular_function	4	Sod3	1	460	5	18561	0.117936
GO:0021559	trigeminal nerve development	biological_process	7	Isl1	1	460	5	18561	0.117936
GO:0033600	negative regulation of mammary gland epithelial cell proliferation	biological_process	9	Gata3	1	460	5	18561	0.117936
GO:0090184	positive regulation of kidney development	biological_process	7	Bmp4	1	460	5	18561	0.117936
GO:0016628	oxidoreductase activity, acting on the CH-CH group of donors, NAD or NADP as acceptor	molecular_function	6	Bdh2	1	460	5	18561	0.117936
GO:0036151	phosphatidylcholine acyl-chain remodeling	biological_process	10	Lpcat2	1	460	5	18561	0.117936
GO:1904938	planar cell polarity pathway involved in axon guidance	biological_process	10	Wnt7b	1	460	5	18561	0.117936
GO:0016556	mRNA modification	biological_process	10	Dnajb11	1	460	5	18561	0.117936
GO:0004181	metallocarboxypeptidase activity	molecular_function	9	Cpxm2;Cpz	2	460	24	18561	0.118392
GO:0040014	regulation of multicellular organism growth	biological_process	7	Igf1;App	2	460	24	18561	0.118392
GO:0090103	cochlea morphogenesis	biological_process	6	Hpn;Six1	2	460	24	18561	0.118392
GO:0031146	SCF-dependent proteasomal ubiquitin-dependent protein catabolic process	biological_process	12	Skp1;Fbxo2	2	460	24	18561	0.118392
GO:0048854	brain morphogenesis	biological_process	6	Psen2;Cdh2	2	460	24	18561	0.118392
GO:0007159	leukocyte cell-cell adhesion	biological_process	6	Cd24;Apoa4	2	460	24	18561	0.118392
GO:0010039	response to iron ion	biological_process	7	Alad;Cybrd1	2	460	24	18561	0.118392
GO:0001892	embryonic placenta development	biological_process	5	Gata2;Spint1	2	460	24	18561	0.118392
GO:0045662	negative regulation of myoblast differentiation	biological_process	8	Cmtm5;Bmp4	2	460	24	18561	0.118392
GO:0004252	serine-type endopeptidase activity	molecular_function	8	Tmprss6;Hpn;Tmprss9;Prrg2;Prss23;St14;Prss8	7	460	166	18561	0.119329
GO:0030141	secretory granule	cellular_component	8	Cpz;Syt1;Crhbp;Tgfb2;Scg5	5	460	105	18561	0.119821
GO:0050731	positive regulation of peptidyl-tyrosine phosphorylation	biological_process	11	Cd24;Mif;Igf1;Thbs4;Fgf10	5	460	105	18561	0.119821
GO:0006749	glutathione metabolic process	biological_process	8	Mgst1;Gstp1;Clic6	3	460	49	18561	0.121224
GO:0006821	chloride transport	biological_process	9	Slc12a2;Ano1;Slc26a7	3	460	49	18561	0.121224
GO:0009898	cytoplasmic side of plasma membrane	cellular_component	5	Pkp4;Cdh1;Litaf	3	460	49	18561	0.121224
GO:0009314	response to radiation	biological_process	5	Hspa5;Tgfb2;F11r	3	460	49	18561	0.121224
GO:0034599	cellular response to oxidative stress	biological_process	6	Prdx6;Prdx5;Bmp4;Prdx2	4	460	77	18561	0.123947
GO:0006813	potassium ion transport	biological_process	9	Atp1a1;Slc12a2;Atp1b1;Fxyd3	4	460	77	18561	0.123947
GO:0005887	integral component of plasma membrane	cellular_component	6	Tspan12;Cd9;Atp13a5;Fxyd6;Psen2;Ddr1;Nectin2;Tspan13;Hpn;Atp2b2;P2rx2;Tmprss9;Kcnk1;Tm4sf1;Cldn4;Emb;Tspan3;Nrcam;Bsg;Smagp;Prrg2;Tspan8;Fxyd3;Slc26a7;Epcam;Clcnka;Plpp2;Perp;Slitrk6	29	460	934	18561	0.125457
GO:0050840	extracellular matrix binding	molecular_function	4	Sparc;Spp1	2	460	25	18561	0.126668
GO:0006378	mRNA polyadenylation	biological_process	12	Aplp1;App	2	460	25	18561	0.126668
GO:0001516	prostaglandin biosynthetic process	biological_process	11	Mif;Mgst1	2	460	25	18561	0.126668
GO:0071158	positive regulation of cell cycle arrest	biological_process	9	Id2;Rgcc	2	460	25	18561	0.126668
GO:0044849	estrous cycle	biological_process	5	Anxa1;Clu	2	460	25	18561	0.126668
GO:0008637	apoptotic mitochondrial changes	biological_process	7	Cd24;Ppif	2	460	25	18561	0.126668
GO:0006754	ATP biosynthetic process	biological_process	12	LOC103694872;AABR07044711	2	460	25	18561	0.126668
GO:0034332	adherens junction organization	biological_process	6	Cdh2;Cdh1	2	460	25	18561	0.126668
GO:0030511	positive regulation of transforming growth factor beta receptor signaling pathway	biological_process	10	Itga8;Hipk2	2	460	25	18561	0.126668
GO:0060412	ventricular septum morphogenesis	biological_process	6	Fgfrl1;Tgfb2	2	460	25	18561	0.126668
GO:0014065	phosphatidylinositol 3-kinase signaling	biological_process	8	Igf1;Gata3	2	460	25	18561	0.126668
GO:0021537	telencephalon development	biological_process	5	Cdh2;Bmp4	2	460	25	18561	0.126668
GO:0071392	cellular response to estradiol stimulus	biological_process	7	Igfbp3;Crhbp;Igf1	3	460	50	18561	0.126726
GO:0005506	iron ion binding	molecular_function	8	Lcn2;P4ha2;Cyp26b1;Plod2;Calr;Meltf;Cdo1	7	460	169	18561	0.127653
GO:0016491	oxidoreductase activity	molecular_function	4	Cyp26b1;Akr1a1;Hsd17b12;Ugdh;Cybrd1;Cyb5r3;Cdo1	7	460	170	18561	0.130492
GO:0070588	calcium ion transmembrane transport	biological_process	11	Atp13a5;Atp2b2;Anxa5;Cacnb3;Stim2	5	460	108	18561	0.130586
GO:0010976	positive regulation of neuron projection development	biological_process	11	Cd24;Hspa5;Itga3;Twf1;Bmp4;Rgma	6	460	139	18561	0.131885
GO:0008021	synaptic vesicle	cellular_component	4	Syt1;Pebp1;Rab15;Anxa5;App;Cadm1	6	460	139	18561	0.131885
GO:0007595	lactation	biological_process	8	Ddr1;Atp2b2;Cdo1	3	460	51	18561	0.132316
GO:0005216	ion channel activity	molecular_function	6	Fxyd6;P2rx2;Fxyd3	3	460	51	18561	0.132316
GO:0030178	negative regulation of Wnt signaling pathway	biological_process	9	Sox2;Fgf9;Sfrp1	3	460	51	18561	0.132316
GO:0016787	hydrolase activity	molecular_function	4	Uchl1;Ces1d;Atp2b2;Atp6v1a;Hddc3;Bphl;Ctsa;Manba;Ctsd	9	460	236	18561	0.133533
GO:0007409	axonogenesis	biological_process	9	Uchl1;Nrcam;Epyc;App;Slitrk6	5	460	109	18561	0.134268
GO:0000122	negative regulation of transcription by RNA polymerase II	biological_process	10	Prdm16;Psen2;Srebf1;Id4;Foxg1;Gata2;Tmprss6;Sox2;Hipk2;Six1;Nr2f6;Id2;S100a1;Fgf9;Fst;Id1;Calr;Lmo1;Hes6;Thrb;Eno1;Gata3;Isl1;Bmp4	24	460	760	18561	0.134383
GO:0048814	regulation of dendrite morphogenesis	biological_process	9	Sipa1l1;Nedd4l	2	460	26	18561	0.135077
GO:0005158	insulin receptor binding	molecular_function	6	Ptprf;Igf1	2	460	26	18561	0.135077
GO:0030866	cortical actin cytoskeleton organization	biological_process	8	Calr;Llgl2	2	460	26	18561	0.135077
GO:0045777	positive regulation of blood pressure	biological_process	6	Id2;F11r	2	460	26	18561	0.135077
GO:0030133	transport vesicle	cellular_component	7	Erp29;RGD1305645;Fgfrl1	3	460	52	18561	0.13799
GO:0008286	insulin receptor signaling pathway	biological_process	8	Srebf1;Grb14;Nampt	3	460	52	18561	0.13799
GO:0005759	mitochondrial matrix	cellular_component	7	Ppif;Glrx5;Prdx1;Tdrd7;Tst;Rida;Oat	7	460	173	18561	0.139195
GO:0019439	aromatic compound catabolic process	biological_process	6	Pon2	1	460	6	18561	0.139802
GO:0004931	extracellularly ATP-gated cation channel activity	molecular_function	10	P2rx2	1	460	6	18561	0.139802
GO:0001936	regulation of endothelial cell proliferation	biological_process	8	Bmp4	1	460	6	18561	0.139802
GO:0045650	negative regulation of macrophage differentiation	biological_process	10	Gata2	1	460	6	18561	0.139802
GO:0010757	negative regulation of plasminogen activation	biological_process	11	Ctsz	1	460	6	18561	0.139802
GO:0060023	soft palate development	biological_process	5	Col11a2	1	460	6	18561	0.139802
GO:0060054	positive regulation of epithelial cell proliferation involved in wound healing	biological_process	9	Wnt7a	1	460	6	18561	0.139802
GO:1900116	extracellular negative regulation of signal transduction	biological_process	9	Lrpap1	1	460	6	18561	0.139802
GO:0061072	iris morphogenesis	biological_process	5	Hipk2	1	460	6	18561	0.139802
GO:0031960	response to corticosteroid	biological_process	7	Anxa1	1	460	6	18561	0.139802
GO:0010544	negative regulation of platelet activation	biological_process	9	Pdgfa	1	460	6	18561	0.139802
GO:0010940	positive regulation of necrotic cell death	biological_process	8	Hebp2	1	460	6	18561	0.139802
GO:0014842	regulation of skeletal muscle satellite cell proliferation	biological_process	8	Six1	1	460	6	18561	0.139802
GO:2000052	positive regulation of non-canonical Wnt signaling pathway	biological_process	10	Sfrp1	1	460	6	18561	0.139802
GO:0031133	regulation of axon diameter	biological_process	7	Wnt7a	1	460	6	18561	0.139802
GO:0021940	positive regulation of cerebellar granule cell precursor proliferation	biological_process	9	Igf1	1	460	6	18561	0.139802
GO:1903053	regulation of extracellular matrix organization	biological_process	7	Tgfb2	1	460	6	18561	0.139802
GO:0060979	vasculogenesis involved in coronary vascular morphogenesis	biological_process	7	Fgf9	1	460	6	18561	0.139802
GO:0060075	regulation of resting membrane potential	biological_process	6	Kcnk1	1	460	6	18561	0.139802
GO:0031223	auditory behavior	biological_process	5	Slitrk6	1	460	6	18561	0.139802
GO:0090188	negative regulation of pancreatic juice secretion	biological_process	9	Wnk1	1	460	6	18561	0.139802
GO:0021984	adenohypophysis development	biological_process	5	Sox2	1	460	6	18561	0.139802
GO:0014832	urinary bladder smooth muscle contraction	biological_process	9	P2rx2	1	460	6	18561	0.139802
GO:0048752	semicircular canal morphogenesis	biological_process	6	Fgf10	1	460	6	18561	0.139802
GO:0021902	commitment of neuronal cell to specific neuron type in forebrain	biological_process	8	Gata2	1	460	6	18561	0.139802
GO:2000535	regulation of entry of bacterium into host cell	biological_process	7	Fuca2	1	460	6	18561	0.139802
GO:0070447	positive regulation of oligodendrocyte progenitor proliferation	biological_process	11	Lrp2	1	460	6	18561	0.139802
GO:0060341	regulation of cellular localization	biological_process	6	Camk2d	1	460	6	18561	0.139802
GO:0060662	salivary gland cavitation	biological_process	7	Cdh1	1	460	6	18561	0.139802
GO:0009838	abscission	biological_process	4	Chmp4c	1	460	6	18561	0.139802
GO:0031394	positive regulation of prostaglandin biosynthetic process	biological_process	12	Anxa1	1	460	6	18561	0.139802
GO:0035381	ATP-gated ion channel activity	molecular_function	9	P2rx2	1	460	6	18561	0.139802
GO:0051702	interaction with symbiont	biological_process	5	Gpx2	1	460	6	18561	0.139802
GO:0060561	apoptotic process involved in morphogenesis	biological_process	8	Cryab	1	460	6	18561	0.139802
GO:0032364	oxygen homeostasis	biological_process	8	Wnt7b	1	460	6	18561	0.139802
GO:0061038	uterus morphogenesis	biological_process	5	Wnt7a	1	460	6	18561	0.139802
GO:0050974	detection of mechanical stimulus involved in sensory perception	biological_process	6	Igf1	1	460	6	18561	0.139802
GO:0031665	negative regulation of lipopolysaccharide-mediated signaling pathway	biological_process	8	Prdx2	1	460	6	18561	0.139802
GO:0098909	regulation of cardiac muscle cell action potential involved in regulation of contraction	biological_process	8	Camk2d	1	460	6	18561	0.139802
GO:0051798	positive regulation of hair follicle development	biological_process	8	Fst	1	460	6	18561	0.139802
GO:0055129	L-proline biosynthetic process	biological_process	13	Oat	1	460	6	18561	0.139802
GO:0070670	response to interleukin-4	biological_process	7	Cited1	1	460	6	18561	0.139802
GO:0002142	stereocilia ankle link complex	cellular_component	4	Ush1c	1	460	6	18561	0.139802
GO:0014909	smooth muscle cell migration	biological_process	8	Ddr1	1	460	6	18561	0.139802
GO:0045581	negative regulation of T cell differentiation	biological_process	10	Prdx2	1	460	6	18561	0.139802
GO:0048505	regulation of timing of cell differentiation	biological_process	7	Fgf9	1	460	6	18561	0.139802
GO:0038084	vascular endothelial growth factor signaling pathway	biological_process	8	Nrp2	1	460	6	18561	0.139802
GO:0106072	negative regulation of adenylate cyclase-activating G-protein coupled receptor signaling pathway	biological_process	11	Aplp1	1	460	6	18561	0.139802
GO:0004565	beta-galactosidase activity	molecular_function	8	Psap	1	460	6	18561	0.139802
GO:0042541	hemoglobin biosynthetic process	biological_process	8	Inhba	1	460	6	18561	0.139802
GO:1990966	ATP generation from poly-ADP-D-ribose	biological_process	6	Bphl	1	460	6	18561	0.139802
GO:0001768	establishment of T cell polarity	biological_process	7	Cyp26b1	1	460	6	18561	0.139802
GO:0045162	clustering of voltage-gated sodium channels	biological_process	7	Nrcam	1	460	6	18561	0.139802
GO:0010564	regulation of cell cycle process	biological_process	7	Sfrp1	1	460	6	18561	0.139802
GO:0071638	negative regulation of monocyte chemotactic protein-1 production	biological_process	9	Gstp1	1	460	6	18561	0.139802
GO:0035022	positive regulation of Rac protein signal transduction	biological_process	12	Camk2d	1	460	6	18561	0.139802
GO:0005021	vascular endothelial growth factor-activated receptor activity	molecular_function	10	Nrp2	1	460	6	18561	0.139802
GO:0048645	animal organ formation	biological_process	5	Fgf10	1	460	6	18561	0.139802
GO:0051150	regulation of smooth muscle cell differentiation	biological_process	8	Bmp4	1	460	6	18561	0.139802
GO:0008526	phosphatidylinositol transporter activity	molecular_function	6	Scp2	1	460	6	18561	0.139802
GO:0036035	osteoclast development	biological_process	7	Anxa2	1	460	6	18561	0.139802
GO:0030050	vesicle transport along actin filament	biological_process	6	Fnbp1l	1	460	6	18561	0.139802
GO:0005253	anion channel activity	molecular_function	7	Slc26a7	1	460	6	18561	0.139802
GO:0051280	negative regulation of release of sequestered calcium ion into cytosol	biological_process	8	Tgfb2	1	460	6	18561	0.139802
GO:0017081	chloride channel regulator activity	molecular_function	5	Sgk1	1	460	6	18561	0.139802
GO:0045687	positive regulation of glial cell differentiation	biological_process	11	Spint1	1	460	6	18561	0.139802
GO:0006564	L-serine biosynthetic process	biological_process	12	Psat1	1	460	6	18561	0.139802
GO:1902512	positive regulation of apoptotic DNA fragmentation	biological_process	8	Igfbp3	1	460	6	18561	0.139802
GO:0007182	common-partner SMAD protein phosphorylation	biological_process	10	Bmp4	1	460	6	18561	0.139802
GO:0090647	modulation of age-related behavioral decline	biological_process	5	App	1	460	6	18561	0.139802
GO:0014889	muscle atrophy	biological_process	7	Fbxo32	1	460	6	18561	0.139802
GO:0004065	arylsulfatase activity	molecular_function	7	Sulf1	1	460	6	18561	0.139802
GO:0060440	trachea formation	biological_process	6	Bmp4	1	460	6	18561	0.139802
GO:0004128	cytochrome-b5 reductase activity, acting on NAD(P)H	molecular_function	7	Cyb5r3	1	460	6	18561	0.139802
GO:2000271	positive regulation of fibroblast apoptotic process	biological_process	10	Sfrp1	1	460	6	18561	0.139802
GO:0047134	protein-disulfide reductase activity	molecular_function	7	Pgk1	1	460	6	18561	0.139802
GO:0001738	morphogenesis of a polarized epithelium	biological_process	7	Lama5	1	460	6	18561	0.139802
GO:0045933	positive regulation of muscle contraction	biological_process	9	Eno1	1	460	6	18561	0.139802
GO:0030300	regulation of intestinal cholesterol absorption	biological_process	10	Apoa4	1	460	6	18561	0.139802
GO:0042985	negative regulation of amyloid precursor protein biosynthetic process	biological_process	10	Itm2b	1	460	6	18561	0.139802
GO:0045261	proton-transporting ATP synthase complex, catalytic core F(1)	cellular_component	6	Atp5f1e	1	460	6	18561	0.139802
GO:0090207	regulation of triglyceride metabolic process	biological_process	8	Thrb	1	460	6	18561	0.139802
GO:0008525	phosphatidylcholine transporter activity	molecular_function	6	Scp2	1	460	6	18561	0.139802
GO:0036042	long-chain fatty acyl-CoA binding	molecular_function	10	Scp2	1	460	6	18561	0.139802
GO:1901016	regulation of potassium ion transmembrane transporter activity	biological_process	8	Nedd4l	1	460	6	18561	0.139802
GO:0022417	protein maturation by protein folding	biological_process	5	Prdx4	1	460	6	18561	0.139802
GO:0006972	hyperosmotic response	biological_process	6	Slc12a2	1	460	6	18561	0.139802
GO:0000275	mitochondrial proton-transporting ATP synthase complex, catalytic core F(1)	cellular_component	7	Atp5f1e	1	460	6	18561	0.139802
GO:0035473	lipase binding	molecular_function	6	Lrpap1	1	460	6	18561	0.139802
GO:0042987	amyloid precursor protein catabolic process	biological_process	8	Psen2	1	460	6	18561	0.139802
GO:0030916	otic vesicle formation	biological_process	7	Fgf10	1	460	6	18561	0.139802
GO:0042035	regulation of cytokine biosynthetic process	biological_process	7	Gata3	1	460	6	18561	0.139802
GO:0035735	intraciliary transport involved in cilium assembly	biological_process	8	Ssx2ip	1	460	6	18561	0.139802
GO:0003337	mesenchymal to epithelial transition involved in metanephros morphogenesis	biological_process	8	Bmp4	1	460	6	18561	0.139802
GO:0072112	glomerular visceral epithelial cell differentiation	biological_process	7	Cd24	1	460	6	18561	0.139802
GO:0071218	cellular response to misfolded protein	biological_process	7	Sdf2l1	1	460	6	18561	0.139802
GO:0051354	negative regulation of oxidoreductase activity	biological_process	7	Prdx5	1	460	6	18561	0.139802
GO:0004064	arylesterase activity	molecular_function	7	Pon2	1	460	6	18561	0.139802
GO:0051771	negative regulation of nitric-oxide synthase biosynthetic process	biological_process	9	Gstp1	1	460	6	18561	0.139802
GO:1990763	arrestin family protein binding	molecular_function	5	Arrdc1	1	460	6	18561	0.139802
GO:0010631	epithelial cell migration	biological_process	8	Fgf10	1	460	6	18561	0.139802
GO:0071470	cellular response to osmotic stress	biological_process	6	Serpinb6a	1	460	6	18561	0.139802
GO:1904468	negative regulation of tumor necrosis factor secretion	biological_process	10	Arg2	1	460	6	18561	0.139802
GO:1903980	positive regulation of microglial cell activation	biological_process	9	App	1	460	6	18561	0.139802
GO:0050957	equilibrioception	biological_process	7	Ush1c	1	460	6	18561	0.139802
GO:0043219	lateral loop	cellular_component	4	Cdh1	1	460	6	18561	0.139802
GO:0071817	MMXD complex	cellular_component	4	Slc25a5	1	460	6	18561	0.139802
GO:1900034	regulation of cellular response to heat	biological_process	7	Camk2d	1	460	6	18561	0.139802
GO:1990535	neuron projection maintenance	biological_process	8	App	1	460	6	18561	0.139802
GO:1901017	negative regulation of potassium ion transmembrane transporter activity	biological_process	8	Nedd4l	1	460	6	18561	0.139802
GO:0016024	CDP-diacylglycerol biosynthetic process	biological_process	11	Cds1	1	460	6	18561	0.139802
GO:0042584	chromaffin granule membrane	cellular_component	8	Syt1	1	460	6	18561	0.139802
GO:0005375	copper ion transmembrane transporter activity	molecular_function	10	Atox1	1	460	6	18561	0.139802
GO:0040036	regulation of fibroblast growth factor receptor signaling pathway	biological_process	8	Sulf1	1	460	6	18561	0.139802
GO:0002043	blood vessel endothelial cell proliferation involved in sprouting angiogenesis	biological_process	6	Bmp4	1	460	6	18561	0.139802
GO:0048143	astrocyte activation	biological_process	6	App	1	460	6	18561	0.139802
GO:0070301	cellular response to hydrogen peroxide	biological_process	8	Lcn2;Ppif;Mif;Anxa1	4	460	81	18561	0.141538
GO:0046697	decidualization	biological_process	5	Bsg;Cdh1	2	460	27	18561	0.143606
GO:0048856	anatomical structure development	biological_process	4	Prdm16;Sparc	2	460	27	18561	0.143606
GO:0016342	catenin complex	cellular_component	6	Cdh2;Cdh1	2	460	27	18561	0.143606
GO:0010906	regulation of glucose metabolic process	biological_process	9	Igfbp3;Igfbp5	2	460	27	18561	0.143606
GO:0017046	peptide hormone binding	molecular_function	6	Inhba;Anxa5	2	460	27	18561	0.143606
GO:2001240	negative regulation of extrinsic apoptotic signaling pathway in absence of ligand	biological_process	10	Fgf10;Prdx2	2	460	27	18561	0.143606
GO:0016757	transferase activity, transferring glycosyl groups	molecular_function	5	Gbe1;Mgat4b;B4galt6	3	460	53	18561	0.143746
GO:0007275	multicellular organism development	biological_process	4	Ddr1;Prr15;Fam3c;Cdh2;Wnt7b;Irx3;Fgf9;Suco;Cdh1;Plekhb1;Strbp;Sfrp1;Hes6;Thrb;Bmp4	15	460	447	18561	0.146286
GO:0006936	muscle contraction	biological_process	6	Trim63;Tmod1;Slmap	3	460	54	18561	0.14958
GO:0045944	positive regulation of transcription by RNA polymerase II	biological_process	10	Prdm16;Sox10;Srebf1;Id4;Gata2;Tmprss6;Sox2;Wnt7a;Cited1;Creb3l4;Hipk2;Six1;Patz1;Hmgn3;Inhba;Epcam;Aamdc;Lmo1;Jag1;Igf1;Thrb;Rgcc;Gata3;App;Litaf;Isl1;Fgf10;Bmp4;Irf6;Rgma;Nampt	31	460	1029	18561	0.151318
GO:0030041	actin filament polymerization	biological_process	8	Cobl;Mtss1	2	460	28	18561	0.152244
GO:0050919	negative chemotaxis	biological_process	6	Nrp2;Pdgfa	2	460	28	18561	0.152244
GO:0016339	calcium-dependent cell-cell adhesion via plasma membrane cell adhesion molecules	biological_process	7	Cdh2;Cdh1	2	460	28	18561	0.152244
GO:0030163	protein catabolic process	biological_process	7	Pgc;Ctsd	2	460	28	18561	0.152244
GO:0060612	adipose tissue development	biological_process	7	Id2;Nampt	2	460	28	18561	0.152244
GO:0030325	adrenal gland development	biological_process	7	Mdk;Dkk3	2	460	28	18561	0.152244
GO:0001671	ATPase activator activity	molecular_function	6	Atp1b1;Atp1b2	2	460	28	18561	0.152244
GO:0017147	Wnt-protein binding	molecular_function	5	Sfrp1;Fzd6	2	460	28	18561	0.152244
GO:0042995	cell projection	cellular_component	4	Cep41;Mdk;Fermt2;Aif1l;Clstn1;Anxa5;Cobl;Spp1	8	460	211	18561	0.154674
GO:0001503	ossification	biological_process	4	Ccn2;Suco;Sparc;Bmp4	4	460	84	18561	0.15534
GO:0019005	SCF ubiquitin ligase complex	cellular_component	7	Skp1;Fbxo2;Fbxo32	3	460	55	18561	0.155488
GO:0031225	anchored component of membrane	cellular_component	5	Gpc4;Gpc1;Plet1	3	460	55	18561	0.155488
GO:0043401	steroid hormone mediated signaling pathway	biological_process	6	Nr2f6;Thrb;Bmp4	3	460	55	18561	0.155488
GO:0001726	ruffle	cellular_component	6	S100a11;Anxa2;Tnfrsf12a;Cobl	4	460	85	18561	0.16005
GO:1904646	cellular response to amyloid-beta	biological_process	9	Igf1;App	2	460	29	18561	0.16098
GO:0046933	proton-transporting ATP synthase activity, rotational mechanism	molecular_function	10	Atp6ap1;Atp5f1e	2	460	29	18561	0.16098
GO:0015914	phospholipid transport	biological_process	8	Stard10;Scp2	2	460	29	18561	0.16098
GO:0050806	positive regulation of synaptic transmission	biological_process	8	Syt1;Clstn1	2	460	29	18561	0.16098
GO:0048008	platelet-derived growth factor receptor signaling pathway	biological_process	8	Pdgfa;Pdgfc	2	460	29	18561	0.16098
GO:0008585	female gonad development	biological_process	7	Fst;Sfrp1	2	460	29	18561	0.16098
GO:0031032	actomyosin structure organization	biological_process	8	Myh14;F11r	2	460	29	18561	0.16098
GO:0017157	regulation of exocytosis	biological_process	7	Rab15;Llgl2	2	460	29	18561	0.16098
GO:0009312	oligosaccharide biosynthetic process	biological_process	7	Galnt2;Galnt7	2	460	29	18561	0.16098
GO:0034451	centriolar satellite	cellular_component	7	Krt18;Ssx2ip	2	460	29	18561	0.16098
GO:2000352	negative regulation of endothelial cell apoptotic process	biological_process	11	Gata2;Gata3	2	460	29	18561	0.16098
GO:0001837	epithelial to mesenchymal transition	biological_process	7	Rflnb;Tgfb2	2	460	29	18561	0.16098
GO:0045746	negative regulation of Notch signaling pathway	biological_process	9	Gata2;Arrdc1	2	460	29	18561	0.16098
GO:0070417	cellular response to cold	biological_process	6	Dnajc3	1	460	7	18561	0.161128
GO:0043353	enucleate erythrocyte differentiation	biological_process	8	Id2	1	460	7	18561	0.161128
GO:0030104	water homeostasis	biological_process	7	Igf1	1	460	7	18561	0.161128
GO:0090277	positive regulation of peptide hormone secretion	biological_process	10	Ildr1	1	460	7	18561	0.161128
GO:0061037	negative regulation of cartilage development	biological_process	7	Tgfb2	1	460	7	18561	0.161128
GO:0003231	cardiac ventricle development	biological_process	6	Fgf9	1	460	7	18561	0.161128
GO:2001014	regulation of skeletal muscle cell differentiation	biological_process	7	Six1	1	460	7	18561	0.161128
GO:0050897	cobalt ion binding	molecular_function	8	P2rx2	1	460	7	18561	0.161128
GO:0002904	positive regulation of B cell apoptotic process	biological_process	12	Cd24	1	460	7	18561	0.161128
GO:0050882	voluntary musculoskeletal movement	biological_process	6	Hipk2	1	460	7	18561	0.161128
GO:0002829	negative regulation of type 2 immune response	biological_process	8	Arg2	1	460	7	18561	0.161128
GO:0030913	paranodal junction assembly	biological_process	8	Cd9	1	460	7	18561	0.161128
GO:0045654	positive regulation of megakaryocyte differentiation	biological_process	9	Gata2	1	460	7	18561	0.161128
GO:0042063	gliogenesis	biological_process	7	Anxa1	1	460	7	18561	0.161128
GO:0038063	collagen-activated tyrosine kinase receptor signaling pathway	biological_process	8	Ddr1	1	460	7	18561	0.161128
GO:0045639	positive regulation of myeloid cell differentiation	biological_process	8	Jag1	1	460	7	18561	0.161128
GO:0008519	ammonium transmembrane transporter activity	molecular_function	7	Slc12a2	1	460	7	18561	0.161128
GO:0060442	branching involved in prostate gland morphogenesis	biological_process	8	Bmp4	1	460	7	18561	0.161128
GO:0007406	negative regulation of neuroblast proliferation	biological_process	10	Cd24	1	460	7	18561	0.161128
GO:0042168	heme metabolic process	biological_process	8	Bdh2	1	460	7	18561	0.161128
GO:0072075	metanephric mesenchyme development	biological_process	8	Six1	1	460	7	18561	0.161128
GO:0021879	forebrain neuron differentiation	biological_process	8	Sox2	1	460	7	18561	0.161128
GO:0042487	regulation of odontogenesis of dentin-containing tooth	biological_process	9	Bmp4	1	460	7	18561	0.161128
GO:0006527	arginine catabolic process	biological_process	12	Ddah1	1	460	7	18561	0.161128
GO:0016600	flotillin complex	cellular_component	6	Cdh1	1	460	7	18561	0.161128
GO:0030666	endocytic vesicle membrane	cellular_component	7	Camk2d	1	460	7	18561	0.161128
GO:0030868	smooth endoplasmic reticulum membrane	cellular_component	6	Pgrmc1	1	460	7	18561	0.161128
GO:0032466	negative regulation of cytokinesis	biological_process	9	Chmp4c	1	460	7	18561	0.161128
GO:0007171	activation of transmembrane receptor protein tyrosine kinase activity	biological_process	13	Pdgfc	1	460	7	18561	0.161128
GO:0031346	positive regulation of cell projection organization	biological_process	8	Lcn2	1	460	7	18561	0.161128
GO:0001614	purinergic nucleotide receptor activity	molecular_function	7	P2rx2	1	460	7	18561	0.161128
GO:0048385	regulation of retinoic acid receptor signaling pathway	biological_process	8	Cyp26b1	1	460	7	18561	0.161128
GO:0032836	glomerular basement membrane development	biological_process	7	Sulf1	1	460	7	18561	0.161128
GO:0060231	mesenchymal to epithelial transition	biological_process	7	Gata3	1	460	7	18561	0.161128
GO:0034372	very-low-density lipoprotein particle remodeling	biological_process	10	Apoa4	1	460	7	18561	0.161128
GO:0032527	protein exit from endoplasmic reticulum	biological_process	11	Lman1	1	460	7	18561	0.161128
GO:0030321	transepithelial chloride transport	biological_process	10	Slc12a2	1	460	7	18561	0.161128
GO:1990454	L-type voltage-gated calcium channel complex	cellular_component	10	Cacnb3	1	460	7	18561	0.161128
GO:0006782	protoporphyrinogen IX biosynthetic process	biological_process	9	Alad	1	460	7	18561	0.161128
GO:0032288	myelin assembly	biological_process	7	Gpc1	1	460	7	18561	0.161128
GO:0033595	response to genistein	biological_process	6	Pdia3	1	460	7	18561	0.161128
GO:0060430	lung saccule development	biological_process	5	Fgf10	1	460	7	18561	0.161128
GO:2000617	positive regulation of histone H3-K9 acetylation	biological_process	12	Gata3	1	460	7	18561	0.161128
GO:0060982	coronary artery morphogenesis	biological_process	8	Lrp2	1	460	7	18561	0.161128
GO:0044406	adhesion of symbiont to host	biological_process	4	Nectin2	1	460	7	18561	0.161128
GO:1904888	cranial skeletal system development	biological_process	5	Tgfb2	1	460	7	18561	0.161128
GO:0003988	acetyl-CoA C-acyltransferase activity	molecular_function	8	Scp2	1	460	7	18561	0.161128
GO:0032330	regulation of chondrocyte differentiation	biological_process	7	Ccn2	1	460	7	18561	0.161128
GO:0031467	Cul7-RING ubiquitin ligase complex	cellular_component	7	Skp1	1	460	7	18561	0.161128
GO:0070863	positive regulation of protein exit from endoplasmic reticulum	biological_process	10	Tmem30b	1	460	7	18561	0.161128
GO:0035864	response to potassium ion	biological_process	7	Clu	1	460	7	18561	0.161128
GO:0090336	positive regulation of brown fat cell differentiation	biological_process	9	Prdm16	1	460	7	18561	0.161128
GO:0070995	NADPH oxidation	biological_process	5	Prdx5	1	460	7	18561	0.161128
GO:0045822	negative regulation of heart contraction	biological_process	9	Atp1a1	1	460	7	18561	0.161128
GO:0019239	deaminase activity	molecular_function	5	Rida	1	460	7	18561	0.161128
GO:2000562	negative regulation of CD4-positive, alpha-beta T cell proliferation	biological_process	13	Arg2	1	460	7	18561	0.161128
GO:0032873	negative regulation of stress-activated MAPK cascade	biological_process	12	Gstp1	1	460	7	18561	0.161128
GO:0030291	protein serine/threonine kinase inhibitor activity	molecular_function	8	Wnk1	1	460	7	18561	0.161128
GO:0035459	cargo loading into vesicle	biological_process	6	Mia	1	460	7	18561	0.161128
GO:0071711	basement membrane organization	biological_process	7	Spint2	1	460	7	18561	0.161128
GO:0002320	lymphoid progenitor cell differentiation	biological_process	7	Bmp4	1	460	7	18561	0.161128
GO:0032099	negative regulation of appetite	biological_process	11	Nucb2	1	460	7	18561	0.161128
GO:0015696	ammonium transport	biological_process	8	Slc12a2	1	460	7	18561	0.161128
GO:0033005	positive regulation of mast cell activation	biological_process	8	Nectin2	1	460	7	18561	0.161128
GO:0060056	mammary gland involution	biological_process	5	Igfbp5	1	460	7	18561	0.161128
GO:0035749	myelin sheath adaxonal region	cellular_component	4	Anxa2	1	460	7	18561	0.161128
GO:0090559	regulation of membrane permeability	biological_process	5	F11r	1	460	7	18561	0.161128
GO:1990239	steroid hormone binding	molecular_function	6	Atp1a1	1	460	7	18561	0.161128
GO:0015276	ligand-gated ion channel activity	molecular_function	7	P2rx2	1	460	7	18561	0.161128
GO:0060541	respiratory system development	biological_process	6	Fgf10	1	460	7	18561	0.161128
GO:0019227	neuronal action potential propagation	biological_process	6	Nrcam	1	460	7	18561	0.161128
GO:0046581	intercellular canaliculus	cellular_component	5	Stard10	1	460	7	18561	0.161128
GO:0034379	very-low-density lipoprotein particle assembly	biological_process	9	Ces1d	1	460	7	18561	0.161128
GO:0060346	bone trabecula formation	biological_process	6	Sfrp1	1	460	7	18561	0.161128
GO:0032725	positive regulation of granulocyte macrophage colony-stimulating factor production	biological_process	8	Isl1	1	460	7	18561	0.161128
GO:0010882	regulation of cardiac muscle contraction by calcium ion signaling	biological_process	8	Atp1b1	1	460	7	18561	0.161128
GO:0048541	Peyer's patch development	biological_process	7	Id2	1	460	7	18561	0.161128
GO:0005114	type II transforming growth factor beta receptor binding	molecular_function	8	Tgfb2	1	460	7	18561	0.161128
GO:0000220	vacuolar proton-transporting V-type ATPase, V0 domain	cellular_component	7	Atp6v0c	1	460	7	18561	0.161128
GO:0048730	epidermis morphogenesis	biological_process	7	Fgf10	1	460	7	18561	0.161128
GO:1903800	positive regulation of production of miRNAs involved in gene silencing by miRNA	biological_process	9	Bmp4	1	460	7	18561	0.161128
[truncated: 1,501 more rows]
