# Supplementary material for: Pseudo-Temporal Analysis of Single-Cell RNA Sequencing Reveals Trans-Differentiation Potential of Greater Epithelial Ridge Cells Into Hair Cells During Postnatal Development of Cochlea in Rats
Source: Front Mol Neurosci. 2022 Mar 16;15:832813. doi: 10.3389/fnmol.2022.832813 (PMC8966675; doi:10.3389/fnmol.2022.832813)
Supplement: Supplementary file 7 [file Table_7.XLSX]

## Sheet: Sheet1
pathway_id	pathway_name	Genes	S gene number	TS gene number	B gene number	TB gene number	pvalue
ko04918	Thyroid hormone synthesis	Pdia4;Hspa5;Atp1a1;Gpx2;Creb3l4;Atp1b1;Ttr;Hsp90b1;Lrp2;Gpx6;Atp1b2;Canx	12	219	70	6625	2.46411e-06
ko04514	Cell adhesion molecules (CAMs)	Nectin2;Itga8;Cdh2;Cldn9;Cldn4;Nrcam;Cldn7;Cdh1;Sdc2;Cldn8;Ptprf;Ocln;Cldn23;Sdc4;Cadm1;Cldn3;F11r	17	219	148	6625	6.56837e-06
ko04530	Tight junction	Actg1;Actn4;Crb3;Cldn9;Cldn4;Ezr;Cldn7;Tuba1a;Nedd4l;Cldn8;Ocln;Cldn23;Myh14;Llgl2;Cldn3;Prkcz;F11r	17	219	159	6625	1.72213e-05
ko04141	Protein processing in endoplasmic reticulum	Pdia4;Hspa5;Derl1;Skp1;Fbxo2;Erp29;Ddost;Hsp90b1;Lman1;Dnajb11;Pdia6;Calr;Dnajc3;Canx;Cryab;Pdia3	16	219	160	6625	6.97541e-05
ko04142	Lysosome	Atp6ap1;Lgmn;Fuca1;Ctsz;Psap;Atp6v0c;Gaa;Ctsa;Manba;Ctsd;Cd164;Litaf	12	219	117	6625	0.000451163
ko04670	Leukocyte transendothelial migration	Actg1;Actn4;Cldn9;Cldn4;Ezr;Cldn7;Cldn8;Ocln;Cldn23;Cldn3;F11r	11	219	110	6625	0.000961822
ko04390	Hippo signaling pathway	Actg1;Sox2;Wnt7a;Wnt7b;Id2;Ccn2;Id1;Cdh1;Tgfb2;Fzd6;Bmp4;Llgl2;Prkcz	13	219	148	6625	0.00116215
ko04960	Aldosterone-regulated sodium reabsorption	Atp1a1;Atp1b1;Nedd4l;Sgk1;Igf1;Atp1b2	6	219	38	6625	0.00138631
ko05165	Human papillomavirus infection	Atp6ap1;Atp6v1d;Itga8;Wnt7a;Creb3l4;Wnt7b;Crb3;Col9a2;Itga3;Lama5;Atp6v1a;Atp6v0c;Notch1;Itgb6;Jag1;Hes6;Thbs4;Fzd6;Llgl2;Prkcz;Spp1	21	219	322	6625	0.00210919
ko00480	Glutathione metabolism	Gpx2;Ggct;Sms;Odc1;Mgst1;Gstp1;Gpx6	7	219	56	6625	0.0022901
ko04350	TGF-beta signaling pathway	Id4;Skp1;Id2;Inhba;Fst;Id1;Tgfb2;Bmp4;Rgma	9	219	90	6625	0.00276171
ko00565	Ether lipid metabolism	Pla2g7;Pld3;Pla2g12a;Gdpd1;Lpcat2;Plpp2	6	219	45	6625	0.00337507
ko04550	Signaling pathways regulating pluripotency of stem cells	Id4;Sox2;Wnt7a;Wnt7b;Id2;Inhba;Id1;Igf1;Isl1;Fzd6;Bmp4	11	219	131	6625	0.00390661
ko04512	ECM-receptor interaction	Itga8;Col9a2;Itga3;Lama5;Itgb6;Thbs4;Sdc4;Spp1	8	219	78	6625	0.00401936
ko04964	Proximal tubule bicarbonate reclamation	Atp1a1;Atp1b1;Atp1b2;Mdh1	4	219	21	6625	0.00446485
ko00330	Arginine and proline metabolism	P4ha2;Sms;Odc1;Arg2;Cndp2;Oat	6	219	49	6625	0.00519383
ko05418	Fluid shear stress and atherosclerosis	Actg1;Pdgfa;Hsp90b1;Gpc1;Calml4;Sdc2;Mgst1;Gstp1;Sdc4;Bmp4;Prkcz	11	219	140	6625	0.00644572
ko04971	Gastric acid secretion	Atp1a1;Atp1b1;Ezr;Calml4;Slc26a7;Atp1b2;Camk2d	7	219	71	6625	0.00865694
ko04978	Mineral absorption	Atp1a1;Atp1b1;Atox1;Atp1b2;Cybrd1	5	219	43	6625	0.0130576
ko00511	Other glycan degradation	Fuca1;Manba;Fuca2	3	219	17	6625	0.0171986
ko04145	Phagosome	Atp6ap1;Actg1;Atp6v1d;Tubb4a;Atp6v1a;Atp6v0c;Tuba1a;Calr;Tubb2b;Thbs4;Canx	11	219	162	6625	0.0180868
ko05410	Hypertrophic cardiomyopathy (HCM)	Actg1;Itga8;Itga3;Itgb6;Igf1;Cacnb3;Tgfb2	7	219	83	6625	0.0194115
ko05218	Melanoma	Pdgfa;Fgf9;Cdh1;Pdgfc;Igf1;Fgf10	6	219	68	6625	0.0242703
ko05414	Dilated cardiomyopathy (DCM)	Actg1;Itga8;Itga3;Itgb6;Igf1;Cacnb3;Tgfb2	7	219	87	6625	0.0244782
ko04510	Focal adhesion	Actg1;Itga8;Actn4;Col9a2;Pdgfa;Itga3;Lama5;Pdgfc;Itgb6;Igf1;Thbs4;Spp1	12	219	195	6625	0.027704
ko04970	Salivary secretion	Atp1a1;Slc12a2;Atp2b2;Atp1b1;Calml4;Atp1b2	6	219	71	6625	0.0292924
ko05412	Arrhythmogenic right ventricular cardiomyopathy (ARVC)	Actg1;Itga8;Cdh2;Itga3;Itgb6;Cacnb3	6	219	71	6625	0.0292924
ko04520	Adherens junction	Actg1;Nectin2;Actn4;Cdh1;Ptprf;Ssx2ip	6	219	71	6625	0.0292924
ko04925	Aldosterone synthesis and secretion	Atp1a1;Creb3l4;Atp2b2;Atp1b1;Calml4;Atp1b2;Camk2d	7	219	91	6625	0.030388
ko00920	Sulfur metabolism	Papss1;Tst	2	219	9	6625	0.0335975
ko00190	Oxidative phosphorylation	Atp6ap1;Cox8a;Atp5me;Atp6v1d;Cox17;Atp6v1a;Atp5f1e;Atp6v0c;LOC108348144	9	219	135	6625	0.0343359
ko05215	Prostate cancer	Creb3l4;Spint1;Pdgfa;Hsp90b1;Pdgfc;Gstp1;Igf1	7	219	95	6625	0.0371917
ko04810	Regulation of actin cytoskeleton	Actg1;Itga8;Actn4;Pdgfa;Itga3;Ezr;Fgf9;Pdgfc;Itgb6;Enah;Myh14;Fgf10	12	219	205	6625	0.0386004
ko04261	Adrenergic signaling in cardiomyocytes	Atp1a1;Ppp1r1a;Creb3l4;Atp2b2;Atp1b1;Calml4;Cacnb3;Atp1b2;Camk2d	9	219	140	6625	0.0418374
ko04310	Wnt signaling pathway	Rspo2;Skp1;Wnt7a;Gpc4;Wnt7b;Daam1;Sfrp1;Camk2d;Fzd6	9	219	148	6625	0.056016
ko05205	Proteoglycans in cancer	Actg1;Wnt7a;Wnt7b;Ezr;Gpc1;Sdc2;Igf1;Tgfb2;Camk2d;Sdc4;Fzd6	11	219	195	6625	0.0578386
ko04966	Collecting duct acid secretion	Atp6v1d;Atp6v1a;Atp6v0c	3	219	27	6625	0.0581908
ko04974	Protein digestion and absorption	Atp1a1;Atp1b1;Col9a2;Col18a1;Atp1b2;Col11a2	6	219	85	6625	0.0615037
ko04961	Endocrine and other factor-regulated calcium reabsorption	Atp1a1;Atp1b1;Calb1;Atp1b2	4	219	46	6625	0.0643912
ko04015	Rap1 signaling pathway	Sipa1l1;Actg1;Pdgfa;Fgf9;Id1;Calml4;Cdh1;Pdgfc;Igf1;Fgf10;Prkcz	11	219	201	6625	0.0687564
ko00270	Cysteine and methionine metabolism	Sms;Tst;Mdh1;Cdo1	4	219	48	6625	0.0730301
ko04919	Thyroid hormone signaling pathway	Atp1a1;Actg1;Atp1b1;Notch1;Atp1b2;Thrb;Bmp4	7	219	112	6625	0.07688
ko05224	Breast cancer	Wnt7a;Wnt7b;Fgf9;Notch1;Jag1;Igf1;Fgf10;Fzd6	8	219	138	6625	0.086081
ko04612	Antigen processing and presentation	Lgmn;Hspa5;Calr;Canx;Pdia3	5	219	72	6625	0.088891
ko04916	Melanogenesis	Wnt7a;Creb3l4;Wnt7b;Calml4;Camk2d;Fzd6	6	219	94	6625	0.090203
ko05323	Rheumatoid arthritis	Atp6ap1;Atp6v1d;Atp6v1a;Atp6v0c;Tgfb2	5	219	74	6625	0.0972073
ko04972	Pancreatic secretion	Atp1a1;Slc12a2;Atp2b2;Atp1b1;Pla2g12a;Atp1b2	6	219	96	6625	0.0974261
ko04915	Estrogen signaling pathway	Creb3l4;Hsp90b1;Calml4;Krt18;Krt15;Fkbp4;Ctsd	7	219	121	6625	0.105197
ko04260	Cardiac muscle contraction	Atp1a1;Cox8a;Atp1b1;Cacnb3;Atp1b2	5	219	76	6625	0.105904
ko04973	Carbohydrate digestion and absorption	Atp1a1;Atp1b1;Atp1b2	3	219	35	6625	0.107802
ko04151	PI3K-Akt signaling pathway	Itga8;Creb3l4;Col9a2;Pdgfa;Itga3;Lama5;Hsp90b1;Fgf9;Pdgfc;Sgk1;Itgb6;Igf1;Thbs4;Fgf10;Spp1	15	219	323	6625	0.114284
ko04911	Insulin secretion	Atp1a1;Creb3l4;Atp1b1;Atp1b2;Camk2d	5	219	79	6625	0.11964
ko04150	mTOR signaling pathway	Atp6v1d;Wnt7a;Wnt7b;Rps6ka1;Atp6v1a;Sgk1;Igf1;Fzd6	8	219	150	6625	0.123089
ko00620	Pyruvate metabolism	Me3;Mdh1;Acyp1	3	219	38	6625	0.129548
ko04975	Fat digestion and absorption	Apoa4;Pla2g12a;Plpp2	3	219	38	6625	0.129548
ko05217	Basal cell carcinoma	Wnt7a;Wnt7b;Fzd6;Bmp4	4	219	60	6625	0.135937
ko00040	Pentose and glucuronate interconversions	Akr1a1;Ugdh	2	219	20	6625	0.14021
ko04022	cGMP-PKG signaling pathway	Ppif;Atp1a1;Creb3l4;Atp2b2;Atp1b1;Calml4;Atp1b2;Slc25a5	8	219	157	6625	0.148012
ko04720	Long-term potentiation	Ppp1r1a;Rps6ka1;Calml4;Camk2d	4	219	63	6625	0.154281
ko05146	Amoebiasis	Actn4;Lama5;Serpinb6a;Arg2;Tgfb2	5	219	86	6625	0.154699
ko04540	Gap junction	Pdgfa;Tubb4a;Pdgfc;Tuba1a;Tubb2b	5	219	87	6625	0.160026
ko03060	Protein export	Hspa5;Srp14	2	219	23	6625	0.175355
ko05226	Gastric cancer	Wnt7a;Wnt7b;Fgf9;Cdh1;Tgfb2;Fgf10;Fzd6	7	219	140	6625	0.180546
ko00600	Sphingolipid metabolism	Sptlc3;Plpp2;B4galt6	3	219	45	6625	0.185362
ko04330	Notch signaling pathway	Psen2;Notch1;Jag1	3	219	46	6625	0.193802
ko05160	Hepatitis C	Cldn9;Cldn4;Cldn7;Cldn8;Ocln;Cldn23;Cldn3	7	219	143	6625	0.194147
ko00563	Glycosylphosphatidylinositol (GPI)-anchor biosynthesis	Pigk;Pigt	2	219	25	6625	0.199483
ko00512	Mucin type O-glycan biosynthesis	Galnt2;Galnt7	2	219	25	6625	0.199483
ko05144	Malaria	Sdc2;Tgfb2;Thbs4	3	219	47	6625	0.202335
ko00564	Glycerophospholipid metabolism	Pld3;Pla2g12a;Lpcat2;Plpp2;Cds1	5	219	95	6625	0.205131
ko04979	Cholesterol metabolism	Apoa4;Lrp2;Lrpap1	3	219	48	6625	0.210956
ko05200	Pathways in cancer	Skp1;Wnt7a;Wnt7b;Pdgfa;Itga3;Lama5;Hsp90b1;Fgf9;Calml4;Cdh1;Notch1;Mgst1;Jag1;Gstp1;Igf1;Tgfb2;Camk2d;Fgf10;Fzd6;Bmp4	20	219	501	6625	0.218132
ko05214	Glioma	Pdgfa;Calml4;Igf1;Camk2d	4	219	73	6625	0.221185
ko04721	Synaptic vesicle cycle	Atp6v1d;Atp6v1a;Syt1;Atp6v0c	4	219	75	6625	0.235411
ko00430	Taurine and hypotaurine metabolism	Cdo1	1	219	8	6625	0.235908
ko04122	Sulfur relay system	Tst	1	219	8	6625	0.235908
ko04931	Insulin resistance	Srebf1;Creb3l4;Rps6ka1;Ptprf;Prkcz	5	219	103	6625	0.253886
ko00410	beta-Alanine metabolism	Sms;Cndp2	2	219	30	6625	0.261065
ko00072	Synthesis and degradation of ketone bodies	Bdh2	1	219	9	6625	0.261197
ko01040	Biosynthesis of unsaturated fatty acids	Scp2;Hsd17b12	2	219	31	6625	0.27346
ko05020	Prion diseases	Hspa5;Notch1	2	219	31	6625	0.27346
ko04146	Peroxisome	Scp2;Prdx1;Prdx5;Dhrs4	4	219	81	6625	0.279255
ko00750	Vitamin B6 metabolism	Psat1	1	219	10	6625	0.285652
ko04114	Oocyte meiosis	Skp1;Rps6ka1;Calml4;Igf1;Camk2d	5	219	109	6625	0.292162
ko00590	Arachidonic acid metabolism	Gpx2;Pla2g12a;Gpx6	3	219	60	6625	0.318664
ko05225	Hepatocellular carcinoma	Actg1;Wnt7a;Wnt7b;Mgst1;Gstp1;Tgfb2;Fzd6	7	219	169	6625	0.325549
ko05012	Parkinson disease	Uchl1;Ppif;Cox8a;Atp5f1e;LOC108348144;Slc25a5	6	219	144	6625	0.340769
ko00010	Glycolysis / Gluconeogenesis	Pgk1;Akr1a1;Eno1	3	219	63	6625	0.346076
ko04714	Thermogenesis	Prdm16;Actg1;Cox8a;Atp5me;Creb3l4;Rps6ka1;Cox17;Atp5f1e;LOC108348144	9	219	231	6625	0.354916
ko05031	Amphetamine addiction	Creb3l4;Calml4;Camk2d	3	219	64	6625	0.355198
ko04020	Calcium signaling pathway	Ppif;Atp2b2;P2rx2;Calml4;Camk2d;Stim2;Slc25a5	7	219	175	6625	0.358041
ko00053	Ascorbate and aldarate metabolism	Ugdh	1	219	14	6625	0.375675
ko04068	FoxO signaling pathway	Foxg1;Fbxo32;Sgk1;Igf1;Tgfb2	5	219	123	6625	0.384304
ko00983	Drug metabolism - other enzymes	Ces1d;Mgst1;Gstp1	3	219	68	6625	0.391485
ko04976	Bile secretion	Atp1a1;Atp1b1;Atp1b2	3	219	68	6625	0.391485
ko05231	Choline metabolism in cancer	Pdgfa;Slc44a2;Pdgfc;Plpp2	4	219	96	6625	0.392427
ko04962	Vasopressin-regulated water reabsorption	Dynll2;Creb3l4	2	219	41	6625	0.39508
ko00120	Primary bile acid biosynthesis	Scp2	1	219	15	6625	0.396357
ko04115	p53 signaling pathway	Igfbp3;Igf1;Perp	3	219	70	6625	0.409448
ko05152	Tuberculosis	Atp6ap1;Calml4;Atp6v0c;Tgfb2;Ctsd;Camk2d	6	219	157	6625	0.418195
ko04066	HIF-1 signaling pathway	Pgk1;Igf1;Eno1;Camk2d	4	219	100	6625	0.4225
ko00450	Selenocompound metabolism	Papss1	1	219	17	6625	0.435697
ko00520	Amino sugar and nucleotide sugar metabolism	Ugdh;Cyb5r3	2	219	46	6625	0.452527
ko04371	Apelin signaling pathway	Ccn2;Calml4;Cdh1;Jag1;Spp1	5	219	134	6625	0.456643
ko04024	cAMP signaling pathway	Atp1a1;Creb3l4;Atp2b2;Atp1b1;Calml4;Atp1b2;Camk2d	7	219	194	6625	0.46173
ko00830	Retinol metabolism	Cyp26b1;Dhrs4	2	219	47	6625	0.463647
ko00220	Arginine biosynthesis	Arg2	1	219	19	6625	0.472484
ko00360	Phenylalanine metabolism	Mif	1	219	19	6625	0.472484
ko01521	EGFR tyrosine kinase inhibitor resistance	Pdgfa;Pdgfc;Igf1	3	219	79	6625	0.487903
ko00510	N-Glycan biosynthesis	Ddost;Mgat4b	2	219	50	6625	0.496195
ko00980	Metabolism of xenobiotics by cytochrome P450	Mgst1;Gstp1	2	219	50	6625	0.496195
ko00982	Drug metabolism - cytochrome P450	Mgst1;Gstp1	2	219	50	6625	0.496195
ko05202	Transcriptional misregulation in cancer	Igfbp3;Six1;Id2;Spint1;Pdgfa;Igf1	6	219	171	6625	0.500295
ko04640	Hematopoietic cell lineage	Cd9;Cd24;Itga3	3	219	82	6625	0.512947
ko05010	Alzheimer disease	Psen2;Cox8a;Atp5f1e;Calml4;App;LOC108348144	6	219	174	6625	0.517417
ko04658	Th1 and Th2 cell differentiation	Notch1;Jag1;Gata3	3	219	83	6625	0.521152
ko00340	Histidine metabolism	Cndp2	1	219	22	6625	0.523235
ko00592	alpha-Linolenic acid metabolism	Pla2g12a	1	219	22	6625	0.523235
ko04977	Vitamin digestion and absorption	Apoa4	1	219	23	6625	0.539048
ko04934	Cushing syndrome	Wnt7a;Creb3l4;Wnt7b;Camk2d;Fzd6	5	219	149	6625	0.55094
ko00500	Starch and sucrose metabolism	Gaa	1	219	24	6625	0.554338
ko04722	Neurotrophin signaling pathway	Psen2;Rps6ka1;Calml4;Camk2d	4	219	120	6625	0.564932
ko04744	Phototransduction	Calml4	1	219	25	6625	0.569124
ko00790	Folate biosynthesis	Ggh	1	219	25	6625	0.569124
ko00650	Butanoate metabolism	Bdh2	1	219	25	6625	0.569124
ko05204	Chemical carcinogenesis	Mgst1;Gstp1	2	219	58	6625	0.576604
ko04922	Glucagon signaling pathway	Creb3l4;Calml4;Camk2d	3	219	91	6625	0.583956
ko05016	Huntington disease	Ppif;Cox8a;Creb3l4;Atp5f1e;LOC108348144;Slc25a5	6	219	187	6625	0.588727
ko05206	MicroRNAs in cancer	Pdgfa;Ezr;Notch1;Tgfb2;St14	5	219	156	6625	0.5922
ko00561	Glycerolipid metabolism	Akr1a1;Plpp2	2	219	60	6625	0.595192
ko04213	Longevity regulating pathway - multiple species	Igf1;Cryab	2	219	60	6625	0.595192
ko04392	Hippo signaling pathway - multiple species	Rassf4	1	219	27	6625	0.597246
ko00052	Galactose metabolism	Gaa	1	219	27	6625	0.597246
ko01522	Endocrine resistance	Notch1;Jag1;Igf1	3	219	94	6625	0.606126
ko00860	Porphyrin and chlorophyll metabolism	Alad	1	219	28	6625	0.610614
ko00630	Glyoxylate and dicarboxylate metabolism	Mdh1	1	219	28	6625	0.610614
ko04614	Renin-angiotensin system	Ctsa	1	219	28	6625	0.610614
ko04010	MAPK signaling pathway	Map4k3;Pdgfa;Rps6ka1;Fgf9;Pdgfc;Igf1;Cacnb3;Tgfb2;Fgf10	9	219	287	6625	0.613749
ko04014	Ras signaling pathway	Pdgfa;Pla2g12a;Fgf9;Calml4;Pdgfc;Igf1;Fgf10	7	219	224	6625	0.615332
ko04910	Insulin signaling pathway	Srebf1;Calml4;Ptprf;Prkcz	4	219	128	6625	0.616339
ko04210	Apoptosis	Actg1;Ctsz;Tuba1a;Ctsd	4	219	128	6625	0.616339
ko00591	Linoleic acid metabolism	Pla2g12a	1	219	29	6625	0.623541
ko04710	Circadian rhythm	Skp1	1	219	29	6625	0.623541
ko01523	Antifolate resistance	Ggh	1	219	30	6625	0.63604
ko04750	Inflammatory mediator regulation of TRP channels	Calml4;Igf1;Camk2d	3	219	99	6625	0.641309
ko00062	Fatty acid elongation	Hsd17b12	1	219	31	6625	0.648126
ko00020	Citrate cycle (TCA cycle)	Mdh1	1	219	31	6625	0.648126
ko04218	Cellular senescence	Igfbp3;Hipk2;Calml4;Tgfb2;Slc25a5	5	219	167	6625	0.652614
ko04120	Ubiquitin mediated proteolysis	Skp1;Fbxo2;Nedd4l;Cdc34	4	219	135	6625	0.658116
ko00760	Nicotinate and nicotinamide metabolism	Nampt	1	219	32	6625	0.659812
ko00350	Tyrosine metabolism	Mif	1	219	35	6625	0.692604
ko05145	Toxoplasmosis	Ppif;Lama5;Tgfb2	3	219	107	6625	0.69291
ko04360	Axon guidance	Srgap1;Enah;Camk2d;Prkcz;Rgma	5	219	178	6625	0.707079
ko05100	Bacterial invasion of epithelial cells	Actg1;Cdh1	2	219	75	6625	0.715301
ko05216	Thyroid cancer	Cdh1	1	219	38	6625	0.722247
ko05219	Bladder cancer	Cdh1	1	219	38	6625	0.722247
ko01524	Platinum drug resistance	Mgst1;Gstp1	2	219	77	6625	0.72884
ko05132	Salmonella infection	Actg1;Klc3	2	219	77	6625	0.72884
ko04921	Oxytocin signaling pathway	Actg1;Calml4;Cacnb3;Camk2d	4	219	150	6625	0.736969
ko04152	AMPK signaling pathway	Srebf1;Creb3l4;Igf1	3	219	115	6625	0.738748
ko00260	Glycine, serine and threonine metabolism	Psat1	1	219	40	6625	0.740411
ko04071	Sphingolipid signaling pathway	Sptlc3;Ctsd;Prkcz	3	219	118	6625	0.754488
ko04657	IL-17 signaling pathway	Lcn2;Hsp90b1	2	219	82	6625	0.760325
ko04340	Hedgehog signaling pathway	Lrp2	1	219	43	6625	0.765462
ko04740	Olfactory transduction	Calml4;Camk2d	2	219	83	6625	0.76623
ko00140	Steroid hormone biosynthesis	Hsd17b12	1	219	44	6625	0.773266
ko04211	Longevity regulating pathway	Creb3l4;Igf1	2	219	85	6625	0.777665
ko04930	Type II diabetes mellitus	Prkcz	1	219	45	6625	0.780811
ko04913	Ovarian steroidogenesis	Igf1	1	219	46	6625	0.788106
ko04914	Progesterone-mediated oocyte maturation	Rps6ka1;Igf1	2	219	88	6625	0.793901
ko05030	Cocaine addiction	Creb3l4	1	219	47	6625	0.79516
ko04728	Dopaminergic synapse	Creb3l4;Calml4;Camk2d	3	219	128	6625	0.801519
ko04912	GnRH signaling pathway	Calml4;Camk2d	2	219	90	6625	0.804138
ko05222	Small cell lung cancer	Itga3;Lama5	2	219	90	6625	0.804138
ko04070	Phosphatidylinositol signaling system	Calml4;Cds1	2	219	93	6625	0.818651
ko04742	Taste transduction	P2rx2	1	219	51	6625	0.821112
ko05321	Inflammatory bowel disease (IBD)	Tgfb2	1	219	51	6625	0.821112
ko04713	Circadian entrainment	Calml4;Camk2d	2	219	96	6625	0.832196
ko05014	Amyotrophic lateral sclerosis (ALS)	Derl1	1	219	53	6625	0.832833
ko05142	Chagas disease (American trypanosomiasis)	Calr;Tgfb2	2	219	98	6625	0.840715
ko04144	Endocytosis	Rab11fip1;Sh3glb2;Chmp4c;Nedd4l;Snx3;Prkcz	6	219	251	6625	0.844128
ko04928	Parathyroid hormone synthesis, secretion and action	Creb3l4;Gata3	2	219	99	6625	0.844827
ko04933	AGE-RAGE signaling pathway in diabetic complications	Tgfb2;Prkcz	2	219	99	6625	0.844827
ko05213	Endometrial cancer	Cdh1	1	219	58	6625	0.858898
ko00310	Lysine degradation	Plod2	1	219	58	6625	0.858898
ko04668	TNF signaling pathway	Creb3l4;Jag1	2	219	104	6625	0.863978
ko05166	Human T-cell leukemia virus 1 infection	Creb3l4;Calr;Tgfb2;Canx;Slc25a5	5	219	223	6625	0.867032
ko04730	Long-term depression	Igf1	1	219	60	6625	0.868152
ko04072	Phospholipase D signaling pathway	Pdgfa;Pdgfc;Plpp2	3	219	147	6625	0.870235
ko04927	Cortisol synthesis and secretion	Creb3l4	1	219	61	6625	0.872551
ko05161	Hepatitis B	Atp6ap1;Creb3l4;Tgfb2	3	219	148	6625	0.873192
ko04217	Necroptosis	Chmp4c;Camk2d;Slc25a5	3	219	149	6625	0.87609
ko04932	Non-alcoholic fatty liver disease (NAFLD)	Cox8a;Srebf1;LOC108348144	3	219	149	6625	0.87609
ko05322	Systemic lupus erythematosus	Actn4;Hist3h2ba	2	219	109	6625	0.880949
ko04725	Cholinergic synapse	Creb3l4;Camk2d	2	219	109	6625	0.880949
ko05140	Leishmaniasis	Tgfb2	1	219	64	6625	0.884888
ko05133	Pertussis	Calml4	1	219	66	6625	0.892445
ko05211	Renal cell carcinoma	Tgfb2	1	219	68	6625	0.899508
ko03320	PPAR signaling pathway	Scp2	1	219	70	6625	0.906109
ko05416	Viral myocarditis	Actg1	1	219	71	6625	0.909246
ko04924	Renin secretion	Calml4	1	219	71	6625	0.909246
ko04610	Complement and coagulation cascades	Clu	1	219	71	6625	0.909246
ko05034	Alcoholism	Creb3l4;Calml4;Hist3h2ba	3	219	163	6625	0.910921
ko04611	Platelet activation	Actg1;Prkcz	2	219	121	6625	0.914029
ko05203	Viral carcinogenesis	Hpn;Creb3l4;Actn4;Hist3h2ba	4	219	206	6625	0.91482
ko05212	Pancreatic cancer	Tgfb2	1	219	74	6625	0.918044
ko05170	Human immunodeficiency virus 1 infection	Skp1;Calml4;Calr;Pdia3	4	219	209	6625	0.92025
ko04926	Relaxin signaling pathway	Creb3l4;Prkcz	2	219	124	6625	0.92084
ko04110	Cell cycle	Skp1;Tgfb2	2	219	124	6625	0.92084
ko04270	Vascular smooth muscle contraction	Pla2g12a;Calml4	2	219	126	6625	0.925096
ko05220	Chronic myeloid leukemia	Tgfb2	1	219	78	6625	0.928468
ko00230	Purine metabolism	Papss1;Hddc3	2	219	129	6625	0.931079
ko03018	RNA degradation	Eno1	1	219	80	6625	0.933174
ko04620	Toll-like receptor signaling pathway	Spp1	1	219	84	6625	0.941681
ko05163	Human cytomegalovirus infection	Creb3l4;Calml4;Calr;Pdia3	4	219	224	6625	0.94303
ko04012	ErbB signaling pathway	Camk2d	1	219	86	6625	0.945521
ko04666	Fc gamma R-mediated phagocytosis	Plpp2	1	219	86	6625	0.945521
ko05210	Colorectal cancer	Tgfb2	1	219	87	6625	0.947346
ko03015	mRNA surveillance pathway	Msi1	1	219	88	6625	0.94911
ko04060	Cytokine-cytokine receptor interaction	Inhba;Tnfrsf12a;Tgfb2;Bmp4	4	219	233	6625	0.953687
ko05164	Influenza A	Actg1;Dnajc3	2	219	146	6625	0.957314
ko04621	NOD-like receptor signaling pathway	Sugt1;Nampt	2	219	152	6625	0.964052
ko04659	Th17 cell differentiation	Gata3	1	219	99	6625	0.965028
ko04625	C-type lectin receptor signaling pathway	Calml4	1	219	104	6625	0.970517
ko04726	Serotonergic synapse	App	1	219	111	6625	0.97679
ko04380	Osteoclast differentiation	Tgfb2	1	219	117	6625	0.981097
ko04140	Autophagy - animal	Ctsd	1	219	125	6625	0.985627
ko03040	Spliceosome	Ppil1	1	219	131	6625	0.9883
ko04630	Jak-STAT signaling pathway	Pdgfa	1	219	133	6625	0.989076
ko05169	Epstein-Barr virus infection	Calr;Pdia3	2	219	204	6625	0.992267
ko04723	Retrograde endocannabinoid signaling	LOC108348144	1	219	148	6625	0.993475
ko04062	Chemokine signaling pathway	Prkcz	1	219	175	6625	0.997427
ko05167	Kaposi sarcoma-associated herpesvirus infection	Calml4	1	219	182	6625	0.99798
ko04080	Neuroactive ligand-receptor interaction	P2rx2;Thrb	2	219	290	6625	0.999468
ko05168	Herpes simplex virus 1 infection	Calr;Pdia3	2	219	306	6625	0.999681
