# Supplementary material for: Pseudo-Temporal Analysis of Single-Cell RNA Sequencing Reveals Trans-Differentiation Potential of Greater Epithelial Ridge Cells Into Hair Cells During Postnatal Development of Cochlea in Rats
Source: Front Mol Neurosci. 2022 Mar 16;15:832813. doi: 10.3389/fnmol.2022.832813 (PMC8966675; doi:10.3389/fnmol.2022.832813)
Supplement: Supplementary file 8 [file Table_8.XLSX]

## Sheet: Sheet1
GO_ID	GO_Term	GO_function	GO_class	Genes	S gene number	TS gene number	B gene number	TB gene number	pvalue
GO:0005615	extracellular space	cellular_component	4	Angptl4;Akr1b1;Igfbp3;Col2a1;Npc2;Cpxm1;Ctsk;Igfbp4;Bgn;Fbln2;C1qtnf5;Col11a1;Tgfbi;Nenf;Cpm;Tpt1;Timp3;Colec11;LOC100360791;Igfbp5;Igf2;Igfbp2;Serpinh1;C1qtnf1;Cthrc1;Col8a1;Sfrp4;Ccn2;S100b;Mmp2;Pcsk6;Emilin1;Serpinf1;Lrrn1;Col14a1;Ltbp2;Prdx4;Ogn;Qsox1;Vasn;Tgfb3;RGD1305645;Mgp;Gdf10;Fstl1;Thbs2;Sulf1;Tac1;Nbl1;Igf2r;Loxl1;Ccn4;Il17d;Tfpi;Col12a1;Mmp14	56	184	1273	18561	0
GO:0031012	extracellular matrix	cellular_component	4	Ltbp3;Col2a1;Rpsa;Bgn;Fbln2;Col11a1;Tgfbi;Timp3;Col8a1;Aspnl1;Mmp2;Pcsk6;Emilin1;Serpinf1;Col14a1;Ltbp2;Tgfb3;Mgp;Gdf10;Loxl1;Col16a1;Ckap4;Edil3;Col12a1;Mmp14;Fgfr2	26	184	308	18561	0
GO:0005576	extracellular region	cellular_component	3	Angptl4;Wif1;Ltbp3;Col2a1;Bgn;Fbln2;C1qtnf5;Mdk;Tgfbi;Timp3;Fam180a;Igfbp5;Penk;Enho;Igfbp2;Cthrc1;Sfrp4;Ccn2;Emilin1;Serpinf1;Col14a1;Ltbp2;Pdgfrl;Svbp;Calu;Col9a1;Thbs2;Tac1;Nbl1;Col11a2;Ccn4;AABR07049085;Tfpi;Col12a1	34	184	703	18561	1.29896e-14
GO:0030199	collagen fibril organization	biological_process	7	Col2a1;Col11a1;Serpinh1;Scx;Col14a1;Ddr2;P4ha1;Col11a2;Loxl1;P3h4;P3h1	11	184	43	18561	2.93987e-13
GO:0005581	collagen trimer	cellular_component	4	Col2a1;C1qtnf5;Col11a1;Colec11;C1qtnf1;Cthrc1;Col8a1;Emilin1;Col9a1;Col11a2;Col12a1	11	184	53	18561	3.57114e-12
GO:0005520	insulin-like growth factor binding	molecular_function	6	Igfbp3;Igfbp4;Igfbp5;Igfbp2;Ccn2;Igf2r;Ccn4;Kazald1	8	184	23	18561	3.45716e-11
GO:0001894	tissue homeostasis	biological_process	7	Sox9;Akr1b1;Col2a1;Scx;Ccn2;Col9a1;Col11a2	7	184	22	18561	1.26215e-09
GO:0031995	insulin-like growth factor II binding	molecular_function	7	Igfbp3;Igfbp4;Igfbp5;Igfbp2;Igf2r	5	184	8	18561	4.9567e-09
GO:0001502	cartilage condensation	biological_process	4	Sox9;Col2a1;Col11a1;Ccn2;Otor;Sulf1	6	184	19	18561	2.13201e-08
GO:0001649	osteoblast differentiation	biological_process	6	Twist1;Igfbp3;Dlx5;Igfbp5;Snai1;Penk;Igf2;Rrbp1;Gdf10;Col11a2	10	184	97	18561	4.28038e-08
GO:0001968	fibronectin binding	molecular_function	5	Igfbp3;Ctsk;Igfbp5;Mfap2;Ccn2;Mmp2	6	184	25	18561	1.32451e-07
GO:0051216	cartilage development	biological_process	6	Sox9;Col2a1;Col11a1;Sulf2;Col9a1;Mgp;Sulf1;Col11a2	8	184	65	18561	2.49564e-07
GO:0070062	extracellular exosome	cellular_component	7	Akr1b1;Igfbp3;Ltbp3;Rras;Rpsa;Npc2;Ssr4;Crym;Bgn;Fbln2;AABR07050545;C1qtnf5;Gmds;Clmp;Tgfbi;Cpm;LOC100362830;Mme;Itm2c;Ppib;Igf2;Igfbp2;Serpinh1;Tmed9;Col8a1;Serinc2;Oaf;Aqp1;Txndc5;Btg2;Gstk1;Serpinf1;Col14a1;Ltbp2;Prdx4;Qsox1;Rhoq;Vasn;Mgp;Fstl1;Ddr2;Nfasc;Igf2r;Cdh11;Ppic;Plpp3;Edil3;Pafah1b3;P3h1	49	184	2430	18561	6.28216e-07
GO:0043567	regulation of insulin-like growth factor receptor signaling pathway	biological_process	8	Igfbp3;Igfbp4;Igfbp5;Igfbp2	4	184	8	18561	6.34344e-07
GO:0007565	female pregnancy	biological_process	5	Igfbp3;Cald1;Igfbp5;Igf2;Igfbp2;Sfrp4;Mmp2;Tgfb3;Maged2	9	184	104	18561	9.29704e-07
GO:0005594	collagen type IX trimer	cellular_component	6	Col9a2;Col9a3;Col9a1	3	184	3	18561	9.58531e-07
GO:0060348	bone development	biological_process	6	Col2a1;Sulf2;Ppib;Sulf1;Mmp14;Fgfr2;P3h1	7	184	62	18561	2.60554e-06
GO:0002062	chondrocyte differentiation	biological_process	6	Sox9;Cytl1;Col2a1;Tgfbi;Scx;Col11a2	6	184	42	18561	3.41115e-06
GO:0031994	insulin-like growth factor I binding	molecular_function	7	Igfbp3;Igfbp4;Igfbp5;Igfbp2	4	184	12	18561	4.34831e-06
GO:0001558	regulation of cell growth	biological_process	6	Igfbp3;Igfbp4;Igfbp5;Igfbp2;Ccn2;Ccn4;Kazald1	7	184	67	18561	4.41927e-06
GO:0005783	endoplasmic reticulum	cellular_component	6	Ssr4;Sulf2;Ppib;Ikbip;Crtapl1;Serpinh1;Tmed9;Epha4;Rrbp1;P3h3;Txndc5;Mesd;Tmed3;Prdx4;Sumf2;Calu;Rcn2;Mgp;Kdelr3;Sulf1;Ssr2;P4ha1;P3h4;Ckap4;Slc39a7;P3h1	26	184	982	18561	4.60298e-06
GO:0005604	basement membrane	cellular_component	6	Col2a1;Rpsa;Tgfbi;Timp3;Serpinf1;Thbs2;Loxl1;P3h1	8	184	95	18561	4.66717e-06
GO:0060325	face morphogenesis	biological_process	5	Rras;Dlx5;Scx;Mmp2;Tgfb3	5	184	29	18561	8.87619e-06
GO:0002063	chondrocyte development	biological_process	6	Sox9;Col11a1;Sulf2;Sulf1	4	184	16	18561	1.54985e-05
GO:0005518	collagen binding	molecular_function	5	Ctsk;Tgfbi;Serpinh1;C1qtnf1;Aspnl1;Ddr2	6	184	56	18561	1.88206e-05
GO:0043410	positive regulation of MAPK cascade	biological_process	11	Igfbp3;Igfbp4;Nenf;Igf2;C1qtnf1;Epha4;Lpar1;Ddr2;Fgfr2	9	184	152	18561	2.11176e-05
GO:0005509	calcium ion binding	molecular_function	7	Matn4;Ltbp3;Fbln2;Sulf2;Tpt1;Lrp1;LOC100360791;Fkbp10;Aspnl1;S100b;Ltbp2;Calu;Rcn2;Mgp;Fstl1;Thbs2;Sulf1;Cdh11;Edil3	19	184	641	18561	2.14227e-05
GO:0009725	response to hormone	biological_process	5	Crym;Mdk;Timp3;Aqp1;Mgp;Tac1;Mmp14	7	184	89	18561	2.91532e-05
GO:0030198	extracellular matrix organization	biological_process	6	Sox9;Fbln2;Tgfbi;Emilin1;Prdx4;Thbs2;Kazald1	7	184	91	18561	3.36814e-05
GO:0009986	cell surface	cellular_component	4	Bgn;Sulf2;Clmp;Cpm;Sfrp4;Epha4;Lpar1;Pcsk6;Neo1;Vasn;Tgfb3;Scara5;Sulf1;Igf2r;Cdh11;Tfpi;Ckap4;Fgfr2	18	184	608	18561	3.62243e-05
GO:0005788	endoplasmic reticulum lumen	cellular_component	7	Ppib;Serpinh1;Txndc5;Calu;Rcn2;P4ha1	6	184	64	18561	4.0701e-05
GO:0035988	chondrocyte proliferation	biological_process	4	Ccn2;Ddr2;Mmp14	3	184	8	18561	5.17448e-05
GO:0032964	collagen biosynthetic process	biological_process	5	Serpinh1;P3h3;P3h4	3	184	8	18561	5.17448e-05
GO:0035987	endodermal cell differentiation	biological_process	6	Col11a1;Col8a1;Mmp2;Mmp14	4	184	22	18561	5.94591e-05
GO:0005178	integrin binding	molecular_function	6	Tgfbi;Ccn2;Ccn4;Col16a1;Plpp3;Edil3;Mmp14	7	184	102	18561	7.0133e-05
GO:0048705	skeletal system morphogenesis	biological_process	6	Col2a1;Col11a1;Mmp2;Rflnb;Col11a2	5	184	44	18561	7.19686e-05
GO:0060174	limb bud formation	biological_process	5	Sox9;Col2a1;Fgfr2	3	184	9	18561	7.70506e-05
GO:0043425	bHLH transcription factor binding	molecular_function	7	Sox9;Twist1;Id3;Scx	4	184	24	18561	8.50439e-05
GO:0003188	heart valve formation	biological_process	5	Sox9;Scx	2	184	2	18561	9.77439e-05
GO:0030201	heparan sulfate proteoglycan metabolic process	biological_process	9	Sulf2;Sulf1	2	184	2	18561	9.77439e-05
GO:0014846	esophagus smooth muscle contraction	biological_process	9	Sulf2;Sulf1	2	184	2	18561	9.77439e-05
GO:0001958	endochondral ossification	biological_process	6	Col2a1;Dlx5;Scx;Mmp14	4	184	25	18561	0.000100462
GO:0043568	positive regulation of insulin-like growth factor receptor signaling pathway	biological_process	9	Igfbp3;Igfbp4;Igfbp5	3	184	10	18561	0.000109269
GO:0010906	regulation of glucose metabolic process	biological_process	9	Igfbp3;Igfbp4;Igfbp5;C1qtnf1	4	184	27	18561	0.000137234
GO:0045668	negative regulation of osteoblast differentiation	biological_process	8	Twist1;Twist2;Igfbp5;Id3;Gdf10	5	184	51	18561	0.000147187
GO:0030903	notochord development	biological_process	7	Sox9;Col2a1;Id3	3	184	11	18561	0.00014915
GO:0001837	epithelial to mesenchymal transition	biological_process	7	Sox9;Snai1;Rflnb;Fgfr2	4	184	29	18561	0.000182872
GO:0001503	ossification	biological_process	4	Sox9;Col2a1;Col11a1;Ccn2;Mgp;Mmp14	6	184	84	18561	0.000187361
GO:0044342	type B pancreatic cell proliferation	biological_process	5	Igfbp3;Igfbp4;Igfbp5	3	184	12	18561	0.000197417
GO:0003094	glomerular filtration	biological_process	7	Sulf2;Aqp1;Sulf1	3	184	12	18561	0.000197417
GO:0014912	negative regulation of smooth muscle cell migration	biological_process	9	Igfbp3;Lrp1;Igfbp5	3	184	13	18561	0.000254772
GO:0030500	regulation of bone mineralization	biological_process	7	Twist1;Mgp;Ddr2	3	184	13	18561	0.000254772
GO:0001501	skeletal system development	biological_process	6	Sox9;Ltbp3;Col2a1;Dlx5;Cdkn1c;Col11a2	6	184	89	18561	0.000257137
GO:0009612	response to mechanical stimulus	biological_process	5	Col2a1;Igfbp2;Btg2;Mmp2;Mgp;Mmp14	6	184	90	18561	0.000273264
GO:0035989	tendon development	biological_process	7	Col11a1;Scx	2	184	3	18561	0.000291315
GO:0048706	embryonic skeletal system development	biological_process	7	Sulf2;Scx;Etl4;Sulf1	4	184	33	18561	0.000305472
GO:0071773	cellular response to BMP stimulus	biological_process	8	Col2a1;Dlx5;Scx;Spint2	4	184	34	18561	0.000343538
GO:0051781	positive regulation of cell division	biological_process	7	Mdk;Igf2;Tgfb3;Fgfr2	4	184	35	18561	0.000384882
GO:0006518	peptide metabolic process	biological_process	7	Cpxm1;Cpm;Mme	3	184	15	18561	0.00039944
GO:0030574	collagen catabolic process	biological_process	5	Ctsk;Mmp2;Mmp14	3	184	15	18561	0.00039944
GO:0048839	inner ear development	biological_process	5	Cytl1;Col2a1;C1qtnf5;Tgfb3;Pou3f4	5	184	66	18561	0.000496745
GO:0030855	epithelial cell differentiation	biological_process	6	Rpsa;Dlx5;Id3;Gstk1;Fgfr2	5	184	68	18561	0.000570244
GO:0042567	insulin-like growth factor ternary complex	cellular_component	6	Igfbp3;Igfbp5	2	184	4	18561	0.000578823
GO:0043932	ossification involved in bone remodeling	biological_process	5	Cthrc1;Tgfb3	2	184	4	18561	0.000578823
GO:0008449	N-acetylglucosamine-6-sulfatase activity	molecular_function	7	Sulf2;Sulf1	2	184	4	18561	0.000578823
GO:0035860	glial cell-derived neurotrophic factor receptor signaling pathway	biological_process	8	Sulf2;Sulf1	2	184	4	18561	0.000578823
GO:0019797	procollagen-proline 3-dioxygenase activity	molecular_function	9	P3h3;P3h1	2	184	4	18561	0.000578823
GO:2000741	positive regulation of mesenchymal stem cell differentiation	biological_process	9	Sox9;Ltbp3	2	184	4	18561	0.000578823
GO:0071300	cellular response to retinoic acid	biological_process	7	Sox9;Col2a1;Aqp1;Serpinf1;Fgfr2	5	184	69	18561	0.000609914
GO:0030154	cell differentiation	biological_process	5	Sox9;Angptl4;Foxd1;Foxp2;Mdk;Tpt1;LOC100360791;Sfrp4;Scx;Epha4;Ccn2;Mgp;Ddr2;Fgfr2	14	184	513	18561	0.000615072
GO:1902230	negative regulation of intrinsic apoptotic signaling pathway in response to DNA damage	biological_process	9	Tpt1;LOC100360791;Snai1	3	184	18	18561	0.000700843
GO:0010811	positive regulation of cell-substrate adhesion	biological_process	7	Fbln2;Col8a1;Emilin1;Edil3	4	184	41	18561	0.000710735
GO:0009306	protein secretion	biological_process	10	C1qtnf5;Steap3;Otor;Svbp	4	184	41	18561	0.000710735
GO:0005201	extracellular matrix structural constituent	molecular_function	4	Col2a1;Col11a1;Mgp;Col11a2	4	184	41	18561	0.000710735
GO:0005925	focal adhesion	cellular_component	7	Rras;AABR07050545;LOC100362830;Mme;Lrp1;Ppib;Akap12;Ddr2;Nfasc;Igf2r;Scarf2;Mmp14	12	184	410	18561	0.000826025
GO:0046878	positive regulation of saliva secretion	biological_process	9	Aqp1;Tac1	2	184	5	18561	0.000958408
GO:0001957	intramembranous ossification	biological_process	6	Ctsk;Mmp2	2	184	5	18561	0.000958408
GO:0060512	prostate gland morphogenesis	biological_process	5	Sox9;Fgfr2	2	184	5	18561	0.000958408
GO:1902494	catalytic complex	cellular_component	4	P3h3;P3h4	2	184	5	18561	0.000958408
GO:0090184	positive regulation of kidney development	biological_process	7	Sox9;Foxd1	2	184	5	18561	0.000958408
GO:0007568	aging	biological_process	4	Igfbp3;Lrp1;Igfbp5;Penk;Igfbp2;Cdkn1c;Ccn2;Mmp2;Serpinf1;Tgfb3	10	184	306	18561	0.000983233
GO:0007155	cell adhesion	biological_process	4	Tgfbi;Ccn2;Neo1;Emilin1;Thbs2;Sulf1;Ccn4;Col16a1;Plpp3;Col12a1	10	184	308	18561	0.00103282
GO:0060021	palate development	biological_process	5	Col2a1;Dlx5;Snai1;Tgfb3;Col11a2	5	184	78	18561	0.00106648
GO:0050431	transforming growth factor beta binding	molecular_function	6	Ltbp3;Vasn;Tgfb3	3	184	21	18561	0.0011176
GO:0031418	L-ascorbic acid binding	molecular_function	6	P3h3;P4ha1;P3h1	3	184	21	18561	0.0011176
GO:0030686	90S preribosome	cellular_component	6	Rpsa;AABR07050545;LOC100362830	3	184	21	18561	0.0011176
GO:0008201	heparin binding	molecular_function	6	Mdk;Ccn2;Pcsk6;Ltbp2;Fstl1;Thbs2;Ccn4	7	184	164	18561	0.00126419
GO:0048286	lung alveolus development	biological_process	5	Foxp2;Igfbp5;Tgfb3;Fgfr2	4	184	48	18561	0.00129396
GO:0060501	positive regulation of epithelial cell proliferation involved in lung morphogenesis	biological_process	9	Foxp2;Fgfr2	2	184	6	18561	0.00142824
GO:2000384	negative regulation of ectoderm development	biological_process	7	Tpt1;LOC100360791	2	184	6	18561	0.00142824
GO:0004065	arylsulfatase activity	molecular_function	7	Sulf2;Sulf1	2	184	6	18561	0.00142824
GO:2001054	negative regulation of mesenchymal cell apoptotic process	biological_process	10	Sox9;Pou3f4	2	184	6	18561	0.00142824
GO:0006029	proteoglycan metabolic process	biological_process	8	Col2a1;Col11a1	2	184	6	18561	0.00142824
GO:0030916	otic vesicle formation	biological_process	7	Sox9;Fgfr2	2	184	6	18561	0.00142824
GO:0019511	peptidyl-proline hydroxylation	biological_process	10	P3h3;P3h1	2	184	6	18561	0.00142824
GO:0033010	paranodal junction	cellular_component	5	Akr1b1;Nfasc	2	184	6	18561	0.00142824
GO:0040036	regulation of fibroblast growth factor receptor signaling pathway	biological_process	8	Sulf1;Fgfr2	2	184	6	18561	0.00142824
GO:0051496	positive regulation of stress fiber assembly	biological_process	8	Ccn2;Lpar1;Tgfb3;Tac1	4	184	50	18561	0.00150813
GO:0090103	cochlea morphogenesis	biological_process	6	Sox9;Cthrc1;Pou3f4	3	184	24	18561	0.00166404
GO:0071260	cellular response to mechanical stimulus	biological_process	6	Sox9;Col2a1;Igf2;Scx;Aqp1	5	184	87	18561	0.00173781
GO:0008083	growth factor activity	molecular_function	7	Mdk;Nenf;Igf2;Ccn2;Tgfb3;Gdf10	6	184	129	18561	0.0018178
GO:0050840	extracellular matrix binding	molecular_function	4	Bgn;Fbln2;Tgfbi	3	184	25	18561	0.00187725
GO:0030324	lung development	biological_process	6	Foxp2;Ccn2;Tgfb3;Mgp;Mmp14;Fgfr2	6	184	131	18561	0.00196511
GO:0060056	mammary gland involution	biological_process	5	Igfbp5;Sfrp4	2	184	7	18561	0.0019865
GO:0032808	lacrimal gland development	biological_process	7	Sox9;Fgfr2	2	184	7	18561	0.0019865
GO:0071774	response to fibroblast growth factor	biological_process	5	Col2a1;Ier2	2	184	7	18561	0.0019865
GO:0032836	glomerular basement membrane development	biological_process	7	Sulf2;Sulf1	2	184	7	18561	0.0019865
GO:0045298	tubulin complex	cellular_component	4	Tpt1;LOC100360791	2	184	7	18561	0.0019865
GO:0071599	otic vesicle development	biological_process	7	Sox9;Col2a1	2	184	7	18561	0.0019865
GO:0003416	endochondral bone growth	biological_process	6	Ddr2;Fgfr2	2	184	7	18561	0.0019865
GO:0005771	multivesicular body	cellular_component	9	Tpt1;LOC100360791;Steap3	3	184	26	18561	0.00210675
GO:0033116	endoplasmic reticulum-Golgi intermediate compartment membrane	cellular_component	6	Tmed9;Tmed3;Cnih2	3	184	27	18561	0.00235294
GO:0031069	hair follicle morphogenesis	biological_process	5	Igfbp5;Snai1;Fgfr2	3	184	27	18561	0.00235294
GO:0045669	positive regulation of osteoblast differentiation	biological_process	8	Dlx5;Cthrc1;Gdf10;Ddr2	4	184	58	18561	0.00261289
GO:0004857	enzyme inhibitor activity	molecular_function	5	Angptl4;Timp3;Calu	3	184	28	18561	0.00261622
GO:0060669	embryonic placenta morphogenesis	biological_process	5	Igf2;Cdkn1c	2	184	8	18561	0.00263142
GO:0017185	peptidyl-lysine hydroxylation	biological_process	10	P3h3;P3h4	2	184	8	18561	0.00263142
GO:0003179	heart valve morphogenesis	biological_process	5	Sox9;Scx	2	184	8	18561	0.00263142
GO:0001822	kidney development	biological_process	6	Foxd1;Sulf2;Mme;Cdkn1c;Serpinf1;Sulf1	6	184	139	18561	0.00264635
GO:0043627	response to estrogen	biological_process	4	Igfbp2;Aqp1;Mmp2;Tgfb3;Mmp14	5	184	97	18561	0.00279998
GO:0004860	protein kinase inhibitor activity	molecular_function	7	Bgn;Cdkn1c;Aspnl1;Lrrtm4	4	184	61	18561	0.00314084
GO:0060349	bone morphogenesis	biological_process	6	Ltbp3;Sfrp4;Fgfr2	3	184	30	18561	0.00319562
GO:0003417	growth plate cartilage development	biological_process	8	Col2a1;Col9a1	2	184	9	18561	0.00336123
GO:0021957	corticospinal tract morphogenesis	biological_process	12	Epha4;Cdh11	2	184	9	18561	0.00336123
GO:0048708	astrocyte differentiation	biological_process	7	S100b;Nf1x	2	184	9	18561	0.00336123
GO:0004185	serine-type carboxypeptidase activity	molecular_function	9	Cpxm1;Cpm	2	184	9	18561	0.00336123
GO:0032940	secretion by cell	biological_process	4	Aqp1;Pcsk6	2	184	9	18561	0.00336123
GO:0050650	chondroitin sulfate proteoglycan biosynthetic process	biological_process	10	Cytl1;B3gat2	2	184	9	18561	0.00336123
GO:0032967	positive regulation of collagen biosynthetic process	biological_process	8	Scx;Ccn2;Tgfb3	3	184	31	18561	0.00351245
GO:0004867	serine-type endopeptidase inhibitor activity	molecular_function	8	Serpinh1;Serpinf1;Tfpi;Spint2	4	184	63	18561	0.0035306
GO:0002053	positive regulation of mesenchymal cell proliferation	biological_process	8	Sox9;Foxp2;Fgfr2	3	184	32	18561	0.00384782
GO:0048662	negative regulation of smooth muscle cell proliferation	biological_process	8	Igfbp3;Igfbp5;Ogn	3	184	32	18561	0.00384782
GO:0019233	sensory perception of pain	biological_process	7	Mme;Penk;Aqp1;Tac1	4	184	65	18561	0.00395199
GO:0097242	amyloid-beta clearance	biological_process	4	Mme;Lrp1	2	184	10	18561	0.00417423
GO:0042476	odontogenesis	biological_process	6	Id3;Aqp1;Fgfr2	3	184	33	18561	0.00420205
GO:0030513	positive regulation of BMP signaling pathway	biological_process	11	Foxd1;Neo1;Sulf1	3	184	33	18561	0.00420205
GO:0048701	embryonic cranial skeleton morphogenesis	biological_process	8	Twist1;Mmp14;Fgfr2	3	184	33	18561	0.00420205
GO:0050680	negative regulation of epithelial cell proliferation	biological_process	8	Sox9;Maged1;Cdkn1c;Fgfr2	4	184	67	18561	0.00440617
GO:0045732	positive regulation of protein catabolic process	biological_process	8	Sox9;Plk2;Lrp1;Asb9	4	184	67	18561	0.00440617
GO:0050679	positive regulation of epithelial cell proliferation	biological_process	8	Sox9;Foxp2;Dlx5;Fgfr2	4	184	68	18561	0.00464591
GO:0042472	inner ear morphogenesis	biological_process	6	Col2a1;Col11a1;Dlx5;Fgfr2	4	184	69	18561	0.00489428
GO:0010951	negative regulation of endopeptidase activity	biological_process	11	Timp3;Serpinh1;Serpinf1;Tfpi;Spint2	5	184	111	18561	0.00498494
GO:0014012	peripheral nervous system axon regeneration	biological_process	8	Mmp2;Calu	2	184	11	18561	0.00506869
GO:0048681	negative regulation of axon regeneration	biological_process	8	Epha4;Neo1	2	184	11	18561	0.00506869
GO:0043066	negative regulation of apoptotic process	biological_process	9	Sox9;Twist1;Angptl4;Akr1b1;Plk2;Igf2;Scx;Epha4;Aqp1;Btg2;Ddr2;Fgfr2	12	184	511	18561	0.00506986
GO:0043065	positive regulation of apoptotic process	biological_process	9	Igfbp3;Steap3;Id3;Sfrp4;Lpar1;S100b;Mmp2;Tgfb3;Igf2r	9	184	325	18561	0.00523441
GO:0010634	positive regulation of epithelial cell migration	biological_process	9	Sox9;Aqp1;Tac1	3	184	36	18561	0.00538093
GO:0030177	positive regulation of Wnt signaling pathway	biological_process	9	Sulf2;Sulf1;Fgfr2	3	184	36	18561	0.00538093
GO:0032092	positive regulation of protein binding	biological_process	7	Cald1;Plk2;Lrp1;Cthrc1	4	184	71	18561	0.00541744
GO:0016477	cell migration	biological_process	6	Mdk;Snai1;Cthrc1;Ccn2;Mmp2;Emilin1;Mmp14	7	184	213	18561	0.0054299
GO:0071560	cellular response to transforming growth factor beta stimulus	biological_process	8	Sox9;Penk;Scx;Fgfr2	4	184	72	18561	0.0056925
GO:0048661	positive regulation of smooth muscle cell proliferation	biological_process	8	Akr1b1;Sulf1;Ccn4;Fgfr2	4	184	73	18561	0.00597673
GO:0090263	positive regulation of canonical Wnt signaling pathway	biological_process	10	Sulf2;Dlx5;Sfrp4;Fgfr2	4	184	73	18561	0.00597673
GO:0098609	cell-cell adhesion	biological_process	5	Sox9;Rpsa;Cdh11;Fndc3a;Plpp3	5	184	116	18561	0.00599707
GO:0050673	epithelial cell proliferation	biological_process	4	Col8a1;Fgfr2	2	184	12	18561	0.00604294
GO:0032963	collagen metabolic process	biological_process	4	P3h3;P3h1	2	184	12	18561	0.00604294
GO:0071559	response to transforming growth factor beta	biological_process	5	Cald1;Gdf10	2	184	12	18561	0.00604294
GO:0048771	tissue remodeling	biological_process	4	Mmp2;Mmp14	2	184	12	18561	0.00604294
GO:0051384	response to glucocorticoid	biological_process	8	Mdk;Igfbp2;Sfrp4;S100b;Mgp	5	184	117	18561	0.00621561
GO:0010977	negative regulation of neuron projection development	biological_process	11	Lrp1;Itm2c;Epha4;Lpar1	4	184	75	18561	0.0065732
GO:0030509	BMP signaling pathway	biological_process	10	Dlx5;Scx;Tgfb3;Gdf10	4	184	76	18561	0.00688569
GO:0030502	negative regulation of bone mineralization	biological_process	8	Sox9;Ltbp3	2	184	13	18561	0.00709534
GO:0040037	negative regulation of fibroblast growth factor receptor signaling pathway	biological_process	9	Sulf2;Sulf1	2	184	13	18561	0.00709534
GO:0051146	striated muscle cell differentiation	biological_process	7	Igfbp5;Igf2	2	184	13	18561	0.00709534
GO:0061036	positive regulation of cartilage development	biological_process	7	Sox9;Scx	2	184	13	18561	0.00709534
GO:0006457	protein folding	biological_process	4	Txndc5;Mesd;Qsox1;Ppic;P3h1	5	184	121	18561	0.00714588
GO:0010469	regulation of receptor activity	biological_process	8	Mdk;Nenf;Penk;Igf2;Ccn2;Tgfb3;Gdf10;Nbl1	8	184	285	18561	0.00768211
GO:0000413	protein peptidyl-prolyl isomerization	biological_process	11	Ppib;Fkbp10;Ppic	3	184	41	18561	0.00774878
GO:0003203	endocardial cushion morphogenesis	biological_process	7	Sox9;Twist1	2	184	14	18561	0.00822424
GO:0060009	Sertoli cell development	biological_process	7	Sox9;Fndc3a	2	184	14	18561	0.00822424
GO:2000178	negative regulation of neural precursor cell proliferation	biological_process	8	Btg2;Spint2	2	184	14	18561	0.00822424
GO:0042698	ovulation cycle	biological_process	4	Serpinf1;Gdf10	2	184	14	18561	0.00822424
GO:0070700	BMP receptor binding	molecular_function	8	Neo1;Tgfb3	2	184	14	18561	0.00822424
GO:0007614	short-term memory	biological_process	6	Mdk;Serpinf1	2	184	14	18561	0.00822424
GO:0040008	regulation of growth	biological_process	5	Igfbp3;Igfbp4;Igfbp5	3	184	42	18561	0.00828488
GO:0071345	cellular response to cytokine stimulus	biological_process	7	Pid1;Mme;Mmp2	3	184	42	18561	0.00828488
GO:0007411	axon guidance	biological_process	6	Foxd1;Dlx5;Epha4;Neo1;Nfasc	5	184	127	18561	0.00871734
GO:0032355	response to estradiol	biological_process	6	Penk;Igf2;Igfbp2;Sfrp4;Ccn2;Tfpi	6	184	178	18561	0.00872901
GO:0000122	negative regulation of transcription by RNA polymerase II	biological_process	10	Twist1;Irx1;Crym;Foxp2;Tgif1;Snai1;Igf2;Id3;Cdkn1c;H2afy2;Btg2;Mdfi;Peg3;Nf1x;Fgfr2	15	184	760	18561	0.00881308
GO:0003755	peptidyl-prolyl cis-trans isomerase activity	molecular_function	6	Ppib;Fkbp10;Ppic	3	184	43	18561	0.00884228
GO:0048565	digestive tract development	biological_process	6	Clmp;Tgfb3;Fgfr2	3	184	44	18561	0.00942116
GO:0005614	interstitial matrix	cellular_component	6	Col14a1;Kazald1	2	184	15	18561	0.00942806
GO:0060707	trophoblast giant cell differentiation	biological_process	6	Snai1;Mdfi	2	184	15	18561	0.00942806
GO:0031091	platelet alpha granule	cellular_component	9	Igfbp3;Thbs2	2	184	15	18561	0.00942806
GO:0047127	thiomorpholine-carboxylate dehydrogenase activity	molecular_function	7	Crym	1	184	1	18561	0.00991326
GO:0019810	putrescine binding	molecular_function	5	Amd1	1	184	1	18561	0.00991326
GO:0097238	cellular response to methylglyoxal	biological_process	8	Akr1b1	1	184	1	18561	0.00991326
GO:0061046	regulation of branching involved in lung morphogenesis	biological_process	8	Sox9	1	184	1	18561	0.00991326
GO:0036363	transforming growth factor beta activation	biological_process	4	Ltbp3	1	184	1	18561	0.00991326
GO:0060601	lateral sprouting from an epithelium	biological_process	7	Fgfr2	1	184	1	18561	0.00991326
GO:0003433	chondrocyte development involved in endochondral bone morphogenesis	biological_process	7	Serpinh1	1	184	1	18561	0.00991326
GO:1903743	negative regulation of anterograde synaptic vesicle transport	biological_process	10	Cnih2	1	184	1	18561	0.00991326
GO:0046449	creatinine metabolic process	biological_process	8	Mme	1	184	1	18561	0.00991326
GO:0072267	metanephric capsule specification	biological_process	7	Foxd1	1	184	1	18561	0.00991326
GO:0043795	glyceraldehyde oxidoreductase activity	molecular_function	6	Akr1b1	1	184	1	18561	0.00991326
GO:0106030	neuron projection fasciculation	biological_process	8	Epha4	1	184	1	18561	0.00991326
GO:0060678	dichotomous subdivision of terminal units involved in ureteric bud branching	biological_process	8	Foxd1	1	184	1	18561	0.00991326
GO:2000802	positive regulation of endocardial cushion to mesenchymal transition involved in heart valve formation	biological_process	11	Twist1	1	184	1	18561	0.00991326
GO:0018741	alkyl sulfatase activity	molecular_function	7	Sulf1	1	184	1	18561	0.00991326
GO:0044328	canonical Wnt signaling pathway involved in positive regulation of endothelial cell migration	biological_process	9	Plpp3	1	184	1	18561	0.00991326
GO:0060806	negative regulation of cell differentiation involved in embryonic placenta development	biological_process	8	Snai1	1	184	1	18561	0.00991326
GO:0018400	peptidyl-proline hydroxylation to 3-hydroxy-L-proline	biological_process	6	Crtapl1	1	184	1	18561	0.00991326
GO:0072220	metanephric descending thin limb development	biological_process	6	Aqp1	1	184	1	18561	0.00991326
GO:0036022	limb joint morphogenesis	biological_process	5	Sulf1	1	184	1	18561	0.00991326
GO:1990971	EMILIN complex	cellular_component	5	Emilin1	1	184	1	18561	0.00991326
GO:0035378	carbon dioxide transmembrane transport	biological_process	8	Aqp1	1	184	1	18561	0.00991326
GO:0005595	collagen type XII trimer	cellular_component	6	Col12a1	1	184	1	18561	0.00991326
GO:2000794	regulation of epithelial cell proliferation involved in lung morphogenesis	biological_process	8	Sox9	1	184	1	18561	0.00991326
GO:0021757	caudate nucleus development	biological_process	6	Foxp2	1	184	1	18561	0.00991326
GO:0060784	regulation of cell proliferation involved in tissue homeostasis	biological_process	7	Sox9	1	184	1	18561	0.00991326
GO:0016639	oxidoreductase activity, acting on the CH-NH2 group of donors, NAD or NADP as acceptor	molecular_function	6	Crym	1	184	1	18561	0.00991326
GO:0060517	epithelial cell proliferation involved in prostatic bud elongation	biological_process	5	Sox9	1	184	1	18561	0.00991326
GO:0072213	metanephric capsule development	biological_process	8	Foxd1	1	184	1	18561	0.00991326
GO:0035603	fibroblast growth factor receptor signaling pathway involved in hemopoiesis	biological_process	9	Fgfr2	1	184	1	18561	0.00991326
GO:0003415	chondrocyte hypertrophy	biological_process	6	Sox9	1	184	1	18561	0.00991326
GO:0097161	DH domain binding	molecular_function	6	Epha4	1	184	1	18561	0.00991326
GO:0085018	maintenance of symbiont-containing vacuole by host	biological_process	7	Aqp1	1	184	1	18561	0.00991326
GO:0072076	nephrogenic mesenchyme development	biological_process	8	Foxd1	1	184	1	18561	0.00991326
GO:1901873	regulation of post-translational protein modification	biological_process	9	Ppib	1	184	1	18561	0.00991326
GO:0006557	S-adenosylmethioninamine biosynthetic process	biological_process	7	Amd1	1	184	1	18561	0.00991326
GO:0035604	fibroblast growth factor receptor signaling pathway involved in positive regulation of cell proliferation in bone marrow	biological_process	9	Fgfr2	1	184	1	18561	0.00991326
GO:0060365	coronal suture morphogenesis	biological_process	7	Fgfr2	1	184	1	18561	0.00991326
GO:0034668	integrin alpha4-beta1 complex	cellular_component	6	Emilin1	1	184	1	18561	0.00991326
GO:1904566	cellular response to 1-oleoyl-sn-glycerol 3-phosphate	biological_process	8	Lpar1	1	184	1	18561	0.00991326
GO:2001108	positive regulation of Rho guanyl-nucleotide exchange factor activity	biological_process	9	Epha4	1	184	1	18561	0.00991326
GO:2000844	negative regulation of testosterone secretion	biological_process	9	Igfbp3	1	184	1	18561	0.00991326
GO:0005592	collagen type XI trimer	cellular_component	6	Col11a1	1	184	1	18561	0.00991326
GO:0030421	defecation	biological_process	6	Mdk	1	184	1	18561	0.00991326
GO:2000793	cell proliferation involved in heart valve development	biological_process	4	Twist1	1	184	1	18561	0.00991326
GO:1902068	regulation of sphingolipid mediated signaling pathway	biological_process	8	Plpp3	1	184	1	18561	0.00991326
GO:0004014	adenosylmethionine decarboxylase activity	molecular_function	7	Amd1	1	184	1	18561	0.00991326
GO:0044329	canonical Wnt signaling pathway involved in positive regulation of cell-cell adhesion	biological_process	9	Plpp3	1	184	1	18561	0.00991326
GO:1901707	leptomycin B binding	molecular_function	6	Id3	1	184	1	18561	0.00991326
GO:0030184	nitric oxide transmembrane transporter activity	molecular_function	5	Aqp1	1	184	1	18561	0.00991326
GO:0035379	carbon dioxide transmembrane transporter activity	molecular_function	5	Aqp1	1	184	1	18561	0.00991326
GO:0097454	Schwann cell microvillus	cellular_component	8	Akr1b1	1	184	1	18561	0.00991326
GO:0000412	histone peptidyl-prolyl isomerization	biological_process	12	Fkbp10	1	184	1	18561	0.00991326
GO:1905523	positive regulation of macrophage migration	biological_process	8	Mmp14	1	184	1	18561	0.00991326
GO:0072230	metanephric proximal straight tubule development	biological_process	9	Aqp1	1	184	1	18561	0.00991326
GO:0061050	regulation of cell growth involved in cardiac muscle cell development	biological_process	7	Col14a1	1	184	1	18561	0.00991326
GO:2000119	negative regulation of sodium-dependent phosphate transport	biological_process	10	Sfrp4	1	184	1	18561	0.00991326
GO:0005585	collagen type II trimer	cellular_component	6	Col2a1	1	184	1	18561	0.00991326
GO:0070346	positive regulation of fat cell proliferation	biological_process	8	Pid1	1	184	1	18561	0.00991326
GO:0016964	alpha-2 macroglobulin receptor activity	molecular_function	4	Lrp1	1	184	1	18561	0.00991326
GO:1990079	cartilage homeostasis	biological_process	8	Cytl1	1	184	1	18561	0.00991326
GO:0021758	putamen development	biological_process	6	Foxp2	1	184	1	18561	0.00991326
GO:0050867	positive regulation of cell activation	biological_process	7	Ccn2	1	184	1	18561	0.00991326
GO:0008446	GDP-mannose 4,6-dehydratase activity	molecular_function	7	Gmds	1	184	1	18561	0.00991326
GO:1902684	negative regulation of receptor localization to synapse	biological_process	6	Cnih2	1	184	1	18561	0.00991326
GO:0006061	sorbitol biosynthetic process	biological_process	10	Akr1b1	1	184	1	18561	0.00991326
GO:1901629	regulation of presynaptic membrane organization	biological_process	8	Lrrtm4	1	184	1	18561	0.00991326
GO:0005996	monosaccharide metabolic process	biological_process	6	Akr1b1	1	184	1	18561	0.00991326
GO:0072578	neurotransmitter-gated ion channel clustering	biological_process	7	Lrrtm4	1	184	1	18561	0.00991326
GO:0035602	fibroblast growth factor receptor signaling pathway involved in negative regulation of apoptotic process in bone marrow	biological_process	9	Fgfr2	1	184	1	18561	0.00991326
GO:1904205	negative regulation of skeletal muscle hypertrophy	biological_process	10	Igfbp5	1	184	1	18561	0.00991326
GO:0072232	metanephric proximal convoluted tubule segment 2 development	biological_process	7	Aqp1	1	184	1	18561	0.00991326
GO:0046426	negative regulation of JAK-STAT cascade	biological_process	10	Bgn;Aspnl1;Lrrtm4	3	184	45	18561	0.0100217
GO:0010033	response to organic substance	biological_process	5	Akr1b1;Timp3;Igf2;Btg2;Mgp	5	184	132	18561	0.0101977
GO:0050678	regulation of epithelial cell proliferation	biological_process	7	Tgfb3;Fgfr2	2	184	16	18561	0.0107052
GO:0043277	apoptotic cell clearance	biological_process	8	Lrp1;Txndc5	2	184	16	18561	0.0107052
GO:0007417	central nervous system development	biological_process	6	Sox9;Col2a1;Id3;Fgfr2	4	184	87	18561	0.0109874
GO:0001525	angiogenesis	biological_process	5	Angptl4;Tgfbi;Ccn2;Mmp2;Mmp14;Fgfr2	6	184	188	18561	0.0112333
GO:0003756	protein disulfide isomerase activity	molecular_function	7	Txndc5;Qsox1	2	184	17	18561	0.0120541
GO:0021542	dentate gyrus development	biological_process	5	Mdk;Btg2	2	184	17	18561	0.0120541
GO:0032331	negative regulation of chondrocyte differentiation	biological_process	8	Sox9;Ltbp3	2	184	17	18561	0.0120541
GO:0030111	regulation of Wnt signaling pathway	biological_process	8	Mdfi;Plpp3	2	184	17	18561	0.0120541
GO:0009314	response to radiation	biological_process	5	Penk;Igf2;Mmp2	3	184	49	18561	0.0126429
GO:0030182	neuron differentiation	biological_process	6	Unc119;Ier2;Itm2c;Id3;Btg2	5	184	140	18561	0.0129104
GO:0007605	sensory perception of sound	biological_process	8	Col2a1;Crym;Col11a1;Pou3f4;Col11a2	5	184	141	18561	0.0132806
GO:0060384	innervation	biological_process	4	Sulf2;Sulf1	2	184	18	18561	0.0134733
GO:0008233	peptidase activity	molecular_function	5	Mme;Mmp2;MGC109340;AABR07049085;Spint2	5	184	142	18561	0.0136579
GO:0004714	transmembrane receptor protein tyrosine kinase activity	molecular_function	9	Epha4;Ddr2;Fgfr2	3	184	52	18561	0.0148423
GO:0030133	transport vesicle	cellular_component	7	Bgn;C1qtnf5;RGD1305645	3	184	52	18561	0.0148423
GO:0010628	positive regulation of gene expression	biological_process	8	Sox9;Foxd1;Pid1;C1qtnf1;Sfrp4;Scx;Ccn2;Tgfb3;Fgfr2	9	184	385	18561	0.0148425
GO:0010596	negative regulation of endothelial cell migration	biological_process	10	Serpinf1;Svbp	2	184	19	18561	0.0149612
GO:0042104	positive regulation of activated T cell proliferation	biological_process	12	Igf2;Igfbp2	2	184	19	18561	0.0149612
GO:0030278	regulation of ossification	biological_process	6	Gdf10;P3h1	2	184	19	18561	0.0149612
GO:0030512	negative regulation of transforming growth factor beta receptor signaling pathway	biological_process	10	Aspnl1;Vasn;Tgfb3	3	184	53	18561	0.0156205
GO:0090190	positive regulation of branching involved in ureteric bud morphogenesis	biological_process	10	Sox9;Maged1	2	184	20	18561	0.0165163
GO:0016049	cell growth	biological_process	4	Tgfb3;P3h1	2	184	20	18561	0.0165163
GO:1901215	negative regulation of neuron death	biological_process	8	Mdk;Neo1;Serpinf1	3	184	55	18561	0.0172445
GO:0035094	response to nicotine	biological_process	6	Penk;Igf2;Mmp2	3	184	56	18561	0.0180906
GO:0060441	epithelial tube branching involved in lung morphogenesis	biological_process	7	Sox9;Fgfr2	2	184	21	18561	0.0181372
GO:0030185	nitric oxide transport	biological_process	7	Aqp1	1	184	2	18561	0.0197288
GO:0072190	ureter urothelium development	biological_process	7	Sox9	1	184	2	18561	0.0197288
GO:0003097	renal water transport	biological_process	6	Aqp1	1	184	2	18561	0.0197288
GO:0008160	protein tyrosine phosphatase activator activity	molecular_function	8	Igfbp3	1	184	2	18561	0.0197288
GO:0060401	cytosolic calcium ion transport	biological_process	11	Ccn2	1	184	2	18561	0.0197288
GO:1904684	negative regulation of metalloendopeptidase activity	biological_process	12	Timp3	1	184	2	18561	0.0197288
GO:0060667	branch elongation involved in salivary gland morphogenesis	biological_process	8	Fgfr2	1	184	2	18561	0.0197288
GO:0032429	regulation of phospholipase A2 activity	biological_process	9	Lrp1	1	184	2	18561	0.0197288
GO:1905005	regulation of epithelial to mesenchymal transition involved in endocardial cushion formation	biological_process	9	Tgfb3	1	184	2	18561	0.0197288
GO:1902167	positive regulation of intrinsic apoptotic signaling pathway in response to DNA damage by p53 class mediator	biological_process	10	Steap3	1	184	2	18561	0.0197288
GO:0015079	potassium ion transmembrane transporter activity	molecular_function	9	Aqp1	1	184	2	18561	0.0197288
GO:0031835	substance P receptor binding	molecular_function	9	Tac1	1	184	2	18561	0.0197288
GO:0051169	nuclear transport	biological_process	7	Ppib	1	184	2	18561	0.0197288
GO:0060615	mammary gland bud formation	biological_process	8	Fgfr2	1	184	2	18561	0.0197288
GO:0072272	proximal/distal pattern formation involved in metanephric nephron development	biological_process	8	Irx1	1	184	2	18561	0.0197288
GO:1901874	negative regulation of post-translational protein modification	biological_process	10	P3h1	1	184	2	18561	0.0197288
GO:0002683	negative regulation of immune system process	biological_process	6	Sox9	1	184	2	18561	0.0197288
GO:0042351	'de novo' GDP-L-fucose biosynthetic process	biological_process	11	Gmds	1	184	2	18561	0.0197288
GO:0015168	glycerol transmembrane transporter activity	molecular_function	6	Aqp1	1	184	2	18561	0.0197288
GO:0030023	extracellular matrix constituent conferring elasticity	molecular_function	5	Emilin1	1	184	2	18561	0.0197288
GO:0060595	fibroblast growth factor receptor signaling pathway involved in mammary gland specification	biological_process	9	Fgfr2	1	184	2	18561	0.0197288
GO:0032427	GBD domain binding	molecular_function	6	Rhoq	1	184	2	18561	0.0197288
GO:1901862	negative regulation of muscle tissue development	biological_process	7	Igfbp5	1	184	2	18561	0.0197288
GO:0019100	male germ-line sex determination	biological_process	8	Sox9	1	184	2	18561	0.0197288
GO:0038098	sequestering of BMP from receptor via BMP binding	biological_process	12	Nbl1	1	184	2	18561	0.0197288
GO:0051458	corticotropin secretion	biological_process	11	Aqp1	1	184	2	18561	0.0197288
GO:1902746	regulation of lens fiber cell differentiation	biological_process	8	Cdkn1c	1	184	2	18561	0.0197288
GO:0060915	mesenchymal cell differentiation involved in lung development	biological_process	7	Fgfr2	1	184	2	18561	0.0197288
GO:0071492	cellular response to UV-A	biological_process	9	Mme	1	184	2	18561	0.0197288
GO:0072197	ureter morphogenesis	biological_process	6	Sox9	1	184	2	18561	0.0197288
GO:0035622	intrahepatic bile duct development	biological_process	7	Sox9	1	184	2	18561	0.0197288
GO:0035992	tendon formation	biological_process	5	Scx	1	184	2	18561	0.0197288
GO:0016641	oxidoreductase activity, acting on the CH-NH2 group of donors, oxygen as acceptor	molecular_function	6	Loxl1	1	184	2	18561	0.0197288
GO:0060221	retinal rod cell differentiation	biological_process	10	Sox9	1	184	2	18561	0.0197288
GO:0007549	dosage compensation	biological_process	9	H2afy2	1	184	2	18561	0.0197288
GO:1903984	positive regulation of TRAIL-activated apoptotic signaling pathway	biological_process	12	Timp3	1	184	2	18561	0.0197288
GO:2001287	negative regulation of caveolin-mediated endocytosis	biological_process	9	Unc119	1	184	2	18561	0.0197288
GO:0021847	ventricular zone neuroblast division	biological_process	6	Fgfr2	1	184	2	18561	0.0197288
GO:0020003	symbiont-containing vacuole	cellular_component	7	Aqp1	1	184	2	18561	0.0197288
GO:0004921	interleukin-11 receptor activity	molecular_function	7	Il11ra1	1	184	2	18561	0.0197288
GO:0070483	detection of hypoxia	biological_process	6	Tgfb3	1	184	2	18561	0.0197288
GO:0047179	platelet-activating factor acetyltransferase activity	molecular_function	8	Pafah1b3	1	184	2	18561	0.0197288
GO:0032370	positive regulation of lipid transport	biological_process	8	Lrp1	1	184	2	18561	0.0197288
GO:0061182	negative regulation of chondrocyte development	biological_process	9	Rflnb	1	184	2	18561	0.0197288
GO:1902462	positive regulation of mesenchymal stem cell proliferation	biological_process	9	Ltbp3	1	184	2	18561	0.0197288
GO:0070168	negative regulation of biomineral tissue development	biological_process	7	Sox9	1	184	2	18561	0.0197288
GO:0098640	integrin binding involved in cell-matrix adhesion	molecular_function	7	Emilin1	1	184	2	18561	0.0197288
GO:0038154	interleukin-11-mediated signaling pathway	biological_process	7	Il11ra1	1	184	2	18561	0.0197288
GO:0042568	insulin-like growth factor binary complex	cellular_component	6	Igfbp3	1	184	2	18561	0.0197288
GO:0070287	ferritin receptor activity	molecular_function	4	Scara5	1	184	2	18561	0.0197288
GO:0010957	negative regulation of vitamin D biosynthetic process	biological_process	11	Snai1	1	184	2	18561	0.0197288
GO:0018931	naphthalene metabolic process	biological_process	6	Akr1b1	1	184	2	18561	0.0197288
GO:0034059	response to anoxia	biological_process	5	Ccn2	1	184	2	18561	0.0197288
GO:0060532	bronchus cartilage development	biological_process	7	Sox9	1	184	2	18561	0.0197288
GO:0061572	actin filament bundle organization	biological_process	7	Rflnb	1	184	2	18561	0.0197288
GO:0072170	metanephric tubule development	biological_process	6	Sox9	1	184	2	18561	0.0197288
GO:0032902	nerve growth factor production	biological_process	5	Pcsk6	1	184	2	18561	0.0197288
GO:0072239	metanephric glomerulus vasculature development	biological_process	7	Aqp1	1	184	2	18561	0.0197288
GO:0060900	embryonic camera-type eye formation	biological_process	5	Twist1	1	184	2	18561	0.0197288
GO:0048710	regulation of astrocyte differentiation	biological_process	11	Epha4	1	184	2	18561	0.0197288
GO:0033128	negative regulation of histone phosphorylation	biological_process	11	Twist1	1	184	2	18561	0.0197288
GO:0097156	fasciculation of motor neuron axon	biological_process	7	Epha4	1	184	2	18561	0.0197288
GO:0044330	canonical Wnt signaling pathway involved in positive regulation of wound healing	biological_process	9	Plpp3	1	184	2	18561	0.0197288
GO:0044424	intracellular part	cellular_component	4	Asb9	1	184	2	18561	0.0197288
GO:0019970	interleukin-11 binding	molecular_function	6	Il11ra1	1	184	2	18561	0.0197288
GO:0090177	establishment of planar polarity involved in neural tube closure	biological_process	8	Cthrc1	1	184	2	18561	0.0197288
GO:0035607	fibroblast growth factor receptor signaling pathway involved in orbitofrontal cortex development	biological_process	9	Fgfr2	1	184	2	18561	0.0197288
GO:0038062	protein tyrosine kinase collagen receptor activity	molecular_function	10	Ddr2	1	184	2	18561	0.0197288
GO:0007354	zygotic determination of anterior/posterior axis, embryo	biological_process	8	Pcsk6	1	184	2	18561	0.0197288
GO:2000276	negative regulation of oxidative phosphorylation uncoupler activity	biological_process	7	Twist1	1	184	2	18561	0.0197288
GO:0060529	squamous basal epithelial stem cell differentiation involved in prostate gland acinus development	biological_process	9	Fgfr2	1	184	2	18561	0.0197288
GO:1905167	positive regulation of lysosomal protein catabolic process	biological_process	11	Lrp1	1	184	2	18561	0.0197288
GO:0034755	iron ion transmembrane transport	biological_process	11	Scara5	1	184	2	18561	0.0197288
GO:2000854	positive regulation of corticosterone secretion	biological_process	12	Tac1	1	184	2	18561	0.0197288
GO:0044241	lipid digestion	biological_process	5	Aqp1	1	184	2	18561	0.0197288
GO:0035377	transepithelial water transport	biological_process	8	Aqp1	1	184	2	18561	0.0197288
GO:0072268	pattern specification involved in metanephros development	biological_process	6	Foxd1	1	184	2	18561	0.0197288
GO:0032366	intracellular sterol transport	biological_process	9	Npc2	1	184	2	18561	0.0197288
GO:0051867	general adaptation syndrome, behavioral process	biological_process	4	Penk	1	184	2	18561	0.0197288
GO:0072697	protein localization to cell cortex	biological_process	8	Mex3b	1	184	2	18561	0.0197288
GO:0061145	lung smooth muscle development	biological_process	8	Sox9	1	184	2	18561	0.0197288
GO:0060416	response to growth hormone	biological_process	7	Igfbp3;Igfbp5	2	184	22	18561	0.0198225
GO:0055010	ventricular cardiac muscle tissue morphogenesis	biological_process	8	Col11a1;Fgfr2	2	184	22	18561	0.0198225
GO:0043518	negative regulation of DNA damage response, signal transduction by p53 class mediator	biological_process	11	Twist1;Snai1	2	184	22	18561	0.0198225
GO:0046849	bone remodeling	biological_process	5	Ltbp3;P3h4	2	184	22	18561	0.0198225
GO:0006888	ER to Golgi vesicle-mediated transport	biological_process	7	Tmed9;Tmed3;Otor;Cnih2	4	184	106	18561	0.0212377
GO:0010575	positive regulation of vascular endothelial growth factor production	biological_process	8	Sulf2;Sulf1	2	184	23	18561	0.0215707
GO:0010942	positive regulation of cell death	biological_process	7	Lrp1;Ccn2;Lpar1	3	184	60	18561	0.0217028
GO:0004181	metallocarboxypeptidase activity	molecular_function	9	Cpxm1;Cpm	2	184	24	18561	0.0233803
GO:0045662	negative regulation of myoblast differentiation	biological_process	8	Sox9;Id3	2	184	24	18561	0.0233803
GO:0048593	camera-type eye morphogenesis	biological_process	8	Col8a1;Aqp1	2	184	24	18561	0.0233803
GO:0021549	cerebellum development	biological_process	5	Foxp2;Gdf10;Nf1x	3	184	62	18561	0.0236459
GO:0045454	cell redox homeostasis	biological_process	5	Txndc5;Prdx4;Qsox1	3	184	62	18561	0.0236459
GO:0042060	wound healing	biological_process	6	Igf2;Aqp1;Tgfb3;Fgfr2	4	184	111	18561	0.0246573
GO:0042274	ribosomal small subunit biogenesis	biological_process	6	AABR07050545;LOC100362830	2	184	25	18561	0.0252502
GO:0008045	motor neuron axon guidance	biological_process	7	Mycbp2;Epha4	2	184	25	18561	0.0252502
GO:0007179	transforming growth factor beta receptor signaling pathway	biological_process	8	Ltbp3;Ltbp2;Tgfb3	3	184	65	18561	0.0267316
GO:0051965	positive regulation of synapse assembly	biological_process	7	Lrrn1;Thbs2;Lrrtm4	3	184	66	18561	0.0278057
GO:0008285	negative regulation of cell proliferation	biological_process	7	Sox9;Igfbp3;Tgif1;Sfrp4;P3h3;Btg2;Tgfb3;Fgfr2	8	184	363	18561	0.0286146
GO:0032526	response to retinoic acid	biological_process	6	Igfbp2;Mmp2;Igf2r	3	184	67	18561	0.0289025
GO:0005793	endoplasmic reticulum-Golgi intermediate compartment	cellular_component	6	Serpinh1;Tmed9;Tmed3	3	184	67	18561	0.0289025
GO:0043198	dendritic shaft	cellular_component	5	Epha4;Lpar1;Cnih2	3	184	67	18561	0.0289025
GO:0033674	positive regulation of kinase activity	biological_process	11	Epha4;Ddr2;Fgfr2	3	184	67	18561	0.0289025
GO:0051491	positive regulation of filopodium assembly	biological_process	11	Rhoq;Tgfb3	2	184	27	18561	0.0291649
GO:0046697	decidualization	biological_process	5	Sfrp4;Il11ra1	2	184	27	18561	0.0291649
GO:0043392	negative regulation of DNA binding	biological_process	7	Id3;Mdfi	2	184	27	18561	0.0291649
GO:0032281	AMPA glutamate receptor complex	cellular_component	8	Cnih2;Lrrtm4	2	184	27	18561	0.0291649
GO:0006393	termination of mitochondrial transcription	biological_process	10	Tmem263	1	184	3	18561	0.0294475
GO:0005010	insulin-like growth factor-activated receptor activity	molecular_function	10	Igf2r	1	184	3	18561	0.0294475
GO:0001740	Barr body	cellular_component	8	H2afy2	1	184	3	18561	0.0294475
GO:0060916	mesenchymal cell proliferation involved in lung development	biological_process	5	Fgfr2	1	184	3	18561	0.0294475
GO:0060672	epithelial cell morphogenesis involved in placental branching	biological_process	5	Spint2	1	184	3	18561	0.0294475
GO:0035993	deltoid tuberosity development	biological_process	5	Scx	1	184	3	18561	0.0294475
GO:0090298	negative regulation of mitochondrial DNA replication	biological_process	12	Pid1	1	184	3	18561	0.0294475
GO:0032280	symmetric synapse	cellular_component	5	Penk	1	184	3	18561	0.0294475
GO:0060729	intestinal epithelial structure maintenance	biological_process	10	Sox9	1	184	3	18561	0.0294475
GO:2000345	regulation of hepatocyte proliferation	biological_process	8	Sulf2	1	184	3	18561	0.0294475
GO:0072086	specification of loop of Henle identity	biological_process	7	Irx1	1	184	3	18561	0.0294475
GO:0070278	extracellular matrix constituent secretion	biological_process	5	Ccn2	1	184	3	18561	0.0294475
GO:0031056	regulation of histone modification	biological_process	9	Igf2	1	184	3	18561	0.0294475
GO:0061056	sclerotome development	biological_process	7	Scx	1	184	3	18561	0.0294475
GO:0060350	endochondral bone morphogenesis	biological_process	7	Sox9	1	184	3	18561	0.0294475
GO:0042392	sphingosine-1-phosphate phosphatase activity	molecular_function	8	Plpp3	1	184	3	18561	0.0294475
GO:0097155	fasciculation of sensory neuron axon	biological_process	7	Epha4	1	184	3	18561	0.0294475
GO:0071461	cellular response to redox state	biological_process	5	Vasn	1	184	3	18561	0.0294475
GO:0072034	renal vesicle induction	biological_process	5	Sox9	1	184	3	18561	0.0294475
GO:1900158	negative regulation of bone mineralization involved in bone maturation	biological_process	9	Rflnb	1	184	3	18561	0.0294475
GO:0038028	insulin receptor signaling pathway via phosphatidylinositol 3-kinase	biological_process	9	Igf2	1	184	3	18561	0.0294475
GO:0061035	regulation of cartilage development	biological_process	7	Scx	1	184	3	18561	0.0294475
GO:0071504	cellular response to heparin	biological_process	7	Sox9	1	184	3	18561	0.0294475
GO:1904222	positive regulation of serine C-palmitoyltransferase activity	biological_process	8	Serinc2	1	184	3	18561	0.0294475
GO:0060523	prostate epithelial cord elongation	biological_process	8	Fgfr2	1	184	3	18561	0.0294475
GO:1903051	negative regulation of proteolysis involved in cellular protein catabolic process	biological_process	10	Epha4	1	184	3	18561	0.0294475
GO:0021681	cerebellar granular layer development	biological_process	5	Mdk	1	184	3	18561	0.0294475
GO:1905075	positive regulation of occluding junction disassembly	biological_process	8	Tgfb3	1	184	3	18561	0.0294475
GO:0071306	cellular response to vitamin E	biological_process	8	Col2a1	1	184	3	18561	0.0294475
GO:1904219	positive regulation of CDP-diacylglycerol-serine O-phosphatidyltransferase activity	biological_process	8	Serinc2	1	184	3	18561	0.0294475
GO:0071673	positive regulation of smooth muscle cell chemotaxis	biological_process	10	Lpar1	1	184	3	18561	0.0294475
GO:0015018	galactosylgalactosylxylosylprotein 3-beta-glucuronosyltransferase activity	molecular_function	8	B3gat2	1	184	3	18561	0.0294475
GO:1900186	negative regulation of clathrin-dependent endocytosis	biological_process	10	Unc119	1	184	3	18561	0.0294475
GO:1990418	response to insulin-like growth factor stimulus	biological_process	6	Igfbp3	1	184	3	18561	0.0294475
GO:0097113	AMPA glutamate receptor clustering	biological_process	9	Lrrtm4	1	184	3	18561	0.0294475
GO:0035809	regulation of urine volume	biological_process	6	Akr1b1	1	184	3	18561	0.0294475
GO:0016971	flavin-linked sulfhydryl oxidase activity	molecular_function	8	Qsox1	1	184	3	18561	0.0294475
GO:0060166	olfactory pit development	biological_process	5	Dlx5	1	184	3	18561	0.0294475
GO:0070401	NADP+ binding	molecular_function	6	Gmds	1	184	3	18561	0.0294475
GO:0060688	regulation of morphogenesis of a branching structure	biological_process	7	Fgfr2	1	184	3	18561	0.0294475
GO:1904395	positive regulation of skeletal muscle acetylcholine-gated channel clustering	biological_process	9	Mesd	1	184	3	18561	0.0294475
GO:0019471	4-hydroxyproline metabolic process	biological_process	6	Prdx4	1	184	3	18561	0.0294475
GO:0016015	morphogen activity	molecular_function	7	Nbl1	1	184	3	18561	0.0294475
GO:0071472	cellular response to salt stress	biological_process	7	Aqp1	1	184	3	18561	0.0294475
GO:2001015	negative regulation of skeletal muscle cell differentiation	biological_process	8	S100b	1	184	3	18561	0.0294475
GO:0061448	connective tissue development	biological_process	6	Ccn2	1	184	3	18561	0.0294475
GO:0060018	astrocyte fate commitment	biological_process	7	Sox9	1	184	3	18561	0.0294475
GO:0002265	astrocyte activation involved in immune response	biological_process	6	Lrp1	1	184	3	18561	0.0294475
GO:1902174	positive regulation of keratinocyte apoptotic process	biological_process	11	Sfrp4	1	184	3	18561	0.0294475
GO:0072210	metanephric nephron development	biological_process	6	Foxd1	1	184	3	18561	0.0294475
GO:0070171	negative regulation of tooth mineralization	biological_process	10	Aspnl1	1	184	3	18561	0.0294475
GO:0072061	inner medullary collecting duct development	biological_process	7	Akr1b1	1	184	3	18561	0.0294475
GO:2000860	positive regulation of aldosterone secretion	biological_process	12	C1qtnf1	1	184	3	18561	0.0294475
GO:0002521	leukocyte differentiation	biological_process	6	Rras	1	184	3	18561	0.0294475
GO:0030478	actin cap	cellular_component	6	Cald1	1	184	3	18561	0.0294475
GO:0072750	cellular response to leptomycin B	biological_process	7	Id3	1	184	3	18561	0.0294475
GO:0042802	identical protein binding	molecular_function	5	Angptl4;Col2a1;Maged1;Foxp2;C1qtnf5;Gmds;Steap3;Epha4;Aqp1;S100b;Emilin1;Mesd;Tgfb3;Mdfi;P4ha1;Igf2r;Pafah1b3;Fgfr2	18	184	1121	18561	0.029776
GO:0005789	endoplasmic reticulum membrane	cellular_component	5	Ikbip;Tmed9;Serinc2;Tmed3;Otor;Cnih2;Calu;Kdelr3;Ssr2;Plpp3	10	184	510	18561	0.0311191
GO:0031434	mitogen-activated protein kinase kinase binding	molecular_function	8	Epha4;Ddr2;Fgfr2	3	184	69	18561	0.0311643
GO:0017147	Wnt-protein binding	molecular_function	5	Cthrc1;Sfrp4	2	184	28	18561	0.0312071
GO:0030325	adrenal gland development	biological_process	7	Mdk;Cdkn1c	2	184	28	18561	0.0312071
GO:0016525	negative regulation of angiogenesis	biological_process	8	Serpinf1;Thbs2;Sulf1	3	184	70	18561	0.032329
GO:0071320	cellular response to cAMP	biological_process	9	Igfbp5;Penk;Aqp1	3	184	70	18561	0.032329
GO:1904646	cellular response to amyloid-beta	biological_process	9	Lrp1;Epha4	2	184	29	18561	0.0333041
GO:0055072	iron ion homeostasis	biological_process	11	Steap3;Neo1	2	184	29	18561	0.0333041
GO:0030134	COPII-coated ER to Golgi transport vesicle	cellular_component	8	Tmed9;Tmed3	2	184	29	18561	0.0333041
GO:0016485	protein processing	biological_process	8	Cpxm1;Cpm;Pcsk6	3	184	71	18561	0.0335163
GO:0043433	negative regulation of DNA binding transcription factor activity	biological_process	6	Twist1;Id3;Sfrp4	3	184	71	18561	0.0335163
GO:0001666	response to hypoxia	biological_process	5	Angptl4;Igfbp3;Penk;Mmp2;Tgfb3;Mmp14	6	184	243	18561	0.0344061
GO:0001656	metanephros development	biological_process	7	Irx1;Id3	2	184	30	18561	0.0354547
GO:0048873	homeostasis of number of cells within a tissue	biological_process	8	Sox9;Col14a1	2	184	30	18561	0.0354547
GO:0070372	regulation of ERK1 and ERK2 cascade	biological_process	11	Rras;Fgfr2	2	184	30	18561	0.0354547
GO:0005790	smooth endoplasmic reticulum	cellular_component	7	Ppib;Prdx4	2	184	30	18561	0.0354547
GO:1903146	regulation of autophagy of mitochondrion	biological_process	9	Ctsk;AABR07071891	2	184	30	18561	0.0354547
GO:0000187	activation of MAPK activity	biological_process	13	Igf2;Lpar1;Tgfb3	3	184	74	18561	0.0372125
GO:0010165	response to X-ray	biological_process	7	Col2a1;Ikbip	2	184	31	18561	0.0376576
GO:0048754	branching morphogenesis of an epithelial tube	biological_process	6	Mgp;Mmp14	2	184	31	18561	0.0376576
GO:0061098	positive regulation of protein tyrosine kinase activity	biological_process	12	Unc119;Epha4	2	184	31	18561	0.0376576
GO:0070888	E-box binding	molecular_function	11	Twist1;Scx	2	184	31	18561	0.0376576
GO:0016055	Wnt signaling pathway	biological_process	7	Wif1;Sfrp4;Mesd;Ccn4	4	184	127	18561	0.0377337
GO:0004709	MAP kinase kinase kinase activity	molecular_function	9	Epha4;Ddr2;Fgfr2	3	184	75	18561	0.0384892
GO:0048146	positive regulation of fibroblast proliferation	biological_process	8	Tgif1;Aqp1;Ddr2	3	184	75	18561	0.0384892
GO:0019221	cytokine-mediated signaling pathway	biological_process	6	Bgn;Aspnl1;Il11ra1;Lrrtm4	4	184	128	18561	0.0386606
GO:2000051	negative regulation of non-canonical Wnt signaling pathway	biological_process	10	Sfrp4	1	184	4	18561	0.0390704
GO:0048263	determination of dorsal identity	biological_process	7	Nbl1	1	184	4	18561	0.0390704
GO:0032275	luteinizing hormone secretion	biological_process	10	Foxd1	1	184	4	18561	0.0390704
GO:0008823	cupric reductase activity	molecular_function	7	Steap3	1	184	4	18561	0.0390704
GO:0038023	signaling receptor activity	molecular_function	4	Neo1	1	184	4	18561	0.0390704
GO:0008238	exopeptidase activity	molecular_function	7	Mme	1	184	4	18561	0.0390704
GO:0031628	opioid receptor binding	molecular_function	7	Penk	1	184	4	18561	0.0390704
GO:2000987	positive regulation of behavioral fear response	biological_process	9	Penk	1	184	4	18561	0.0390704
GO:0072289	metanephric nephron tubule formation	biological_process	9	Sox9	1	184	4	18561	0.0390704
GO:0033018	sarcoplasmic reticulum lumen	cellular_component	8	Calu	1	184	4	18561	0.0390704
GO:0004656	procollagen-proline 4-dioxygenase activity	molecular_function	9	P4ha1	1	184	4	18561	0.0390704
GO:0086080	protein binding involved in heterotypic cell-cell adhesion	molecular_function	6	Nfasc	1	184	4	18561	0.0390704
GO:0072193	ureter smooth muscle cell differentiation	biological_process	8	Sox9	1	184	4	18561	0.0390704
GO:0016222	procollagen-proline 4-dioxygenase complex	cellular_component	7	P4ha1	1	184	4	18561	0.0390704
GO:0003091	renal water homeostasis	biological_process	6	Akr1b1	1	184	4	18561	0.0390704
GO:2000138	positive regulation of cell proliferation involved in heart morphogenesis	biological_process	8	Sox9	1	184	4	18561	0.0390704
GO:0006597	spermine biosynthetic process	biological_process	11	Amd1	1	184	4	18561	0.0390704
GO:0035582	sequestering of BMP in extracellular matrix	biological_process	12	Nbl1	1	184	4	18561	0.0390704
GO:0005372	water transmembrane transporter activity	molecular_function	6	Aqp1	1	184	4	18561	0.0390704
GO:2000587	negative regulation of platelet-derived growth factor receptor-beta signaling pathway	biological_process	10	Lrp1	1	184	4	18561	0.0390704
GO:0061138	morphogenesis of a branching epithelium	biological_process	6	Sox9	1	184	4	18561	0.0390704
GO:2000255	negative regulation of male germ cell proliferation	biological_process	9	Prdx4	1	184	4	18561	0.0390704
GO:0061031	endodermal digestive tract morphogenesis	biological_process	7	Fgfr2	1	184	4	18561	0.0390704
GO:0035990	tendon cell differentiation	biological_process	6	Scx	1	184	4	18561	0.0390704
GO:0061314	Notch signaling involved in heart development	biological_process	7	Snai1	1	184	4	18561	0.0390704
GO:1901837	negative regulation of transcription of nucleolar large rRNA by RNA polymerase I	biological_process	11	H2afy2	1	184	4	18561	0.0390704
GO:0016018	cyclosporin A binding	molecular_function	5	Ppic	1	184	4	18561	0.0390704
GO:0003253	cardiac neural crest cell migration involved in outflow tract morphogenesis	biological_process	9	Twist1	1	184	4	18561	0.0390704
GO:0070051	fibrinogen binding	molecular_function	5	Mfap2	1	184	4	18561	0.0390704
GO:2000467	positive regulation of glycogen (starch) synthase activity	biological_process	8	Igf2	1	184	4	18561	0.0390704
GO:1904030	negative regulation of cyclin-dependent protein kinase activity	biological_process	12	Cdkn1c	1	184	4	18561	0.0390704
GO:0060686	negative regulation of prostatic bud formation	biological_process	9	Sulf1	1	184	4	18561	0.0390704
GO:0098582	innate vocalization behavior	biological_process	5	Foxp2	1	184	4	18561	0.0390704
GO:0060008	Sertoli cell differentiation	biological_process	5	Sox9	1	184	4	18561	0.0390704
GO:0052851	ferric-chelate reductase (NADPH) activity	molecular_function	7	Steap3	1	184	4	18561	0.0390704
GO:2000780	negative regulation of double-strand break repair	biological_process	11	Twist1	1	184	4	18561	0.0390704
GO:0048205	COPI coating of Golgi vesicle	biological_process	9	Tmed9	1	184	4	18561	0.0390704
GO:0070318	positive regulation of G0 to G1 transition	biological_process	9	Ccn2	1	184	4	18561	0.0390704
GO:0032838	plasma membrane bounded cell projection cytoplasm	cellular_component	7	Akr1b1	1	184	4	18561	0.0390704
GO:0046923	ER retention sequence binding	molecular_function	7	Kdelr3	1	184	4	18561	0.0390704
GO:0061771	response to caloric restriction	biological_process	5	Igfbp3	1	184	4	18561	0.0390704
GO:0060534	trachea cartilage development	biological_process	7	Sox9	1	184	4	18561	0.0390704
GO:0018126	protein hydroxylation	biological_process	9	P3h1	1	184	4	18561	0.0390704
GO:1901203	positive regulation of extracellular matrix assembly	biological_process	7	Sox9	1	184	4	18561	0.0390704
GO:0071205	protein localization to juxtaparanode region of axon	biological_process	7	Nfasc	1	184	4	18561	0.0390704
GO:0000293	ferric-chelate reductase activity	molecular_function	7	Steap3	1	184	4	18561	0.0390704
GO:0090027	negative regulation of monocyte chemotaxis	biological_process	9	Nbl1	1	184	4	18561	0.0390704
GO:0046533	negative regulation of photoreceptor cell differentiation	biological_process	11	Sox9	1	184	4	18561	0.0390704
GO:0004705	JUN kinase activity	molecular_function	11	Maged1	1	184	4	18561	0.0390704
GO:0071288	cellular response to mercury ion	biological_process	8	Aqp1	1	184	4	18561	0.0390704
GO:0060536	cartilage morphogenesis	biological_process	6	Snai1	1	184	4	18561	0.0390704
GO:0008295	spermidine biosynthetic process	biological_process	11	Amd1	1	184	4	18561	0.0390704
GO:0048050	post-embryonic eye morphogenesis	biological_process	7	Mfap2	1	184	4	18561	0.0390704
GO:0007600	sensory perception	biological_process	6	Penk	1	184	4	18561	0.0390704
GO:0005055	laminin receptor activity	molecular_function	5	Rpsa	1	184	4	18561	0.0390704
GO:0034714	type III transforming growth factor beta receptor binding	molecular_function	8	Tgfb3	1	184	4	18561	0.0390704
GO:0070384	Harderian gland development	biological_process	7	Sox9	1	184	4	18561	0.0390704
GO:0019673	GDP-mannose metabolic process	biological_process	9	Gmds	1	184	4	18561	0.0390704
GO:0007267	cell-cell signaling	biological_process	5	Ccn2;Tac1;Ccn4;Fgfr2	4	184	129	18561	0.0396004
GO:0009887	animal organ morphogenesis	biological_process	5	Igf2;Tgfb3;Fgfr2	3	184	76	18561	0.039788
GO:0042470	melanosome	cellular_component	8	Ppib;Calu;Mmp14	3	184	76	18561	0.039788
GO:0030282	bone mineralization	biological_process	7	Aspnl1;Fgfr2	2	184	32	18561	0.0399116
GO:0040018	positive regulation of multicellular organism growth	biological_process	8	Ppib;Igf2	2	184	32	18561	0.0399116
GO:0032502	developmental process	biological_process	3	Colec11;Il11ra1	2	184	32	18561	0.0399116
GO:0046875	ephrin receptor binding	molecular_function	6	Epha4;Aqp1	2	184	32	18561	0.0399116
GO:0001707	mesoderm formation	biological_process	6	Snai1;Scx	2	184	32	18561	0.0399116
GO:0032496	response to lipopolysaccharide	biological_process	7	Igfbp3;Penk;Tac1;Loxl1;Tfpi;Fgfr2	6	184	252	18561	0.0399398
GO:0043025	neuronal cell body	cellular_component	5	Cald1;Rpsa;Lrp1;Penk;Lpar1;S100b;Neo1;Serpinf1;Tgfb3;Tac1	10	184	536	18561	0.0413994
GO:0008584	male gonad development	biological_process	7	Sox9;Prdx4;Col9a3;Mmp14	4	184	131	18561	0.0415191
GO:0008284	positive regulation of cell proliferation	biological_process	7	Sox9;Igf2;Id3;Scx;Ccn2;S100b;Il11ra1;Ddr2;Fgfr2	9	184	463	18561	0.0416208
GO:0009611	response to wounding	biological_process	5	Mdk;Sulf2;Id3	3	184	78	18561	0.0424515
GO:0009968	negative regulation of signal transduction	biological_process	8	Epha4;Ddr2;Fgfr2	3	184	79	18561	0.0438161
GO:0008306	associative learning	biological_process	6	Btg2;Tac1	2	184	34	18561	0.044568
GO:0060135	maternal process involved in female pregnancy	biological_process	5	Akr1b1;Il11ra1	2	184	34	18561	0.044568
GO:0030879	mammary gland development	biological_process	7	Sox9;Tgfb3	2	184	34	18561	0.044568
GO:0001965	G-protein alpha-subunit binding	molecular_function	5	Lpar1;Igf2r	2	184	34	18561	0.044568
GO:0060041	retina development in camera-type eye	biological_process	5	Sox9;Tgif1;Serpinf1	3	184	80	18561	0.0452025
GO:0000981	RNA polymerase II transcription factor activity, sequence-specific DNA binding	molecular_function	5	Sox9;Twist1;Foxd1;Foxp2;Nf1x	5	184	196	18561	0.0458629
GO:0071456	cellular response to hypoxia	biological_process	6	Twist1;Aqp1;S100b;Vasn	4	184	136	18561	0.0465428
GO:0001933	negative regulation of protein phosphorylation	biological_process	10	Igfbp3;Pid1;Plpp3	3	184	81	18561	0.0466104
GO:0055062	phosphate ion homeostasis	biological_process	10	Sfrp4	1	184	5	18561	0.0485984
GO:0005007	fibroblast growth factor-activated receptor activity	molecular_function	10	Fgfr2	1	184	5	18561	0.0485984
GO:0003680	AT DNA binding	molecular_function	9	Pou3f4	1	184	5	18561	0.0485984
GO:0060364	frontal suture morphogenesis	biological_process	7	Tgfb3	1	184	5	18561	0.0485984
GO:0090031	positive regulation of steroid hormone biosynthetic process	biological_process	11	Igf2	1	184	5	18561	0.0485984
GO:0021769	orbitofrontal cortex development	biological_process	5	Fgfr2	1	184	5	18561	0.0485984
GO:0003413	chondrocyte differentiation involved in endochondral bone morphogenesis	biological_process	7	Sox9	1	184	5	18561	0.0485984
GO:0098706	ferric iron import across plasma membrane	biological_process	12	Steap3	1	184	5	18561	0.0485984
GO:2001170	negative regulation of ATP biosynthetic process	biological_process	12	Pid1	1	184	5	18561	0.0485984
GO:0033326	cerebrospinal fluid secretion	biological_process	8	Aqp1	1	184	5	18561	0.0485984
GO:0032374	regulation of cholesterol transport	biological_process	9	Lrp1	1	184	5	18561	0.0485984
GO:0015670	carbon dioxide transport	biological_process	7	Aqp1	1	184	5	18561	0.0485984
GO:0071241	cellular response to inorganic substance	biological_process	6	Aqp1	1	184	5	18561	0.0485984
GO:0006613	cotranslational protein targeting to membrane	biological_process	13	Ssr2	1	184	5	18561	0.0485984
GO:0001515	opioid peptide activity	molecular_function	7	Penk	1	184	5	18561	0.0485984
GO:0097708	intracellular vesicle	cellular_component	6	Neo1	1	184	5	18561	0.0485984
GO:0051222	positive regulation of protein transport	biological_process	7	Lrp1	1	184	5	18561	0.0485984
GO:0003847	1-alkyl-2-acetylglycerophosphocholine esterase activity	molecular_function	7	Pafah1b3	1	184	5	18561	0.0485984
GO:0003229	ventricular cardiac muscle tissue development	biological_process	9	Col14a1	1	184	5	18561	0.0485984
GO:0046873	metal ion transmembrane transporter activity	molecular_function	8	Slc39a7	1	184	5	18561	0.0485984
GO:1900223	positive regulation of amyloid-beta clearance	biological_process	7	Lrp1	1	184	5	18561	0.0485984
GO:0035727	lysophosphatidic acid binding	molecular_function	6	Lpar1	1	184	5	18561	0.0485984
GO:0045601	regulation of endothelial cell differentiation	biological_process	8	Tgfb3	1	184	5	18561	0.0485984
GO:0030546	receptor activator activity	molecular_function	5	Igf2	1	184	5	18561	0.0485984
GO:0051385	response to mineralocorticoid	biological_process	8	Ccn2	1	184	5	18561	0.0485984
GO:0048562	embryonic organ morphogenesis	biological_process	6	Fgfr2	1	184	5	18561	0.0485984
GO:0051005	negative regulation of lipoprotein lipase activity	biological_process	9	Angptl4	1	184	5	18561	0.0485984
GO:0035359	negative regulation of peroxisome proliferator activated receptor signaling pathway	biological_process	9	Twist1	1	184	5	18561	0.0485984
GO:1990182	exosomal secretion	biological_process	8	Steap3	1	184	5	18561	0.0485984
GO:1902961	positive regulation of aspartic-type endopeptidase activity involved in amyloid precursor protein catabolic process	biological_process	12	Epha4	1	184	5	18561	0.0485984
GO:0010936	negative regulation of macrophage cytokine production	biological_process	9	Tgfb3	1	184	5	18561	0.0485984
GO:0072178	nephric duct morphogenesis	biological_process	8	Epha4	1	184	5	18561	0.0485984
GO:0020005	symbiont-containing vacuole membrane	cellular_component	5	Aqp1	1	184	5	18561	0.0485984
GO:0048755	branching morphogenesis of a nerve	biological_process	6	Fgfr2	1	184	5	18561	0.0485984
GO:0002118	aggressive behavior	biological_process	5	Penk	1	184	5	18561	0.0485984
GO:0006658	phosphatidylserine metabolic process	biological_process	6	Serinc2	1	184	5	18561	0.0485984
GO:0010638	positive regulation of organelle organization	biological_process	8	Tmed9	1	184	5	18561	0.0485984
GO:0042731	PH domain binding	molecular_function	6	Epha4	1	184	5	18561	0.0485984
GO:0032224	positive regulation of synaptic transmission, cholinergic	biological_process	10	Tac1	1	184	5	18561	0.0485984
GO:0003180	aortic valve morphogenesis	biological_process	6	Twist1	1	184	5	18561	0.0485984
GO:0071514	genetic imprinting	biological_process	7	Cdkn1c	1	184	5	18561	0.0485984
GO:0060351	cartilage development involved in endochondral bone morphogenesis	biological_process	7	Col2a1	1	184	5	18561	0.0485984
GO:0002175	protein localization to paranode region of axon	biological_process	7	Nfasc	1	184	5	18561	0.0485984
GO:0070915	lysophosphatidic acid receptor activity	molecular_function	8	Lpar1	1	184	5	18561	0.0485984
GO:0050808	synapse organization	biological_process	5	Nfasc;Lrrtm4	2	184	36	18561	0.0494142
GO:0021987	cerebral cortex development	biological_process	5	Foxp2;Mdk;Lrp1	3	184	85	18561	0.0524561
GO:0007613	memory	biological_process	5	Plk2;Igf2;S100b	3	184	86	18561	0.0539703
GO:0043524	negative regulation of neuron apoptotic process	biological_process	10	Mdk;Lrp1;Btg2;Tgfb3	4	184	143	18561	0.0541195
GO:0010718	positive regulation of epithelial to mesenchymal transition	biological_process	8	Snai1;Tgfb3	2	184	38	18561	0.0544412
GO:0005160	transforming growth factor beta receptor binding	molecular_function	7	Tgfb3;Gdf10	2	184	39	18561	0.0570197
GO:1903561	extracellular vesicle	cellular_component	6	Fbln2;Edil3	2	184	39	18561	0.0570197
GO:0007193	adenylate cyclase-inhibiting G-protein coupled receptor signaling pathway	biological_process	8	Akap12;Lpar1	2	184	39	18561	0.0570197
GO:0010564	regulation of cell cycle process	biological_process	7	Sox9	1	184	6	18561	0.0580324
GO:0001878	response to yeast	biological_process	8	Tac1	1	184	6	18561	0.0580324
GO:0051147	regulation of muscle cell differentiation	biological_process	7	Igf2	1	184	6	18561	0.0580324
GO:0042289	MHC class II protein binding	molecular_function	7	Col2a1	1	184	6	18561	0.0580324
GO:0060023	soft palate development	biological_process	5	Col11a2	1	184	6	18561	0.0580324
GO:0005784	Sec61 translocon complex	cellular_component	8	Ssr4	1	184	6	18561	0.0580324
GO:0051150	regulation of smooth muscle cell differentiation	biological_process	8	Fgfr2	1	184	6	18561	0.0580324
GO:0010544	negative regulation of platelet activation	biological_process	9	C1qtnf1	1	184	6	18561	0.0580324
GO:1990834	response to odorant	biological_process	5	Mmp14	1	184	6	18561	0.0580324
GO:1902512	positive regulation of apoptotic DNA fragmentation	biological_process	8	Igfbp3	1	184	6	18561	0.0580324
GO:0019732	antifungal humoral response	biological_process	7	Tac1	1	184	6	18561	0.0580324
GO:0072189	ureter development	biological_process	6	Sox9	1	184	6	18561	0.0580324
GO:0033363	secretory granule organization	biological_process	7	Aqp1	1	184	6	18561	0.0580324
GO:0042985	negative regulation of amyloid precursor protein biosynthetic process	biological_process	10	Itm2c	1	184	6	18561	0.0580324
GO:0015793	glycerol transport	biological_process	8	Aqp1	1	184	6	18561	0.0580324
GO:0032991	protein-containing complex	cellular_component	3	Ppib	1	184	6	18561	0.0580324
GO:0022417	protein maturation by protein folding	biological_process	5	Prdx4	1	184	6	18561	0.0580324
GO:0006972	hyperosmotic response	biological_process	6	Aqp1	1	184	6	18561	0.0580324
GO:0044794	positive regulation by host of viral process	biological_process	8	Ppib	1	184	6	18561	0.0580324
GO:0032050	clathrin heavy chain binding	molecular_function	6	Lrp1	1	184	6	18561	0.0580324
GO:0051920	peroxiredoxin activity	molecular_function	4	Prdx4	1	184	6	18561	0.0580324
GO:0043203	axon hillock	cellular_component	6	Serpinf1	1	184	6	18561	0.0580324
GO:0004720	protein-lysine 6-oxidase activity	molecular_function	7	Loxl1	1	184	6	18561	0.0580324
GO:0060527	prostate epithelial cord arborization involved in prostate glandular acinus morphogenesis	biological_process	9	Fgfr2	1	184	6	18561	0.0580324
GO:0032000	positive regulation of fatty acid beta-oxidation	biological_process	9	Twist1	1	184	6	18561	0.0580324
GO:2000020	positive regulation of male gonad development	biological_process	8	Sox9	1	184	6	18561	0.0580324
GO:0071871	response to epinephrine	biological_process	8	Penk	1	184	6	18561	0.0580324
GO:0005004	GPI-linked ephrin receptor activity	molecular_function	11	Epha4	1	184	6	18561	0.0580324
GO:0048642	negative regulation of skeletal muscle tissue development	biological_process	10	Twist1	1	184	6	18561	0.0580324
GO:0061000	negative regulation of dendritic spine development	biological_process	13	Plk2	1	184	6	18561	0.0580324
GO:0005223	intracellular cGMP activated cation channel activity	molecular_function	10	Aqp1	1	184	6	18561	0.0580324
GO:0071169	establishment of protein localization to chromatin	biological_process	10	H2afy2	1	184	6	18561	0.0580324
GO:0070314	G1 to G0 transition	biological_process	5	RGD1305645	1	184	6	18561	0.0580324
GO:0070295	renal water absorption	biological_process	7	Aqp1	1	184	6	18561	0.0580324
GO:0045162	clustering of voltage-gated sodium channels	biological_process	7	Nfasc	1	184	6	18561	0.0580324
GO:0045892	negative regulation of transcription, DNA-templated	biological_process	9	Sox9;Foxd1;Maged1;Foxp2;Snai1;Id3;Scx;Cdkn1c;Mdfi	9	184	495	18561	0.0586897
GO:0043278	response to morphine	biological_process	6	Penk;Tac1	2	184	40	18561	0.05964
GO:0001658	branching involved in ureteric bud morphogenesis	biological_process	7	Sox9;Foxd1	2	184	40	18561	0.05964
GO:0032040	small-subunit processome	cellular_component	6	AABR07050545;LOC100362830	2	184	40	18561	0.05964
GO:0001662	behavioral fear response	biological_process	7	Mdk;Penk	2	184	40	18561	0.05964
GO:0008543	fibroblast growth factor receptor signaling pathway	biological_process	8	Ccn2;Fgfr2	2	184	40	18561	0.05964
GO:0008360	regulation of cell shape	biological_process	8	Cdc42ep3;Lpar1;S100b;Rhoq	4	184	148	18561	0.0599166
GO:0051897	positive regulation of protein kinase B signaling	biological_process	10	Igfbp5;Igf2;C1qtnf1	3	184	91	18561	0.0618516
GO:0043679	axon terminus	cellular_component	6	Penk;Epha4;Aqp1	3	184	91	18561	0.0618516
GO:0072593	reactive oxygen species metabolic process	biological_process	5	Ccn2;Prdx4	2	184	41	18561	0.0623011
GO:0071347	cellular response to interleukin-1	biological_process	8	Sox9;Mmp2;Tfpi	3	184	92	18561	0.0634889
GO:0001843	neural tube closure	biological_process	7	Twist1;Tgif1;Spint2	3	184	92	18561	0.0634889
GO:0051602	response to electrical stimulus	biological_process	5	Btg2;Mmp2	2	184	42	18561	0.0650019
GO:0043565	sequence-specific DNA binding	molecular_function	7	Sox9;Irx1;Foxd1;Foxp2;Snai1;Scx;Peg3;Zfhx4;Pou3f4	9	184	506	18561	0.0654683
GO:0010629	negative regulation of gene expression	biological_process	8	Sox9;Tgif1;Id3;Ccn2;Serpinf1	5	184	219	18561	0.0672894
GO:0007096	regulation of exit from mitosis	biological_process	9	Cdkn1c	1	184	7	18561	0.0673734
GO:0030104	water homeostasis	biological_process	7	Aqp1	1	184	7	18561	0.0673734
GO:0060687	regulation of branching involved in prostate gland morphogenesis	biological_process	8	Fgfr2	1	184	7	18561	0.0673734
GO:0048387	negative regulation of retinoic acid receptor signaling pathway	biological_process	9	Tgif1	1	184	7	18561	0.0673734
GO:0032367	intracellular cholesterol transport	biological_process	10	Npc2	1	184	7	18561	0.0673734
GO:0045953	negative regulation of natural killer cell mediated cytotoxicity	biological_process	8	Igf2	1	184	7	18561	0.0673734
GO:0043615	astrocyte cell migration	biological_process	8	Mmp14	1	184	7	18561	0.0673734
GO:0043008	ATP-dependent protein binding	molecular_function	5	Plk2	1	184	7	18561	0.0673734
GO:0035459	cargo loading into vesicle	biological_process	6	Otor	1	184	7	18561	0.0673734
GO:0071711	basement membrane organization	biological_process	7	Spint2	1	184	7	18561	0.0673734
GO:0032099	negative regulation of appetite	biological_process	11	Nenf	1	184	7	18561	0.0673734
GO:1901522	positive regulation of transcription from RNA polymerase II promoter involved in cellular response to chemical stimulus	biological_process	11	Dlx5	1	184	7	18561	0.0673734
GO:0015696	ammonium transport	biological_process	8	Aqp1	1	184	7	18561	0.0673734
GO:0003183	mitral valve morphogenesis	biological_process	7	Twist1	1	184	7	18561	0.0673734
GO:0015677	copper ion import	biological_process	11	Steap3	1	184	7	18561	0.0673734
GO:0030913	paranodal junction assembly	biological_process	8	Nfasc	1	184	7	18561	0.0673734
GO:0050786	RAGE receptor binding	molecular_function	6	S100b	1	184	7	18561	0.0673734
GO:0005787	signal peptidase complex	cellular_component	7	MGC109340	1	184	7	18561	0.0673734
GO:0090036	regulation of protein kinase C signaling	biological_process	9	Akap12	1	184	7	18561	0.0673734
GO:1905244	regulation of modification of synaptic structure	biological_process	8	Epha4	1	184	7	18561	0.0673734
GO:0010518	positive regulation of phospholipase activity	biological_process	9	Fgfr2	1	184	7	18561	0.0673734
GO:0038063	collagen-activated tyrosine kinase receptor signaling pathway	biological_process	8	Ddr2	1	184	7	18561	0.0673734
GO:0046599	regulation of centriole replication	biological_process	10	Plk2	1	184	7	18561	0.0673734
GO:0060346	bone trabecula formation	biological_process	6	Mmp2	1	184	7	18561	0.0673734
GO:0008519	ammonium transmembrane transporter activity	molecular_function	7	Aqp1	1	184	7	18561	0.0673734
GO:0030204	chondroitin sulfate metabolic process	biological_process	6	B3gat2	1	184	7	18561	0.0673734
GO:0005114	type II transforming growth factor beta receptor binding	molecular_function	8	Tgfb3	1	184	7	18561	0.0673734
GO:0060442	branching involved in prostate gland morphogenesis	biological_process	8	Fgfr2	1	184	7	18561	0.0673734
GO:1904017	cellular response to Thyroglobulin triiodothyronine	biological_process	6	Igfbp3	1	184	7	18561	0.0673734
GO:0048730	epidermis morphogenesis	biological_process	7	Fgfr2	1	184	7	18561	0.0673734
GO:0043394	proteoglycan binding	molecular_function	5	Ctsk	1	184	7	18561	0.0673734
GO:0021879	forebrain neuron differentiation	biological_process	8	Pou3f4	1	184	7	18561	0.0673734
GO:0070294	renal sodium ion absorption	biological_process	7	Maged2	1	184	7	18561	0.0673734
GO:0030118	clathrin coat	cellular_component	7	Igf2r	1	184	7	18561	0.0673734
GO:0019800	peptide cross-linking via chondroitin 4-sulfate glycosaminoglycan	biological_process	10	Bgn	1	184	7	18561	0.0673734
GO:0016486	peptide hormone processing	biological_process	8	Pcsk6	1	184	7	18561	0.0673734
GO:0060363	cranial suture morphogenesis	biological_process	6	Twist1	1	184	7	18561	0.0673734
GO:0030856	regulation of epithelial cell differentiation	biological_process	7	Tgfb3	1	184	7	18561	0.0673734
GO:0000461	endonucleolytic cleavage to generate mature 3'-end of SSU-rRNA from (SSU-rRNA, 5.8S rRNA, LSU-rRNA)	biological_process	13	Rpsa	1	184	7	18561	0.0673734
GO:0006595	polyamine metabolic process	biological_process	9	Amd1	1	184	7	18561	0.0673734
GO:0060664	epithelial cell proliferation involved in salivary gland morphogenesis	biological_process	5	Fgfr2	1	184	7	18561	0.0673734
GO:0022612	gland morphogenesis	biological_process	6	Fgfr2	1	184	7	18561	0.0673734
GO:0042297	vocal learning	biological_process	6	Foxp2	1	184	7	18561	0.0673734
GO:0032527	protein exit from endoplasmic reticulum	biological_process	11	Tmed9	1	184	7	18561	0.0673734
GO:0018401	peptidyl-proline hydroxylation to 4-hydroxy-L-proline	biological_process	7	P4ha1	1	184	7	18561	0.0673734
GO:0071279	cellular response to cobalt ion	biological_process	8	Serpinf1	1	184	7	18561	0.0673734
GO:0060430	lung saccule development	biological_process	5	Ltbp3	1	184	7	18561	0.0673734
GO:0098797	plasma membrane protein complex	cellular_component	5	Neo1	1	184	7	18561	0.0673734
GO:0044354	macropinosome	cellular_component	9	Mmp14	1	184	7	18561	0.0673734
GO:0032330	regulation of chondrocyte differentiation	biological_process	7	Ccn2	1	184	7	18561	0.0673734
GO:0044320	cellular response to leptin stimulus	biological_process	7	Pid1	1	184	7	18561	0.0673734
GO:0097485	neuron projection guidance	biological_process	5	Epha4	1	184	7	18561	0.0673734
GO:0051045	negative regulation of membrane protein ectodomain proteolysis	biological_process	9	Timp3	1	184	7	18561	0.0673734
GO:0050671	positive regulation of lymphocyte proliferation	biological_process	10	Tac1	1	184	7	18561	0.0673734
GO:0048702	embryonic neurocranium morphogenesis	biological_process	6	Tgfb3	1	184	7	18561	0.0673734
GO:0048704	embryonic skeletal system morphogenesis	biological_process	7	Col11a1;Mdfi	2	184	44	18561	0.0705186
GO:0030424	axon	cellular_component	6	Mycbp2;Mme;Penk;Epha4;Aqp1;Serpinf1;Tac1	7	184	364	18561	0.071018
GO:0010862	positive regulation of pathway-restricted SMAD protein phosphorylation	biological_process	11	Tgfb3;Gdf10	2	184	45	18561	0.0733324
GO:0070207	protein homotrimerization	biological_process	9	Emilin1;Scara5	2	184	45	18561	0.0733324
GO:0017148	negative regulation of translation	biological_process	10	Mex3b;Igfbp5;Btg2	3	184	99	18561	0.0755003
GO:0090090	negative regulation of canonical Wnt signaling pathway	biological_process	10	Sox9;Cthrc1;Sfrp4	3	184	99	18561	0.0755003
GO:0004713	protein tyrosine kinase activity	molecular_function	8	Epha4;Ddr2;Fgfr2	3	184	99	18561	0.0755003
GO:0010453	regulation of cell fate commitment	biological_process	7	Fgfr2	1	184	8	18561	0.0766223
GO:0090091	positive regulation of extracellular matrix disassembly	biological_process	9	Ddr2	1	184	8	18561	0.0766223
GO:0030857	negative regulation of epithelial cell differentiation	biological_process	8	Sox9	1	184	8	18561	0.0766223
GO:0015825	L-serine transport	biological_process	12	Serinc2	1	184	8	18561	0.0766223
GO:0060449	bud elongation involved in lung branching	biological_process	8	Fgfr2	1	184	8	18561	0.0766223
GO:0031017	exocrine pancreas development	biological_process	7	Igf2	1	184	8	18561	0.0766223
GO:0060272	embryonic skeletal joint morphogenesis	biological_process	8	Col2a1	1	184	8	18561	0.0766223
GO:0048048	embryonic eye morphogenesis	biological_process	7	Mfap2	1	184	8	18561	0.0766223
GO:0060770	negative regulation of epithelial cell proliferation involved in prostate gland development	biological_process	9	Serpinf1	1	184	8	18561	0.0766223
GO:0045606	positive regulation of epidermal cell differentiation	biological_process	9	Sfrp4	1	184	8	18561	0.0766223
GO:0071474	cellular hyperosmotic response	biological_process	7	Aqp1	1	184	8	18561	0.0766223
GO:0021860	pyramidal neuron development	biological_process	9	Fgfr2	1	184	8	18561	0.0766223
GO:0031638	zymogen activation	biological_process	9	Mmp14	1	184	8	18561	0.0766223
GO:0097094	craniofacial suture morphogenesis	biological_process	5	Mmp14	1	184	8	18561	0.0766223
GO:0021785	branchiomotor neuron axon guidance	biological_process	8	Mycbp2	1	184	8	18561	0.0766223
GO:0001955	blood vessel maturation	biological_process	6	Mmp2	1	184	8	18561	0.0766223
GO:0015194	L-serine transmembrane transporter activity	molecular_function	9	Serinc2	1	184	8	18561	0.0766223
GO:0010459	negative regulation of heart rate	biological_process	10	Tac1	1	184	8	18561	0.0766223
GO:0060463	lung lobe morphogenesis	biological_process	5	Fgfr2	1	184	8	18561	0.0766223
GO:0007217	tachykinin receptor signaling pathway	biological_process	6	Tac1	1	184	8	18561	0.0766223
GO:0048406	nerve growth factor binding	molecular_function	7	Pcsk6	1	184	8	18561	0.0766223
GO:0048251	elastic fiber assembly	biological_process	7	Loxl1	1	184	8	18561	0.0766223
GO:0033622	integrin activation	biological_process	7	Col16a1	1	184	8	18561	0.0766223
GO:0006621	protein retention in ER lumen	biological_process	9	Kdelr3	1	184	8	18561	0.0766223
GO:2000144	positive regulation of DNA-templated transcription, initiation	biological_process	10	Twist1	1	184	8	18561	0.0766223
GO:2000810	regulation of bicellular tight junction assembly	biological_process	7	Snai1	1	184	8	18561	0.0766223
GO:0034109	homotypic cell-cell adhesion	biological_process	6	Plpp3	1	184	8	18561	0.0766223
GO:0051091	positive regulation of DNA binding transcription factor activity	biological_process	6	Cytl1;Ddr2;Plpp3	3	184	100	18561	0.0772928
GO:0007275	multicellular organism development	biological_process	4	Wif1;Foxd1;Igfbp2;Sfrp4;Epha4;Ddr2;Cdh11;Fgfr2	8	184	447	18561	0.0775395
GO:0055114	oxidation-reduction process	biological_process	4	Akr1b1;Crym;Steap3;P3h3;Gstk1;Prdx4;Qsox1;P4ha1;Loxl1;P3h1	10	184	603	18561	0.0779841
GO:0005044	scavenger receptor activity	molecular_function	4	Scara5;Scarf2	2	184	47	18561	0.079066
GO:0030336	negative regulation of cell migration	biological_process	8	Rras;Igfbp5;Sulf1	3	184	101	18561	0.0791041
GO:0018108	peptidyl-tyrosine phosphorylation	biological_process	10	Epha4;Ddr2;Fgfr2	3	184	101	18561	0.0791041
GO:0006469	negative regulation of protein kinase activity	biological_process	11	Bgn;Aspnl1;Lrrtm4	3	184	101	18561	0.0791041
GO:0043197	dendritic spine	cellular_component	7	Cald1;Epha4;Lpar1;Cnih2	4	184	163	18561	0.0791926
GO:0014070	response to organic cyclic compound	biological_process	6	Igf2;Ccn2;Btg2;Calu;Mmp14	5	184	230	18561	0.0792096
GO:0001890	placenta development	biological_process	6	Cdkn1c;Il11ra1	2	184	48	18561	0.0819839
GO:0004222	metalloendopeptidase activity	molecular_function	8	Mme;Mmp2;Mmp14	3	184	103	18561	0.0827817
GO:0043235	receptor complex	cellular_component	4	Lrp1;Epha4;Ddr2;Fgfr2	4	184	166	18561	0.0833782
GO:0042981	regulation of apoptotic process	biological_process	8	Sox9;Maged1;Tgfb3;Gdf10;Igf2r	5	184	234	18561	0.0838081
GO:0005794	Golgi apparatus	cellular_component	6	Sulf2;Itm2c;Tmed9;Epha4;Ccn2;Neo1;Tmed3;Qsox1;Calu;Sulf1;Igf2r;Fndc3a;Plpp3;Slc39a7	14	184	939	18561	0.0839371
GO:0009791	post-embryonic development	biological_process	4	Foxp2;Igf2r;Fgfr2	3	184	104	18561	0.0846478
GO:0009653	anatomical structure morphogenesis	biological_process	4	Foxd1;Foxp2	2	184	49	18561	0.0849346
GO:0003007	heart morphogenesis	biological_process	6	Col2a1;Col11a1	2	184	49	18561	0.0849346
GO:0060291	long-term synaptic potentiation	biological_process	10	Plk2;S100b	2	184	49	18561	0.0849346
GO:0035914	skeletal muscle cell differentiation	biological_process	6	Scx;Btg2	2	184	49	18561	0.0849346
GO:0030425	dendrite	cellular_component	6	Cald1;Plk2;Mme;Lrp1;Penk;Epha4;AABR07071891;Cnih2	8	184	457	18561	0.0854971
GO:0045926	negative regulation of growth	biological_process	6	Igfbp5	1	184	9	18561	0.0857799
GO:0043569	negative regulation of insulin-like growth factor receptor signaling pathway	biological_process	9	Igfbp5	1	184	9	18561	0.0857799
GO:0007567	parturition	biological_process	5	Mmp2	1	184	9	18561	0.0857799
GO:0070327	thyroid hormone transport	biological_process	7	Crym	1	184	9	18561	0.0857799
GO:0019725	cellular homeostasis	biological_process	4	Aqp1	1	184	9	18561	0.0857799
GO:1902004	positive regulation of amyloid-beta formation	biological_process	9	Epha4	1	184	9	18561	0.0857799
GO:0036122	BMP binding	molecular_function	6	Nbl1	1	184	9	18561	0.0857799
GO:0070206	protein trimerization	biological_process	8	C1qtnf5	1	184	9	18561	0.0857799
GO:0044598	doxorubicin metabolic process	biological_process	6	Akr1b1	1	184	9	18561	0.0857799
GO:0010470	regulation of gastrulation	biological_process	7	Tgif1	1	184	9	18561	0.0857799
GO:1902617	response to fluoride	biological_process	6	Aspnl1	1	184	9	18561	0.0857799
GO:0048407	platelet-derived growth factor binding	molecular_function	6	Col2a1	1	184	9	18561	0.0857799
GO:0030858	positive regulation of epithelial cell differentiation	biological_process	8	Sox9	1	184	9	18561	0.0857799
GO:0060740	prostate gland epithelium morphogenesis	biological_process	7	Mmp2	1	184	9	18561	0.0857799
GO:0097157	pre-mRNA intronic binding	molecular_function	8	Sox9	1	184	9	18561	0.0857799
GO:0030510	regulation of BMP signaling pathway	biological_process	10	Sfrp4	1	184	9	18561	0.0857799
GO:0050891	multicellular organismal water homeostasis	biological_process	8	Aqp1	1	184	9	18561	0.0857799
GO:0038092	nodal signaling pathway	biological_process	9	Tgif1	1	184	9	18561	0.0857799
GO:1900272	negative regulation of long-term synaptic potentiation	biological_process	6	Epha4	1	184	9	18561	0.0857799
GO:0034713	type I transforming growth factor beta receptor binding	molecular_function	8	Tgfb3	1	184	9	18561	0.0857799
GO:0042538	hyperosmotic salinity response	biological_process	7	Aqp1	1	184	9	18561	0.0857799
GO:0048208	COPII vesicle coating	biological_process	8	Cnih2	1	184	9	18561	0.0857799
GO:0060020	Bergmann glial cell differentiation	biological_process	8	Plpp3	1	184	9	18561	0.0857799
GO:0070307	lens fiber cell development	biological_process	7	Fgfr2	1	184	9	18561	0.0857799
GO:2000543	positive regulation of gastrulation	biological_process	8	Scx	1	184	9	18561	0.0857799
GO:0045906	negative regulation of vasoconstriction	biological_process	10	Mmp2	1	184	9	18561	0.0857799
GO:0045839	negative regulation of mitotic nuclear division	biological_process	9	Fgfr2	1	184	9	18561	0.0857799
GO:0048333	mesodermal cell differentiation	biological_process	6	Fgfr2	1	184	9	18561	0.0857799
GO:0070324	thyroid hormone binding	molecular_function	5	Crym	1	184	9	18561	0.0857799
GO:0044597	daunorubicin metabolic process	biological_process	6	Akr1b1	1	184	9	18561	0.0857799
GO:0060487	lung epithelial cell differentiation	biological_process	7	Sox9	1	184	9	18561	0.0857799
GO:0050795	regulation of behavior	biological_process	5	Mdk	1	184	9	18561	0.0857799
GO:0005641	nuclear envelope lumen	cellular_component	6	Igf2r	1	184	9	18561	0.0857799
GO:0009950	dorsal/ventral axis specification	biological_process	6	Mdfi	1	184	9	18561	0.0857799
GO:0007601	visual perception	biological_process	8	Unc119;Col2a1;Col11a1	3	184	105	18561	0.0865318
GO:0071392	cellular response to estradiol stimulus	biological_process	7	Igfbp3;Mmp2	2	184	50	18561	0.0879171
GO:0007566	embryo implantation	biological_process	4	Mmp2;Il11ra1	2	184	50	18561	0.0879171
GO:0043434	response to peptide hormone	biological_process	6	Sfrp4;Ccn2;Btg2	3	184	107	18561	0.090353
GO:0030178	negative regulation of Wnt signaling pathway	biological_process	9	Lrp1;Mdfi	2	184	51	18561	0.0909306
GO:0061077	chaperone-mediated protein folding	biological_process	5	Ppib;Fkbp10	2	184	52	18561	0.0939741
GO:0007409	axonogenesis	biological_process	9	Lrrn1;Ogn;Fgfr2	3	184	109	18561	0.0942436
GO:0048009	insulin-like growth factor receptor signaling pathway	biological_process	8	Igf2r	1	184	10	18561	0.0948472
GO:0032060	bleb assembly	biological_process	8	Lpar1	1	184	10	18561	0.0948472
GO:0001527	microfibril	cellular_component	5	Mfap2	1	184	10	18561	0.0948472
GO:1990314	cellular response to insulin-like growth factor stimulus	biological_process	8	Col2a1	1	184	10	18561	0.0948472
GO:0008179	adenylate cyclase binding	molecular_function	6	Akap12	1	184	10	18561	0.0948472
GO:0014009	glial cell proliferation	biological_process	4	Penk	1	184	10	18561	0.0948472
GO:0016051	carbohydrate biosynthetic process	biological_process	6	B3gat2	1	184	10	18561	0.0948472
GO:0055123	digestive system development	biological_process	6	Cdkn1c	1	184	10	18561	0.0948472
GO:0040007	growth	biological_process	3	Foxp2	1	184	10	18561	0.0948472
GO:0071316	cellular response to nicotine	biological_process	7	Col2a1	1	184	10	18561	0.0948472
GO:0016504	peptidase activator activity	molecular_function	6	Mmp14	1	184	10	18561	0.0948472
GO:0048679	regulation of axon regeneration	biological_process	7	Neo1	1	184	10	18561	0.0948472
GO:0070410	co-SMAD binding	molecular_function	6	Tgif1	1	184	10	18561	0.0948472
GO:0010831	positive regulation of myotube differentiation	biological_process	10	Mmp14	1	184	10	18561	0.0948472
GO:0060670	branching involved in labyrinthine layer morphogenesis	biological_process	5	Fgfr2	1	184	10	18561	0.0948472
GO:0046500	S-adenosylmethionine metabolic process	biological_process	7	Amd1	1	184	10	18561	0.0948472
GO:0032486	Rap protein signal transduction	biological_process	8	Plk2	1	184	10	18561	0.0948472
GO:0060484	lung-associated mesenchyme development	biological_process	7	Fgfr2	1	184	10	18561	0.0948472
GO:0032432	actin filament bundle	cellular_component	6	Rflnb	1	184	10	18561	0.0948472
GO:0071493	cellular response to UV-B	biological_process	9	Mme	1	184	10	18561	0.0948472
GO:0003149	membranous septum morphogenesis	biological_process	5	Fgfr2	1	184	10	18561	0.0948472
GO:0048608	reproductive structure development	biological_process	5	Fgfr2	1	184	10	18561	0.0948472
GO:0039706	co-receptor binding	molecular_function	5	Neo1	1	184	10	18561	0.0948472
GO:0043951	negative regulation of cAMP-mediated signaling	biological_process	10	Lpar1	1	184	10	18561	0.0948472
GO:0048762	mesenchymal cell differentiation	biological_process	6	Fgfr2	1	184	10	18561	0.0948472
GO:0030157	pancreatic juice secretion	biological_process	8	Aqp1	1	184	10	18561	0.0948472
GO:0060972	left/right pattern formation	biological_process	6	Snai1	1	184	10	18561	0.0948472
GO:0008191	metalloendopeptidase inhibitor activity	molecular_function	8	Timp3	1	184	10	18561	0.0948472
GO:0045171	intercellular bridge	cellular_component	4	Unc119;Qsox1	2	184	54	18561	0.100148
GO:0000977	RNA polymerase II regulatory region sequence-specific DNA binding	molecular_function	9	Ier2;Snai1;H2afy2;Nf1x;Pou3f4	5	184	248	18561	0.100984
GO:0001541	ovarian follicle development	biological_process	6	Mmp2;Mmp14	2	184	55	18561	0.103276
GO:0034616	response to laminar fluid shear stress	biological_process	6	Tgfb3	1	184	11	18561	0.103825
GO:0070852	cell body fiber	cellular_component	6	Penk	1	184	11	18561	0.103825
GO:0010952	positive regulation of peptidase activity	biological_process	10	Mmp14	1	184	11	18561	0.103825
GO:0007435	salivary gland morphogenesis	biological_process	7	Tgfb3	1	184	11	18561	0.103825
GO:0042415	norepinephrine metabolic process	biological_process	9	Akr1b1	1	184	11	18561	0.103825
GO:0045579	positive regulation of B cell differentiation	biological_process	10	Mmp14	1	184	11	18561	0.103825
GO:0042577	lipid phosphatase activity	molecular_function	8	Plpp3	1	184	11	18561	0.103825
GO:0071305	cellular response to vitamin D	biological_process	8	Penk	1	184	11	18561	0.103825
GO:0033673	negative regulation of kinase activity	biological_process	11	Cdkn1c	1	184	11	18561	0.103825
GO:0044829	positive regulation by host of viral genome replication	biological_process	9	Ppib	1	184	11	18561	0.103825
GO:0003170	heart valve development	biological_process	5	Sox9	1	184	11	18561	0.103825
GO:0090399	replicative senescence	biological_process	6	Mme	1	184	11	18561	0.103825
GO:0035326	enhancer binding	molecular_function	8	Sox9	1	184	11	18561	0.103825
GO:0048667	cell morphogenesis involved in neuron differentiation	biological_process	8	Mycbp2	1	184	11	18561	0.103825
GO:0005159	insulin-like growth factor receptor binding	molecular_function	6	Igf2	1	184	11	18561	0.103825
GO:0004861	cyclin-dependent protein serine/threonine kinase inhibitor activity	molecular_function	8	Cdkn1c	1	184	11	18561	0.103825
GO:0071374	cellular response to parathyroid hormone stimulus	biological_process	7	Col2a1	1	184	11	18561	0.103825
GO:0031274	positive regulation of pseudopodium assembly	biological_process	11	Cdc42ep3	1	184	11	18561	0.103825
GO:0035815	positive regulation of renal sodium excretion	biological_process	9	Tac1	1	184	11	18561	0.103825
GO:0045814	negative regulation of gene expression, epigenetic	biological_process	9	H2afy2	1	184	11	18561	0.103825
GO:0021952	central nervous system projection neuron axonogenesis	biological_process	11	Mycbp2	1	184	11	18561	0.103825
GO:0050821	protein stabilization	biological_process	6	Ppib;Epha4;Plpp3;P3h1	4	184	183	18561	0.109066
GO:0048468	cell development	biological_process	5	Tgfb3;Gdf10	2	184	57	18561	0.109612
GO:0060395	SMAD protein signal transduction	biological_process	5	Tgfb3;Gdf10	2	184	57	18561	0.109612
GO:0046839	phospholipid dephosphorylation	biological_process	8	Plpp3	1	184	12	18561	0.112714
GO:0006407	rRNA export from nucleus	biological_process	11	Rpsa	1	184	12	18561	0.112714
GO:0016242	negative regulation of macroautophagy	biological_process	10	Qsox1	1	184	12	18561	0.112714
GO:0003198	epithelial to mesenchymal transition involved in endocardial cushion formation	biological_process	9	Snai1	1	184	12	18561	0.112714
GO:0051597	response to methylmercury	biological_process	6	S100b	1	184	12	18561	0.112714
GO:0033690	positive regulation of osteoblast proliferation	biological_process	8	Cthrc1	1	184	12	18561	0.112714
GO:0061001	regulation of dendritic spine morphogenesis	biological_process	10	Epha4	1	184	12	18561	0.112714
GO:0034663	endoplasmic reticulum chaperone complex	cellular_component	4	Ppib	1	184	12	18561	0.112714
GO:1904706	negative regulation of vascular smooth muscle cell proliferation	biological_process	9	Tgfb3	1	184	12	18561	0.112714
GO:0001542	ovulation from ovarian follicle	biological_process	5	Mmp2	1	184	12	18561	0.112714
GO:0060452	positive regulation of cardiac muscle contraction	biological_process	10	Ccn2	1	184	12	18561	0.112714
GO:0042551	neuron maturation	biological_process	6	Cdkn1c	1	184	12	18561	0.112714
GO:0045725	positive regulation of glycogen biosynthetic process	biological_process	11	Igf2	1	184	12	18561	0.112714
GO:0051896	regulation of protein kinase B signaling	biological_process	9	Rras	1	184	12	18561	0.112714
GO:0009100	glycoprotein metabolic process	biological_process	7	Pcsk6	1	184	12	18561	0.112714
GO:2000146	negative regulation of cell motility	biological_process	7	Spint2	1	184	12	18561	0.112714
GO:0005528	FK506 binding	molecular_function	6	Fkbp10	1	184	12	18561	0.112714
GO:0030238	male sex determination	biological_process	6	Sox9	1	184	12	18561	0.112714
GO:0000447	endonucleolytic cleavage in ITS1 to separate SSU-rRNA from 5.8S rRNA and LSU-rRNA from tricistronic rRNA transcript (SSU-rRNA, 5.8S rRNA, LSU-rRNA)	biological_process	13	Rpsa	1	184	12	18561	0.112714
GO:0035265	organ growth	biological_process	4	Fgfr2	1	184	12	18561	0.112714
GO:0005522	profilin binding	molecular_function	5	Rhoq	1	184	12	18561	0.112714
GO:0034236	protein kinase A catalytic subunit binding	molecular_function	8	Sox9	1	184	12	18561	0.112714
GO:0035067	negative regulation of histone acetylation	biological_process	11	Twist1	1	184	12	18561	0.112714
GO:0060213	positive regulation of nuclear-transcribed mRNA poly(A) tail shortening	biological_process	11	Btg2	1	184	12	18561	0.112714
GO:0021707	cerebellar granule cell differentiation	biological_process	7	Nf1x	1	184	12	18561	0.112714
GO:0015250	water channel activity	molecular_function	7	Aqp1	1	184	12	18561	0.112714
GO:0032794	GTPase activating protein binding	molecular_function	5	Mex3b	1	184	12	18561	0.112714
GO:0014068	positive regulation of phosphatidylinositol 3-kinase signaling	biological_process	10	Sox9;Igf2	2	184	59	18561	0.116048
GO:0071549	cellular response to dexamethasone stimulus	biological_process	7	Aqp1;Serpinf1	2	184	59	18561	0.116048
GO:0030139	endocytic vesicle	cellular_component	7	Lpar1;Igf2r	2	184	59	18561	0.116048
GO:0071230	cellular response to amino acid stimulus	biological_process	7	Mmp2;Col16a1	2	184	60	18561	0.119301
GO:0060071	Wnt signaling pathway, planar cell polarity pathway	biological_process	9	Cthrc1	1	184	13	18561	0.121516
GO:0016331	morphogenesis of embryonic epithelium	biological_process	7	Fgfr2	1	184	13	18561	0.121516
GO:0030195	negative regulation of blood coagulation	biological_process	8	Tfpi	1	184	13	18561	0.121516
GO:0051895	negative regulation of focal adhesion assembly	biological_process	9	Mmp14	1	184	13	18561	0.121516
GO:0001553	luteinization	biological_process	5	Mmp2	1	184	13	18561	0.121516
GO:0045056	transcytosis	biological_process	7	Lrp1	1	184	13	18561	0.121516
GO:2000649	regulation of sodium ion transmembrane transporter activity	biological_process	8	Fxyd5	1	184	13	18561	0.121516
GO:0016702	oxidoreductase activity, acting on single donors with incorporation of molecular oxygen, incorporation of two atoms of oxygen	molecular_function	6	P4ha1	1	184	13	18561	0.121516
GO:0032230	positive regulation of synaptic transmission, GABAergic	biological_process	10	Tac1	1	184	13	18561	0.121516
GO:0008347	glial cell migration	biological_process	7	Epha4	1	184	13	18561	0.121516
GO:0006275	regulation of DNA replication	biological_process	9	Id3	1	184	13	18561	0.121516
GO:0030950	establishment or maintenance of actin cytoskeleton polarity	biological_process	8	Aqp1	1	184	13	18561	0.121516
GO:0060322	head development	biological_process	5	Il11ra1	1	184	13	18561	0.121516
GO:0046628	positive regulation of insulin receptor signaling pathway	biological_process	9	Igf2	1	184	13	18561	0.121516
GO:0034498	early endosome to Golgi transport	biological_process	9	Tmed9	1	184	13	18561	0.121516
GO:0031643	positive regulation of myelination	biological_process	7	S100b	1	184	13	18561	0.121516
GO:0010447	response to acidic pH	biological_process	6	Serpinf1	1	184	13	18561	0.121516
GO:0071383	cellular response to steroid hormone stimulus	biological_process	7	Tfpi	1	184	13	18561	0.121516
GO:0042403	thyroid hormone metabolic process	biological_process	6	Crym	1	184	13	18561	0.121516
GO:0060013	righting reflex	biological_process	6	Foxp2	1	184	13	18561	0.121516
GO:0071639	positive regulation of monocyte chemotactic protein-1 production	biological_process	9	Twist1	1	184	13	18561	0.121516
GO:0072488	ammonium transmembrane transport	biological_process	9	Aqp1	1	184	13	18561	0.121516
GO:0030126	COPI vesicle coat	cellular_component	8	Tmed3	1	184	13	18561	0.121516
GO:0060391	positive regulation of SMAD protein import into nucleus	biological_process	10	Tgfb3	1	184	13	18561	0.121516
GO:0050435	amyloid-beta metabolic process	biological_process	8	Mme	1	184	13	18561	0.121516
GO:0046039	GTP metabolic process	biological_process	11	Rhoq	1	184	13	18561	0.121516
GO:0097435	supramolecular fiber organization	biological_process	5	Ltbp2	1	184	13	18561	0.121516
GO:0061029	eyelid development in camera-type eye	biological_process	5	Twist1	1	184	13	18561	0.121516
GO:1990782	protein tyrosine kinase binding	molecular_function	8	Epha4	1	184	13	18561	0.121516
GO:0009414	response to water deprivation	biological_process	5	Akr1b1	1	184	13	18561	0.121516
GO:0021680	cerebellar Purkinje cell layer development	biological_process	5	Nf1x	1	184	13	18561	0.121516
GO:0051246	regulation of protein metabolic process	biological_process	7	Lrp1	1	184	13	18561	0.121516
GO:0043086	negative regulation of catalytic activity	biological_process	6	Angptl4;Calu	2	184	61	18561	0.122577
GO:0006898	receptor-mediated endocytosis	biological_process	8	Lrp1;Scara5;Scarf2	3	184	123	18561	0.123294
GO:0001568	blood vessel development	biological_process	5	Loxl1;Plpp3	2	184	62	18561	0.125875
GO:0043408	regulation of MAPK cascade	biological_process	10	Tgfb3;Gdf10	2	184	62	18561	0.125875
GO:0008237	metallopeptidase activity	molecular_function	7	Mme;Mmp2	2	184	62	18561	0.125875
GO:0001701	in utero embryonic development	biological_process	8	Twist1;Igf2;Amd1;Tgfb3;Fgfr2	5	184	267	18561	0.126868
GO:0004888	transmembrane signaling receptor activity	molecular_function	5	Epha4;Ddr2;Fgfr2	3	184	125	18561	0.127685
GO:0045165	cell fate commitment	biological_process	5	Sox9;Fgfr2	2	184	63	18561	0.129193
GO:0045860	positive regulation of protein kinase activity	biological_process	11	Ddr2;Rplp1	2	184	63	18561	0.129193
GO:0001228	transcriptional activator activity, RNA polymerase II transcription regulatory region sequence-specific DNA binding	molecular_function	6	Sox9;Ier2;Nf1x	3	184	126	18561	0.129901
GO:0000785	chromatin	cellular_component	6	Maged1;Plk2;H2afy2	3	184	126	18561	0.129901
GO:0050709	negative regulation of protein secretion	biological_process	10	Neo1	1	184	14	18561	0.130231
GO:0030850	prostate gland development	biological_process	6	Sox9	1	184	14	18561	0.130231
GO:0022408	negative regulation of cell-cell adhesion	biological_process	7	Spint2	1	184	14	18561	0.130231
GO:0005005	transmembrane-ephrin receptor activity	molecular_function	11	Epha4	1	184	14	18561	0.130231
GO:0008301	DNA binding, bending	molecular_function	7	Foxd1	1	184	14	18561	0.130231
GO:0031145	anaphase-promoting complex-dependent catabolic process	biological_process	12	RGD1305645	1	184	14	18561	0.130231
GO:0035909	aorta morphogenesis	biological_process	8	Lrp1	1	184	14	18561	0.130231
GO:0060292	long term synaptic depression	biological_process	10	Plk2	1	184	14	18561	0.130231
GO:0090331	negative regulation of platelet aggregation	biological_process	10	C1qtnf1	1	184	14	18561	0.130231
GO:0046427	positive regulation of JAK-STAT cascade	biological_process	10	Akr1b1	1	184	14	18561	0.130231
GO:0015267	channel activity	molecular_function	6	Aqp1	1	184	14	18561	0.130231
GO:0031045	dense core granule	cellular_component	9	RGD1305645	1	184	14	18561	0.130231
GO:2000773	negative regulation of cellular senescence	biological_process	7	Twist1	1	184	14	18561	0.130231
GO:0070208	protein heterotrimerization	biological_process	9	C1qtnf1	1	184	14	18561	0.130231
GO:1904707	positive regulation of vascular smooth muscle cell proliferation	biological_process	9	Mmp2	1	184	14	18561	0.130231
GO:0045618	positive regulation of keratinocyte differentiation	biological_process	10	H2afy2	1	184	14	18561	0.130231
GO:0008195	phosphatidate phosphatase activity	molecular_function	8	Plpp3	1	184	14	18561	0.130231
GO:0010875	positive regulation of cholesterol efflux	biological_process	11	Lrp1	1	184	14	18561	0.130231
GO:0060445	branching involved in salivary gland morphogenesis	biological_process	7	Fgfr2	1	184	14	18561	0.130231
GO:0021670	lateral ventricle development	biological_process	5	Aqp1	1	184	14	18561	0.130231
GO:0034185	apolipoprotein binding	molecular_function	5	Lrp1	1	184	14	18561	0.130231
GO:0010738	regulation of protein kinase A signaling	biological_process	9	Akap12	1	184	14	18561	0.130231
GO:1902894	negative regulation of pri-miRNA transcription by RNA polymerase II	biological_process	11	Sox9	1	184	14	18561	0.130231
GO:0061051	positive regulation of cell growth involved in cardiac muscle cell development	biological_process	11	Ccn4	1	184	14	18561	0.130231
GO:0008106	alcohol dehydrogenase (NADP+) activity	molecular_function	8	Akr1b1	1	184	14	18561	0.130231
GO:0015629	actin cytoskeleton	cellular_component	7	Cald1;Cdc42ep3;Rflnb;Ddr2	4	184	196	18561	0.130819
GO:0005125	cytokine activity	molecular_function	7	Tgfb3;Gdf10;Il17d	3	184	127	18561	0.132131
GO:0043085	positive regulation of catalytic activity	biological_process	6	Igfbp3;Igf2	2	184	65	18561	0.135891
GO:0071363	cellular response to growth factor stimulus	biological_process	7	Tgif1;Tgfb3	2	184	65	18561	0.135891
GO:0044548	S100 protein binding	molecular_function	5	S100b	1	184	15	18561	0.138859
GO:0033627	cell adhesion mediated by integrin	biological_process	5	Col16a1	1	184	15	18561	0.138859
GO:2000310	regulation of NMDA receptor activity	biological_process	10	Cnih2	1	184	15	18561	0.138859
GO:0097066	response to thyroid hormone	biological_process	6	Akr1b1	1	184	15	18561	0.138859
GO:0046325	negative regulation of glucose import	biological_process	10	Pid1	1	184	15	18561	0.138859
GO:0001972	retinoic acid binding	molecular_function	7	Igf2r	1	184	15	18561	0.138859
GO:2001222	regulation of neuron migration	biological_process	8	Neo1	1	184	15	18561	0.138859
GO:0071732	cellular response to nitric oxide	biological_process	8	Aqp1	1	184	15	18561	0.138859
GO:0033270	paranode region of axon	cellular_component	6	Nfasc	1	184	15	18561	0.138859
GO:0031214	biomineral tissue development	biological_process	6	Ddr2	1	184	15	18561	0.138859
GO:2000679	positive regulation of transcription regulatory region DNA binding	biological_process	8	Twist1	1	184	15	18561	0.138859
GO:0071280	cellular response to copper ion	biological_process	8	Aqp1	1	184	15	18561	0.138859
GO:0006833	water transport	biological_process	7	Aqp1	1	184	15	18561	0.138859
GO:0004032	alditol:NADP+ 1-oxidoreductase activity	molecular_function	9	Akr1b1	1	184	15	18561	0.138859
GO:0007202	activation of phospholipase C activity	biological_process	11	Lpar1	1	184	15	18561	0.138859
GO:2001171	positive regulation of ATP biosynthetic process	biological_process	12	Pid1	1	184	15	18561	0.138859
GO:0001779	natural killer cell differentiation	biological_process	8	Il11ra1	1	184	15	18561	0.138859
GO:0021954	central nervous system neuron development	biological_process	7	Btg2	1	184	15	18561	0.138859
GO:0014067	negative regulation of phosphatidylinositol 3-kinase signaling	biological_process	10	Twist1	1	184	15	18561	0.138859
GO:0031103	axon regeneration	biological_process	7	Nrep	1	184	15	18561	0.138859
GO:0060065	uterus development	biological_process	6	Cdkn1c	1	184	15	18561	0.138859
GO:0005126	cytokine receptor binding	molecular_function	6	Il17d	1	184	15	18561	0.138859
GO:0045760	positive regulation of action potential	biological_process	6	Tac1	1	184	15	18561	0.138859
GO:0048489	synaptic vesicle transport	biological_process	6	Fgfr2	1	184	15	18561	0.138859
GO:0035641	locomotory exploration behavior	biological_process	5	Penk	1	184	15	18561	0.138859
GO:0048306	calcium-dependent protein binding	molecular_function	5	S100b;Mgp	2	184	67	18561	0.142665
GO:0098869	cellular oxidant detoxification	biological_process	5	Gstk1;Prdx4	2	184	68	18561	0.146078
GO:0019827	stem cell population maintenance	biological_process	4	Tpt1;LOC100360791	2	184	68	18561	0.146078
GO:0030335	positive regulation of cell migration	biological_process	8	Snai1;Aqp1;Mmp2;Mmp14	4	184	205	18561	0.146849
GO:0005721	pericentric heterochromatin	cellular_component	8	Snai1	1	184	16	18561	0.147403
GO:0030193	regulation of blood coagulation	biological_process	7	Scara5	1	184	16	18561	0.147403
GO:2000147	positive regulation of cell motility	biological_process	7	Twist1	1	184	16	18561	0.147403
GO:0003279	cardiac septum development	biological_process	5	Lrp1	1	184	16	18561	0.147403
GO:0051604	protein maturation	biological_process	7	Serpinh1	1	184	16	18561	0.147403
GO:0044798	nuclear transcription factor complex	cellular_component	5	Sox9	1	184	16	18561	0.147403
GO:0042953	lipoprotein transport	biological_process	10	Unc119	1	184	16	18561	0.147403
GO:0043220	Schmidt-Lanterman incisure	cellular_component	4	Akr1b1	1	184	16	18561	0.147403
GO:0006465	signal peptide processing	biological_process	8	MGC109340	1	184	16	18561	0.147403
GO:0048029	monosaccharide binding	molecular_function	5	Colec11	1	184	16	18561	0.147403
GO:0048745	smooth muscle tissue development	biological_process	7	Foxp2	1	184	16	18561	0.147403
GO:0071498	cellular response to fluid shear stress	biological_process	6	Mmp2	1	184	16	18561	0.147403
GO:0045047	protein targeting to ER	biological_process	12	MGC109340	1	184	16	18561	0.147403
GO:0030140	trans-Golgi network transport vesicle	cellular_component	8	Igf2r	1	184	16	18561	0.147403
GO:0032332	positive regulation of chondrocyte differentiation	biological_process	8	Sox9	1	184	16	18561	0.147403
GO:0010226	response to lithium ion	biological_process	7	Igfbp2	1	184	16	18561	0.147403
GO:0048156	tau protein binding	molecular_function	6	S100b	1	184	16	18561	0.147403
GO:0010763	positive regulation of fibroblast migration	biological_process	9	Ddr2	1	184	16	18561	0.147403
GO:0005515	protein binding	molecular_function	4	Unc119;Igfbp3;Rras;Maged1;Pid1;Mycbp2;Plk2;Tpt1;Lrp1;Ppib;LOC100360791;Igf2;Ikbip;Tmed9;Epha4;Cdkn1c;Rrbp1;Aqp1;Lpar1;S100b;Btg2;Mmp2;Neo1;Emilin1;Cnih2;Slc39a7	26	184	2121	18561	0.148958
GO:0036464	cytoplasmic ribonucleoprotein granule	cellular_component	7	AABR07071891;Ckap4	2	184	70	18561	0.152955
GO:0030001	metal ion transport	biological_process	8	Slc39a7	1	184	17	18561	0.155862
GO:0008156	negative regulation of DNA replication	biological_process	10	Tgfb3	1	184	17	18561	0.155862
GO:0017015	regulation of transforming growth factor beta receptor signaling pathway	biological_process	9	Nrep	1	184	17	18561	0.155862
GO:0043395	heparan sulfate proteoglycan binding	molecular_function	6	Lrrtm4	1	184	17	18561	0.155862
GO:0048557	embryonic digestive tract morphogenesis	biological_process	7	Fgfr2	1	184	17	18561	0.155862
GO:0001935	endothelial cell proliferation	biological_process	5	Mmp14	1	184	17	18561	0.155862
GO:0031005	filamin binding	molecular_function	6	Rflnb	1	184	17	18561	0.155862
GO:0006829	zinc II ion transport	biological_process	10	Slc39a7	1	184	17	18561	0.155862
GO:0002675	positive regulation of acute inflammatory response	biological_process	10	Tac1	1	184	17	18561	0.155862
GO:0045780	positive regulation of bone resorption	biological_process	9	Ltbp3	1	184	17	18561	0.155862
GO:0051592	response to calcium ion	biological_process	7	Penk;Mgp	2	184	71	18561	0.156417
GO:0005903	brush border	cellular_component	5	Mme;Aqp1	2	184	71	18561	0.156417
GO:0042995	cell projection	cellular_component	4	C1qtnf5;Mdk;Epha4;Aspnl1	4	184	211	18561	0.15794
GO:0010666	positive regulation of cardiac muscle cell apoptotic process	biological_process	12	Igfbp3	1	184	18	18561	0.164238
GO:0005537	mannose binding	molecular_function	6	Igf2r	1	184	18	18561	0.164238
GO:0050910	detection of mechanical stimulus involved in sensory perception of sound	biological_process	6	Col11a1	1	184	18	18561	0.164238
GO:0030414	peptidase inhibitor activity	molecular_function	6	Timp3	1	184	18	18561	0.164238
GO:0006884	cell volume homeostasis	biological_process	7	Aqp1	1	184	18	18561	0.164238
GO:0042326	negative regulation of phosphorylation	biological_process	10	Cdkn1c	1	184	18	18561	0.164238
GO:0006882	cellular zinc ion homeostasis	biological_process	12	Slc39a7	1	184	18	18561	0.164238
GO:0010739	positive regulation of protein kinase A signaling	biological_process	10	Akap12	1	184	18	18561	0.164238
GO:1901653	cellular response to peptide	biological_process	8	Akr1b1	1	184	18	18561	0.164238
GO:0012507	ER to Golgi transport vesicle membrane	cellular_component	8	Cnih2	1	184	18	18561	0.164238
GO:0015288	porin activity	molecular_function	8	Aspnl1	1	184	18	18561	0.164238
GO:0006665	sphingolipid metabolic process	biological_process	8	Serinc2	1	184	18	18561	0.164238
GO:0035567	non-canonical Wnt signaling pathway	biological_process	8	Sfrp4	1	184	18	18561	0.164238
GO:0030220	platelet formation	biological_process	7	Mfap2	1	184	18	18561	0.164238
GO:0050750	low-density lipoprotein particle receptor binding	molecular_function	7	Mesd	1	184	18	18561	0.164238
GO:0007368	determination of left/right symmetry	biological_process	7	Tgif1;Pcsk6	2	184	74	18561	0.16689
GO:0043010	camera-type eye development	biological_process	8	Foxp2;Cdkn1c	2	184	75	18561	0.170408
GO:0007160	cell-matrix adhesion	biological_process	6	Ccn2;Emilin1	2	184	75	18561	0.170408
GO:0042493	response to drug	biological_process	5	Igfbp3;Tgif1;Mdk;Igf2;Igfbp2;Aqp1;Mmp2	7	184	458	18561	0.170793
GO:0048010	vascular endothelial growth factor receptor signaling pathway	biological_process	8	Sulf1	1	184	19	18561	0.172531
GO:0014032	neural crest cell development	biological_process	7	Sox9	1	184	19	18561	0.172531
GO:0045453	bone resorption	biological_process	8	Ctsk	1	184	19	18561	0.172531
GO:0045778	positive regulation of ossification	biological_process	7	Tac1	1	184	19	18561	0.172531
GO:0044306	neuron projection terminus	cellular_component	5	Mme	1	184	19	18561	0.172531
GO:0071901	negative regulation of protein serine/threonine kinase activity	biological_process	12	Cdkn1c	1	184	19	18561	0.172531
GO:0050708	regulation of protein secretion	biological_process	9	P3h1	1	184	19	18561	0.172531
GO:0045444	fat cell differentiation	biological_process	6	Pid1;Gdf10	2	184	77	18561	0.17748
GO:0031018	endocrine pancreas development	biological_process	5	Sox9	1	184	20	18561	0.180743
GO:2000311	regulation of AMPA receptor activity	biological_process	10	Cnih2	1	184	20	18561	0.180743
GO:0033554	cellular response to stress	biological_process	5	Aqp1	1	184	20	18561	0.180743
GO:0001708	cell fate specification	biological_process	5	Sox9	1	184	20	18561	0.180743
GO:0030099	myeloid cell differentiation	biological_process	6	Cdkn1c	1	184	20	18561	0.180743
GO:0022409	positive regulation of cell-cell adhesion	biological_process	7	Mex3b	1	184	20	18561	0.180743
GO:0051493	regulation of cytoskeleton organization	biological_process	8	Mycbp2	1	184	20	18561	0.180743
GO:0004180	carboxypeptidase activity	molecular_function	8	Cpxm1	1	184	20	18561	0.180743
GO:0046685	response to arsenic-containing substance	biological_process	5	Serpinf1	1	184	20	18561	0.180743
GO:0045197	establishment or maintenance of epithelial cell apical/basal polarity	biological_process	7	Scarf2	1	184	20	18561	0.180743
GO:0034113	heterotypic cell-cell adhesion	biological_process	6	Nfasc	1	184	20	18561	0.180743
GO:0010466	negative regulation of peptidase activity	biological_process	10	Timp3	1	184	20	18561	0.180743
GO:0007422	peripheral nervous system development	biological_process	6	Nfasc	1	184	20	18561	0.180743
GO:0001964	startle response	biological_process	5	Penk	1	184	20	18561	0.180743
GO:0007520	myoblast fusion	biological_process	6	Neo1	1	184	20	18561	0.180743
GO:0035098	ESC/E(Z) complex	cellular_component	5	H2afy2	1	184	20	18561	0.180743
GO:0007498	mesoderm development	biological_process	6	Snai1	1	184	20	18561	0.180743
GO:0017127	cholesterol transporter activity	molecular_function	6	Npc2	1	184	20	18561	0.180743
GO:0060122	inner ear receptor cell stereocilium organization	biological_process	8	Cthrc1	1	184	20	18561	0.180743
GO:0004601	peroxidase activity	molecular_function	4	Prdx4	1	184	20	18561	0.180743
GO:1903077	negative regulation of protein localization to plasma membrane	biological_process	10	Pid1	1	184	20	18561	0.180743
GO:0005886	plasma membrane	cellular_component	4	Cald1;Rras;Rpsa;Cdc42ep3;Maged1;C1qtnf5;Sulf2;Clmp;Mme;Itm2c;Penk;Igf2;Steap3;Akap12;Epha4;Serinc2;Aqp1;Lpar1;Mmp2;Neo1;Mesd;Rhoq;Vasn;Ddr2;Nfasc;Sulf1;Tac1;Igf2r;Cdh11;Scarf2;Ckap4;Plpp3;Mmp14;Spint2	34	184	2932	18561	0.182592
GO:0006006	glucose metabolic process	biological_process	8	Igfbp5;Igf2	2	184	79	18561	0.184597
GO:0006334	nucleosome assembly	biological_process	7	Sox9;H2afy2	2	184	79	18561	0.184597
GO:1903955	positive regulation of protein targeting to mitochondrion	biological_process	10	Ctsk;AABR07071891	2	184	79	18561	0.184597
GO:0005884	actin filament	cellular_component	7	Cald1;Rhoq	2	184	79	18561	0.184597
GO:0046982	protein heterodimerization activity	molecular_function	6	Sox9;Twist1;Foxp2;Scx;H2afy2;Il11ra1;Tgfb3;Pafah1b3	8	184	554	18561	0.18573
GO:0060070	canonical Wnt signaling pathway	biological_process	8	Sfrp4;Plpp3	2	184	80	18561	0.188172
GO:0070971	endoplasmic reticulum exit site	cellular_component	7	Otor	1	184	21	18561	0.188873
GO:0005539	glycosaminoglycan binding	molecular_function	5	Bgn	1	184	21	18561	0.188873
GO:0048265	response to pain	biological_process	6	Tac1	1	184	21	18561	0.188873
GO:0042813	Wnt-activated receptor activity	molecular_function	6	Sfrp4	1	184	21	18561	0.188873
GO:0071837	HMG box domain binding	molecular_function	6	Dlx5	1	184	21	18561	0.188873
GO:0044331	cell-cell adhesion mediated by cadherin	biological_process	6	Cdh11	1	184	21	18561	0.188873
GO:0060045	positive regulation of cardiac muscle cell proliferation	biological_process	8	Fgfr2	1	184	21	18561	0.188873
GO:0071577	zinc II ion transmembrane transport	biological_process	11	Slc39a7	1	184	21	18561	0.188873
GO:0048870	cell motility	biological_process	5	Ier2	1	184	21	18561	0.188873
GO:2000045	regulation of G1/S transition of mitotic cell cycle	biological_process	9	Pid1	1	184	21	18561	0.188873
GO:0015035	protein disulfide oxidoreductase activity	molecular_function	7	Gstk1	1	184	21	18561	0.188873
GO:0045089	positive regulation of innate immune response	biological_process	8	Mmp2	1	184	21	18561	0.188873
GO:0045663	positive regulation of myoblast differentiation	biological_process	8	Igfbp3	1	184	21	18561	0.188873
GO:0042629	mast cell granule	cellular_component	9	Akr1b1	1	184	21	18561	0.188873
GO:0030517	negative regulation of axon extension	biological_process	8	Epha4	1	184	21	18561	0.188873
GO:0070301	cellular response to hydrogen peroxide	biological_process	8	Akr1b1;Aqp1	2	184	81	18561	0.191755
GO:0045893	positive regulation of transcription, DNA-templated	biological_process	9	Sox9;Maged1;Mdk;Dlx5;Snai1;Scx;Cdkn1c;Tgfb3	8	184	560	18561	0.193173
GO:0005901	caveola	cellular_component	8	Aqp1;Tfpi	2	184	82	18561	0.195348
GO:0070006	metalloaminopeptidase activity	molecular_function	9	Mmp14	1	184	22	18561	0.196923
GO:0090398	cellular senescence	biological_process	6	RGD1305645	1	184	22	18561	0.196923
GO:0019226	transmission of nerve impulse	biological_process	5	Nfasc	1	184	22	18561	0.196923
GO:0004602	glutathione peroxidase activity	molecular_function	5	Gstk1	1	184	22	18561	0.196923
GO:0010592	positive regulation of lamellipodium assembly	biological_process	11	Aqp1	1	184	22	18561	0.196923
GO:0017049	GTP-Rho binding	molecular_function	10	Cdc42ep3	1	184	22	18561	0.196923
GO:0030279	negative regulation of ossification	biological_process	7	Sox9	1	184	22	18561	0.196923
GO:0006182	cGMP biosynthetic process	biological_process	12	Aqp1	1	184	22	18561	0.196923
GO:0072001	renal system development	biological_process	6	Akr1b1	1	184	22	18561	0.196923
GO:0010719	negative regulation of epithelial to mesenchymal transition	biological_process	8	Vasn	1	184	22	18561	0.196923
GO:0051233	spindle midzone	cellular_component	6	Unc119	1	184	22	18561	0.196923
GO:0006826	iron ion transport	biological_process	10	Steap3	1	184	22	18561	0.196923
GO:0007218	neuropeptide signaling pathway	biological_process	6	Penk;Tac1	2	184	84	18561	0.202559
GO:0009749	response to glucose	biological_process	9	Igf2;Ccn2	2	184	84	18561	0.202559
GO:0060548	negative regulation of cell death	biological_process	7	Ccn2;Ccn4	2	184	84	18561	0.202559
GO:0046329	negative regulation of JNK cascade	biological_process	13	Sfrp4	1	184	23	18561	0.204893
GO:0005184	neuropeptide hormone activity	molecular_function	8	Penk	1	184	23	18561	0.204893
GO:0043539	protein serine/threonine kinase activator activity	molecular_function	8	Igf2	1	184	23	18561	0.204893
GO:0046930	pore complex	cellular_component	5	Aspnl1	1	184	23	18561	0.204893
GO:0048646	anatomical structure formation involved in morphogenesis	biological_process	4	Dlx5	1	184	23	18561	0.204893
GO:0045216	cell-cell junction organization	biological_process	6	Tgfb3	1	184	23	18561	0.204893
GO:0008589	regulation of smoothened signaling pathway	biological_process	8	Fgfr2	1	184	23	18561	0.204893
GO:0035025	positive regulation of Rho protein signal transduction	biological_process	12	Lpar1	1	184	23	18561	0.204893
GO:0009880	embryonic pattern specification	biological_process	5	Fgfr2	1	184	23	18561	0.204893
GO:0045861	negative regulation of proteolysis	biological_process	9	Timp3	1	184	23	18561	0.204893
GO:0019731	antibacterial humoral response	biological_process	7	Tac1	1	184	23	18561	0.204893
GO:0007093	mitotic cell cycle checkpoint	biological_process	5	Plk2	1	184	23	18561	0.204893
GO:0070063	RNA polymerase binding	molecular_function	6	Ppib	1	184	23	18561	0.204893
GO:0010468	regulation of gene expression	biological_process	7	Col2a1;Igf2;Scara5;Peg3	4	184	235	18561	0.205115
GO:0070374	positive regulation of ERK1 and ERK2 cascade	biological_process	12	Epha4;Ccn2;Ddr2;Fgfr2	4	184	236	18561	0.207166
GO:0007399	nervous system development	biological_process	6	Dlx5;Itm2c;Neo1;Nbl1	4	184	236	18561	0.207166
GO:0004175	endopeptidase activity	molecular_function	7	Mme;Pcsk6	2	184	86	18561	0.2098
GO:0007205	protein kinase C-activating G-protein coupled receptor signaling pathway	biological_process	6	Lrp1	1	184	24	18561	0.212785
GO:0002092	positive regulation of receptor internalization	biological_process	8	Sfrp4	1	184	24	18561	0.212785
GO:0097352	autophagosome maturation	biological_process	7	Lix1l	1	184	24	18561	0.212785
GO:0001702	gastrulation with mouth forming second	biological_process	7	Plpp3	1	184	24	18561	0.212785
GO:0001892	embryonic placenta development	biological_process	5	Igf2	1	184	24	18561	0.212785
GO:0040014	regulation of multicellular organism growth	biological_process	7	Fgfr2	1	184	24	18561	0.212785
GO:0017022	myosin binding	molecular_function	6	Cald1	1	184	24	18561	0.212785
GO:0048018	receptor ligand activity	molecular_function	6	Igf2	1	184	24	18561	0.212785
GO:0005385	zinc ion transmembrane transporter activity	molecular_function	10	Slc39a7	1	184	24	18561	0.212785
GO:0098586	cellular response to virus	biological_process	8	Penk	1	184	24	18561	0.212785
GO:0015935	small ribosomal subunit	cellular_component	7	Rpsa	1	184	24	18561	0.212785
GO:0005887	integral component of plasma membrane	cellular_component	6	Lrp1;Steap3;C1qtnf1;Epha4;Aqp1;Lpar1;Neo1;Fxyd5;Scara5;Ddr2;Plpp3;Fgfr2	12	184	934	18561	0.217221
GO:0042562	hormone binding	molecular_function	4	Crym	1	184	25	18561	0.220599
GO:0034332	adherens junction organization	biological_process	6	Cdh11	1	184	25	18561	0.220599
GO:0030511	positive regulation of transforming growth factor beta receptor signaling pathway	biological_process	10	Cdkn1c	1	184	25	18561	0.220599
GO:0032809	neuronal cell body membrane	cellular_component	6	Aqp1	1	184	25	18561	0.220599
GO:0045944	positive regulation of transcription by RNA polymerase II	biological_process	10	Sox9;Twist1;Cytl1;Foxd1;Pid1;Ier2;Igf2;Scx;Rhoq;Tgfb3;Peg3;Nf1x;Fgfr2	13	184	1029	18561	0.221782
GO:0034097	response to cytokine	biological_process	6	Timp3;Mmp2	2	184	90	18561	0.224356
GO:0044297	cell body	cellular_component	4	Epha4;AABR07071891	2	184	90	18561	0.224356
GO:0001669	acrosomal vesicle	cellular_component	9	Loxl1;Fndc3a	2	184	90	18561	0.224356
GO:0007030	Golgi organization	biological_process	6	Tmed9;Tmed3	2	184	91	18561	0.228008
GO:0030301	cholesterol transport	biological_process	9	Npc2	1	184	26	18561	0.228336
GO:0005158	insulin receptor binding	molecular_function	6	Igf2	1	184	26	18561	0.228336
GO:0071375	cellular response to peptide hormone stimulus	biological_process	7	Col2a1	1	184	26	18561	0.228336
GO:0030866	cortical actin cytoskeleton organization	biological_process	8	Rhoq	1	184	26	18561	0.228336
GO:2000778	positive regulation of interleukin-6 secretion	biological_process	9	Twist1	1	184	26	18561	0.228336
GO:0000795	synaptonemal complex	cellular_component	8	P3h4	1	184	26	18561	0.228336
GO:0033280	response to vitamin D	biological_process	7	Crym	1	184	26	18561	0.228336
GO:0001158	enhancer sequence-specific DNA binding	molecular_function	9	Sox9	1	184	26	18561	0.228336
GO:0003148	outflow tract septum morphogenesis	biological_process	6	Fgfr2	1	184	26	18561	0.228336
GO:0005506	iron ion binding	molecular_function	8	P3h3;P4ha1;P3h1	3	184	169	18561	0.235447
GO:0045471	response to ethanol	biological_process	6	Penk;Igf2;Fgfr2	3	184	169	18561	0.235447
GO:0045296	cadherin binding	molecular_function	6	Cald1;Neo1;Fxyd5;Vasn;Cdh11	5	184	333	18561	0.235791
GO:0043236	laminin binding	molecular_function	5	Rpsa	1	184	27	18561	0.235997
GO:0035904	aorta development	biological_process	7	Loxl1	1	184	27	18561	0.235997
GO:0016342	catenin complex	cellular_component	6	Cdh11	1	184	27	18561	0.235997
GO:2000377	regulation of reactive oxygen species metabolic process	biological_process	7	Pid1	1	184	27	18561	0.235997
GO:0042157	lipoprotein metabolic process	biological_process	7	Lrp1	1	184	27	18561	0.235997
GO:0051894	positive regulation of focal adhesion assembly	biological_process	9	Col16a1	1	184	27	18561	0.235997
GO:0007043	cell-cell junction assembly	biological_process	7	Cdh11	1	184	27	18561	0.235997
GO:0017080	sodium channel regulator activity	molecular_function	5	Fxyd5	1	184	27	18561	0.235997
GO:2001240	negative regulation of extrinsic apoptotic signaling pathway in absence of ligand	biological_process	10	Col2a1	1	184	27	18561	0.235997
GO:0045666	positive regulation of neuron differentiation	biological_process	10	Tgif1;Nbl1	2	184	95	18561	0.242653
GO:0007219	Notch signaling pathway	biological_process	6	Sox9;Gmds	2	184	95	18561	0.242653
GO:0034394	protein localization to cell surface	biological_process	7	Mesd	1	184	28	18561	0.243581
GO:0050770	regulation of axonogenesis	biological_process	9	Epha4	1	184	28	18561	0.243581
GO:0005720	nuclear heterochromatin	cellular_component	8	Igfbp3	1	184	28	18561	0.243581
GO:0045664	regulation of neuron differentiation	biological_process	9	Nrep	1	184	28	18561	0.243581
GO:0070584	mitochondrion morphogenesis	biological_process	7	Pid1	1	184	28	18561	0.243581
GO:0033344	cholesterol efflux	biological_process	10	Npc2	1	184	28	18561	0.243581
GO:0048168	regulation of neuronal synaptic plasticity	biological_process	10	S100b	1	184	28	18561	0.243581
GO:0016339	calcium-dependent cell-cell adhesion via plasma membrane cell adhesion molecules	biological_process	7	Cdh11	1	184	28	18561	0.243581
GO:0051018	protein kinase A binding	molecular_function	5	Akap12	1	184	28	18561	0.243581
GO:0071897	DNA biosynthetic process	biological_process	8	Ccn2	1	184	28	18561	0.243581
GO:0070328	triglyceride homeostasis	biological_process	9	Angptl4	1	184	28	18561	0.243581
GO:0035108	limb morphogenesis	biological_process	6	Col2a1	1	184	29	18561	0.251091
GO:0005795	Golgi stack	cellular_component	7	Sulf1	1	184	29	18561	0.251091
GO:0050806	positive regulation of synaptic transmission	biological_process	8	S100b	1	184	29	18561	0.251091
GO:0007257	activation of JUN kinase activity	biological_process	14	Mdfi	1	184	29	18561	0.251091
GO:2000352	negative regulation of endothelial cell apoptotic process	biological_process	11	Angptl4	1	184	29	18561	0.251091
GO:0008585	female gonad development	biological_process	7	Col9a3	1	184	29	18561	0.251091
GO:0045746	negative regulation of Notch signaling pathway	biological_process	9	Mmp14	1	184	29	18561	0.251091
GO:0032868	response to insulin	biological_process	7	Igfbp3;Igf2	2	184	98	18561	0.253664
GO:0006508	proteolysis	biological_process	7	Cpxm1;Ctsk;Mme;Mmp2;Mmp14;Spint2	6	184	430	18561	0.255079
GO:0007165	signal transduction	biological_process	4	Sox9;Rras;Akap12;Igfbp2;Ccn2;Lpar1;Ccn4;Plpp3	8	184	607	18561	0.255416
GO:0046777	protein autophosphorylation	biological_process	10	Epha4;Ddr2;Fgfr2	3	184	177	18561	0.256608
GO:0030295	protein kinase activator activity	molecular_function	7	Rplp1	1	184	30	18561	0.258527
GO:0019933	cAMP-mediated signaling	biological_process	8	Sox9	1	184	30	18561	0.258527
GO:0071398	cellular response to fatty acid	biological_process	7	Pid1	1	184	30	18561	0.258527
GO:0050775	positive regulation of dendrite morphogenesis	biological_process	10	Epha4	1	184	30	18561	0.258527
GO:0045807	positive regulation of endocytosis	biological_process	8	Lrp1	1	184	30	18561	0.258527
GO:0005764	lysosome	cellular_component	8	Npc2;Ctsk;Itm2c;Tmem9	4	184	261	18561	0.260143
GO:0016705	oxidoreductase activity, acting on paired donors, with incorporation or reduction of molecular oxygen	molecular_function	5	P3h1	1	184	31	18561	0.265889
GO:0030017	sarcomere	cellular_component	5	Mmp2	1	184	31	18561	0.265889
GO:0050681	androgen receptor binding	molecular_function	9	Foxp2	1	184	31	18561	0.265889
GO:0071354	cellular response to interleukin-6	biological_process	8	Pid1	1	184	31	18561	0.265889
GO:0006414	translational elongation	biological_process	8	Rplp1	1	184	31	18561	0.265889
GO:0035116	embryonic hindlimb morphogenesis	biological_process	8	Twist1	1	184	31	18561	0.265889
GO:0006366	transcription by RNA polymerase II	biological_process	9	Sox9;Ier2;Dlx5;Scx;Nf1x;Pou3f4	6	184	438	18561	0.268436
GO:0045930	negative regulation of mitotic cell cycle	biological_process	8	Btg2	1	184	32	18561	0.273179
GO:0035249	synaptic transmission, glutamatergic	biological_process	10	Cnih2	1	184	32	18561	0.273179
GO:0001937	negative regulation of endothelial cell proliferation	biological_process	9	Sulf1	1	184	32	18561	0.273179
GO:0051881	regulation of mitochondrial membrane potential	biological_process	6	Pid1	1	184	32	18561	0.273179
GO:0006479	protein methylation	biological_process	10	Btg2	1	184	32	18561	0.273179
GO:2000379	positive regulation of reactive oxygen species metabolic process	biological_process	8	Pid1	1	184	32	18561	0.273179
GO:0007616	long-term memory	biological_process	6	Tac1	1	184	32	18561	0.273179
GO:0050714	positive regulation of protein secretion	biological_process	10	Tgfb3	1	184	32	18561	0.273179
GO:0045840	positive regulation of mitotic nuclear division	biological_process	9	Igf2	1	184	32	18561	0.273179
GO:0006357	regulation of transcription by RNA polymerase II	biological_process	9	Sox9;Foxd1;Maged1;Foxp2;Snai1;Pou3f4	6	184	443	18561	0.276874
GO:0050731	positive regulation of peptidyl-tyrosine phosphorylation	biological_process	11	Igf2;Plpp3	2	184	105	18561	0.279384
GO:0017134	fibroblast growth factor binding	molecular_function	6	Fgfr2	1	184	33	18561	0.280397
GO:0042177	negative regulation of protein catabolic process	biological_process	8	Mycbp2	1	184	33	18561	0.280397
GO:0035115	embryonic forelimb morphogenesis	biological_process	8	Twist1	1	184	33	18561	0.280397
GO:0005109	frizzled binding	molecular_function	7	Cthrc1	1	184	33	18561	0.280397
GO:0030173	integral component of Golgi membrane	cellular_component	7	Qsox1	1	184	33	18561	0.280397
GO:0046627	negative regulation of insulin receptor signaling pathway	biological_process	9	Pid1	1	184	33	18561	0.280397
GO:0012506	vesicle membrane	cellular_component	5	Fndc3a	1	184	33	18561	0.280397
GO:0006325	chromatin organization	biological_process	5	H2afy2	1	184	33	18561	0.280397
GO:0001934	positive regulation of protein phosphorylation	biological_process	10	Sox9;Igf2;Ccn2	3	184	187	18561	0.283403
GO:0050769	positive regulation of neurogenesis	biological_process	9	Serpinf1	1	184	34	18561	0.287543
GO:0006605	protein targeting	biological_process	11	Akap12	1	184	34	18561	0.287543
GO:0019838	growth factor binding	molecular_function	5	Ltbp2	1	184	34	18561	0.287543
GO:0035869	ciliary transition zone	cellular_component	5	Unc119	1	184	34	18561	0.287543
GO:0030901	midbrain development	biological_process	5	Fgfr2	1	184	34	18561	0.287543
GO:0030155	regulation of cell adhesion	biological_process	5	Sox9	1	184	34	18561	0.287543
GO:2001238	positive regulation of extrinsic apoptotic signaling pathway	biological_process	10	Itm2c	1	184	34	18561	0.287543
GO:0051482	positive regulation of cytosolic calcium ion concentration involved in phospholipase C-activating G-protein coupled signaling pathway	biological_process	14	Lpar1	1	184	34	18561	0.287543
GO:0060076	excitatory synapse	cellular_component	4	Fgfr2	1	184	34	18561	0.287543
GO:0070371	ERK1 and ERK2 cascade	biological_process	12	Sox9	1	184	34	18561	0.287543
GO:2001235	positive regulation of apoptotic signaling pathway	biological_process	9	Maged1	1	184	34	18561	0.287543
GO:0048709	oligodendrocyte differentiation	biological_process	7	Sox9	1	184	34	18561	0.287543
GO:0005923	bicellular tight junction	cellular_component	6	C1qtnf5;Clmp	2	184	109	18561	0.294062
GO:0022627	cytosolic small ribosomal subunit	cellular_component	8	Rpsa;AABR07050545;LOC100362830	3	184	191	18561	0.294195
GO:0060976	coronary vasculature development	biological_process	6	Lrp1	1	184	35	18561	0.294619
GO:0007528	neuromuscular junction development	biological_process	6	Fgfr2	1	184	35	18561	0.294619
GO:0019216	regulation of lipid metabolic process	biological_process	7	Angptl4	1	184	35	18561	0.294619
GO:0044295	axonal growth cone	cellular_component	6	Epha4	1	184	35	18561	0.294619
GO:0043491	protein kinase B signaling	biological_process	6	Sox9	1	184	35	18561	0.294619
GO:0030100	regulation of endocytosis	biological_process	7	Unc119	1	184	35	18561	0.294619
GO:0042593	glucose homeostasis	biological_process	8	Igfbp5;Igf2	2	184	110	18561	0.297726
GO:0070542	response to fatty acid	biological_process	6	Ccn2	1	184	36	18561	0.301624
GO:0030501	positive regulation of bone mineralization	biological_process	8	Tgfb3	1	184	36	18561	0.301624
GO:0007052	mitotic spindle organization	biological_process	9	Plk2	1	184	36	18561	0.301624
GO:0044344	cellular response to fibroblast growth factor stimulus	biological_process	8	Fgfr2	1	184	36	18561	0.301624
GO:0046326	positive regulation of glucose import	biological_process	10	Rhoq	1	184	36	18561	0.301624
GO:0002020	protease binding	molecular_function	6	Timp3;Lrp1	2	184	112	18561	0.305044
GO:0008234	cysteine-type peptidase activity	molecular_function	7	Ctsk	1	184	37	18561	0.308561
GO:0071902	positive regulation of protein serine/threonine kinase activity	biological_process	12	Igf2	1	184	37	18561	0.308561
GO:0060999	positive regulation of dendritic spine development	biological_process	13	Lpar1	1	184	37	18561	0.308561
GO:0009953	dorsal/ventral pattern formation	biological_process	6	Tgif1	1	184	37	18561	0.308561
GO:0034504	protein localization to nucleus	biological_process	8	Sox9	1	184	37	18561	0.308561
GO:0030016	myofibril	cellular_component	7	Cald1	1	184	38	18561	0.315429
GO:0005267	potassium channel activity	molecular_function	8	Aqp1	1	184	38	18561	0.315429
GO:0055093	response to hyperoxia	biological_process	5	Mmp2	1	184	38	18561	0.315429
GO:0045177	apical part of cell	cellular_component	4	Aqp1;Svbp	2	184	115	18561	0.315996
GO:0043507	positive regulation of JUN kinase activity	biological_process	13	Epha4	1	184	39	18561	0.322229
GO:0045786	negative regulation of cell cycle	biological_process	7	Snai1	1	184	39	18561	0.322229
GO:0001657	ureteric bud development	biological_process	7	Fgfr2	1	184	39	18561	0.322229
GO:0042383	sarcolemma	cellular_component	5	Bgn;Aqp1	2	184	117	18561	0.323276
GO:0035019	somatic stem cell population maintenance	biological_process	5	Sox9	1	184	40	18561	0.328963
GO:0006644	phospholipid metabolic process	biological_process	7	Plpp3	1	184	40	18561	0.328963
GO:0007628	adult walking behavior	biological_process	6	Epha4	1	184	40	18561	0.328963
GO:0045597	positive regulation of cell differentiation	biological_process	7	Ccn2	1	184	40	18561	0.328963
GO:0005801	cis-Golgi network	cellular_component	6	Ccn2	1	184	40	18561	0.328963
GO:0001764	neuron migration	biological_process	7	Twist1;Neo1	2	184	119	18561	0.330537
GO:0035264	multicellular organism growth	biological_process	4	Cdkn1c;Fgfr2	2	184	119	18561	0.330537
GO:0045766	positive regulation of angiogenesis	biological_process	8	Rras;Aqp1	2	184	120	18561	0.334159
GO:0007163	establishment or maintenance of cell polarity	biological_process	4	Spint2	1	184	41	18561	0.335629
GO:0009925	basal plasma membrane	cellular_component	5	Aqp1	1	184	41	18561	0.335629
GO:0015485	cholesterol binding	molecular_function	7	Npc2	1	184	41	18561	0.335629
GO:0048013	ephrin receptor signaling pathway	biological_process	8	Epha4	1	184	41	18561	0.335629
GO:1990090	cellular response to nerve growth factor stimulus	biological_process	8	Tac1	1	184	41	18561	0.335629
GO:0045595	regulation of cell differentiation	biological_process	6	Sox9	1	184	42	18561	0.34223
GO:0006342	chromatin silencing	biological_process	5	H2afy2	1	184	42	18561	0.34223
GO:0005768	endosome	cellular_component	7	Lrp1;Steap3;Lpar1;Igf2r	4	184	299	18561	0.344586
GO:0007584	response to nutrient	biological_process	7	Igfbp2;Mgp	2	184	124	18561	0.34859
GO:0001974	blood vessel remodeling	biological_process	5	Bgn	1	184	43	18561	0.348765
GO:0006879	cellular iron ion homeostasis	biological_process	12	Scara5	1	184	43	18561	0.348765
GO:0051017	actin filament bundle assembly	biological_process	6	Cald1	1	184	43	18561	0.348765
GO:0050766	positive regulation of phagocytosis	biological_process	8	Mex3b	1	184	43	18561	0.348765
GO:1903078	positive regulation of protein localization to plasma membrane	biological_process	10	Lrp1	1	184	43	18561	0.348765
GO:0048678	response to axon injury	biological_process	6	Matn4	1	184	43	18561	0.348765
GO:0007517	muscle organ development	biological_process	6	Id3	1	184	43	18561	0.348765
GO:0016020	membrane	cellular_component	3	Cald1;Rpsa;Maged1;AABR07050545;C1qtnf5;Mycbp2;Clmp;Nenf;LOC100362830;Tmem263;Mme;Lrp1;Ppib;Ikbip;Serinc2;Rrbp1;Aqp1;Lpar1;Gstk1;Neo1;Calu;Ogfrl1;P4ha1;Maged2;Igf2r;Fndc3a;Ckap4;Slc39a7;Pafah1b3;P3h1	30	184	2799	18561	0.350773
GO:0007173	epidermal growth factor receptor signaling pathway	biological_process	9	Sox9	1	184	44	18561	0.355236
GO:0045740	positive regulation of DNA replication	biological_process	10	Tgfb3	1	184	44	18561	0.355236
GO:0048511	rhythmic process	biological_process	3	Maged1	1	184	44	18561	0.355236
GO:0045596	negative regulation of cell differentiation	biological_process	7	Id3	1	184	44	18561	0.355236
GO:0010508	positive regulation of autophagy	biological_process	9	Plk2	1	184	44	18561	0.355236
GO:0005770	late endosome	cellular_component	8	Tmem9;Igf2r	2	184	127	18561	0.359345
GO:0016324	apical plasma membrane	cellular_component	5	C1qtnf5;Igfbp2;Aqp1;Ddr2	4	184	306	18561	0.360338
GO:0042803	protein homodimerization activity	molecular_function	6	Twist1;Crym;Foxp2;Mycbp2;S100b;Prdx4;Sumf2;Nbl1;Cdh11;Fgfr2	10	184	869	18561	0.360421
GO:0045787	positive regulation of cell cycle	biological_process	7	Fgfr2	1	184	45	18561	0.361643
GO:0032720	negative regulation of tumor necrosis factor production	biological_process	9	Twist1	1	184	45	18561	0.361643
GO:0007162	negative regulation of cell adhesion	biological_process	6	Mmp2	1	184	45	18561	0.361643
GO:0004364	glutathione transferase activity	molecular_function	6	Gstk1	1	184	45	18561	0.361643
GO:0048167	regulation of synaptic plasticity	biological_process	9	Plk2	1	184	45	18561	0.361643
GO:0005815	microtubule organizing center	cellular_component	6	AABR07050545;LOC100362830	2	184	129	18561	0.36648
GO:0007204	positive regulation of cytosolic calcium ion concentration	biological_process	13	C1qtnf1;Tac1	2	184	129	18561	0.36648
GO:0030514	negative regulation of BMP signaling pathway	biological_process	11	Nbl1	1	184	46	18561	0.367986
GO:0042752	regulation of circadian rhythm	biological_process	5	Maged1	1	184	46	18561	0.367986
GO:0050661	NADP binding	molecular_function	6	Crym	1	184	46	18561	0.367986
GO:0016529	sarcoplasmic reticulum	cellular_component	7	Calu	1	184	46	18561	0.367986
GO:0048568	embryonic organ development	biological_process	6	Fgfr2	1	184	46	18561	0.367986
GO:0015031	protein transport	biological_process	9	Rrbp1;Tmed3;Kdelr3;Igf2r	4	184	311	18561	0.371587
GO:0042594	response to starvation	biological_process	5	Fstl1	1	184	47	18561	0.374267
GO:0006909	phagocytosis	biological_process	7	Mesd	1	184	47	18561	0.374267
GO:0007265	Ras protein signal transduction	biological_process	7	Plk2	1	184	47	18561	0.374267
GO:0000028	ribosomal small subunit assembly	biological_process	9	Rpsa	1	184	47	18561	0.374267
GO:0031397	negative regulation of protein ubiquitination	biological_process	11	Svbp	1	184	47	18561	0.374267
GO:0001942	hair follicle development	biological_process	6	Sox9	1	184	47	18561	0.374267
GO:0045600	positive regulation of fat cell differentiation	biological_process	8	Wif1	1	184	47	18561	0.374267
GO:0051219	phosphoprotein binding	molecular_function	5	Igf2r	1	184	48	18561	0.380486
GO:0001540	amyloid-beta binding	molecular_function	6	Itm2c	1	184	48	18561	0.380486
GO:0005881	cytoplasmic microtubule	cellular_component	8	Clmp	1	184	48	18561	0.380486
GO:0071364	cellular response to epidermal growth factor stimulus	biological_process	6	Sox9	1	184	48	18561	0.380486
GO:0071310	cellular response to organic substance	biological_process	6	Timp3	1	184	48	18561	0.380486
GO:0043231	intracellular membrane-bounded organelle	cellular_component	5	Cald1;Ctsk;Mycbp2;Ccn2;Qsox1;Calu;Tgfb3;P4ha1;Fgfr2	9	184	791	18561	0.384671
GO:0045111	intermediate filament cytoskeleton	cellular_component	7	Mmp14	1	184	49	18561	0.386643
GO:0031098	stress-activated protein kinase signaling cascade	biological_process	6	Akr1b1	1	184	49	18561	0.386643
GO:0004197	cysteine-type endopeptidase activity	molecular_function	8	Ctsk	1	184	49	18561	0.386643
GO:0030326	embryonic limb morphogenesis	biological_process	7	Dlx5	1	184	49	18561	0.386643
GO:0042645	mitochondrial nucleoid	cellular_component	4	Tmem263	1	184	49	18561	0.386643
GO:0006749	glutathione metabolic process	biological_process	8	Gstk1	1	184	49	18561	0.386643
GO:0005737	cytoplasm	cellular_component	5	Unc119;Col2a1;Rpsa;Cdc42ep3;Twist2;Crym;Ctsk;Maged1;Pid1;Bgn;Lix1l;Gmds;Mdk;Plk2;Tpt1;Timp3;Mme;Ier2;Spats2l;Dlx5;LOC100360791;Snai1;Igf2;Steap3;Id3;Serpinh1;Cthrc1;Fkbp10;Sfrp4;Epha4;Cdkn1c;Aqp1;Nrep;Lpar1;Aspnl1;S100b;Btg2;Mmp2;Rflnb;Prdx4;Etl4;Tgfb3;Ddr2;Cdh11;Loxl1;Ckap4;Lrrtm4;Pafah1b3;Mmp14;Spint2;Fgfr2;P3h1	52	184	5030	18561	0.388133
GO:0003690	double-stranded DNA binding	molecular_function	7	Tmem263;Pou3f4	2	184	136	18561	0.3912
GO:0071356	cellular response to tumor necrosis factor	biological_process	8	Col2a1;Pid1	2	184	136	18561	0.3912
GO:0005765	lysosomal membrane	cellular_component	9	Lrp1;Itm2c;Vasn	3	184	227	18561	0.39147
GO:0030136	clathrin-coated vesicle	cellular_component	8	Lrp1	1	184	50	18561	0.39274
GO:0051603	proteolysis involved in cellular protein catabolic process	biological_process	8	Ctsk	1	184	50	18561	0.39274
GO:0032580	Golgi cisterna membrane	cellular_component	8	Tmed3	1	184	50	18561	0.39274
GO:0005216	ion channel activity	molecular_function	6	Fxyd5	1	184	51	18561	0.398776
GO:0043200	response to amino acid	biological_process	6	Ccn2	1	184	51	18561	0.398776
GO:0016328	lateral plasma membrane	cellular_component	5	C1qtnf5	1	184	51	18561	0.398776
GO:0009566	fertilization	biological_process	4	Fndc3a	1	184	51	18561	0.398776
GO:0010976	positive regulation of neuron projection development	biological_process	11	Serpinf1;P3h1	2	184	139	18561	0.401665
GO:0008286	insulin receptor signaling pathway	biological_process	8	Rhoq	1	184	52	18561	0.404753
GO:0019003	GDP binding	molecular_function	8	Rras	1	184	52	18561	0.404753
GO:0006897	endocytosis	biological_process	7	Unc119;Scara5	2	184	140	18561	0.405134
GO:0044212	transcription regulatory region DNA binding	molecular_function	7	Sox9;Dlx5;H2afy2	3	184	233	18561	0.407466
GO:0043280	positive regulation of cysteine-type endopeptidase activity involved in apoptotic process	biological_process	10	Ccn2	1	184	53	18561	0.41067
GO:0034644	cellular response to UV	biological_process	8	Aqp1	1	184	53	18561	0.41067
GO:0032870	cellular response to hormone stimulus	biological_process	6	Igfbp2	1	184	53	18561	0.41067
GO:0048545	response to steroid hormone	biological_process	6	Igfbp2	1	184	53	18561	0.41067
GO:0030838	positive regulation of actin filament polymerization	biological_process	9	Cdc42ep3	1	184	53	18561	0.41067
GO:0060326	cell chemotaxis	biological_process	6	Lpar1	1	184	53	18561	0.41067
GO:0001046	core promoter sequence-specific DNA binding	molecular_function	9	Sox9	1	184	53	18561	0.41067
GO:0043204	perikaryon	cellular_component	5	Penk;Epha4	2	184	142	18561	0.412044
GO:0006979	response to oxidative stress	biological_process	5	Mmp2;Mmp14	2	184	142	18561	0.412044
GO:0005938	cell cortex	cellular_component	7	Ccn2;Fgfr2	2	184	142	18561	0.412044
GO:0006936	muscle contraction	biological_process	6	Cald1	1	184	54	18561	0.416529
GO:0000281	mitotic cytokinesis	biological_process	7	Unc119	1	184	54	18561	0.416529
GO:0007157	heterophilic cell-cell adhesion via plasma membrane cell adhesion molecules	biological_process	7	Scarf2	1	184	54	18561	0.416529
GO:0097421	liver regeneration	biological_process	8	Sulf2	1	184	55	18561	0.42233
GO:0042733	embryonic digit morphogenesis	biological_process	6	Twist1	1	184	56	18561	0.428074
GO:0033574	response to testosterone	biological_process	6	Foxp2	1	184	56	18561	0.428074
GO:0042127	regulation of cell proliferation	biological_process	6	Sox9;Tgfb3;Fgfr2	3	184	241	18561	0.428597
GO:0031090	organelle membrane	cellular_component	4	MGC109340	1	184	57	18561	0.43376
GO:0032570	response to progesterone	biological_process	6	Tgfb3	1	184	57	18561	0.43376
GO:0001085	RNA polymerase II transcription factor binding	molecular_function	6	Id3	1	184	57	18561	0.43376
GO:0034605	cellular response to heat	biological_process	6	Scara5	1	184	57	18561	0.43376
GO:0006364	rRNA processing	biological_process	11	AABR07050545;LOC100362830	2	184	150	18561	0.43928
GO:0007519	skeletal muscle tissue development	biological_process	8	Foxp2	1	184	58	18561	0.439391
GO:0008203	cholesterol metabolic process	biological_process	8	Lrp1	1	184	59	18561	0.444966
GO:0043022	ribosome binding	molecular_function	6	Rpsa	1	184	59	18561	0.444966
GO:0008217	regulation of blood pressure	biological_process	5	Tac1	1	184	59	18561	0.444966
GO:0031490	chromatin DNA binding	molecular_function	7	H2afy2	1	184	59	18561	0.444966
GO:0030315	T-tubule	cellular_component	5	Tgfb3	1	184	59	18561	0.444966
GO:0043123	positive regulation of I-kappaB kinase/NF-kappaB signaling	biological_process	10	Plk2;S100b	2	184	152	18561	0.445982
GO:0008134	transcription factor binding	molecular_function	5	Tpt1;LOC100360791;Id3;Mdfi	4	184	345	18561	0.447324
GO:0046983	protein dimerization activity	molecular_function	5	Twist2;Id3	2	184	153	18561	0.449316
GO:0014069	postsynaptic density	cellular_component	5	Cald1;Epha4;Cnih2	3	184	249	18561	0.449461
GO:0010243	response to organonitrogen compound	biological_process	6	Btg2	1	184	60	18561	0.450486
GO:0006839	mitochondrial transport	biological_process	6	Crym	1	184	60	18561	0.450486
GO:0032922	circadian regulation of gene expression	biological_process	5	Maged1	1	184	61	18561	0.455951
GO:0048471	perinuclear region of cytoplasm	cellular_component	6	Akr1b1;Itm2c;Ppib;Ccn2;S100b;Serpinf1;Igf2r	7	184	646	18561	0.459725
GO:0007611	learning or memory	biological_process	4	S100b	1	184	62	18561	0.461362
GO:0032760	positive regulation of tumor necrosis factor production	biological_process	9	Twist1	1	184	62	18561	0.461362
GO:0031175	neuron projection development	biological_process	7	Btg2;Cdh11	2	184	157	18561	0.46254
GO:0005802	trans-Golgi network	cellular_component	7	Tgfbi;Igf2r	2	184	158	18561	0.465818
GO:0030674	protein binding, bridging	molecular_function	5	Serinc2	1	184	63	18561	0.466719
GO:0007596	blood coagulation	biological_process	7	Tfpi	1	184	63	18561	0.466719
GO:0043406	positive regulation of MAP kinase activity	biological_process	12	Maged1	1	184	63	18561	0.466719
GO:0031526	brush border membrane	cellular_component	6	Aqp1	1	184	64	18561	0.472024
GO:0043154	negative regulation of cysteine-type endopeptidase activity involved in apoptotic process	biological_process	10	Aqp1	1	184	64	18561	0.472024
GO:0016791	phosphatase activity	molecular_function	7	Plpp3	1	184	64	18561	0.472024
GO:0050829	defense response to Gram-negative bacterium	biological_process	9	Tac1	1	184	64	18561	0.472024
GO:0000082	G1/S transition of mitotic cell cycle	biological_process	7	Plk2	1	184	64	18561	0.472024
GO:0008283	cell proliferation	biological_process	3	Tgfbi;Lrp1;Dlx5	3	184	259	18561	0.4751
GO:0007507	heart development	biological_process	6	Sox9;Id3;Mmp2	3	184	260	18561	0.477635
GO:0050839	cell adhesion molecule binding	molecular_function	5	Tgfbi	1	184	66	18561	0.482476
GO:0005776	autophagosome	cellular_component	7	Peg3	1	184	66	18561	0.482476
GO:0032880	regulation of protein localization	biological_process	6	Mycbp2	1	184	66	18561	0.482476
GO:0070373	negative regulation of ERK1 and ERK2 cascade	biological_process	12	Timp3	1	184	66	18561	0.482476
GO:0046330	positive regulation of JNK cascade	biological_process	13	Ccn2	1	184	66	18561	0.482476
GO:0007283	spermatogenesis	biological_process	7	Sox9;Prdx4;Igf2r;Pafah1b3	4	184	363	18561	0.486343
GO:0048812	neuron projection morphogenesis	biological_process	8	Nbl1	1	184	67	18561	0.487625
GO:0007266	Rho protein signal transduction	biological_process	8	Cdc42ep3	1	184	67	18561	0.487625
GO:0031594	neuromuscular junction	cellular_component	4	Epha4	1	184	67	18561	0.487625
GO:0004252	serine-type endopeptidase activity	molecular_function	8	Mmp2;Pcsk6	2	184	166	18561	0.491605
GO:0000786	nucleosome	cellular_component	5	H2afy2	1	184	68	18561	0.492722
GO:0016042	lipid catabolic process	biological_process	6	Pafah1b3	1	184	68	18561	0.492722
GO:0042542	response to hydrogen peroxide	biological_process	7	Mmp2	1	184	69	18561	0.49777
GO:0032956	regulation of actin cytoskeleton organization	biological_process	7	Lrp1	1	184	69	18561	0.49777
GO:0030175	filopodium	cellular_component	7	Epha4	1	184	69	18561	0.49777
GO:0045665	negative regulation of neuron differentiation	biological_process	10	Id3	1	184	69	18561	0.49777
GO:0007166	cell surface receptor signaling pathway	biological_process	5	Vasn;Il17d	2	184	168	18561	0.497929
GO:0005791	rough endoplasmic reticulum	cellular_component	7	Ckap4	1	184	70	18561	0.502767
GO:0043087	regulation of GTPase activity	biological_process	7	Epha4	1	184	70	18561	0.502767
GO:0042632	cholesterol homeostasis	biological_process	9	Npc2	1	184	71	18561	0.507715
GO:0031901	early endosome membrane	cellular_component	9	Epha4	1	184	71	18561	0.507715
GO:0045121	membrane raft	cellular_component	6	Serpinh1;Rhoq;Sulf1	3	184	273	18561	0.510052
GO:0032436	positive regulation of proteasomal ubiquitin-dependent protein catabolic process	biological_process	12	Plk2	1	184	72	18561	0.512614
GO:0001227	transcriptional repressor activity, RNA polymerase II transcription regulatory region sequence-specific DNA binding	molecular_function	6	Snai1	1	184	72	18561	0.512614
GO:0005759	mitochondrial matrix	cellular_component	7	Tmem263;Gstk1	2	184	173	18561	0.513521
GO:0005840	ribosome	cellular_component	6	Rrbp1;AABR07071891	2	184	174	18561	0.516601
GO:0006954	inflammatory response	biological_process	6	Igfbp4;Tac1;Il17d	3	184	277	18561	0.519815
GO:0005179	hormone activity	molecular_function	7	Igf2	1	184	74	18561	0.522267
GO:0000980	RNA polymerase II distal enhancer sequence-specific DNA binding	molecular_function	10	Scx	1	184	75	18561	0.527021
GO:0000978	RNA polymerase II proximal promoter sequence-specific DNA binding	molecular_function	10	Foxd1;Foxp2;Tgif1;Dlx5	4	184	383	18561	0.528358
GO:0016021	integral component of membrane	cellular_component	5	Tmem159;Ssr4;Clmp;Tmem263;Mme;LOC689574;Itm2c;Tmem9;Igf2;Steap3;Ikbip;Tmed9;Sfrp4;Serinc2;RGD1310352;Aqp1;Lpar1;MGC109340;Neo1;Fxyd5;Lrrn1;Tmed3;Il11ra1;Vasn;Kdelr3;Nfasc;B3gat2;Ssr2;Igf2r;Cdh11;Fndc3a;Ckap4;Plpp3;Slc39a7;Lrrtm4;Mmp14;Spint2	37	184	3731	18561	0.528644
GO:0031100	animal organ regeneration	biological_process	6	Igf2r	1	184	76	18561	0.531729
GO:0007050	cell cycle arrest	biological_process	5	Cdkn1c	1	184	76	18561	0.531729
GO:0014823	response to activity	biological_process	4	Mmp2	1	184	76	18561	0.531729
GO:0034976	response to endoplasmic reticulum stress	biological_process	6	Txndc5	1	184	76	18561	0.531729
GO:0034599	cellular response to oxidative stress	biological_process	6	Penk	1	184	77	18561	0.53639
GO:0006813	potassium ion transport	biological_process	9	Aqp1	1	184	77	18561	0.53639
GO:0051259	protein complex oligomerization	biological_process	7	Angptl4	1	184	78	18561	0.541005
GO:0030900	forebrain development	biological_process	5	Foxp2	1	184	78	18561	0.541005
GO:0004930	G-protein coupled receptor activity	molecular_function	6	Sfrp4;Lpar1;Igf2r	3	184	286	18561	0.541395
GO:0008092	cytoskeletal protein binding	molecular_function	5	Cdh11	1	184	79	18561	0.545575
GO:0000976	transcription regulatory region sequence-specific DNA binding	molecular_function	8	Sox9	1	184	79	18561	0.545575
GO:0007268	chemical synaptic transmission	biological_process	9	Penk;Tac1	2	184	185	18561	0.549622
GO:0016301	kinase activity	molecular_function	6	Epha4;Cdkn1c	2	184	186	18561	0.552545
GO:0005507	copper ion binding	molecular_function	8	Loxl1	1	184	81	18561	0.554578
GO:0030307	positive regulation of cell growth	biological_process	7	Mmp14	1	184	81	18561	0.554578
GO:0050830	defense response to Gram-positive bacterium	biological_process	9	Tac1	1	184	82	18561	0.559013
GO:0009952	anterior/posterior pattern specification	biological_process	6	Btg2	1	184	82	18561	0.559013
GO:0035556	intracellular signal transduction	biological_process	5	Igfbp4;Igfbp5;Ccn2;Asb9	4	184	399	18561	0.560748
GO:0003700	DNA binding transcription factor activity	molecular_function	4	Sox9;Foxd1;Foxp2;Id3;Peg3;Pou3f4;AABR07021704	7	184	711	18561	0.561261
GO:0007420	brain development	biological_process	6	H2afy2;Pou3f4;Pafah1b3	3	184	295	18561	0.562412
GO:0007229	integrin-mediated signaling pathway	biological_process	6	Ccn2	1	184	83	18561	0.563404
GO:0006260	DNA replication	biological_process	8	Nf1x	1	184	83	18561	0.563404
GO:0006486	protein glycosylation	biological_process	9	B3gat2	1	184	83	18561	0.563404
GO:0001726	ruffle	cellular_component	6	S100b	1	184	85	18561	0.572056
GO:0016569	covalent chromatin modification	biological_process	6	H2afy2	1	184	85	18561	0.572056
GO:0005667	transcription factor complex	cellular_component	4	Sox9;Scx	2	184	194	18561	0.575448
GO:0019905	syntaxin binding	molecular_function	6	Tmed9	1	184	86	18561	0.576318
GO:0071333	cellular response to glucose stimulus	biological_process	10	Serpinf1	1	184	86	18561	0.576318
GO:0007286	spermatid development	biological_process	6	Fndc3a	1	184	87	18561	0.580538
GO:0022857	transmembrane transporter activity	molecular_function	4	Aqp1	1	184	88	18561	0.584715
GO:0008013	beta-catenin binding	molecular_function	5	Sox9	1	184	88	18561	0.584715
GO:0021766	hippocampus development	biological_process	5	Mdk	1	184	89	18561	0.588852
GO:0009615	response to virus	biological_process	7	Npc2	1	184	89	18561	0.588852
GO:0045211	postsynaptic membrane	cellular_component	5	Cnih2;Lrrtm4	2	184	199	18561	0.589325
GO:0055085	transmembrane transport	biological_process	6	Aqp1;Slc39a7	2	184	200	18561	0.59206
GO:0050728	negative regulation of inflammatory response	biological_process	9	Serpinf1	1	184	90	18561	0.592947
GO:0016311	dephosphorylation	biological_process	7	Plpp3	1	184	90	18561	0.592947
GO:0008270	zinc ion binding	molecular_function	8	Cpxm1;Cpm;Mme;S100b;Mmp2;Zfhx4;Mmp14	7	184	736	18561	0.598066
GO:0005819	spindle	cellular_component	6	Unc119	1	184	92	18561	0.601017
GO:0030176	integral component of endoplasmic reticulum membrane	cellular_component	7	Rrbp1	1	184	93	18561	0.604992
GO:0042277	peptide binding	molecular_function	5	Mme	1	184	93	18561	0.604992
GO:0000902	cell morphogenesis	biological_process	6	Cdh11	1	184	93	18561	0.604992
GO:0007169	transmembrane receptor protein tyrosine kinase signaling pathway	biological_process	7	Ddr2	1	184	93	18561	0.604992
GO:0032147	activation of protein kinase activity	biological_process	12	Rplp1	1	184	93	18561	0.604992
GO:0006351	transcription, DNA-templated	biological_process	8	Foxd1;Foxp2;Mycbp2;Id3;Scx;Btg2;Nf1x;Pou3f4	8	184	851	18561	0.611451
GO:0006914	autophagy	biological_process	6	Lix1l	1	184	95	18561	0.612824
GO:0007626	locomotory behavior	biological_process	4	Penk	1	184	95	18561	0.612824
GO:0006412	translation	biological_process	8	Rpsa;AABR07050545;LOC100362830;Rrbp1;AABR07071891	5	184	535	18561	0.615258
GO:0010008	endosome membrane	cellular_component	8	Steap3	1	184	97	18561	0.620501
GO:0000790	nuclear chromatin	cellular_component	7	Dlx5;H2afy2	2	184	212	18561	0.623828
GO:0016323	basolateral plasma membrane	cellular_component	5	Lrp1;Aqp1	2	184	212	18561	0.623828
GO:0005543	phospholipid binding	molecular_function	5	Lpar1	1	184	98	18561	0.624283
GO:0000922	spindle pole	cellular_component	6	Unc119	1	184	98	18561	0.624283
GO:0071407	cellular response to organic cyclic compound	biological_process	7	Igfbp5	1	184	98	18561	0.624283
GO:0072562	blood microparticle	cellular_component	4	Angptl4	1	184	98	18561	0.624283
GO:0031667	response to nutrient levels	biological_process	6	Igf2	1	184	98	18561	0.624283
GO:0005811	lipid droplet	cellular_component	6	Ckap4	1	184	99	18561	0.628028
GO:0005769	early endosome	cellular_component	8	Lrp1;Igf2r	2	184	215	18561	0.631466
GO:0031410	cytoplasmic vesicle	cellular_component	6	Igfbp2;Fndc3a;Mmp14	3	184	328	18561	0.634303
GO:0000139	Golgi membrane	cellular_component	7	Tmed9;Cnih2;B3gat2	3	184	329	18561	0.636349
GO:0019900	kinase binding	molecular_function	6	Snai1	1	184	102	18561	0.639039
GO:0000278	mitotic cell cycle	biological_process	5	Plk2	1	184	104	18561	0.6462
GO:0031966	mitochondrial membrane	cellular_component	5	LOC689574	1	184	104	18561	0.6462
GO:0051260	protein homooligomerization	biological_process	8	Angptl4;C1qtnf1	2	184	221	18561	0.646382
GO:0030141	secretory granule	cellular_component	8	Tgfb3	1	184	105	18561	0.649727
GO:0034220	ion transmembrane transport	biological_process	7	Fxyd5	1	184	105	18561	0.649727
GO:0051082	unfolded protein binding	molecular_function	5	Serpinh1	1	184	105	18561	0.649727
GO:0007623	circadian rhythm	biological_process	4	Id3	1	184	106	18561	0.653219
GO:0005694	chromosome	cellular_component	6	H2afy2	1	184	107	18561	0.656677
GO:0005913	cell-cell adherens junction	cellular_component	5	Cdh11	1	184	108	18561	0.6601
GO:0030165	PDZ domain binding	molecular_function	6	Lpar1	1	184	108	18561	0.6601
GO:0006811	ion transport	biological_process	6	Slc39a7	1	184	110	18561	0.666845
GO:0007010	cytoskeleton organization	biological_process	6	Sox9	1	184	111	18561	0.670167
GO:0003735	structural constituent of ribosome	molecular_function	4	Rpsa;AABR07050545;LOC100362830;AABR07071891;Rplp1	5	184	579	18561	0.68387
GO:0003727	single-stranded RNA binding	molecular_function	7	Mex3b	1	184	116	18561	0.686291
GO:0009636	response to toxic substance	biological_process	5	Penk	1	184	116	18561	0.686291
GO:0006338	chromatin remodeling	biological_process	6	Sox9	1	184	118	18561	0.692519
GO:0042391	regulation of membrane potential	biological_process	5	Cnih2	1	184	119	18561	0.695586
GO:0005814	centriole	cellular_component	6	Plk2	1	184	120	18561	0.698624
GO:0003779	actin binding	molecular_function	6	Cald1;Fxyd5	2	184	245	18561	0.701313
GO:0005777	peroxisome	cellular_component	7	Gstk1	1	184	122	18561	0.704608
GO:0005622	intracellular	cellular_component	4	Unc119;Igfbp4;Bgn;Plk2;Gstk1;AABR07071891;Asb9;Pou3f4	8	184	928	18561	0.706487
GO:0007156	homophilic cell adhesion via plasma membrane adhesion molecules	biological_process	7	Cdh11	1	184	125	18561	0.713363
GO:0001889	liver development	biological_process	7	Igf2r	1	184	126	18561	0.716224
GO:0008017	microtubule binding	molecular_function	7	Tpt1;LOC100360791	2	184	253	18561	0.717989
GO:0071805	potassium ion transmembrane transport	biological_process	10	Aqp1	1	184	127	18561	0.719056
GO:0005102	receptor binding	molecular_function	5	S100b;Gstk1;Tac1	3	184	374	18561	0.720199
GO:0051726	regulation of cell cycle	biological_process	6	Id3	1	184	131	18561	0.730108
GO:0005856	cytoskeleton	cellular_component	6	Cdc42ep3;Akap12;Ckap4	3	184	381	18561	0.731803
GO:0005975	carbohydrate metabolic process	biological_process	5	B3gat2	1	184	132	18561	0.732802
GO:0007264	small GTPase mediated signal transduction	biological_process	6	Rhoq	1	184	133	18561	0.73547
GO:0006886	intracellular protein transport	biological_process	10	Tmed9;Tmed3	2	184	266	18561	0.743423
GO:0003924	GTPase activity	molecular_function	9	Rras;Rhoq	2	184	268	18561	0.747158
GO:0008021	synaptic vesicle	cellular_component	4	Mme	1	184	139	18561	0.750929
GO:0008289	lipid binding	molecular_function	4	Unc119	1	184	140	18561	0.753417
GO:0005741	mitochondrial outer membrane	cellular_component	6	Epha4	1	184	141	18561	0.75588
GO:0002181	cytoplasmic translation	biological_process	9	Rplp1	1	184	142	18561	0.758319
GO:0003714	transcription corepressor activity	molecular_function	5	Crym	1	184	144	18561	0.763123
GO:0004672	protein kinase activity	molecular_function	7	Sox9;Epha4	2	184	280	18561	0.768604
GO:0018105	peptidyl-serine phosphorylation	biological_process	10	Plk2	1	184	147	18561	0.770153
GO:0030036	actin cytoskeleton organization	biological_process	7	Rflnb	1	184	149	18561	0.774723
GO:0019899	enzyme binding	molecular_function	5	Npc2;Calu;Igf2r	3	184	411	18561	0.777309
GO:0003677	DNA binding	molecular_function	6	Sox9;Foxd1;Foxp2;Tmem263;Ier2;Scx;H2afy2;Nf1x;Pou3f4	9	184	1112	18561	0.779646
GO:0043547	positive regulation of GTPase activity	biological_process	8	Cdc42ep3;Mex3b	2	184	287	18561	0.780374
GO:0005516	calmodulin binding	molecular_function	5	Cald1	1	184	156	18561	0.79002
GO:0012505	endomembrane system	cellular_component	4	Nenf	1	184	166	18561	0.810097
GO:0071222	cellular response to lipopolysaccharide	biological_process	8	Tfpi	1	184	169	18561	0.81574
GO:0019904	protein domain specific binding	molecular_function	5	Twist1;Id3	2	184	311	18561	0.816847
GO:0016491	oxidoreductase activity	molecular_function	4	Akr1b1	1	184	170	18561	0.817583
GO:0007186	G-protein coupled receptor signaling pathway	biological_process	5	Sfrp4;Lpar1;Igf2r	3	184	450	18561	0.826836
GO:0043005	neuron projection	cellular_component	5	Epha4;Aqp1;Lpar1	3	184	459	18561	0.83684
GO:0003713	transcription coactivator activity	molecular_function	5	Maged1	1	184	185	18561	0.843131
GO:0005730	nucleolus	cellular_component	6	AABR07050545;LOC100362830;Lrp1;Spats2l;Fkbp10;Rcn2;Maged2	7	184	969	18561	0.851333
GO:0060271	cilium assembly	biological_process	7	Unc119	1	184	193	18561	0.855268
GO:0015630	microtubule cytoskeleton	cellular_component	7	Mycbp2	1	184	198	18561	0.862374
GO:0005525	GTP binding	molecular_function	8	Rras;Rhoq	2	184	348	18561	0.862561
GO:0005634	nucleus	cellular_component	6	Sox9;Sertad4;Twist1;Irx1;Igfbp3;Rpsa;Twist2;Crym;Foxd1;Maged1;Foxp2;Tgif1;Mycbp2;Nenf;Tpt1;Ier2;Spats2l;Ppib;LOC100360791;Snai1;Id3;C1qtnf1;Sfrp4;Scx;Cdkn1c;H2afy2;Aqp1;Nrep;S100b;Btg2;Mmp2;Prdx4;Tgfb3;Mdfi;Peg3;Zfhx4;Maged2;Nf1x;Igf2r;Pou3f4;AABR07021704;Mmp14;Fgfr2;P3h1	44	184	5053	18561	0.864368
GO:0016310	phosphorylation	biological_process	7	Cdkn1c	1	184	200	18561	0.865118
GO:0016740	transferase activity	molecular_function	4	Mycbp2	1	184	215	18561	0.884038
GO:0008022	protein C-terminus binding	molecular_function	5	Ccn2	1	184	221	18561	0.890844
GO:0005096	GTPase activator activity	molecular_function	6	Cdc42ep3	1	184	226	18561	0.896212
GO:0046872	metal ion binding	molecular_function	6	Col2a1;Foxp2;Mpped2;Col11a1;Mycbp2;Nenf;Timp3;Steap3;Calu;Col9a1;B3gat2;Col11a2	12	184	1640	18561	0.89731
GO:0043209	myelin sheath	cellular_component	4	Nfasc	1	184	228	18561	0.898285
GO:0016787	hydrolase activity	molecular_function	4	Mpped2	1	184	236	18561	0.906172
GO:0031965	nuclear membrane	cellular_component	5	Aqp1	1	184	241	18561	0.910789
GO:0006974	cellular response to DNA damage stimulus	biological_process	6	Btg2	1	184	259	18561	0.925618
GO:0045087	innate immune response	biological_process	5	Tac1	1	184	259	18561	0.925618
GO:0006355	regulation of transcription, DNA-templated	biological_process	8	Foxd1;Mycbp2;Tmem263;Neo1;Zfhx4;Pou3f4;AABR07021704	7	184	1103	18561	0.925901
GO:0003723	RNA binding	molecular_function	6	Rpsa;Mex3b;Lrp1;Spats2l;Ppib;Serpinh1;Rrbp1;Col14a1;Fndc3a	9	184	1395	18561	0.94065
GO:0030054	cell junction	cellular_component	3	Cnih2;Lrrtm4	2	184	472	18561	0.95006
GO:0003682	chromatin binding	molecular_function	4	Sox9;Tgif1	2	184	476	18561	0.951715
GO:0005813	centrosome	cellular_component	7	Unc119;Plk2	2	184	480	18561	0.953319
GO:0006468	protein phosphorylation	biological_process	9	Igfbp3;Plk2	2	184	481	18561	0.953712
GO:0022625	cytosolic large ribosomal subunit	cellular_component	8	AABR07071891	1	184	319	18561	0.959473
GO:0004674	protein serine/threonine kinase activity	molecular_function	8	Plk2	1	184	328	18561	0.963008
GO:0005654	nucleoplasm	cellular_component	6	Sox9;Akr1b1;Ctsk;Mex3b;Tgif1;Nenf;Tpt1;Ier2;LOC100360791;H2afy2;Neo1;Nf1x;Slc39a7;Fgfr2	14	184	2105	18561	0.963531
GO:0016607	nuclear speck	cellular_component	8	Ckap4	1	184	339	18561	0.966914
GO:0045202	synapse	cellular_component	3	Mme	1	184	339	18561	0.966914
GO:0003674	molecular_function	molecular_function	2	Wif1;Npc2;Crym;Lix1l;Clmp;Tgfbi;Tmem263;Fam180a;Penk;Col9a2;P3h3;Aspnl1;Pdgfrl;Svbp;Col9a3;Zfhx4;Col11a2;Loxl1;Ccn4;AABR07049085	20	184	2899	18561	0.97478
GO:0005743	mitochondrial inner membrane	cellular_component	6	Gstk1	1	184	366	18561	0.974849
GO:0016567	protein ubiquitination	biological_process	11	Asb9	1	184	382	18561	0.978626
GO:0006915	apoptotic process	biological_process	6	Steap3	1	184	388	18561	0.979891
GO:0003676	nucleic acid binding	molecular_function	5	Tmem263;Peg3	2	184	595	18561	0.982703
GO:0005829	cytosol	cellular_component	6	Akr1b1;Rpsa;Crym;Maged1;Mex3b;Tpt1;Lrp1;Spats2l;LOC100360791;Snai1;Akap12;C1qtnf1;Ezr;Ccn2;Amd1;Prdx4;Maged2;Tac1;Ccn4;Fndc3a;Ckap4;Pafah1b3;Mmp14	23	184	3336	18561	0.982854
GO:0005575	cellular_component	cellular_component	2	Wif1;Npc2;Foxp2;Lix1l;Gmds;Tmem263;Fam180a;Col9a2;P3h3;Btg2;Pdgfrl;Col9a3;Zfhx4;Col11a2;Ccn4;AABR07049085	16	184	2514	18561	0.983883
GO:0008150	biological_process	biological_process	2	Wif1;Npc2;Lix1l;Clmp;Tmem263;Fam180a;Col9a2;P3h3;Aspnl1;Pdgfrl;Col9a3;Zfhx4;AABR07049085;Ckap4	14	184	2427	18561	0.993252
GO:0005739	mitochondrion	cellular_component	6	Crym;Tmem263;Mmp2;Gstk1;Prdx4;Vasn;P4ha1	7	184	1753	18561	0.998967
GO:0005524	ATP binding	molecular_function	5	Plk2;Itm2c;Epha4;Ddr2;Fgfr2	5	184	1446	18561	0.999015
