# Supplementary material for: Pseudo-Temporal Analysis of Single-Cell RNA Sequencing Reveals Trans-Differentiation Potential of Greater Epithelial Ridge Cells Into Hair Cells During Postnatal Development of Cochlea in Rats
Source: Front Mol Neurosci. 2022 Mar 16;15:832813. doi: 10.3389/fnmol.2022.832813 (PMC8966675; doi:10.3389/fnmol.2022.832813)
Supplement: Supplementary file 9 [file Table_9.XLSX]

## Sheet: Sheet1
GO_ID	GO_Term	GO_function	GO_class	Genes	S gene number	TS gene number	B gene number	TB gene number	pvalue
GO:0070062	extracellular exosome	cellular_component	7	Erp44;Nid2;Tagln2;Timp2;B2m;Igfbp3;Qpct;Arpc1b;Npc2;Itm2b;Igfbp6;Itm2a;Pi16;Marcks;Vtn;Bgn;Plod1;Mt-co2;Col15a1;Arsb;Tgm2;Gmds;Hexa;Rab34;Tubb6;Gstm3;Tgfbi;Pld3;Agt;Aga;Lum;P4hb;Selenof;Sdcbp;Phlda3;Furin;Idh2;Pcolce;Abhd14b;Erp29;Axl;Gsn;Itm2c;Ppib;Efemp2;Angptl1;Cd63;Igf2;Clec3b;Igfbp2;Fth1;Txndc17;Serpinh1;Rarres2;Gpc3;Aldh9a1;Galk1;Ctsf;Qprt;Col8a1;S100a16;S100a11;Fbn1;Lamb1;Ctsl;Bsg;Lgals1;P…	118	346	2430	18561	0
GO:0005576	extracellular region	cellular_component	3	Angptl4;Pi16;Vtn;Bgn;Ngf;Col6a2;Mdk;Col3a1;Edn3;Tgfbi;Ccl11;Agt;Lum;Fbn2;Pcolce;Fam180a;Fndc5;Gsn;Igfbp5;Clec3b;Igfbp2;Rarres2;Cthrc1;Plac9;S100a11;Fbn1;Lgals1;Psap;Apod;Rspo3;Vcan;Serpine2;Emilin1;Serpinf1;Rnaset2;Cklf;Col4a1;Dcn;Sparc;Svbp;Sparcl1;Efemp1;Wnt5a;Aebp1;Lrpap1;Nid1;Col6a1;Fn1;S100a10;Igsf10;Igfbp7	51	346	703	18561	0
GO:0031012	extracellular matrix	cellular_component	4	Nid2;Col5a2;Timp2;Adamts12;Vtn;Bgn;Col15a1;Mmp23;Tgm2;Col3a1;Tgfbi;Lum;P4hb;Fbn2;Pcolce;Rarres2;Col8a1;Fbn1;Lamb1;Lgals1;Psap;Jup;Dpt;Aspnl1;Vcan;Mmp2;Serpine2;Emilin1;Serpinf1;Col4a1;Dcn;Calr;Efemp1;Aebp1;Nid1;Fn1;Arf4;Lama2;Ckap4;Igfbp7;F3;Mfap5;Mmp14	43	346	308	18561	1.11022e-16
GO:0005615	extracellular space	cellular_component	4	Angptl4;Nid2;Col5a2;Timp2;Ramp1;B2m;Igfbp3;Lepr;Nell1;Npc2;Cpxm1;Itm2b;Igfbp6;Ctsk;Pi16;Igfbp4;Vtn;Bgn;Col15a1;Col3a1;Edn3;Tgfbi;Ccl11;Agt;Aga;Lum;Sdcbp;Furin;Pcolce;Axl;Gsn;Efemp2;Angptl1;LOC100360791;Igfbp5;Cd63;Igf2;Kit;Clec3b;Igfbp2;Lrrc17;Serpinh1;Rarres2;Cthrc1;Pltp;Ctsf;Col8a1;S100a16;S100a11;Fbn1;Itgbl1;Lamb1;Frzb;Ctsl;Tmsb4x;Lgals1;Psap;Apod;Dpt;Vcan;Glb1;Mmp2;Serpine2;Emilin1;Serpinf1;R…	107	346	1273	18561	3.33067e-16
GO:0005604	basement membrane	cellular_component	6	Nid2;Timp2;Vtn;Col15a1;Tgfbi;Fbn1;Lamb1;Serpinf1;Col4a1;Sparc;Egflam;Efemp1;Nid1;Fn1;Lama2;P3h1	16	346	95	18561	2.18831e-11
GO:0005764	lysosome	cellular_component	8	Npc2;Ctsk;Marcks;Arsb;Hexa;Ramp3;Aga;Itm2c;Tmem9;Cd63;Gpc3;Ctsf;Ctsl;Psap;Glb1;Rnaset2;Plbd2;Ctsh;Tmem59;Cpq;Ctsa;Grn;Lamp2;Dpp7	24	346	261	18561	1.38346e-10
GO:0005581	collagen trimer	cellular_component	4	Col5a2;Plod1;Col15a1;Col3a1;Cthrc1;Col8a1;Emilin1;Col4a1;Colec12;C1qtnf7;C1qtnf2;C1qtnf6	12	346	53	18561	1.95659e-10
GO:0005518	collagen binding	molecular_function	5	Ctsk;Vtn;Tgfbi;Lum;Pcolce;Serpinh1;Ctsl;Aspnl1;Dcn;Sparc;Sparcl1;Nid1	12	346	56	18561	3.89483e-10
GO:0005788	endoplasmic reticulum lumen	cellular_component	7	Erp44;Fkbp9;P4hb;Selenof;Erp29;Ppib;Serpinh1;Txndc5;Rnaset2;Pdia6;Calr;Rcn2	12	346	64	18561	2.00406e-09
GO:0005178	integrin binding	molecular_function	6	Timp2;Vtn;Col3a1;Tgfbi;P4hb;Fbn1;Lamb1;Calr;Vcam1;Igf1;Jam3;Fn1;S1pr2;Mmp14	14	346	102	18561	6.37088e-09
GO:0005783	endoplasmic reticulum	cellular_component	6	Erp44;Sec61b;Fkbp9;Casp4;Vtn;Creb3l1;Plod1;Tgm2;Cnpy2;Aga;P4hb;Furin;Erp29;Fndc5;Ppib;Ikbip;Serpinh1;Cyp7b1;Kdelr1;Apod;P3h3;Txndc5;Tmed1;Prdx4;Selenom;Pdia6;Calr;Cpq;Vcam1;B3galnt1;Rcn2;Anxa5;Lrpap1;Kdelr3;Ssr2;Ifitm3;Vkorc1;Grn;Srpx;S100a10;Ckap4;Cped1;Slc39a7;Nck1;Bace2;P3h1	46	346	982	18561	8.00567e-09
GO:0050840	extracellular matrix binding	molecular_function	4	Dmp1;Vtn;Bgn;Tgfbi;Dcn;Sparc;Sparcl1;Nid1	8	346	25	18561	1.10338e-08
GO:0007568	aging	biological_process	4	Timp2;Igfbp3;Lepr;Col3a1;Agt;Furin;Lrp1;Gsn;Igfbp5;Igfbp2;Apod;Mmp2;Pdgfra;Serpinf1;Pebp1;Dcn;Gjb2;Serping1;Vcam1;Igf1;Rpn2;F3;Mt-atp6	23	346	306	18561	1.65293e-08
GO:0016477	cell migration	biological_process	6	Adamts12;Fyn;Sh3kbp1;Vtn;Mdk;Bambi;Cd63;Cthrc1;Lamb1;Jup;Mmp2;Pdgfra;Emilin1;Rhoc;Wnt5a;Jam3;Arf4;Nck1;Mmp14	19	346	213	18561	1.97395e-08
GO:0007565	female pregnancy	biological_process	5	Igfbp3;Lepr;Agt;Igfbp5;Igf2;Igfbp2;Ramp2;Mmp2;Sphk1;Thbd;Gjb2;Igf1;Maged2	13	346	104	18561	6.97124e-08
GO:0031995	insulin-like growth factor II binding	molecular_function	7	Igfbp3;Igfbp6;Igfbp4;Igfbp5;Igfbp2	5	346	8	18561	1.16974e-07
GO:0048048	embryonic eye morphogenesis	biological_process	7	Rarb;Mfap2;Fbn1;Aldh1a1;Efemp1	5	346	8	18561	1.16974e-07
GO:0043567	regulation of insulin-like growth factor receptor signaling pathway	biological_process	8	Igfbp3;Igfbp6;Igfbp4;Igfbp5;Igfbp2	5	346	8	18561	1.16974e-07
GO:0007160	cell-matrix adhesion	biological_process	6	Nid2;Adamts12;Vtn;Col3a1;Agt;Cd63;Emilin1;Vcam1;Nid1;Jam3;Fn1	11	346	75	18561	1.36119e-07
GO:0005509	calcium ion binding	molecular_function	7	Nid2;Nell1;Fkbp9;Dner;Cd248;Fbn2;Lrp1;Gsn;Efemp2;LOC100360791;Clec3b;Rcn3;S100a16;Fkbp10;S100a11;Fbn1;Aspnl1;Vcan;Sparc;Pdia6;Thbd;Calr;Egflam;Hpca;Sparcl1;Rcn2;Efemp1;Sdf4;Anxa5;Fstl1;Nid1;S100a10;C1r	33	346	641	18561	1.46413e-07
GO:0005201	extracellular matrix structural constituent	molecular_function	4	Col5a2;Col3a1;Fbn2;Fbn1;Lamb1;Vcan;Col4a1;Fn1	8	346	41	18561	7.5146e-07
GO:0030198	extracellular matrix organization	biological_process	6	Dmp1;Vtn;Tgfbi;Agt;Pdgfra;Emilin1;Prdx4;Egflam;Nid1;Fn1;Kazald1	11	346	91	18561	1.00842e-06
GO:0032355	response to estradiol	biological_process	6	Cyp1b1;Arpc1b;Agt;Ptch1;Igf2;Igfbp2;Ramp2;Pdgfra;Ifi27;Calr;Aldh1a1;Gjb2;Igf1;Grn;F3	15	346	178	18561	1.28859e-06
GO:0031994	insulin-like growth factor I binding	molecular_function	7	Igfbp3;Igfbp6;Igfbp4;Igfbp5;Igfbp2	5	346	12	18561	1.55549e-06
GO:0042985	negative regulation of amyloid precursor protein biosynthetic process	biological_process	10	Itm2b;Itm2a;Itm2c;Bace2	4	346	6	18561	1.72853e-06
GO:0035987	endodermal cell differentiation	biological_process	6	Vtn;Col8a1;Lamb1;Mmp2;Fn1;Mmp14	6	346	22	18561	2.32982e-06
GO:0001525	angiogenesis	biological_process	5	Cyp1b1;Angptl4;Ramp1;Lepr;Ramp3;Tgfbi;Plxdc1;Rspo3;Ramp2;Plxnd1;Mmp2;Col4a1;Jam3;Fn1;Mmp14	15	346	188	18561	2.55653e-06
GO:0005520	insulin-like growth factor binding	molecular_function	6	Igfbp3;Igfbp4;Igfbp5;Igfbp2;Igfbp7;Kazald1	6	346	23	18561	3.10284e-06
GO:0009986	cell surface	cellular_component	4	Erp44;Nid2;Timp2;Ramp1;Bgn;Arsb;Ramp3;Furin;Erp29;Axl;Cd63;Kit;Ece1;Lgals1;Ramp2;Vcan;Pdgfra;Pebp1;Sparc;Thbd;Calr;Vcam1;Egflam;Wnt5a;Lrpap1;Ifitm3;Ckap4;F3;Bace2	29	346	608	18561	3.92388e-06
GO:0032526	response to retinoic acid	biological_process	6	Rarb;Ptch1;Igfbp2;Mmp2;Ctsh;Aldh1a1;Gjb2;Igfbp7;Rbp4	9	346	67	18561	4.04466e-06
GO:0001968	fibronectin binding	molecular_function	5	Igfbp3;Ctsk;Igfbp5;Mfap2;Ctsl;Mmp2	6	346	25	18561	5.27479e-06
GO:0030324	lung development	biological_process	6	Gpc3;Hsd11b1;Aard;Pdgfra;Sparc;Thra;Igf1;Wnt5a;Gli1;Pdpn;Rbp4;Mmp14	12	346	131	18561	6.33536e-06
GO:0032092	positive regulation of protein binding	biological_process	7	B2m;Vtn;Plk2;Lrp1;Bambi;Dact1;Cthrc1;Plxnd1;Wnt5a	9	346	71	18561	6.5988e-06
GO:0031638	zymogen activation	biological_process	9	Furin;Ctsh;C1r;Mmp14	4	346	8	18561	7.83069e-06
GO:0043277	apoptotic cell clearance	biological_process	8	Tgm2;Lrp1;Axl;Txndc5;Pdia6	5	346	16	18561	8.06694e-06
GO:0003756	protein disulfide isomerase activity	molecular_function	7	Erp44;P4hb;Txndc5;Qsox1;Pdia6	5	346	17	18561	1.12539e-05
GO:0001649	osteoblast differentiation	biological_process	6	Twist1;Igfbp3;Creb3l1;Igfbp5;Igf2;Lrrc17;Vcan;Sox8;Igf1;Gli1	10	346	97	18561	1.3298e-05
GO:0030199	collagen fibril organization	biological_process	7	Cyp1b1;Col5a2;Col3a1;Lum;Serpinh1;Dpt;P3h1	7	346	43	18561	1.3319e-05
GO:0032940	secretion by cell	biological_process	4	Furin;Axl;Serpine2;Cklf	4	346	9	18561	1.38879e-05
GO:0060348	bone development	biological_process	6	Rarb;Ppib;Sparc;Gnas.1;Igf1;Vkorc1;Mmp14;P3h1	8	346	62	18561	1.89209e-05
GO:0042246	tissue regeneration	biological_process	6	Tec;Axl;Gsn;Apod;Cpq;Igsf10	6	346	31	18561	1.99546e-05
GO:0004867	serine-type endopeptidase inhibitor activity	molecular_function	8	Agt;Furin;Serpinh1;Serpine2;Serpinf1;Pebp1;Serping1;Spint2	8	346	63	18561	2.13254e-05
GO:0001527	microfibril	cellular_component	5	Fbn2;Mfap2;Fbn1;Mfap5	4	346	10	18561	2.28062e-05
GO:0043568	positive regulation of insulin-like growth factor receptor signaling pathway	biological_process	9	Igfbp3;Igfbp4;Igfbp5;Igf1	4	346	10	18561	2.28062e-05
GO:0042567	insulin-like growth factor ternary complex	cellular_component	6	Igfbp3;Igfbp5;Igf1	3	346	4	18561	2.53348e-05
GO:0097643	amylin receptor activity	molecular_function	8	Ramp1;Ramp3;Ramp2	3	346	4	18561	2.53348e-05
GO:1903440	amylin receptor complex	cellular_component	8	Ramp1;Ramp3;Ramp2	3	346	4	18561	2.53348e-05
GO:0046923	ER retention sequence binding	molecular_function	7	Kdelr2;Kdelr1;Kdelr3	3	346	4	18561	2.53348e-05
GO:0048050	post-embryonic eye morphogenesis	biological_process	7	Mfap2;Fbn1;Efemp1	3	346	4	18561	2.53348e-05
GO:0001503	ossification	biological_process	4	Col5a2;Dmp1;Clec3b;Pdlim7;Sparc;Thra;Fn1;Igsf10;Mmp14	9	346	84	18561	2.63797e-05
GO:0014070	response to organic cyclic compound	biological_process	6	Cyp1b1;Lum;Ephx1;Mt-cyb;Ptch1;Igf2;Ctsl;Pebp1;Sphk1;Aldh1a1;Igf1;Vkorc1;Igfbp7;Gpx3;Mmp14	15	346	230	18561	2.89583e-05
GO:0005925	focal adhesion	cellular_component	7	B2m;Arpc1b;Sh3kbp1;Marcks;Tgm2;P4hb;Fzd2;Sdcbp;Lrp1;Gsn;Ppib;Flnc;Bsg;Jup;Cd99;Pdlim7;Pdlim1;Calr;Anxa5;Cd81;Mmp14	21	346	410	18561	3.12402e-05
GO:0030335	positive regulation of cell migration	biological_process	8	Ccl11;Sdcbp;Furin;Kit;Lamb1;Mmp2;Pdgfra;Sphk1;Ctsh;Igf1;Gli1;Fn1;Pdpn;Mmp14	14	346	205	18561	3.21637e-05
GO:0001558	regulation of cell growth	biological_process	6	Igfbp3;Igfbp6;Igfbp4;Igfbp5;Igfbp2;S100a10;Igfbp7;Kazald1	8	346	67	18561	3.36655e-05
GO:0005793	endoplasmic reticulum-Golgi intermediate compartment	cellular_component	6	Erp44;P4hb;Serpinh1;Kdelr1;Tmed1;Pdia6;Lrpap1;Fn1	8	346	67	18561	3.36655e-05
GO:0010952	positive regulation of peptidase activity	biological_process	10	Pcolce;Ctsh;Fn1;Mmp14	4	346	11	18561	3.53118e-05
GO:0010951	negative regulation of endopeptidase activity	biological_process	11	Timp2;Vtn;Agt;Furin;Serpinh1;Serpine2;Serpinf1;Pebp1;Serping1;Spint2	10	346	111	18561	4.32976e-05
GO:0010976	positive regulation of neuron projection development	biological_process	11	Fyn;Marcks;Arsb;Agt;Serpine2;Serpinf1;Sphk1;Wnt5a;Grn;Nck1;P3h1	11	346	139	18561	6.01589e-05
GO:0008201	heparin binding	molecular_function	6	Nell1;Vtn;Mdk;Pcolce;Ptch1;Clec3b;Fbn1;Rspo3;Serpine2;Fstl1;Lrpap1;Fn1	12	346	164	18561	6.04165e-05
GO:0090103	cochlea morphogenesis	biological_process	6	Fzd2;Cthrc1;Frzb;Tbx18;Wnt5a	5	346	24	18561	6.94317e-05
GO:1903561	extracellular vesicle	cellular_component	6	Sdcbp;Efemp2;Olfml3;Ctsf;Serpine2;Gria4	6	346	39	18561	7.79902e-05
GO:0042470	melanosome	cellular_component	8	P4hb;Sdcbp;Erp29;Ppib;Cd63;Bsg;Pdia6;Mmp14	8	346	76	18561	8.41647e-05
GO:0006457	protein folding	biological_process	4	Erp44;Fkbp9;P4hb;Erp29;Txndc5;Qsox1;Pdia6;Calr;Ppic;P3h1	10	346	121	18561	9.02054e-05
GO:0009611	response to wounding	biological_process	5	Mdk;Vcan;Serpine2;Pebp1;Gli1;Fn1;Cd81;F3	8	346	78	18561	0.000101336
GO:0010811	positive regulation of cell-substrate adhesion	biological_process	7	Dmp1;Vtn;Col8a1;Emilin1;Egflam;Nid1	6	346	41	18561	0.000104166
GO:0007507	heart development	biological_process	6	Rarb;Col3a1;Pdlim3;Ece1;Fbn1;Ifitm1;Ifitm2;Ramp2;Vcan;Mmp2;Sparc;Vcam1;Ifitm3;Adam19;Rbp4	15	346	260	18561	0.000116466
GO:0040008	regulation of growth	biological_process	5	Igfbp3;Igfbp4;Ptch1;Igfbp5;Gpc3;Cd81	6	346	42	18561	0.000119639
GO:1990834	response to odorant	biological_process	5	Ctsl;Ctsh;Mmp14	3	346	6	18561	0.000123191
GO:0043410	positive regulation of MAPK cascade	biological_process	11	Timp2;Igfbp3;Lepr;Igfbp4;Agt;Axl;Igf2;Kit;Psap;Pdgfra;Igf1	11	346	152	18561	0.000134511
GO:0030574	collagen catabolic process	biological_process	5	Ctsk;Ctsl;Mmp2;Mmp14	4	346	15	18561	0.000137678
GO:0031091	platelet alpha granule	cellular_component	9	Igfbp3;Serpine2;Sparc;Igf1	4	346	15	18561	0.000137678
GO:0005794	Golgi apparatus	cellular_component	6	B2m;Itm2b;Igfbp6;Itm2a;Sgce;Arsb;Rab34;Laptm4a;Itm2c;Ptch1;Ift57;Ece1;Kdelr1;Cope;Glb1;Gorasp2;Pebp1;Tmed1;Gask1b;Qsox1;Selenom;Calr;Gnas.1;Cpq;Vcam1;B3galnt1;Sdf4;Lrpap1;Jam3;Adam19;Arf4;Slc39a7;Bace2;Dpp7	34	346	939	18561	0.00017269
GO:0008584	male gonad development	biological_process	7	Cyp1b1;Lepr;Kit;Ctsl;Pdgfra;Prdx4;Sox8;Wnt5a;Rbp4;Mmp14	10	346	131	18561	0.000174552
GO:0001664	G-protein coupled receptor binding	molecular_function	6	Ramp1;Fyn;Ramp3;Psap;Ramp2;Gnas.1;S1pr2	7	346	64	18561	0.0001837
GO:0005790	smooth endoplasmic reticulum	cellular_component	7	Erp29;Ppib;Prdx4;Pdia6;Calr	5	346	30	18561	0.000212378
GO:0045807	positive regulation of endocytosis	biological_process	8	Lrp1;Cd63;Gpc3;Bin1;Wnt5a	5	346	30	18561	0.000212378
GO:0097647	amylin receptor signaling pathway	biological_process	7	Ramp1;Ramp3;Ramp2	3	346	7	18561	0.000212604
GO:0005796	Golgi lumen	cellular_component	7	Vtn;Sdf4;Lrpap1	3	346	7	18561	0.000212604
GO:0043394	proteoglycan binding	molecular_function	5	Ctsk;Ctsl;Nid1	3	346	7	18561	0.000212604
GO:0019800	peptide cross-linking via chondroitin 4-sulfate glycosaminoglycan	biological_process	10	Bgn;Dcn;Egflam	3	346	7	18561	0.000212604
GO:0042060	wound healing	biological_process	6	Lepr;Col3a1;Gsn;Igf2;Pdgfra;Dcn;Sparc;Wnt5a;Fn1	9	346	111	18561	0.000233313
GO:0071310	cellular response to organic substance	biological_process	6	Timp2;Lepr;Ephx1;Clec3b;Psap;Calr	6	346	48	18561	0.000254799
GO:0009612	response to mechanical stimulus	biological_process	5	Col3a1;Ptch1;Igfbp2;Mmp2;Dcn;Igf1;F3;Mmp14	8	346	90	18561	0.000276155
GO:0007566	embryo implantation	biological_process	4	Lamb1;Bsg;Mmp2;Serpine2;Grn;Igfbp7	6	346	50	18561	0.000319797
GO:0051603	proteolysis involved in cellular protein catabolic process	biological_process	8	Adamts12;Ctsk;Ctsf;Ctsl;Ctsh;Ctsa	6	346	50	18561	0.000319797
GO:0006621	protein retention in ER lumen	biological_process	9	Kdelr2;Kdelr1;Kdelr3	3	346	8	18561	0.000335468
GO:0005109	frizzled binding	molecular_function	7	Sdcbp;Bambi;Cthrc1;Rspo3;Wnt5a	5	346	33	18561	0.000337872
GO:0045471	response to ethanol	biological_process	6	Fyn;Gsn;Mt-cyb;Igf2;Pebp1;Sparc;Aldh1a1;Vcam1;Sdf4;Igf1;Rbp4	11	346	169	18561	0.000339029
GO:0042568	insulin-like growth factor binary complex	cellular_component	6	Igfbp3;Igfbp6	2	346	2	18561	0.00034651
GO:0035583	sequestering of TGFbeta in extracellular matrix	biological_process	11	Fbn2;Fbn1	2	346	2	18561	0.00034651
GO:0072203	cell proliferation involved in metanephros development	biological_process	5	Ptch1;Gpc3	2	346	2	18561	0.00034651
GO:0016485	protein processing	biological_process	8	Cpxm1;Furin;Ptch1;Ece1;Ctsl;Aebp1;F3	7	346	71	18561	0.000351871
GO:0030178	negative regulation of Wnt signaling pathway	biological_process	9	Lrp1;Dact1;Frzb;Mdfi;Hic1;Dact3	6	346	51	18561	0.000356821
GO:0042493	response to drug	biological_process	5	Timp2;B2m;Igfbp3;Mdk;Mt-cyb;Ptch1;Igf2;Igfbp2;Lgals1;Apod;Mmp2;Pebp1;Calr;Gnas.1;Aldh1a1;Thra;Rpn2;Fn1;S100a10;Gpx3	20	346	458	18561	0.000403762
GO:0032870	cellular response to hormone stimulus	biological_process	6	Ramp1;Plod1;Ramp3;Igfbp2;Ramp2;Igfbp7	6	346	53	18561	0.000440879
GO:0004180	carboxypeptidase activity	molecular_function	8	Cpxm1;Cpq;Ctsa;Aebp1	4	346	20	18561	0.000453965
GO:0046597	negative regulation of viral entry into host cell	biological_process	10	Gsn;Ifitm1;Ifitm2;Ifitm3	4	346	20	18561	0.000453965
GO:0000187	activation of MAPK activity	biological_process	13	Erp29;Igf2;Kit;Igf1;Wnt5a;C1qtnf2;Cd81	7	346	74	18561	0.000454011
GO:0043627	response to estrogen	biological_process	4	Lepr;Arpc1b;Arsb;Gstm3;Igfbp2;Mmp2;Pdgfra;Mmp14	8	346	97	18561	0.00046009
GO:0006508	proteolysis	biological_process	7	Casp4;Cpxm1;Ctsk;Mmp23;Aga;Pcolce;Adam11;Ece1;Ctsl;Mmp2;Ctsh;Tmem59;Cpq;Ctsa;Aebp1;Bace2;Mmp14;Spint2;Dpp7	19	346	430	18561	0.000485901
GO:0072562	blood microparticle	cellular_component	4	Angptl4;Vtn;Agt;Sdcbp;Gsn;Serping1;Fn1;C1r	8	346	98	18561	0.000493009
GO:1900020	positive regulation of protein kinase C activity	biological_process	13	Marcks;Agt;Wnt5a	3	346	9	18561	0.000496258
GO:0004185	serine-type carboxypeptidase activity	molecular_function	9	Cpxm1;Ctsa;Aebp1	3	346	9	18561	0.000496258
GO:0048407	platelet-derived growth factor binding	molecular_function	6	Col3a1;Pdgfra;Col4a1	3	346	9	18561	0.000496258
GO:0060740	prostate gland epithelium morphogenesis	biological_process	7	Cyp7b1;Mmp2;Igf1	3	346	9	18561	0.000496258
GO:0008250	oligosaccharyltransferase complex	cellular_component	7	Krtcap2;Ostc;Rpn2	3	346	9	18561	0.000496258
GO:0005539	glycosaminoglycan binding	molecular_function	5	Bgn;Serpine2;Dcn;Egflam	4	346	21	18561	0.000552591
GO:0005515	protein binding	molecular_function	4	Nid2;Igfbp3;Rarb;Casp4;Sh3kbp1;Map1lc3a;Tgm2;Plk2;Selenof;Fbn2;Sdcbp;Lrp1;Sra1;Erp29;Fndc5;Ppib;Adam11;LOC100360791;Cd63;Igf2;Ikbip;Fth1;Fcgrt;Tmsb4x;Bsg;Lgals1;Jup;Numbl;Sh3gl1;Plxnd1;Mmp2;Gorasp2;Bin1;Emilin1;Gria4;Pdlim7;Mrfap1;Sphk1;Pdlim1;Pdia6;Calr;Gnas.1;Gjb2;Efemp1;Sdf4;Igf1;Ctsa;Wnt5a;Anxa5;Lrpap1;Nid1;Fn1;Cd81;Grn;Arf4;Lamp2;S100a10;Slc39a7;Mafb;Serf2	60	346	2121	18561	0.000636212
GO:0055093	response to hyperoxia	biological_process	5	Mt-cyb;Mmp2;Pdgfra;Pdpn;Mt-atp6	5	346	38	18561	0.00066215
GO:0010613	positive regulation of cardiac muscle hypertrophy	biological_process	10	Agt;Ece1;Igf1;Pde5a	4	346	22	18561	0.000665533
GO:0001666	response to hypoxia	biological_process	5	Angptl4;Igfbp3;Lepr;Plod1;Mt-cyb;Ece1;Ramp2;Mmp2;Pdlim1;Vcam1;Igf1;Pde5a;Mmp14	13	346	243	18561	0.000671077
GO:0016504	peptidase activator activity	molecular_function	6	Pcolce;Fn1;Mmp14	3	346	10	18561	0.000699166
GO:0007155	cell adhesion	biological_process	4	Cyp1b1;Col15a1;Tgfbi;Cd63;Jup;Vcan;Emilin1;Vcam1;Nid1;Jam3;Islr;Fn1;Pdpn;Lama2;Igfbp7	15	346	308	18561	0.000708111
GO:0045669	positive regulation of osteoblast differentiation	biological_process	8	Nell1;Fbn2;Cthrc1;Pdlim7;Gnas.1;Igf1	6	346	58	18561	0.000719017
GO:0045671	negative regulation of osteoclast differentiation	biological_process	10	Ubash3b;Lrrc17;Fbn1;Mafb	4	346	23	18561	0.000793894
GO:0010033	response to organic substance	biological_process	5	Cyp1b1;Timp2;Igf2;Pdgfra;Pebp1;Calr;Igf1;Anxa5;Gpx3	9	346	132	18561	0.000833455
GO:0004860	protein kinase inhibitor activity	molecular_function	7	Trib2;Bgn;Aspnl1;Dcn;Lrrtm4;Nck1	6	346	61	18561	0.000941371
GO:0005159	insulin-like growth factor receptor binding	molecular_function	6	Igf2;Gnas.1;Igf1	3	346	11	18561	0.000948111
GO:0060337	type I interferon signaling pathway	biological_process	7	Ifitm1;Ifitm2;Ifitm3	3	346	11	18561	0.000948111
GO:0097067	cellular response to thyroid hormone stimulus	biological_process	7	Kit;Ctsl;Ctsh	3	346	11	18561	0.000948111
GO:0045454	cell redox homeostasis	biological_process	5	Erp44;P4hb;Txndc5;Prdx4;Qsox1;Pdia6	6	346	62	18561	0.00102615
GO:0008158	hedgehog receptor activity	molecular_function	6	Ptch2;Ptch1	2	346	3	18561	0.00102668
GO:1903143	adrenomedullin receptor complex	cellular_component	8	Ramp3;Ramp2	2	346	3	18561	0.00102668
GO:0005119	smoothened binding	molecular_function	7	Ptch2;Ptch1	2	346	3	18561	0.00102668
GO:0060029	convergent extension involved in organogenesis	biological_process	8	Frzb;Wnt5a	2	346	3	18561	0.00102668
GO:0001974	blood vessel remodeling	biological_process	5	Bgn;Tgm2;Axl;Rspo3;Igf1	5	346	43	18561	0.0011769
GO:0014911	positive regulation of smooth muscle cell migration	biological_process	9	Cyp1b1;Vtn;Tmsb4x;Igf1;F3	5	346	43	18561	0.0011769
GO:0001822	kidney development	biological_process	6	Foxd1;Agt;Gpc3;Aldh9a1;Fbn1;Serpinf1;Dcn;Aldh1a1;Thra	9	346	139	18561	0.00120207
GO:0044342	type B pancreatic cell proliferation	biological_process	5	Igfbp3;Igfbp4;Igfbp5	3	346	12	18561	0.00124675
GO:0034663	endoplasmic reticulum chaperone complex	cellular_component	4	P4hb;Ppib;Pdia6	3	346	12	18561	0.00124675
GO:0035455	response to interferon-alpha	biological_process	7	Ifitm1;Ifitm2;Ifitm3	3	346	12	18561	0.00124675
GO:0045725	positive regulation of glycogen biosynthetic process	biological_process	11	Igf2;Igf1;C1qtnf2	3	346	12	18561	0.00124675
GO:0048771	tissue remodeling	biological_process	4	Axl;Mmp2;Mmp14	3	346	12	18561	0.00124675
GO:0016021	integral component of membrane	cellular_component	5	Cyp1b1;Fxyd6;Emc10;Sec61b;Lepr;Ptch2;Xylt2;Itm2a;Creb3l1;Mt-co2;Sgce;Nkain4;Mmp23;Kdelr2;Dner;Chst1;Pld3;Fzd2;Ephx1;Cd248;Furin;Ost4;Laptm4a;LOC689574;Fndc5;Axl;Bambi;Itm2c;Ptch1;Adam11;Tmem9;Cd63;Igf2;Kit;Ikbip;Slco2b1;Krtcap2;Plxdc1;Fcgrt;Fam163a;LOC691995;Ece1;Ifitm1;Frzb;Kcnk13;Emp1;Hsd11b1;Kdelr1;Vstm4;RGD1310352;Ifitm2;Ramp2;Cd99;Plxnd1;Pdgfra;Eva1b;Gria4;Mtch1;Cklf;Tmed1;Colec12;Gask1b;Ifi…	93	346	3731	18561	0.00130159
GO:0001501	skeletal system development	biological_process	6	Col5a2;Hexa;Col3a1;Clec3b;Fbn1;Vcan;Gnas.1	7	346	89	18561	0.00137098
GO:0048839	inner ear development	biological_process	5	Pdgfra;Sparc;Gjb2;Hpca;Igf1;Igfbp7	6	346	66	18561	0.00142523
GO:0005789	endoplasmic reticulum membrane	cellular_component	5	Cyp1b1;Erp44;Xylt2;RGD1309362;Creb3l1;Mmp23;Kdelr2;Pld3;Ephx1;Sdcbp;Furin;Ost4;Ikbip;Hsd11b1;Kdelr1;Tmed1;Gja1;Kdelr3;Ssr2;Vkorc1	20	346	510	18561	0.00151065
GO:0051897	positive regulation of protein kinase B signaling	biological_process	10	Ramp3;Axl;Igfbp5;Igf2;Igf1;Sema5a;F3	7	346	91	18561	0.00156042
GO:0035456	response to interferon-beta	biological_process	7	Ifitm1;Ifitm2;Ifitm3	3	346	13	18561	0.00159849
GO:0030195	negative regulation of blood coagulation	biological_process	8	Serpine2;Thbd;Anxa5	3	346	13	18561	0.00159849
GO:0014912	negative regulation of smooth muscle cell migration	biological_process	9	Igfbp3;Lrp1;Igfbp5	3	346	13	18561	0.00159849
GO:0030325	adrenal gland development	biological_process	7	Cyp1b1;Mdk;Pdgfra;Thra	4	346	28	18561	0.0017059
GO:0045600	positive regulation of fat cell differentiation	biological_process	8	Dact1;Rarres2;Zfp385a;Frzb;Igf1	5	346	47	18561	0.00176502
GO:0045766	positive regulation of angiogenesis	biological_process	8	Cyp1b1;Ccl11;Ramp2;Sphk1;Ctsh;Wnt5a;Sema5a;F3	8	346	120	18561	0.00185084
GO:0008360	regulation of cell shape	biological_process	8	Fyn;Sh3kbp1;Ccl11;Bambi;Kit;Plxnd1;Rhoc;Fn1;Pdpn	9	346	148	18561	0.00185858
GO:0005791	rough endoplasmic reticulum	cellular_component	7	Arsb;Hsd11b1;Pebp1;Rpn2;Lrpap1;Ckap4	6	346	70	18561	0.00193294
GO:1904646	cellular response to amyloid-beta	biological_process	9	Casp4;Lrp1;Igf1;Fn1	4	346	29	18561	0.00195009
GO:0060068	vagina development	biological_process	8	Axl;Wnt5a;Rbp4	3	346	14	18561	0.0020065
GO:0010875	positive regulation of cholesterol efflux	biological_process	11	Lrp1;Ptch1;Pltp	3	346	14	18561	0.0020065
GO:0007614	short-term memory	biological_process	6	Mdk;Serpinf1;Pde5a	3	346	14	18561	0.0020065
GO:0030984	kininogen binding	molecular_function	5	Ctsl;Ctsh	2	346	4	18561	0.00202803
GO:0002551	mast cell chemotaxis	biological_process	6	Ccl11;Kit	2	346	4	18561	0.00202803
GO:0097108	hedgehog family protein binding	molecular_function	5	Ptch2;Ptch1	2	346	4	18561	0.00202803
GO:0019797	procollagen-proline 3-dioxygenase activity	molecular_function	9	P3h3;P3h1	2	346	4	18561	0.00202803
GO:0050994	regulation of lipid catabolic process	biological_process	7	Rarres2;Thra	2	346	4	18561	0.00202803
GO:0031904	endosome lumen	cellular_component	8	Cd63;Lrpap1	2	346	4	18561	0.00202803
GO:0001605	adrenomedullin receptor activity	molecular_function	8	Ramp3;Ramp2	2	346	4	18561	0.00202803
GO:0009957	epidermal cell fate specification	biological_process	6	Ptch2;Ptch1	2	346	4	18561	0.00202803
GO:1990410	adrenomedullin receptor signaling pathway	biological_process	7	Ramp3;Ramp2	2	346	4	18561	0.00202803
GO:0004197	cysteine-type endopeptidase activity	molecular_function	8	Casp4;Ctsk;Ctsf;Ctsl;Ctsh	5	346	49	18561	0.00212867
GO:0009314	response to radiation	biological_process	5	Col3a1;Igf2;Kit;Mmp2;Serpine2	5	346	49	18561	0.00212867
GO:0071392	cellular response to estradiol stimulus	biological_process	7	Igfbp3;Ramp3;Hsd11b1;Mmp2;Igf1	5	346	50	18561	0.00232965
GO:0005614	interstitial matrix	cellular_component	6	Egflam;Igf1;Kazald1	3	346	15	18561	0.00247371
GO:0061053	somite development	biological_process	7	Ptch1;Frzb;Wnt5a	3	346	15	18561	0.00247371
GO:0044319	wound healing, spreading of cells	biological_process	7	Tmeff2;Rhoc;Pdpn	3	346	15	18561	0.00247371
GO:0035116	embryonic hindlimb morphogenesis	biological_process	8	Twist1;Rarb;Gpc3;Gnas.1	4	346	31	18561	0.00250899
GO:0042572	retinol metabolic process	biological_process	11	Cyp1b1;Rbp1;Aldh1a1;Rbp4	4	346	31	18561	0.00250899
GO:0090090	negative regulation of canonical Wnt signaling pathway	biological_process	10	Dact1;Gpc3;Cthrc1;Frzb;Wnt5a;Gli1;Dact3	7	346	99	18561	0.00252996
GO:0043588	skin development	biological_process	6	Col5a2;Ptch2;Col3a1;Jup;Gnas.1	5	346	51	18561	0.00254409
GO:0048146	positive regulation of fibroblast proliferation	biological_process	8	Agt;Pdgfra;Sphk1;Igf1;Wnt5a;Fn1	6	346	75	18561	0.00274723
GO:0008284	positive regulation of cell proliferation	biological_process	7	Rarb;Edn3;Agt;Sdcbp;Bambi;Igf2;Kit;Pdgfra;Sphk1;Ctsh;Calr;Gnas.1;Efemp1;Igf1;Wnt5a;Gli1;Fn1;Cd81	18	346	463	18561	0.002808
GO:0048662	negative regulation of smooth muscle cell proliferation	biological_process	8	Igfbp3;Igfbp5;Apod;Ogn	4	346	32	18561	0.00282584
GO:0045840	positive regulation of mitotic nuclear division	biological_process	9	Edn3;Igf2;Pebp1;Igf1	4	346	32	18561	0.00282584
GO:0009887	animal organ morphogenesis	biological_process	5	Ptch1;Igf2;Gpc3;Pdgfra;Thra;Wnt5a	6	346	76	18561	0.0029369
GO:0034976	response to endoplasmic reticulum stress	biological_process	6	Erp44;P4hb;Erp29;Txndc5;Pdia6;Srpx	6	346	76	18561	0.0029369
GO:0006919	activation of cysteine-type endopeptidase activity involved in apoptotic process	biological_process	11	Casp4;Ift57;Mtch1;Ifi27;Ctsh;F3	6	346	77	18561	0.0031362
GO:0004222	metalloendopeptidase activity	molecular_function	8	Adamts12;Mmp23;Adam11;Ece1;Mmp2;Adam19;Mmp14	7	346	103	18561	0.00316176
GO:0048701	embryonic cranial skeleton morphogenesis	biological_process	8	Twist1;Pdgfra;Gnas.1;Mmp14	4	346	33	18561	0.00316901
GO:0043065	positive regulation of apoptotic process	biological_process	9	Cyp1b1;Igfbp3;Rarb;Nell1;Tgm2;Gadd45a;Phlda3;Frzb;Mmp2;Bin1;Mtch1;Aldh1a1;Anxa5;Pde5a	14	346	325	18561	0.00328293
GO:0090031	positive regulation of steroid hormone biosynthetic process	biological_process	11	Igf2;Igf1	2	346	5	18561	0.00333842
GO:0001957	intramembranous ossification	biological_process	6	Ctsk;Mmp2	2	346	5	18561	0.00333842
GO:0061304	retinal blood vessel morphogenesis	biological_process	7	Cyp1b1;Col4a1	2	346	5	18561	0.00333842
GO:0030546	receptor activator activity	molecular_function	5	Igf2;Igf1	2	346	5	18561	0.00333842
GO:0048237	rough endoplasmic reticulum lumen	cellular_component	8	Vtn;Lrpap1	2	346	5	18561	0.00333842
GO:0002317	plasma cell differentiation	biological_process	10	Itm2a;Lgals1	2	346	5	18561	0.00333842
GO:0060157	urinary bladder development	biological_process	6	Wnt5a;Rbp4	2	346	5	18561	0.00333842
GO:1902494	catalytic complex	cellular_component	4	Plod1;P3h3	2	346	5	18561	0.00333842
GO:0007167	enzyme linked receptor protein signaling pathway	biological_process	6	Cnpy2;Axl	2	346	5	18561	0.00333842
GO:0090184	positive regulation of kidney development	biological_process	7	Foxd1;Sox8	2	346	5	18561	0.00333842
GO:0072659	protein localization to plasma membrane	biological_process	8	Ramp1;Rab34;Ramp3;Ptch1;Bsg;Jup;Ramp2;S100a10	8	346	133	18561	0.0035077
GO:0008285	negative regulation of cell proliferation	biological_process	7	Cyp1b1;Timp2;Igfbp3;Rarb;Agt;Ptch1;Fth1;Gpc3;Frzb;Dpt;P3h3;Serpine2;Igf1;Ifitm3;Pdpn	15	346	363	18561	0.00351787
GO:0050731	positive regulation of peptidyl-tyrosine phosphorylation	biological_process	11	Tec;Vtn;Agt;Igf2;Pdgfra;Igf1;Cd81	7	346	105	18561	0.00351963
GO:0071773	cellular response to BMP stimulus	biological_process	8	Adamts12;Heyl;Fn1;Spint2	4	346	34	18561	0.00353952
GO:0019838	growth factor binding	molecular_function	5	Sdcbp;Axl;Kit;Pdgfra	4	346	34	18561	0.00353952
GO:0070371	ERK1 and ERK2 cascade	biological_process	12	Ccl11;Agt;Ctsh;Igf1	4	346	34	18561	0.00353952
GO:0070527	platelet aggregation	biological_process	7	Ubash3b;Pdgfra;Pdia6;Gnas.1	4	346	34	18561	0.00353952
GO:0032331	negative regulation of chondrocyte differentiation	biological_process	8	Adamts12;Rarb;Efemp1	3	346	17	18561	0.00359634
GO:0030111	regulation of Wnt signaling pathway	biological_process	8	Dact1;Mdfi;Dact3	3	346	17	18561	0.00359634
GO:0043395	heparan sulfate proteoglycan binding	molecular_function	6	Gpc3;Sema5a;Lrrtm4	3	346	17	18561	0.00359634
GO:0035094	response to nicotine	biological_process	6	Lepr;Igf2;Mmp2;Vcam1;Igf1	5	346	56	18561	0.00383596
GO:0007015	actin filament organization	biological_process	6	Marcks;Ccl11;LOC100364435;Pdlim3;Tmsb4x;Rhoc;Nck1	7	346	107	18561	0.00390754
GO:0043235	receptor complex	cellular_component	4	Ramp1;Lepr;Ramp3;Lrp1;Axl;Kit;Plxdc1;Ramp2;Pdgfra	9	346	166	18561	0.00401651
GO:0035567	non-canonical Wnt signaling pathway	biological_process	8	Fzd2;Frzb;Wnt5a	3	346	18	18561	0.00425655
GO:0055114	oxidation-reduction process	biological_process	4	Cyp1b1;Plod1;P4hb;Fth1;Txndc17;Aldh9a1;Cyp7b1;Ethe1;Hsd11b1;P3h3;Prdx4;Qsox1;Pdia6;Aldh1a1;Vcam1;Phgdh;Vkorc1;Pir;Gpx8;Gpx3;P3h1	21	346	603	18561	0.00472118
GO:0046686	response to cadmium ion	biological_process	7	B2m;Mt-cyb;Kit;Sparc	4	346	37	18561	0.00482512
GO:0010544	negative regulation of platelet activation	biological_process	9	Serpine2;Pdgfra	2	346	6	18561	0.00494603
GO:2000052	positive regulation of non-canonical Wnt signaling pathway	biological_process	10	Rspo3;Wnt5a	2	346	6	18561	0.00494603
GO:0019511	peptidyl-proline hydroxylation	biological_process	10	P3h3;P3h1	2	346	6	18561	0.00494603
GO:0050974	detection of mechanical stimulus involved in sensory perception	biological_process	6	Serpine2;Igf1	2	346	6	18561	0.00494603
GO:0004565	beta-galactosidase activity	molecular_function	8	Psap;Glb1	2	346	6	18561	0.00494603
GO:0010815	bradykinin catabolic process	biological_process	7	Ece1;Ctsh	2	346	6	18561	0.00494603
GO:0071393	cellular response to progesterone stimulus	biological_process	7	Cyp1b1;Igf1	2	346	6	18561	0.00494603
GO:0010596	negative regulation of endothelial cell migration	biological_process	10	Serpinf1;Dcn;Svbp	3	346	19	18561	0.00498555
GO:0015026	coreceptor activity	molecular_function	5	Ramp1;Ramp3;Ramp2	3	346	19	18561	0.00498555
GO:0042104	positive regulation of activated T cell proliferation	biological_process	12	Igf2;Igfbp2;Igf1	3	346	19	18561	0.00498555
GO:0002020	protease binding	molecular_function	6	Timp2;Col3a1;Furin;Lrp1;Kit;Fn1;F3	7	346	112	18561	0.00501907
GO:0001726	ruffle	cellular_component	6	Rab34;Gsn;S100a11;Pdlim7;Gnas.1;Pdpn	6	346	85	18561	0.00511289
GO:0071230	cellular response to amino acid stimulus	biological_process	7	Col5a2;Col3a1;Mmp2;Pdgfra;Col4a1	5	346	60	18561	0.00516365
GO:0071333	cellular response to glucose stimulus	biological_process	10	Rab34;Lgals1;Serpinf1;Vcam1;Igf1;Fn1	6	346	86	18561	0.00541228
GO:0030334	regulation of cell migration	biological_process	7	Edn3;Tmsb4x;Plxnd1;Rhoc;Lama2;Nck1	6	346	86	18561	0.00541228
GO:0045879	negative regulation of smoothened signaling pathway	biological_process	9	Ptch1;Gpc3;Serpine2	3	346	20	18561	0.00578524
GO:0010466	negative regulation of peptidase activity	biological_process	10	Pi16;Gpc3;Serpine2	3	346	20	18561	0.00578524
GO:0016049	cell growth	biological_process	4	Emp1;Emp3;P3h1	3	346	20	18561	0.00578524
GO:0004601	peroxidase activity	molecular_function	4	Txndc17;Prdx4;Gpx8	3	346	20	18561	0.00578524
GO:0007596	blood coagulation	biological_process	7	Serpine2;Serping1;Anxa5;Vkorc1;F3	5	346	63	18561	0.00635217
GO:0042383	sarcolemma	cellular_component	5	Bgn;Flnc;Bsg;Gnas.1;Vcam1;Anxa5;Lama2	7	346	117	18561	0.00635311
GO:0031623	receptor internalization	biological_process	9	Ramp1;Ramp3;Ramp2;Cd81	4	346	40	18561	0.00639179
GO:0001658	branching involved in ureteric bud morphogenesis	biological_process	7	Foxd1;Agt;Ptch1;Gpc3	4	346	40	18561	0.00639179
GO:0035924	cellular response to vascular endothelial growth factor stimulus	biological_process	8	Ramp2;Vcam1;Fn1	3	346	21	18561	0.00665734
GO:0031418	L-ascorbic acid binding	molecular_function	6	Plod1;P3h3;P3h1	3	346	21	18561	0.00665734
GO:0034097	response to cytokine	biological_process	6	Timp2;Col3a1;Mmp2;Pdgfra;Sparc;Ifi27	6	346	90	18561	0.00673917
GO:0061037	negative regulation of cartilage development	biological_process	7	Rarb;Frzb	2	346	7	18561	0.0068394
GO:0045545	syndecan binding	molecular_function	6	Sdcbp;Sema5a	2	346	7	18561	0.0068394
GO:0038063	collagen-activated tyrosine kinase receptor signaling pathway	biological_process	8	Ubash3b;Col4a1	2	346	7	18561	0.0068394
GO:0038036	sphingosine-1-phosphate receptor activity	molecular_function	8	Sphk1;S1pr2	2	346	7	18561	0.0068394
GO:1904017	cellular response to Thyroglobulin triiodothyronine	biological_process	6	Igfbp3;Igf1	2	346	7	18561	0.0068394
GO:0060363	cranial suture morphogenesis	biological_process	6	Twist1;Igf1	2	346	7	18561	0.0068394
GO:0048070	regulation of developmental pigmentation	biological_process	5	Edn3;Kit	2	346	7	18561	0.0068394
GO:0071711	basement membrane organization	biological_process	7	Col4a1;Spint2	2	346	7	18561	0.0068394
GO:0031584	activation of phospholipase D activity	biological_process	10	Marcks;Arf4	2	346	7	18561	0.0068394
GO:0060346	bone trabecula formation	biological_process	6	Fbn2;Mmp2	2	346	7	18561	0.0068394
GO:0016486	peptide hormone processing	biological_process	8	Furin;Ece1	2	346	7	18561	0.0068394
GO:0002091	negative regulation of receptor internalization	biological_process	8	Sdcbp;Lrpap1	2	346	7	18561	0.0068394
GO:0015037	peptide disulfide oxidoreductase activity	molecular_function	7	P4hb;Pdia6	2	346	7	18561	0.0068394
GO:0000413	protein peptidyl-prolyl isomerization	biological_process	11	Fkbp9;Ppib;Fkbp10;Ppic	4	346	41	18561	0.00698068
GO:0005886	plasma membrane	cellular_component	4	Nid2;Ramp1;B2m;Fxyd6;Lepr;Casp4;Itm2b;Tec;Itm2a;Marcks;Tgm2;Ramp3;Dner;Fzd2;Ephx1;Sdcbp;Phlda3;Furin;Sra1;Fndc5;Gsn;Bambi;Itm2c;Ptch1;Cd63;Ddost;Igf2;Kit;Slco2b1;Gpc3;Plxdc1;Fcgrt;Flnc;Ece1;S100a16;Ifitm1;Emp1;Bsg;Vstm4;Ifitm2;Jup;Gng10;Unc5b;Ramp2;Plxnd1;Mmp2;Pdgfra;Gria4;Tmed1;Sphk1;Sparc;Pdia6;Thbd;Gnas.1;Gjb2;Emp3;Rhoc;Sdf4;Igf1;Gja1;Anxa5;Lrpap1;Jam3;Ifitm3;Pdpn;Arf4;Lamp2;Ckap4;F3;S1pr2;Mmp…	72	346	2932	18561	0.00752173
GO:0060416	response to growth hormone	biological_process	7	Igfbp3;Igfbp5;Igf1	3	346	22	18561	0.00760342
GO:0045732	positive regulation of protein catabolic process	biological_process	8	Plk2;Lrp1;Dact1;Gpc3;Wnt5a	5	346	67	18561	0.0082189
GO:0003755	peptidyl-prolyl cis-trans isomerase activity	molecular_function	6	Fkbp9;Ppib;Fkbp10;Ppic	4	346	43	18561	0.00826356
GO:0010595	positive regulation of endothelial cell migration	biological_process	10	Agt;Sparc;Calr;Wnt5a	4	346	43	18561	0.00826356
GO:0007584	response to nutrient	biological_process	7	Cyp1b1;Lepr;Arsb;Mt-cyb;Igfbp2;Vcam1;Igf1	7	346	124	18561	0.00864278
GO:0098869	cellular oxidant detoxification	biological_process	5	Selenof;Txndc17;Prdx4;Gpx8;Gpx3	5	346	68	18561	0.0087391
GO:0050679	positive regulation of epithelial cell proliferation	biological_process	8	Cyp7b1;Tbx18;Igf1;Wnt5a;Grn	5	346	68	18561	0.0087391
GO:0045740	positive regulation of DNA replication	biological_process	10	Pdgfra;Calr;Igf1;Gli1	4	346	44	18561	0.00895914
GO:0060669	embryonic placenta morphogenesis	biological_process	5	Igf2;Vcam1	2	346	8	18561	0.00900738
GO:0017185	peptidyl-lysine hydroxylation	biological_process	10	Plod1;P3h3	2	346	8	18561	0.00900738
GO:0006012	galactose metabolic process	biological_process	8	Chst1;Galk1	2	346	8	18561	0.00900738
GO:0008430	selenium binding	molecular_function	4	Selenof;Gpx3	2	346	8	18561	0.00900738
GO:0032964	collagen biosynthetic process	biological_process	5	Serpinh1;P3h3	2	346	8	18561	0.00900738
GO:0031017	exocrine pancreas development	biological_process	7	Igf2;Igf1	2	346	8	18561	0.00900738
GO:0034333	adherens junction assembly	biological_process	7	Jup;Ramp2	2	346	8	18561	0.00900738
GO:0006725	cellular aromatic compound metabolic process	biological_process	5	Cyp1b1;Ephx1	2	346	8	18561	0.00900738
GO:0009308	amine metabolic process	biological_process	6	Inmt;Vcam1	2	346	8	18561	0.00900738
GO:0045606	positive regulation of epidermal cell differentiation	biological_process	9	Ptch2;Ptch1	2	346	8	18561	0.00900738
GO:0002318	myeloid progenitor cell differentiation	biological_process	7	Kit;Jam3	2	346	8	18561	0.00900738
GO:0035988	chondrocyte proliferation	biological_process	4	Grn;Mmp14	2	346	8	18561	0.00900738
GO:0002250	adaptive immune response	biological_process	5	Fyn;Tec;Ctsl;Ctsh;Jam3	5	346	69	18561	0.00928161
GO:0007162	negative regulation of cell adhesion	biological_process	6	Lamb1;Plxnd1;Mmp2;Sema5a	4	346	45	18561	0.00969183
GO:0046426	negative regulation of JAK-STAT cascade	biological_process	10	Bgn;Aspnl1;Dcn;Lrrtm4	4	346	45	18561	0.00969183
GO:0005770	late endosome	cellular_component	8	Map1lc3a;Rab34;Tmem9;Cd63;Tmem59;Sdf4;Lamp2	7	346	127	18561	0.00979
GO:0019221	cytokine-mediated signaling pathway	biological_process	6	Bgn;Kit;Aspnl1;Numbl;Dcn;F3;Lrrtm4	7	346	128	18561	0.010196
GO:0051592	response to calcium ion	biological_process	7	Mt-cyb;S100a16;Pebp1;Sparc;Anxa5	5	346	71	18561	0.0104354
GO:0004028	3-chloroallyl aldehyde dehydrogenase activity	molecular_function	7	Aldh9a1;Aldh1a1	2	346	9	18561	0.0114391
GO:0008429	phosphatidylethanolamine binding	molecular_function	6	Map1lc3a;Pltp	2	346	9	18561	0.0114391
GO:0070324	thyroid hormone binding	molecular_function	5	Ctsh;Thra	2	346	9	18561	0.0114391
GO:0046598	positive regulation of viral entry into host cell	biological_process	10	P4hb;Lgals1	2	346	9	18561	0.0114391
GO:0050650	chondroitin sulfate proteoglycan biosynthetic process	biological_process	10	Xylt2;Igf1	2	346	9	18561	0.0114391
GO:0035234	ectopic germ cell programmed cell death	biological_process	5	Casp4;Kit	2	346	9	18561	0.0114391
GO:0045926	negative regulation of growth	biological_process	6	Igfbp5;Gpc3	2	346	9	18561	0.0114391
GO:0061298	retina vasculature development in camera-type eye	biological_process	7	Cyp1b1;Pdgfra	2	346	9	18561	0.0114391
GO:0002138	retinoic acid biosynthetic process	biological_process	11	Rbp1;Aldh1a1	2	346	9	18561	0.0114391
GO:0060736	prostate gland growth	biological_process	5	Psap;Igf1	2	346	9	18561	0.0114391
GO:0060509	Type I pneumocyte differentiation	biological_process	8	Thra;Igf1	2	346	9	18561	0.0114391
GO:0042989	sequestering of actin monomers	biological_process	10	Gsn;Tmsb4x	2	346	9	18561	0.0114391
GO:0070097	delta-catenin binding	molecular_function	5	Dact1;Dact3	2	346	9	18561	0.0114391
GO:0018108	peptidyl-tyrosine phosphorylation	biological_process	10	Fyn;Tec;Axl;Kit;Pdgfra;Efemp1	6	346	101	18561	0.011586
GO:0006469	negative regulation of protein kinase activity	biological_process	11	Bgn;Ubash3b;Gadd45a;Aspnl1;Dcn;Lrrtm4	6	346	101	18561	0.011586
GO:0001540	amyloid-beta binding	molecular_function	6	Itm2b;Itm2a;Itm2c;Bace2	4	346	48	18561	0.0121197
GO:0043950	positive regulation of cAMP-mediated signaling	biological_process	10	Ece1;Pebp1;Gnas.1	3	346	26	18561	0.0121528
GO:0005179	hormone activity	molecular_function	7	Edn3;Agt;Fndc5;Igf2;Igf1	5	346	74	18561	0.0123443
GO:0031982	vesicle	cellular_component	5	Tagln2;Rab34;Ece1;Sparc;Gnas.1;Lrpap1;Cd81;Dpp7	8	346	166	18561	0.0127859
GO:0006749	glutathione metabolic process	biological_process	8	Gstm3;Gstt3;Ethe1;Gpx3	4	346	49	18561	0.0130077
GO:0009653	anatomical structure morphogenesis	biological_process	4	Foxd1;Fbn2;Fbn1;Pdgfra	4	346	49	18561	0.0130077
GO:0010977	negative regulation of neuron projection development	biological_process	11	B2m;Lrp1;Itm2c;Lgals1;Efemp1	5	346	75	18561	0.0130298
GO:0046697	decidualization	biological_process	5	Ctsl;Bsg;Gjb2	3	346	27	18561	0.0134864
GO:0010800	positive regulation of peptidyl-threonine phosphorylation	biological_process	11	Sphk1;Wnt5a;S1pr2	3	346	27	18561	0.0134864
GO:0010906	regulation of glucose metabolic process	biological_process	9	Igfbp3;Igfbp4;Igfbp5	3	346	27	18561	0.0134864
GO:0009897	external side of plasma membrane	cellular_component	5	B2m;P4hb;Kit;Ece1;Ctsl;Pdgfra;Calr;Vcam1;Anxa5;Adam19;Pdpn	11	346	273	18561	0.0138001
GO:0005080	protein kinase C binding	molecular_function	8	Nell1;Marcks;Dact1;Dact3	4	346	50	18561	0.0139363
GO:0005506	iron ion binding	molecular_function	8	Cyp1b1;Plod1;Fth1;Cyp7b1;Ethe1;P3h3;Calr;P3h1	8	346	169	18561	0.0141173
GO:0032060	bleb assembly	biological_process	8	Emp1;Emp3	2	346	10	18561	0.0141241
GO:0008210	estrogen metabolic process	biological_process	7	Cyp1b1;Pdgfra	2	346	10	18561	0.0141241
GO:1990314	cellular response to insulin-like growth factor stimulus	biological_process	8	Fbn1;Igf1	2	346	10	18561	0.0141241
GO:0002544	chronic inflammatory response	biological_process	7	Ccl11;Vcam1	2	346	10	18561	0.0141241
GO:0003376	sphingosine-1-phosphate signaling pathway	biological_process	6	Sphk1;S1pr2	2	346	10	18561	0.0141241
GO:0016528	sarcoplasm	cellular_component	6	Gsn;Flnc	2	346	10	18561	0.0141241
GO:0010831	positive regulation of myotube differentiation	biological_process	10	Thra;Mmp14	2	346	10	18561	0.0141241
GO:0016918	retinal binding	molecular_function	7	Rbp1;Rbp4	2	346	10	18561	0.0141241
GO:0015031	protein transport	biological_process	9	Ramp1;Copz2;Kdelr2;Ramp3;Cd63;Kdelr1;Snx24;Ramp2;Cope;Tmed1;Kdelr3;Arf4	12	346	311	18561	0.014202
GO:0017147	Wnt-protein binding	molecular_function	5	Fzd2;Cthrc1;Frzb	3	346	28	18561	0.0149001
GO:0045664	regulation of neuron differentiation	biological_process	9	Timp2;Ngf;Bin1	3	346	28	18561	0.0149001
GO:0061077	chaperone-mediated protein folding	biological_process	5	Fkbp9;Ppib;Fkbp10;Calr	4	346	52	18561	0.0159169
GO:0008375	acetylglucosaminyltransferase activity	molecular_function	7	Xylt2;Hexa;B3galnt1	3	346	29	18561	0.0163943
GO:0035108	limb morphogenesis	biological_process	6	Fbn2;Ptch1;Wnt5a	3	346	29	18561	0.0163943
GO:2000352	negative regulation of endothelial cell apoptotic process	biological_process	11	Angptl4;Ramp2;Sema5a	3	346	29	18561	0.0163943
GO:0060070	canonical Wnt signaling pathway	biological_process	8	Fzd2;Dact1;Frzb;Wnt5a;Gli1	5	346	80	18561	0.0168438
GO:0060326	cell chemotaxis	biological_process	6	Kit;Pdgfra;Vcam1;Sema5a	4	346	53	18561	0.0169701
GO:0045667	regulation of osteoblast differentiation	biological_process	7	Nell1;Gli1	2	346	11	18561	0.0170521
GO:0006024	glycosaminoglycan biosynthetic process	biological_process	8	Xylt2;Hexa	2	346	11	18561	0.0170521
GO:0001523	retinoid metabolic process	biological_process	10	Rarres2;Aldh1a1	2	346	11	18561	0.0170521
GO:0019953	sexual reproduction	biological_process	4	Lepr;Hexa	2	346	11	18561	0.0170521
GO:0019841	retinol binding	molecular_function	7	Rbp1;Rbp4	2	346	11	18561	0.0170521
GO:0030166	proteoglycan biosynthetic process	biological_process	9	Xylt2;Igf1	2	346	11	18561	0.0170521
GO:0048711	positive regulation of astrocyte differentiation	biological_process	12	Serpine2;Bin1	2	346	11	18561	0.0170521
GO:0014012	peripheral nervous system axon regeneration	biological_process	8	Apod;Mmp2	2	346	11	18561	0.0170521
GO:0014824	artery smooth muscle contraction	biological_process	9	Edn3;Agt	2	346	11	18561	0.0170521
GO:0090179	planar cell polarity pathway involved in neural tube closure	biological_process	10	Fzd2;Wnt5a	2	346	11	18561	0.0170521
GO:0042593	glucose homeostasis	biological_process	8	Lepr;Ptch1;Igfbp5;Igf2;Igf1;Rbp4	6	346	110	18561	0.0170635
GO:0008233	peptidase activity	molecular_function	5	Aga;Furin;Ece1;Mmp2;Ctsh;Ctsa;Spint2	7	346	142	18561	0.0172426
GO:0001656	metanephros development	biological_process	7	Irx1;Fbn1;Ctsh	3	346	30	18561	0.0179695
GO:0031226	intrinsic component of plasma membrane	cellular_component	5	Tgm2;Cd63;Pdgfra	3	346	30	18561	0.0179695
GO:0034341	response to interferon-gamma	biological_process	7	Ifitm1;Ifitm2;Ifitm3	3	346	30	18561	0.0179695
GO:0048015	phosphatidylinositol-mediated signaling	biological_process	7	Gsn;Pdgfra;Igf1	3	346	30	18561	0.0179695
GO:1903903	regulation of establishment of T cell polarity	biological_process	9	Gsn	1	346	1	18561	0.0186412
GO:0098868	bone growth	biological_process	5	Lepr	1	346	1	18561	0.0186412
GO:0086103	G-protein coupled receptor signaling pathway involved in heart process	biological_process	6	Ramp3	1	346	1	18561	0.0186412
GO:0036517	chemoattraction of serotonergic neuron axon	biological_process	8	Wnt5a	1	346	1	18561	0.0186412
GO:0010171	body morphogenesis	biological_process	5	Gpc3	1	346	1	18561	0.0186412
GO:1905574	ganglioside GM2 binding	molecular_function	7	Psap	1	346	1	18561	0.0186412
GO:0030748	amine N-methyltransferase activity	molecular_function	8	Inmt	1	346	1	18561	0.0186412
GO:0006713	glucocorticoid catabolic process	biological_process	8	Hsd11b1	1	346	1	18561	0.0186412
GO:0008481	sphinganine kinase activity	molecular_function	8	Sphk1	1	346	1	18561	0.0186412
GO:0061760	antifungal innate immune response	biological_process	6	Rarres2	1	346	1	18561	0.0186412
GO:0040032	post-embryonic body morphogenesis	biological_process	6	Gnas.1	1	346	1	18561	0.0186412
GO:0003433	chondrocyte development involved in endochondral bone morphogenesis	biological_process	7	Serpinh1	1	346	1	18561	0.0186412
GO:0043257	laminin-8 complex	cellular_component	5	Lamb1	1	346	1	18561	0.0186412
GO:0061742	chaperone-mediated autophagy translocation complex	cellular_component	7	Lamp2	1	346	1	18561	0.0186412
GO:1990407	calcitonin gene-related peptide binding	molecular_function	8	Ramp1	1	346	1	18561	0.0186412
GO:0048757	pigment granule maturation	biological_process	5	Cd63	1	346	1	18561	0.0186412
GO:0097326	melanocyte adhesion	biological_process	7	Kit	1	346	1	18561	0.0186412
GO:0070813	hydrogen sulfide metabolic process	biological_process	6	Ethe1	1	346	1	18561	0.0186412
GO:0010189	vitamin E biosynthetic process	biological_process	7	Pltp	1	346	1	18561	0.0186412
GO:1990971	EMILIN complex	cellular_component	5	Emilin1	1	346	1	18561	0.0186412
GO:0010157	response to chlorate	biological_process	6	Ptch1	1	346	1	18561	0.0186412
GO:0045130	keratan sulfotransferase activity	molecular_function	7	Chst1	1	346	1	18561	0.0186412
GO:1904465	negative regulation of matrix metallopeptidase secretion	biological_process	11	Idh2	1	346	1	18561	0.0186412
GO:0050313	sulfur dioxygenase activity	molecular_function	7	Ethe1	1	346	1	18561	0.0186412
GO:0015709	thiosulfate transport	biological_process	9	Slc25a10	1	346	1	18561	0.0186412
GO:1904352	positive regulation of protein catabolic process in the vacuole	biological_process	10	Cd81	1	346	1	18561	0.0186412
GO:0047058	vitamin-K-epoxide reductase (warfarin-insensitive) activity	molecular_function	7	Vkorc1	1	346	1	18561	0.0186412
GO:0061108	seminal vesicle epithelium development	biological_process	6	Serpine2	1	346	1	18561	0.0186412
GO:0043128	positive regulation of 1-phosphatidylinositol 4-kinase activity	biological_process	10	Cd81	1	346	1	18561	0.0186412
GO:0072213	metanephric capsule development	biological_process	8	Foxd1	1	346	1	18561	0.0186412
GO:1904864	negative regulation of beta-catenin-TCF complex assembly	biological_process	8	Dact1	1	346	1	18561	0.0186412
GO:0038021	leptin receptor activity	molecular_function	7	Lepr	1	346	1	18561	0.0186412
GO:0004790	thioether S-methyltransferase activity	molecular_function	8	Inmt	1	346	1	18561	0.0186412
GO:0051413	response to cortisone	biological_process	9	Glb1	1	346	1	18561	0.0186412
GO:0052047	interaction with other organism via secreted substance involved in symbiotic interaction	biological_process	5	Fn1	1	346	1	18561	0.0186412
GO:0003943	N-acetylgalactosamine-4-sulfatase activity	molecular_function	7	Arsb	1	346	1	18561	0.0186412
GO:0035962	response to interleukin-13	biological_process	7	Ccl11	1	346	1	18561	0.0186412
GO:1903906	regulation of plasma membrane raft polarization	biological_process	7	Gsn	1	346	1	18561	0.0186412
GO:1905575	ganglioside GM3 binding	molecular_function	8	Psap	1	346	1	18561	0.0186412
GO:1903975	regulation of glial cell migration	biological_process	10	Efemp1	1	346	1	18561	0.0186412
GO:0048850	hypophysis morphogenesis	biological_process	7	Wnt5a	1	346	1	18561	0.0186412
GO:0034120	positive regulation of erythrocyte aggregation	biological_process	9	Lgals1	1	346	1	18561	0.0186412
GO:0015743	malate transport	biological_process	12	Slc25a10	1	346	1	18561	0.0186412
GO:1902203	negative regulation of hepatocyte growth factor receptor signaling pathway	biological_process	9	Adamts12	1	346	1	18561	0.0186412
GO:0021812	neuronal-glial interaction involved in cerebral cortex radial glia guided migration	biological_process	6	Lamb1	1	346	1	18561	0.0186412
GO:0018153	isopeptide cross-linking via N6-(L-isoglutamyl)-L-lysine	biological_process	11	Tgm2	1	346	1	18561	0.0186412
GO:0034668	integrin alpha4-beta1 complex	cellular_component	6	Emilin1	1	346	1	18561	0.0186412
GO:2000844	negative regulation of testosterone secretion	biological_process	9	Igfbp3	1	346	1	18561	0.0186412
GO:0097017	renal protein absorption	biological_process	7	Gsn	1	346	1	18561	0.0186412
GO:0030421	defecation	biological_process	6	Mdk	1	346	1	18561	0.0186412
GO:0047105	4-trimethylammoniobutyraldehyde dehydrogenase activity	molecular_function	7	Aldh9a1	1	346	1	18561	0.0186412
GO:0047273	galactosylgalactosylglucosylceramide beta-D-acetylgalactosaminyltransferase activity	molecular_function	8	B3galnt1	1	346	1	18561	0.0186412
GO:0030167	proteoglycan catabolic process	biological_process	9	Adamts12	1	346	1	18561	0.0186412
GO:0042905	9-cis-retinoic acid metabolic process	biological_process	6	Aldh1a1	1	346	1	18561	0.0186412
GO:0071718	sodium-independent icosanoid transport	biological_process	11	Slco2b1	1	346	1	18561	0.0186412
GO:1904349	positive regulation of small intestine smooth muscle contraction	biological_process	12	Kit	1	346	1	18561	0.0186412
GO:1902721	negative regulation of prolactin secretion	biological_process	11	Anxa5	1	346	1	18561	0.0186412
GO:0036284	tubulobulbar complex	cellular_component	4	Arpc1b	1	346	1	18561	0.0186412
GO:0032904	negative regulation of nerve growth factor production	biological_process	8	Furin	1	346	1	18561	0.0186412
GO:0019402	galactitol metabolic process	biological_process	9	Galk1	1	346	1	18561	0.0186412
GO:1905010	positive regulation of L-lysine import across plasma membrane	biological_process	10	Agt	1	346	1	18561	0.0186412
GO:0030108	HLA-A specific activating MHC class I receptor activity	molecular_function	8	Ctsh	1	346	1	18561	0.0186412
GO:1902356	oxaloacetate(2-) transmembrane transport	biological_process	13	Slc25a10	1	346	1	18561	0.0186412
GO:0120072	positive regulation of pyloric antrum smooth muscle contraction	biological_process	12	Kit	1	346	1	18561	0.0186412
GO:0042339	keratan sulfate metabolic process	biological_process	6	Chst1	1	346	1	18561	0.0186412
GO:1904328	regulation of myofibroblast contraction	biological_process	8	Pdpn	1	346	1	18561	0.0186412
GO:0060283	negative regulation of oocyte development	biological_process	8	Igf1	1	346	1	18561	0.0186412
GO:0090138	regulation of actin cytoskeleton organization by cell-cell adhesion	biological_process	8	Jam3	1	346	1	18561	0.0186412
GO:0003163	sinoatrial node development	biological_process	9	Tbx18	1	346	1	18561	0.0186412
GO:0005586	collagen type III trimer	cellular_component	6	Col3a1	1	346	1	18561	0.0186412
GO:0044228	host cell surface	cellular_component	5	Axl	1	346	1	18561	0.0186412
GO:0035939	microsatellite binding	molecular_function	10	Heyl	1	346	1	18561	0.0186412
GO:0060987	lipid tube	cellular_component	5	Bin1	1	346	1	18561	0.0186412
GO:0015140	malate transmembrane transporter activity	molecular_function	9	Slc25a10	1	346	1	18561	0.0186412
GO:0036143	kringle domain binding	molecular_function	6	Clec3b	1	346	1	18561	0.0186412
GO:0061580	colon epithelial cell migration	biological_process	10	Arsb	1	346	1	18561	0.0186412
GO:0061347	planar cell polarity pathway involved in outflow tract morphogenesis	biological_process	11	Wnt5a	1	346	1	18561	0.0186412
GO:0097655	serpin family protein binding	molecular_function	5	Ctsl	1	346	1	18561	0.0186412
GO:0002541	activation of plasma proteins involved in acute inflammatory response	biological_process	9	F3	1	346	1	18561	0.0186412
GO:0061350	planar cell polarity pathway involved in cardiac muscle tissue morphogenesis	biological_process	11	Wnt5a	1	346	1	18561	0.0186412
GO:2000828	regulation of parathyroid hormone secretion	biological_process	8	Gnas.1	1	346	1	18561	0.0186412
GO:0010813	neuropeptide catabolic process	biological_process	9	Ctsh	1	346	1	18561	0.0186412
GO:0034959	endothelin maturation	biological_process	9	Ece1	1	346	1	18561	0.0186412
GO:0071423	malate transmembrane transport	biological_process	13	Slc25a10	1	346	1	18561	0.0186412
GO:0010814	substance P catabolic process	biological_process	10	Ece1	1	346	1	18561	0.0186412
GO:0044213	intronic transcription regulatory region DNA binding	molecular_function	8	Thra	1	346	1	18561	0.0186412
GO:1904205	negative regulation of skeletal muscle hypertrophy	biological_process	10	Igfbp5	1	346	1	18561	0.0186412
GO:1905577	ganglioside GP1c binding	molecular_function	7	Psap	1	346	1	18561	0.0186412
GO:0070367	negative regulation of hepatocyte differentiation	biological_process	9	Frzb	1	346	1	18561	0.0186412
GO:0015117	thiosulfate transmembrane transporter activity	molecular_function	6	Slc25a10	1	346	1	18561	0.0186412
GO:1905863	invadopodium organization	biological_process	7	Pdpn	1	346	1	18561	0.0186412
GO:0021683	cerebellar granular layer morphogenesis	biological_process	5	Serpine2	1	346	1	18561	0.0186412
GO:0060838	lymphatic endothelial cell fate commitment	biological_process	8	Pdpn	1	346	1	18561	0.0186412
GO:0015131	oxaloacetate transmembrane transporter activity	molecular_function	9	Slc25a10	1	346	1	18561	0.0186412
GO:1904934	negative regulation of cell proliferation in midbrain	biological_process	8	Wnt5a	1	346	1	18561	0.0186412
GO:1902548	negative regulation of cellular response to vascular endothelial growth factor stimulus	biological_process	8	Adamts12	1	346	1	18561	0.0186412
GO:0002502	peptide antigen assembly with MHC class I protein complex	biological_process	9	Calr	1	346	1	18561	0.0186412
GO:1905589	positive regulation of L-arginine import across plasma membrane	biological_process	10	Agt	1	346	1	18561	0.0186412
GO:0005895	interleukin-5 receptor complex	cellular_component	6	Sdcbp	1	346	1	18561	0.0186412
GO:0034104	negative regulation of tissue remodeling	biological_process	7	Agt	1	346	1	18561	0.0186412
GO:0042543	protein N-linked glycosylation via arginine	biological_process	11	Krtcap2	1	346	1	18561	0.0186412
GO:0008127	quercetin 2,3-dioxygenase activity	molecular_function	7	Pir	1	346	1	18561	0.0186412
GO:0071665	gamma-catenin-TCF7L2 complex	cellular_component	5	Jup	1	346	1	18561	0.0186412
GO:0005018	platelet-derived growth factor alpha-receptor activity	molecular_function	11	Pdgfra	1	346	1	18561	0.0186412
GO:1903976	negative regulation of glial cell migration	biological_process	11	Idh2	1	346	1	18561	0.0186412
GO:0034213	quinolinate catabolic process	biological_process	7	Qprt	1	346	1	18561	0.0186412
GO:0072267	metanephric capsule specification	biological_process	7	Foxd1	1	346	1	18561	0.0186412
GO:0035934	corticosterone secretion	biological_process	8	Selenom	1	346	1	18561	0.0186412
GO:0060678	dichotomous subdivision of terminal units involved in ureteric bud branching	biological_process	8	Foxd1	1	346	1	18561	0.0186412
GO:1901611	phosphatidylglycerol binding	molecular_function	6	Pltp	1	346	1	18561	0.0186412
GO:2000802	positive regulation of endocardial cushion to mesenchymal transition involved in heart valve formation	biological_process	11	Twist1	1	346	1	18561	0.0186412
GO:0061354	planar cell polarity pathway involved in pericardium morphogenesis	biological_process	11	Wnt5a	1	346	1	18561	0.0186412
GO:1904060	negative regulation of locomotor rhythm	biological_process	7	Lepr	1	346	1	18561	0.0186412
GO:1905572	ganglioside GM1 transport to membrane	biological_process	9	Psap	1	346	1	18561	0.0186412
GO:1900107	regulation of nodal signaling pathway	biological_process	10	Dact1	1	346	1	18561	0.0186412
GO:1902164	positive regulation of DNA damage response, signal transduction by p53 class mediator resulting in transcription of p21 class mediator	biological_process	12	Zfp385a	1	346	1	18561	0.0186412
GO:0060829	negative regulation of canonical Wnt signaling pathway involved in neural plate anterior/posterior pattern formation	biological_process	7	Tbx18	1	346	1	18561	0.0186412
GO:0061348	planar cell polarity pathway involved in ventricular septum morphogenesis	biological_process	11	Wnt5a	1	346	1	18561	0.0186412
GO:0060606	tube closure	biological_process	6	Wnt5a	1	346	1	18561	0.0186412
GO:0060588	negative regulation of lipoprotein lipid oxidation	biological_process	10	Apod	1	346	1	18561	0.0186412
GO:2001113	negative regulation of cellular response to hepatocyte growth factor stimulus	biological_process	8	Adamts12	1	346	1	18561	0.0186412
GO:0021572	rhombomere 6 development	biological_process	6	Mafb	1	346	1	18561	0.0186412
GO:1903676	positive regulation of cap-dependent translational initiation	biological_process	13	Nck1	1	346	1	18561	0.0186412
GO:0061110	dense core granule biogenesis	biological_process	5	Serpine2	1	346	1	18561	0.0186412
GO:0072076	nephrogenic mesenchyme development	biological_process	8	Foxd1	1	346	1	18561	0.0186412
GO:1901873	regulation of post-translational protein modification	biological_process	9	Ppib	1	346	1	18561	0.0186412
GO:0090472	dibasic protein processing	biological_process	9	Furin	1	346	1	18561	0.0186412
GO:0019145	aminobutyraldehyde dehydrogenase activity	molecular_function	8	Aldh9a1	1	346	1	18561	0.0186412
GO:0015291	secondary active transmembrane transporter activity	molecular_function	6	Slc25a10	1	346	1	18561	0.0186412
GO:0031703	type 2 angiotensin receptor binding	molecular_function	8	Agt	1	346	1	18561	0.0186412
GO:0014896	muscle hypertrophy	biological_process	6	Igf1	1	346	1	18561	0.0186412
GO:0060409	positive regulation of acetylcholine metabolic process	biological_process	8	Pebp1	1	346	1	18561	0.0186412
GO:2000793	cell proliferation involved in heart valve development	biological_process	4	Twist1	1	346	1	18561	0.0186412
GO:0015729	oxaloacetate transport	biological_process	12	Slc25a10	1	346	1	18561	0.0186412
GO:2000739	regulation of mesenchymal stem cell differentiation	biological_process	8	Pdgfra	1	346	1	18561	0.0186412
GO:0060448	dichotomous subdivision of terminal units involved in lung branching	biological_process	8	Ctsh	1	346	1	18561	0.0186412
GO:1904075	positive regulation of trophectodermal cell proliferation	biological_process	8	Igf1	1	346	1	18561	0.0186412
GO:1903909	regulation of receptor clustering	biological_process	9	Gsn	1	346	1	18561	0.0186412
GO:0071680	response to indole-3-methanol	biological_process	7	Cyp1b1	1	346	1	18561	0.0186412
GO:0045081	negative regulation of interleukin-10 biosynthetic process	biological_process	9	Trib2	1	346	1	18561	0.0186412
GO:0002153	steroid receptor RNA activator RNA binding	molecular_function	8	Thra	1	346	1	18561	0.0186412
GO:0000412	histone peptidyl-prolyl isomerization	biological_process	12	Fkbp10	1	346	1	18561	0.0186412
GO:1905523	positive regulation of macrophage migration	biological_process	8	Mmp14	1	346	1	18561	0.0186412
GO:0016964	alpha-2 macroglobulin receptor activity	molecular_function	4	Lrp1	1	346	1	18561	0.0186412
GO:0008446	GDP-mannose 4,6-dehydratase activity	molecular_function	7	Gmds	1	346	1	18561	0.0186412
GO:0010816	calcitonin catabolic process	biological_process	6	Ece1	1	346	1	18561	0.0186412
GO:0031705	bombesin receptor binding	molecular_function	8	Edn3	1	346	1	18561	0.0186412
GO:1990256	signal clustering	biological_process	8	Sema5a	1	346	1	18561	0.0186412
GO:0050683	AF-1 domain binding	molecular_function	6	Heyl	1	346	1	18561	0.0186412
GO:1901629	regulation of presynaptic membrane organization	biological_process	8	Lrrtm4	1	346	1	18561	0.0186412
GO:0050931	pigment cell differentiation	biological_process	6	Cd63	1	346	1	18561	0.0186412
GO:0005589	collagen type VI trimer	cellular_component	5	Dcn	1	346	1	18561	0.0186412
GO:0072578	neurotransmitter-gated ion channel clustering	biological_process	7	Lrrtm4	1	346	1	18561	0.0186412
GO:0060775	planar cell polarity pathway involved in gastrula mediolateral intercalation	biological_process	10	Wnt5a	1	346	1	18561	0.0186412
GO:0070524	11-beta-hydroxysteroid dehydrogenase (NADP+) activity	molecular_function	7	Hsd11b1	1	346	1	18561	0.0186412
GO:0060422	peptidyl-dipeptidase inhibitor activity	molecular_function	7	Gpc3	1	346	1	18561	0.0186412
GO:1904768	all-trans-retinol binding	molecular_function	8	Rbp1	1	346	1	18561	0.0186412
GO:0070471	uterine smooth muscle contraction	biological_process	8	Agt	1	346	1	18561	0.0186412
GO:0005115	receptor tyrosine kinase-like orphan receptor binding	molecular_function	6	Wnt5a	1	346	1	18561	0.0186412
GO:0005020	stem cell factor receptor activity	molecular_function	10	Kit	1	346	1	18561	0.0186412
GO:0061349	planar cell polarity pathway involved in cardiac right atrium morphogenesis	biological_process	11	Wnt5a	1	346	1	18561	0.0186412
GO:0002371	dendritic cell cytokine production	biological_process	6	Kit	1	346	1	18561	0.0186412
GO:0035790	platelet-derived growth factor receptor-alpha signaling pathway	biological_process	9	Pdgfra	1	346	1	18561	0.0186412
GO:0030168	platelet activation	biological_process	5	Ubash3b;Axl;Pdia6	3	346	31	18561	0.019626
GO:0016705	oxidoreductase activity, acting on paired donors, with incorporation or reduction of molecular oxygen	molecular_function	5	Cyp1b1;Cyp7b1;P3h1	3	346	31	18561	0.019626
GO:0048754	branching morphogenesis of an epithelial tube	biological_process	6	Igf1;Sema5a;Mmp14	3	346	31	18561	0.019626
GO:0002102	podosome	cellular_component	4	Gsn;Sh3gl1;Vcam1	3	346	31	18561	0.019626
GO:0050673	epithelial cell proliferation	biological_process	4	Kit;Col8a1	2	346	12	18561	0.0202132
GO:0032963	collagen metabolic process	biological_process	4	P3h3;P3h1	2	346	12	18561	0.0202132
GO:0010314	phosphatidylinositol-5-phosphate binding	molecular_function	8	Phlda3;Snx24	2	346	12	18561	0.0202132
GO:0005528	FK506 binding	molecular_function	6	Fkbp9;Fkbp10	2	346	12	18561	0.0202132
GO:0001520	outer dense fiber	cellular_component	5	Marcks;Ctsh	2	346	12	18561	0.0202132
GO:0033690	positive regulation of osteoblast proliferation	biological_process	8	Cthrc1;Sox8	2	346	12	18561	0.0202132
GO:0001542	ovulation from ovarian follicle	biological_process	5	Lepr;Mmp2	2	346	12	18561	0.0202132
GO:0008121	ubiquinol-cytochrome-c reductase activity	molecular_function	6	Mt-cyb;Uqcrb.1	2	346	12	18561	0.0202132
GO:0030660	Golgi-associated vesicle membrane	cellular_component	7	Itm2b;Gja1	2	346	12	18561	0.0202132
GO:0031410	cytoplasmic vesicle	cellular_component	6	Map1lc3a;Rab34;Igfbp2;Pigt;Ece1;Ctsl;Snx24;Rhoc;Ifitm3;Pdpn;Mmp14;Dpp7	12	346	328	18561	0.0206367
GO:0045177	apical part of cell	cellular_component	4	Ctsl;Hsd11b1;Pebp1;Svbp;Vcam1;Ifitm3	6	346	115	18561	0.020771
GO:0030282	bone mineralization	biological_process	7	Clec3b;Gpc3;Aspnl1	3	346	32	18561	0.0213639
GO:0001569	branching involved in blood vessel morphogenesis	biological_process	7	Plxnd1;Col4a1;Sema5a	3	346	32	18561	0.0213639
GO:0040018	positive regulation of multicellular organism growth	biological_process	8	Agt;Ppib;Igf2	3	346	32	18561	0.0213639
GO:0046875	ephrin receptor binding	molecular_function	6	Fyn;Sdcbp;Nck1	3	346	32	18561	0.0213639
GO:0051384	response to glucocorticoid	biological_process	8	Mdk;Igfbp2;Ctsl;Sparc;Igf1;Fn1	6	346	117	18561	0.0223957
GO:0008277	regulation of G-protein coupled receptor protein signaling pathway	biological_process	8	Ramp1;Ramp3;Ramp2	3	346	33	18561	0.0231834
GO:0007417	central nervous system development	biological_process	6	Timp2;Fyn;Arsb;Dner;Vcan	5	346	87	18561	0.023329
GO:0060071	Wnt signaling pathway, planar cell polarity pathway	biological_process	9	Cthrc1;Wnt5a	2	346	13	18561	0.0235977
GO:0051895	negative regulation of focal adhesion assembly	biological_process	9	Apod;Mmp14	2	346	13	18561	0.0235977
GO:0001553	luteinization	biological_process	5	Mmp2;Pdgfra	2	346	13	18561	0.0235977
GO:0045056	transcytosis	biological_process	7	Lrp1;Lrpap1	2	346	13	18561	0.0235977
GO:0008347	glial cell migration	biological_process	7	Vcan;Fn1	2	346	13	18561	0.0235977
GO:0030500	regulation of bone mineralization	biological_process	7	Twist1;Dmp1	2	346	13	18561	0.0235977
GO:0050921	positive regulation of chemotaxis	biological_process	8	Rarres2;Fn1	2	346	13	18561	0.0235977
GO:0046628	positive regulation of insulin receptor signaling pathway	biological_process	9	Igf2;Igf1	2	346	13	18561	0.0235977
GO:0051146	striated muscle cell differentiation	biological_process	7	Igfbp5;Igf2	2	346	13	18561	0.0235977
GO:0031985	Golgi cisterna	cellular_component	7	Rab34;Furin	2	346	13	18561	0.0235977
GO:0030126	COPI vesicle coat	cellular_component	8	Copz2;Cope	2	346	13	18561	0.0235977
GO:0044754	autolysosome	cellular_component	10	Fth1;Lamp2	2	346	13	18561	0.0235977
GO:0097435	supramolecular fiber organization	biological_process	5	Col3a1;Mfap5	2	346	13	18561	0.0235977
GO:0051246	regulation of protein metabolic process	biological_process	7	Lrp1;Igf1	2	346	13	18561	0.0235977
GO:0031224	intrinsic component of membrane	cellular_component	4	Mcub;Gnas.1	2	346	13	18561	0.0235977
GO:0005102	receptor binding	molecular_function	5	Fyn;Tec;Angptl1;Rarres2;Rspo3;Serpine2;Pebp1;Wnt5a;C1qtnf2;Fn1;Pdpn;Lama2;Nck1	13	346	374	18561	0.0237861
GO:0014068	positive regulation of phosphatidylinositol 3-kinase signaling	biological_process	10	Agt;Igf2;Dcn;Igf1	4	346	59	18561	0.0241979
GO:0030155	regulation of cell adhesion	biological_process	5	Gsn;Pdpn;Lama2	3	346	34	18561	0.0250844
GO:2001238	positive regulation of extrinsic apoptotic signaling pathway	biological_process	10	Agt;Itm2c;G0s2	3	346	34	18561	0.0250844
GO:0000979	RNA polymerase II core promoter sequence-specific DNA binding	molecular_function	10	Heyl;Gadd45a;Sox8	3	346	34	18561	0.0250844
GO:0009725	response to hormone	biological_process	5	Timp2;Mdk;Mt-cyb;Pdgfra;Mmp14	5	346	89	18561	0.0254403
GO:0007189	adenylate cyclase-activating G-protein coupled receptor signaling pathway	biological_process	8	Ramp1;Ramp3;Ramp2;Gnas.1	4	346	60	18561	0.0255575
GO:0030018	Z disc	cellular_component	5	Pdlim3;Flnc;Jup;Bin1;Pdlim1;Anxa5	6	346	121	18561	0.0258974
GO:0060976	coronary vasculature development	biological_process	6	Lrp1;Gpc3;Plxnd1	3	346	35	18561	0.0270669
GO:0090331	negative regulation of platelet aggregation	biological_process	10	Ubash3b;Serpine2	2	346	14	18561	0.0271962
GO:0042698	ovulation cycle	biological_process	4	Axl;Serpinf1	2	346	14	18561	0.0271962
GO:0070208	protein heterotrimerization	biological_process	9	C1qtnf2;C1qtnf6	2	346	14	18561	0.0271962
GO:0030850	prostate gland development	biological_process	6	Ptch1;Gli1	2	346	14	18561	0.0271962
GO:0003203	endocardial cushion morphogenesis	biological_process	7	Twist1;Heyl	2	346	14	18561	0.0271962
GO:0046427	positive regulation of JAK-STAT cascade	biological_process	10	Cyp1b1;Kit	2	346	14	18561	0.0271962
GO:0001775	cell activation	biological_process	4	Igf1;Fn1	2	346	14	18561	0.0271962
GO:0042445	hormone metabolic process	biological_process	4	Agt;Selenom	2	346	14	18561	0.0271962
GO:1904707	positive regulation of vascular smooth muscle cell proliferation	biological_process	9	Agt;Mmp2	2	346	14	18561	0.0271962
GO:0046689	response to mercury ion	biological_process	7	Mt-cyb;Bsg	2	346	14	18561	0.0271962
GO:0071347	cellular response to interleukin-1	biological_process	8	Adamts12;Ccl11;Mmp2;Pdgfra;Fn1	5	346	92	18561	0.0288305
GO:0001843	neural tube closure	biological_process	7	Twist1;Ptch1;Ift57;Wnt5a;Spint2	5	346	92	18561	0.0288305
GO:0046326	positive regulation of glucose import	biological_process	10	Gpc3;Igf1;C1qtnf2	3	346	36	18561	0.0291305
GO:0001938	positive regulation of endothelial cell proliferation	biological_process	9	Ccl11;Wnt5a;Sema5a;F3	4	346	63	18561	0.0299078
GO:0001889	liver development	biological_process	7	Rarb;Ephx1;Slco2b1;Aldh9a1;Aldh1a1;Thra	6	346	126	18561	0.030763
GO:0043066	negative regulation of apoptotic process	biological_process	9	Twist1;Angptl4;Rarb;Plk2;Axl;Igf2;Kit;Pdgfra;Sphk1;Ctsh;Sox8;Igf1;Wnt5a;Fn1;Pdpn;Arf4	16	346	511	18561	0.0308001
GO:0033627	cell adhesion mediated by integrin	biological_process	5	Vtn;Fbn1	2	346	15	18561	0.0309997
GO:0097066	response to thyroid hormone	biological_process	6	Igf1;Anxa5	2	346	15	18561	0.0309997
GO:0004029	aldehyde dehydrogenase (NAD) activity	molecular_function	7	Aldh9a1;Aldh1a1	2	346	15	18561	0.0309997
GO:0042574	retinal metabolic process	biological_process	11	Cyp1b1;Rbp4	2	346	15	18561	0.0309997
GO:0014067	negative regulation of phosphatidylinositol 3-kinase signaling	biological_process	10	Twist1;Serpine2	2	346	15	18561	0.0309997
GO:0031103	axon regeneration	biological_process	7	Vcan;Jam3	2	346	15	18561	0.0309997
GO:0005797	Golgi medial cisterna	cellular_component	8	Gorasp2;Tmem59	2	346	15	18561	0.0309997
GO:0006518	peptide metabolic process	biological_process	7	Cpxm1;Aebp1	2	346	15	18561	0.0309997
GO:2000679	positive regulation of transcription regulatory region DNA binding	biological_process	8	Twist1;Igf1	2	346	15	18561	0.0309997
GO:0060065	uterus development	biological_process	6	Wnt5a;Rbp4	2	346	15	18561	0.0309997
GO:0008234	cysteine-type peptidase activity	molecular_function	7	Ctsk;Ctsl;Ctsh	3	346	37	18561	0.0312751
GO:0008544	epidermis development	biological_process	6	Ptch2;Plod1;Ptch1	3	346	37	18561	0.0312751
GO:0046982	protein heterodimerization activity	molecular_function	6	Twist1;Ramp1;Hexa;Ramp3;P4hb;Heyl;Gadd45a;Sdcbp;Axl;Ramp2;Bin1;Thra;Sox8;Tbx18;Jam3;Rbp4;Mafb	17	346	554	18561	0.0313085
GO:0030154	cell differentiation	biological_process	5	Angptl4;Rarb;Nell1;Fyn;Tec;Foxd1;Mdk;Sra1;Axl;LOC100360791;Kit;Pdgfra;Pdlim7;Thra;Tbx18;Wnt5a	16	346	513	18561	0.0317551
GO:0043085	positive regulation of catalytic activity	biological_process	6	Igfbp3;Agt;Igf2;Psap	4	346	65	18561	0.0330364
GO:0010718	positive regulation of epithelial to mesenchymal transition	biological_process	8	Sdcbp;Bambi;Pdpn	3	346	38	18561	0.0335003
GO:0008083	growth factor activity	molecular_function	7	Ngf;Mdk;Igf2;Ptn;Efemp1;Igf1	6	346	129	18561	0.033951
GO:0050839	cell adhesion molecule binding	molecular_function	5	Tgfbi;Sdcbp;Jup;Vcam1	4	346	66	18561	0.0346696
GO:0031902	late endosome membrane	cellular_component	9	Laptm4a;Cd63;Ifitm3;Lamp2	4	346	66	18561	0.0346696
GO:1904385	cellular response to angiotensin	biological_process	8	Agt;Fn1	2	346	16	18561	0.0349992
GO:0060766	negative regulation of androgen receptor signaling pathway	biological_process	10	Heyl;Igf1	2	346	16	18561	0.0349992
GO:0001709	cell fate determination	biological_process	5	Ptch2;Ptch1	2	346	16	18561	0.0349992
GO:0007494	midgut development	biological_process	7	Aldh1a1;Wnt5a	2	346	16	18561	0.0349992
GO:0003279	cardiac septum development	biological_process	5	Lrp1;Plxnd1	2	346	16	18561	0.0349992
GO:0051604	protein maturation	biological_process	7	Aga;Serpinh1	2	346	16	18561	0.0349992
GO:0060037	pharyngeal system development	biological_process	6	Ptch1;Ece1	2	346	16	18561	0.0349992
GO:0006954	inflammatory response	biological_process	6	Casp4;Igfbp4;Ccl11;Chst1;Axl;Kit;Rarres2;Sphk1;Pdpn;Il17d	10	346	277	18561	0.0355248
GO:0051287	NAD binding	molecular_function	6	Idh2;Aldh9a1;Aldh1a1;Phgdh	4	346	67	18561	0.0363491
GO:0050680	negative regulation of epithelial cell proliferation	biological_process	8	Ptch1;Ift57;Gpc3;Wnt5a	4	346	67	18561	0.0363491
GO:0003845	11-beta-hydroxysteroid dehydrogenase [NAD(P)] activity	molecular_function	7	Hsd11b1	1	346	2	18561	0.036936
GO:0004448	isocitrate dehydrogenase activity	molecular_function	7	Idh2	1	346	2	18561	0.036936
GO:0010721	negative regulation of cell development	biological_process	8	Frzb	1	346	2	18561	0.036936
GO:0072111	cell proliferation involved in kidney development	biological_process	4	Gpc3	1	346	2	18561	0.036936
GO:0045714	regulation of low-density lipoprotein particle receptor biosynthetic process	biological_process	9	Furin	1	346	2	18561	0.036936
GO:0010641	positive regulation of platelet-derived growth factor receptor signaling pathway	biological_process	9	F3	1	346	2	18561	0.036936
GO:0008160	protein tyrosine phosphatase activator activity	molecular_function	8	Igfbp3	1	346	2	18561	0.036936
GO:0060282	positive regulation of oocyte development	biological_process	8	Pde5a	1	346	2	18561	0.036936
GO:0072563	endothelial microparticle	cellular_component	5	Anxa5	1	346	2	18561	0.036936
GO:0097637	integral component of autophagosome membrane	cellular_component	8	Lamp2	1	346	2	18561	0.036936
GO:0034632	retinol transmembrane transporter activity	molecular_function	5	Rbp4	1	346	2	18561	0.036936
GO:0006566	threonine metabolic process	biological_process	11	Phgdh	1	346	2	18561	0.036936
GO:0005137	interleukin-5 receptor binding	molecular_function	7	Sdcbp	1	346	2	18561	0.036936
GO:0032429	regulation of phospholipase A2 activity	biological_process	9	Lrp1	1	346	2	18561	0.036936
GO:0042824	MHC class I peptide loading complex	cellular_component	7	Calr	1	346	2	18561	0.036936
GO:0051885	positive regulation of timing of anagen	biological_process	10	Wnt5a	1	346	2	18561	0.036936
GO:0072014	proximal tubule development	biological_process	8	Heyl	1	346	2	18561	0.036936
GO:0002481	antigen processing and presentation of exogenous protein antigen via MHC class Ib, TAP-dependent	biological_process	8	B2m	1	346	2	18561	0.036936
GO:0009082	branched-chain amino acid biosynthetic process	biological_process	10	Bcat1	1	346	2	18561	0.036936
GO:1903577	cellular response to L-arginine	biological_process	9	Castor1	1	346	2	18561	0.036936
GO:0042537	benzene-containing compound metabolic process	biological_process	6	Cyp1b1	1	346	2	18561	0.036936
GO:0014891	striated muscle atrophy	biological_process	8	Gsn	1	346	2	18561	0.036936
GO:0002683	negative regulation of immune system process	biological_process	6	Igf1	1	346	2	18561	0.036936
GO:0042351	'de novo' GDP-L-fucose biosynthetic process	biological_process	11	Gmds	1	346	2	18561	0.036936
GO:1905049	negative regulation of metallopeptidase activity	biological_process	11	Timp2	1	346	2	18561	0.036936
GO:0060741	prostate gland stromal morphogenesis	biological_process	5	Igf1	1	346	2	18561	0.036936
GO:0071065	alpha9-beta1 integrin-vascular cell adhesion molecule-1 complex	cellular_component	6	Vcam1	1	346	2	18561	0.036936
GO:0002238	response to molecule of fungal origin	biological_process	6	Gpx3	1	346	2	18561	0.036936
GO:0033032	regulation of myeloid cell apoptotic process	biological_process	9	Thra	1	346	2	18561	0.036936
GO:0060032	notochord regression	biological_process	5	Gli1	1	346	2	18561	0.036936
GO:0060221	retinal rod cell differentiation	biological_process	10	Sox8	1	346	2	18561	0.036936
GO:0052654	L-leucine transaminase activity	molecular_function	8	Bcat1	1	346	2	18561	0.036936
GO:0004335	galactokinase activity	molecular_function	7	Galk1	1	346	2	18561	0.036936
GO:2000143	negative regulation of DNA-templated transcription, initiation	biological_process	10	Thra	1	346	2	18561	0.036936
GO:0038091	positive regulation of cell proliferation by VEGF-activated platelet derived growth factor receptor signaling pathway	biological_process	8	Pdgfra	1	346	2	18561	0.036936
GO:0035373	chondroitin sulfate proteoglycan binding	molecular_function	6	Sema5a	1	346	2	18561	0.036936
GO:1904251	regulation of bile acid metabolic process	biological_process	9	Kit	1	346	2	18561	0.036936
GO:0006097	glyoxylate cycle	biological_process	7	Idh2	1	346	2	18561	0.036936
GO:0102148	N-acetyl-beta-D-galactosaminidase activity	molecular_function	7	Hexa	1	346	2	18561	0.036936
GO:0097324	melanocyte migration	biological_process	9	Kit	1	346	2	18561	0.036936
GO:0031716	calcitonin receptor binding	molecular_function	7	Ramp1	1	346	2	18561	0.036936
GO:1903225	negative regulation of endodermal cell differentiation	biological_process	8	Col5a2	1	346	2	18561	0.036936
GO:1902379	chemoattractant activity involved in axon guidance	molecular_function	8	Wnt5a	1	346	2	18561	0.036936
GO:0036518	chemorepulsion of dopaminergic neuron axon	biological_process	8	Wnt5a	1	346	2	18561	0.036936
GO:1901201	regulation of extracellular matrix assembly	biological_process	6	Agt	1	346	2	18561	0.036936
GO:0035620	ceramide transporter activity	molecular_function	6	Pltp	1	346	2	18561	0.036936
GO:1901731	positive regulation of platelet aggregation	biological_process	10	Pdpn	1	346	2	18561	0.036936
GO:1904121	phosphatidylethanolamine transporter activity	molecular_function	6	Pltp	1	346	2	18561	0.036936
GO:0090287	regulation of cellular response to growth factor stimulus	biological_process	6	Fbn1	1	346	2	18561	0.036936
GO:0004617	phosphoglycerate dehydrogenase activity	molecular_function	7	Phgdh	1	346	2	18561	0.036936
GO:0052655	L-valine transaminase activity	molecular_function	8	Bcat1	1	346	2	18561	0.036936
GO:0034312	diol biosynthetic process	biological_process	8	Ephx1	1	346	2	18561	0.036936
GO:0098640	integrin binding involved in cell-matrix adhesion	molecular_function	7	Emilin1	1	346	2	18561	0.036936
GO:0042628	mating plug formation	biological_process	6	Serpine2	1	346	2	18561	0.036936
GO:0008396	oxysterol 7-alpha-hydroxylase activity	molecular_function	7	Cyp7b1	1	346	2	18561	0.036936
GO:1904715	negative regulation of chaperone-mediated autophagy	biological_process	10	Ctsa	1	346	2	18561	0.036936
GO:1905171	positive regulation of protein localization to phagocytic vesicle	biological_process	7	Rab34	1	346	2	18561	0.036936
GO:0021997	neural plate axis specification	biological_process	7	Ptch1	1	346	2	18561	0.036936
GO:0017050	D-erythro-sphingosine kinase activity	molecular_function	7	Sphk1	1	346	2	18561	0.036936
GO:1904404	response to formaldehyde	biological_process	6	Pdgfra	1	346	2	18561	0.036936
GO:1904434	positive regulation of ferrous iron binding	biological_process	7	B2m	1	346	2	18561	0.036936
GO:0009098	leucine biosynthetic process	biological_process	11	Bcat1	1	346	2	18561	0.036936
GO:0031088	platelet dense granule membrane	cellular_component	8	Lamp2	1	346	2	18561	0.036936
GO:0021571	rhombomere 5 development	biological_process	6	Mafb	1	346	2	18561	0.036936
GO:0060599	lateral sprouting involved in mammary gland duct morphogenesis	biological_process	8	Wnt5a	1	346	2	18561	0.036936
GO:0060988	lipid tube assembly	biological_process	8	Bin1	1	346	2	18561	0.036936
GO:1905665	positive regulation of calcium ion import across plasma membrane	biological_process	15	Ramp3	1	346	2	18561	0.036936
GO:0090177	establishment of planar polarity involved in neural tube closure	biological_process	8	Cthrc1	1	346	2	18561	0.036936
GO:0070722	Tle3-Aes complex	cellular_component	7	Tbx18	1	346	2	18561	0.036936
GO:0060809	mesodermal to mesenchymal transition involved in gastrulation	biological_process	8	Wnt5a	1	346	2	18561	0.036936
GO:0002764	immune response-regulating signaling pathway	biological_process	5	Ctsh	1	346	2	18561	0.036936
GO:0006304	DNA modification	biological_process	8	Cyp1b1	1	346	2	18561	0.036936
GO:0007418	ventral midline development	biological_process	5	Gli1	1	346	2	18561	0.036936
GO:0071074	eukaryotic initiation factor eIF2 binding	molecular_function	6	Nck1	1	346	2	18561	0.036936
GO:2000276	negative regulation of oxidative phosphorylation uncoupler activity	biological_process	7	Twist1	1	346	2	18561	0.036936
GO:2001205	negative regulation of osteoclast development	biological_process	9	Fbn1	1	346	2	18561	0.036936
GO:1904343	positive regulation of colon smooth muscle contraction	biological_process	12	Kit	1	346	2	18561	0.036936
GO:0060067	cervix development	biological_process	6	Wnt5a	1	346	2	18561	0.036936
GO:1904440	positive regulation of ferrous iron import across plasma membrane	biological_process	12	B2m	1	346	2	18561	0.036936
GO:0016505	peptidase activator activity involved in apoptotic process	molecular_function	7	Ctsh	1	346	2	18561	0.036936
GO:1902766	skeletal muscle satellite cell migration	biological_process	7	Rhoc	1	346	2	18561	0.036936
GO:0046874	quinolinate metabolic process	biological_process	6	Qprt	1	346	2	18561	0.036936
GO:0032366	intracellular sterol transport	biological_process	9	Npc2	1	346	2	18561	0.036936
GO:0033961	cis-stilbene-oxide hydrolase activity	molecular_function	7	Ephx1	1	346	2	18561	0.036936
GO:0021599	abducens nerve formation	biological_process	6	Mafb	1	346	2	18561	0.036936
GO:1904953	Wnt signaling pathway involved in midbrain dopaminergic neuron differentiation	biological_process	8	Wnt5a	1	346	2	18561	0.036936
GO:0010609	mRNA localization resulting in posttranscriptional regulation of gene expression	biological_process	7	Zfp385a	1	346	2	18561	0.036936
GO:0070625	zymogen granule exocytosis	biological_process	10	Sdf4	1	346	2	18561	0.036936
GO:0019058	viral life cycle	biological_process	7	Furin	1	346	2	18561	0.036936
GO:2000095	regulation of Wnt signaling pathway, planar cell polarity pathway	biological_process	9	Dact1	1	346	2	18561	0.036936
GO:0051169	nuclear transport	biological_process	7	Ppib	1	346	2	18561	0.036936
GO:0002930	trabecular meshwork development	biological_process	6	Cyp1b1	1	346	2	18561	0.036936
GO:0032487	regulation of Rap protein signal transduction	biological_process	11	Timp2	1	346	2	18561	0.036936
GO:2000098	negative regulation of smooth muscle cell-matrix adhesion	biological_process	9	Apod	1	346	2	18561	0.036936
GO:0003402	planar cell polarity pathway involved in axis elongation	biological_process	10	Wnt5a	1	346	2	18561	0.036936
GO:0033144	negative regulation of intracellular steroid hormone receptor signaling pathway	biological_process	9	Calr	1	346	2	18561	0.036936
GO:0072272	proximal/distal pattern formation involved in metanephric nephron development	biological_process	8	Irx1	1	346	2	18561	0.036936
GO:1901874	negative regulation of post-translational protein modification	biological_process	10	P3h1	1	346	2	18561	0.036936
GO:0004450	isocitrate dehydrogenase (NADP+) activity	molecular_function	8	Idh2	1	346	2	18561	0.036936
GO:0030023	extracellular matrix constituent conferring elasticity	molecular_function	5	Emilin1	1	346	2	18561	0.036936
GO:0052656	L-isoleucine transaminase activity	molecular_function	8	Bcat1	1	346	2	18561	0.036936
GO:1900142	negative regulation of oligodendrocyte apoptotic process	biological_process	11	Igf1	1	346	2	18561	0.036936
GO:1901862	negative regulation of muscle tissue development	biological_process	7	Igfbp5	1	346	2	18561	0.036936
GO:0033897	ribonuclease T2 activity	molecular_function	10	Rnaset2	1	346	2	18561	0.036936
GO:0009099	valine biosynthetic process	biological_process	11	Bcat1	1	346	2	18561	0.036936
GO:0005583	fibrillar collagen trimer	cellular_component	5	Lum	1	346	2	18561	0.036936
GO:0017055	negative regulation of RNA polymerase II transcriptional preinitiation complex assembly	biological_process	8	Thra	1	346	2	18561	0.036936
GO:0005607	laminin-2 complex	cellular_component	5	Lamb1	1	346	2	18561	0.036936
GO:0072197	ureter morphogenesis	biological_process	6	Sox8	1	346	2	18561	0.036936
GO:0038109	Kit signaling pathway	biological_process	8	Kit	1	346	2	18561	0.036936
GO:0051969	regulation of transmission of nerve impulse	biological_process	7	Agt	1	346	2	18561	0.036936
GO:0060374	mast cell differentiation	biological_process	8	Kit	1	346	2	18561	0.036936
GO:0061302	smooth muscle cell-matrix adhesion	biological_process	7	Vtn	1	346	2	18561	0.036936
GO:0045275	respiratory chain complex III	cellular_component	5	Mt-cyb	1	346	2	18561	0.036936
GO:0002327	immature B cell differentiation	biological_process	9	Kit	1	346	2	18561	0.036936
GO:0016603	glutaminyl-peptide cyclotransferase activity	molecular_function	7	Qpct	1	346	2	18561	0.036936
GO:0072180	mesonephric duct morphogenesis	biological_process	11	Gpc3	1	346	2	18561	0.036936
GO:2000765	regulation of cytoplasmic translation	biological_process	10	Zfp385a	1	346	2	18561	0.036936
GO:0060193	positive regulation of lipase activity	biological_process	8	Rhoc	1	346	2	18561	0.036936
GO:0032370	positive regulation of lipid transport	biological_process	8	Lrp1	1	346	2	18561	0.036936
GO:0035627	ceramide transport	biological_process	8	Pltp	1	346	2	18561	0.036936
GO:0032762	mast cell cytokine production	biological_process	7	Kit	1	346	2	18561	0.036936
GO:2001202	negative regulation of transforming growth factor-beta secretion	biological_process	9	Fn1	1	346	2	18561	0.036936
GO:0003948	N4-(beta-N-acetylglucosaminyl)-L-asparaginase activity	molecular_function	7	Aga	1	346	2	18561	0.036936
GO:0061851	leading edge of lamellipodium	cellular_component	5	Pdpn	1	346	2	18561	0.036936
GO:0036493	positive regulation of translation in response to endoplasmic reticulum stress	biological_process	12	Nck1	1	346	2	18561	0.036936
GO:0016500	protein-hormone receptor activity	molecular_function	5	Lepr	1	346	2	18561	0.036936
GO:0030395	lactose binding	molecular_function	7	Lgals1	1	346	2	18561	0.036936
GO:1990406	CGRP receptor complex	cellular_component	8	Ramp1	1	346	2	18561	0.036936
GO:1905573	ganglioside GM1 binding	molecular_function	7	Psap	1	346	2	18561	0.036936
GO:0030852	regulation of granulocyte differentiation	biological_process	9	Rbp1	1	346	2	18561	0.036936
GO:0045720	negative regulation of integrin biosynthetic process	biological_process	9	Tmeff2	1	346	2	18561	0.036936
GO:0021849	neuroblast division in subventricular zone	biological_process	10	Numbl	1	346	2	18561	0.036936
GO:0001999	renal response to blood flow involved in circulatory renin-angiotensin regulation of systemic arterial blood pressure	biological_process	7	Agt	1	346	2	18561	0.036936
GO:0034633	retinol transport	biological_process	8	Rbp4	1	346	2	18561	0.036936
GO:0090285	negative regulation of protein glycosylation in Golgi	biological_process	11	Tmem59	1	346	2	18561	0.036936
GO:1901317	regulation of flagellated sperm motility	biological_process	7	Anxa5	1	346	2	18561	0.036936
GO:0003230	cardiac atrium development	biological_process	6	Igf1	1	346	2	18561	0.036936
GO:0008050	female courtship behavior	biological_process	7	Thra	1	346	2	18561	0.036936
GO:0032902	nerve growth factor production	biological_process	5	Furin	1	346	2	18561	0.036936
GO:0060900	embryonic camera-type eye formation	biological_process	5	Twist1	1	346	2	18561	0.036936
GO:0017186	peptidyl-pyroglutamic acid biosynthetic process, using glutaminyl-peptide cyclotransferase	biological_process	11	Qpct	1	346	2	18561	0.036936
GO:1904437	positive regulation of transferrin receptor binding	biological_process	9	B2m	1	346	2	18561	0.036936
GO:1905286	serine-type peptidase complex	cellular_component	6	F3	1	346	2	18561	0.036936
GO:0071387	cellular response to cortisol stimulus	biological_process	7	Cyp1b1	1	346	2	18561	0.036936
GO:0033128	negative regulation of histone phosphorylation	biological_process	11	Twist1	1	346	2	18561	0.036936
GO:1990409	adrenomedullin binding	molecular_function	8	Ramp2	1	346	2	18561	0.036936
GO:0070173	regulation of enamel mineralization	biological_process	10	Dmp1	1	346	2	18561	0.036936
GO:0001998	angiotensin-mediated vasoconstriction involved in regulation of systemic arterial blood pressure	biological_process	8	Agt	1	346	2	18561	0.036936
GO:0004084	branched-chain-amino-acid transaminase activity	molecular_function	7	Bcat1	1	346	2	18561	0.036936
GO:1904237	positive regulation of substrate-dependent cell migration, cell attachment to substrate	biological_process	8	Fn1	1	346	2	18561	0.036936
GO:0097325	melanocyte proliferation	biological_process	5	Wnt5a	1	346	2	18561	0.036936
GO:1905065	positive regulation of vascular smooth muscle cell differentiation	biological_process	10	Kit	1	346	2	18561	0.036936
GO:1905167	positive regulation of lysosomal protein catabolic process	biological_process	11	Lrp1	1	346	2	18561	0.036936
GO:0072268	pattern specification involved in metanephros development	biological_process	6	Foxd1	1	346	2	18561	0.036936
GO:0002678	positive regulation of chronic inflammatory response	biological_process	10	Pde5a	1	346	2	18561	0.036936
GO:0015292	uniporter activity	molecular_function	7	Mcub	1	346	2	18561	0.036936
GO:1905867	epididymis development	biological_process	6	Gjb2	1	346	2	18561	0.036936
GO:0043176	amine binding	molecular_function	4	Aldh9a1	1	346	2	18561	0.036936
GO:0072277	metanephric glomerular capillary formation	biological_process	7	Pdgfra	1	346	2	18561	0.036936
GO:0030855	epithelial cell differentiation	biological_process	6	Tagln2;Rarb;Fzd2;Cd63	4	346	68	18561	0.0380747
GO:0045071	negative regulation of viral genome replication	biological_process	10	Ifitm1;Ifitm2;Ifitm3	3	346	40	18561	0.0381905
GO:0035855	megakaryocyte development	biological_process	7	Kit;Zfp385a	2	346	17	18561	0.0391863
GO:0045445	myoblast differentiation	biological_process	6	Lgals1;Igf1	2	346	17	18561	0.0391863
GO:0001921	positive regulation of receptor recycling	biological_process	7	Ramp3;Ece1	2	346	17	18561	0.0391863
GO:0032148	activation of protein kinase B activity	biological_process	13	Igf1;Wnt5a	2	346	17	18561	0.0391863
GO:0051145	smooth muscle cell differentiation	biological_process	7	Agt;Tbx18	2	346	17	18561	0.0391863
GO:0042573	retinoic acid metabolic process	biological_process	11	Rbp1;Aldh1a1	2	346	17	18561	0.0391863
GO:0030169	low-density lipoprotein particle binding	molecular_function	7	Vcan;Colec12	2	346	17	18561	0.0391863
GO:0048566	embryonic digestive tract development	biological_process	7	Rarb;Rarres2	2	346	17	18561	0.0391863
GO:0040015	negative regulation of multicellular organism growth	biological_process	8	Ptch1;Gnas.1	2	346	17	18561	0.0391863
GO:0031434	mitogen-activated protein kinase kinase binding	molecular_function	8	Trib2;Axl;Kit;Pdgfra	4	346	69	18561	0.0398466
GO:0007283	spermatogenesis	biological_process	7	Timp2;Axl;Kit;S100a11;Ctsl;Prdx4;Ctsh;Calr;Sox8;Gli1;Jam3;Rbp4	12	346	363	18561	0.0403461
GO:0015485	cholesterol binding	molecular_function	7	Npc2;Ptch1;Apod	3	346	41	18561	0.0406544
GO:0030217	T cell differentiation	biological_process	8	Lepr;Kit;Kdelr1	3	346	41	18561	0.0406544
GO:0016525	negative regulation of angiogenesis	biological_process	8	Agt;Serpinf1;Dcn;Sparc	4	346	70	18561	0.0416647
GO:0009408	response to heat	biological_process	5	Mt-cyb;Pebp1;Igf1;Igfbp7	4	346	71	18561	0.0435292
GO:0031647	regulation of protein stability	biological_process	5	Dact1;Ctsa;Cd81;Lamp2	4	346	71	18561	0.0435292
GO:0043433	negative regulation of DNA binding transcription factor activity	biological_process	6	Twist1;Trib2;Ptch1;Thra	4	346	71	18561	0.0435292
GO:0042310	vasoconstriction	biological_process	10	Edn3;Agt	2	346	18	18561	0.0435525
GO:0010269	response to selenium ion	biological_process	6	Selenom;Gpx3	2	346	18	18561	0.0435525
GO:0030220	platelet formation	biological_process	7	Mfap2;Zfp385a	2	346	18	18561	0.0435525
GO:0010666	positive regulation of cardiac muscle cell apoptotic process	biological_process	12	Igfbp3;Agt	2	346	18	18561	0.0435525
GO:0098531	transcription factor activity, direct ligand regulated sequence-specific DNA binding	molecular_function	5	Rarb;Thra	2	346	18	18561	0.0435525
GO:0010001	glial cell differentiation	biological_process	6	Dner;Igf1	2	346	18	18561	0.0435525
GO:0009948	anterior/posterior axis specification	biological_process	6	Gpc3;Tbx18	2	346	18	18561	0.0435525
GO:0042995	cell projection	cellular_component	4	Mdk;Zfp385a;Aspnl1;Sh3gl1;Plxnd1;Gria4;Anxa5;Pdpn	8	346	211	18561	0.0446598
GO:0071560	cellular response to transforming growth factor beta stimulus	biological_process	8	Fyn;Clec3b;Fbn1;Fn1	4	346	72	18561	0.0454398
GO:0003151	outflow tract morphogenesis	biological_process	5	Fzd2;Heyl;Plxnd1	3	346	43	18561	0.0458167
GO:0043473	pigmentation	biological_process	3	Cd63;Kit;Sparc	3	346	43	18561	0.0458167
GO:0034446	substrate adhesion-dependent cell spreading	biological_process	8	Axl;Lamb1;Fn1	3	346	43	18561	0.0458167
GO:0032496	response to lipopolysaccharide	biological_process	7	Igfbp3;Dcn;Sparc;Thbd;Gjb2;Vcam1;Igf1;Pde5a;F3	9	346	252	18561	0.0472763
GO:0051591	response to cAMP	biological_process	8	Bsg;Pebp1;Sparc;Thbd	4	346	73	18561	0.0473967
GO:0006122	mitochondrial electron transport, ubiquinol to cytochrome c	biological_process	8	Mt-cyb;Uqcrb.1	2	346	19	18561	0.0480898
GO:0050908	detection of light stimulus involved in visual perception	biological_process	9	Sema5a;Rbp4	2	346	19	18561	0.0480898
GO:0018149	peptide cross-linking	biological_process	9	Col3a1;Fn1	2	346	19	18561	0.0480898
GO:0030057	desmosome	cellular_component	5	Jup;Jam3	2	346	19	18561	0.0480898
GO:0071380	cellular response to prostaglandin E stimulus	biological_process	8	Gnas.1;Fn1	2	346	19	18561	0.0480898
GO:0007413	axonal fasciculation	biological_process	6	Wnt5a;Sema5a	2	346	19	18561	0.0480898
GO:0045778	positive regulation of ossification	biological_process	7	Nell1;Wnt5a	2	346	19	18561	0.0480898
GO:0030278	regulation of ossification	biological_process	6	Creb3l1;P3h1	2	346	19	18561	0.0480898
GO:0010508	positive regulation of autophagy	biological_process	9	Plk2;Dcn;Tmem59	3	346	44	18561	0.0485136
GO:0048565	digestive tract development	biological_process	6	Col3a1;Kit;Thra	3	346	44	18561	0.0485136
GO:0006979	response to oxidative stress	biological_process	5	Mmp2;Pebp1;Aldh1a1;Gpx8;Gpx3;Mmp14	6	346	142	18561	0.0501911
GO:0098641	cadherin binding involved in cell-cell adhesion	molecular_function	7	S100a11;Pdlim1	2	346	20	18561	0.0527903
GO:0043548	phosphatidylinositol 3-kinase binding	molecular_function	5	Axl;Pdgfra	2	346	20	18561	0.0527903
GO:0022409	positive regulation of cell-cell adhesion	biological_process	7	Tbx18;Wnt5a	2	346	20	18561	0.0527903
GO:0030670	phagocytic vesicle membrane	cellular_component	8	Rab34;Lamp2	2	346	20	18561	0.0527903
GO:0071404	cellular response to low-density lipoprotein particle stimulus	biological_process	6	Cd81;F3	2	346	20	18561	0.0527903
GO:0030318	melanocyte differentiation	biological_process	7	Edn3;Kit	2	346	20	18561	0.0527903
GO:0046685	response to arsenic-containing substance	biological_process	5	Cyp1b1;Serpinf1	2	346	20	18561	0.0527903
GO:0090190	positive regulation of branching involved in ureteric bud morphogenesis	biological_process	10	Agt;Sox8	2	346	20	18561	0.0527903
GO:0014823	response to activity	biological_process	4	Mmp2;Pebp1;Igf1;Fn1	4	346	76	18561	0.0535436
GO:0048568	embryonic organ development	biological_process	6	Rarb;Ptch1;Thra	3	346	46	18561	0.0541348
GO:0021915	neural tube development	biological_process	6	Dact1;Wnt5a;Phgdh	3	346	46	18561	0.0541348
GO:0048259	regulation of receptor-mediated endocytosis	biological_process	8	Lrpap1	1	346	3	18561	0.0548906
GO:0005606	laminin-1 complex	cellular_component	5	Lamb1	1	346	3	18561	0.0548906
GO:0002154	thyroid hormone mediated signaling pathway	biological_process	6	Thra	1	346	3	18561	0.0548906
GO:0006776	vitamin A metabolic process	biological_process	11	Rbp1	1	346	3	18561	0.0548906
GO:0071939	vitamin A import	biological_process	8	Rbp4	1	346	3	18561	0.0548906
GO:1900242	regulation of synaptic vesicle endocytosis	biological_process	8	Sh3gl1	1	346	3	18561	0.0548906
GO:0060672	epithelial cell morphogenesis involved in placental branching	biological_process	5	Spint2	1	346	3	18561	0.0548906
GO:1902175	regulation of oxidative stress-induced intrinsic apoptotic signaling pathway	biological_process	8	P4hb	1	346	3	18561	0.0548906
GO:2000405	negative regulation of T cell migration	biological_process	9	Apod	1	346	3	18561	0.0548906
GO:0044262	cellular carbohydrate metabolic process	biological_process	6	Glb1	1	346	3	18561	0.0548906
GO:1904193	negative regulation of cholangiocyte apoptotic process	biological_process	11	Igf1	1	346	3	18561	0.0548906
GO:0031708	endothelin B receptor binding	molecular_function	9	Edn3	1	346	3	18561	0.0548906
GO:0001845	phagolysosome assembly	biological_process	9	Srpx	1	346	3	18561	0.0548906
GO:2000345	regulation of hepatocyte proliferation	biological_process	8	Gli1	1	346	3	18561	0.0548906
GO:0002019	regulation of renal output by angiotensin	biological_process	11	Agt	1	346	3	18561	0.0548906
GO:1900746	regulation of vascular endothelial growth factor signaling pathway	biological_process	8	Cd63	1	346	3	18561	0.0548906
GO:0001869	negative regulation of complement activation, lectin pathway	biological_process	9	Serping1	1	346	3	18561	0.0548906
GO:0070278	extracellular matrix constituent secretion	biological_process	5	Creb3l1	1	346	3	18561	0.0548906
GO:0031056	regulation of histone modification	biological_process	9	Igf2	1	346	3	18561	0.0548906
GO:0007161	calcium-independent cell-matrix adhesion	biological_process	7	Fn1	1	346	3	18561	0.0548906
GO:0001991	regulation of systemic arterial blood pressure by circulatory renin-angiotensin	biological_process	10	Agt	1	346	3	18561	0.0548906
GO:0070889	platelet alpha granule organization	biological_process	8	Zfp385a	1	346	3	18561	0.0548906
GO:0021536	diencephalon development	biological_process	5	Sema5a	1	346	3	18561	0.0548906
GO:0003401	axis elongation	biological_process	6	Wnt5a	1	346	3	18561	0.0548906
GO:2000049	positive regulation of cell-cell adhesion mediated by cadherin	biological_process	8	Wnt5a	1	346	3	18561	0.0548906
GO:0031697	beta-1 adrenergic receptor binding	molecular_function	8	Sh3gl1	1	346	3	18561	0.0548906
GO:0038028	insulin receptor signaling pathway via phosphatidylinositol 3-kinase	biological_process	9	Igf2	1	346	3	18561	0.0548906
GO:1903898	negative regulation of PERK-mediated unfolded protein response	biological_process	10	Nck1	1	346	3	18561	0.0548906
GO:0031204	posttranslational protein targeting to membrane, translocation	biological_process	12	Sec61b	1	346	3	18561	0.0548906
GO:0071422	succinate transmembrane transport	biological_process	8	Slc25a10	1	346	3	18561	0.0548906
GO:0035284	brain segmentation	biological_process	7	Mafb	1	346	3	18561	0.0548906
GO:0032804	negative regulation of low-density lipoprotein particle receptor catabolic process	biological_process	10	Furin	1	346	3	18561	0.0548906
GO:0038162	erythropoietin-mediated signaling pathway	biological_process	7	Kit	1	346	3	18561	0.0548906
GO:0019371	cyclooxygenase pathway	biological_process	12	Sphk1	1	346	3	18561	0.0548906
GO:0097487	multivesicular body, internal vesicle	cellular_component	7	Cd63	1	346	3	18561	0.0548906
GO:0060414	aorta smooth muscle tissue morphogenesis	biological_process	7	Col3a1	1	346	3	18561	0.0548906
GO:2000392	regulation of lamellipodium morphogenesis	biological_process	8	Pdpn	1	346	3	18561	0.0548906
GO:0009070	serine family amino acid biosynthetic process	biological_process	11	Phgdh	1	346	3	18561	0.0548906
GO:0021891	olfactory bulb interneuron development	biological_process	9	Wnt5a	1	346	3	18561	0.0548906
GO:0060638	mesenchymal-epithelial cell signaling	biological_process	6	Wnt5a	1	346	3	18561	0.0548906
GO:1903679	positive regulation of cap-independent translational initiation	biological_process	13	Nck1	1	346	3	18561	0.0548906
GO:0045716	positive regulation of low-density lipoprotein particle receptor biosynthetic process	biological_process	10	Cnpy2	1	346	3	18561	0.0548906
GO:1900222	negative regulation of amyloid-beta clearance	biological_process	7	Lrpap1	1	346	3	18561	0.0548906
GO:1990418	response to insulin-like growth factor stimulus	biological_process	6	Igfbp3	1	346	3	18561	0.0548906
GO:0042447	hormone catabolic process	biological_process	5	Ece1	1	346	3	18561	0.0548906
GO:0016971	flavin-linked sulfhydryl oxidase activity	molecular_function	8	Qsox1	1	346	3	18561	0.0548906
GO:0004948	calcitonin receptor activity	molecular_function	8	Ramp1	1	346	3	18561	0.0548906
GO:1990408	calcitonin gene-related peptide receptor signaling pathway	biological_process	7	Ramp1	1	346	3	18561	0.0548906
GO:0014015	positive regulation of gliogenesis	biological_process	10	Sox8	1	346	3	18561	0.0548906
GO:0046947	hydroxylysine biosynthetic process	biological_process	12	Plod1	1	346	3	18561	0.0548906
GO:0004514	nicotinate-nucleotide diphosphorylase (carboxylating) activity	molecular_function	7	Qprt	1	346	3	18561	0.0548906
GO:0060026	convergent extension	biological_process	7	Wnt5a	1	346	3	18561	0.0548906
GO:1905146	lysosomal protein catabolic process	biological_process	10	Lamp2	1	346	3	18561	0.0548906
GO:0035813	regulation of renal sodium excretion	biological_process	8	Agt	1	346	3	18561	0.0548906
GO:0021885	forebrain cell migration	biological_process	7	Axl	1	346	3	18561	0.0548906
GO:0033823	procollagen glucosyltransferase activity	molecular_function	8	Plod1	1	346	3	18561	0.0548906
GO:0015141	succinate transmembrane transporter activity	molecular_function	9	Slc25a10	1	346	3	18561	0.0548906
GO:0060018	astrocyte fate commitment	biological_process	7	Sox8	1	346	3	18561	0.0548906
GO:0072138	mesenchymal cell proliferation involved in ureteric bud development	biological_process	5	Gpc3	1	346	3	18561	0.0548906
GO:1905576	ganglioside GT1b binding	molecular_function	7	Psap	1	346	3	18561	0.0548906
GO:0003051	angiotensin-mediated drinking behavior	biological_process	6	Agt	1	346	3	18561	0.0548906
GO:0072210	metanephric nephron development	biological_process	6	Foxd1	1	346	3	18561	0.0548906
GO:0070171	negative regulation of tooth mineralization	biological_process	10	Aspnl1	1	346	3	18561	0.0548906
GO:0001835	blastocyst hatching	biological_process	6	Grn	1	346	3	18561	0.0548906
GO:1903598	positive regulation of gap junction assembly	biological_process	8	Agt	1	346	3	18561	0.0548906
GO:0070573	metallodipeptidase activity	molecular_function	9	Cpq	1	346	3	18561	0.0548906
GO:0001543	ovarian follicle rupture	biological_process	5	Agt	1	346	3	18561	0.0548906
GO:0038093	Fc receptor signaling pathway	biological_process	7	Kit	1	346	3	18561	0.0548906
GO:0018479	benzaldehyde dehydrogenase (NAD+) activity	molecular_function	8	Aldh1a1	1	346	3	18561	0.0548906
GO:0008475	procollagen-lysine 5-dioxygenase activity	molecular_function	8	Plod1	1	346	3	18561	0.0548906
GO:0051250	negative regulation of lymphocyte activation	biological_process	8	Axl	1	346	3	18561	0.0548906
GO:0002369	T cell cytokine production	biological_process	6	Kdelr1	1	346	3	18561	0.0548906
GO:0072201	negative regulation of mesenchymal cell proliferation	biological_process	8	Wnt5a	1	346	3	18561	0.0548906
GO:0072086	specification of loop of Henle identity	biological_process	7	Irx1	1	346	3	18561	0.0548906
GO:0015744	succinate transport	biological_process	12	Slc25a10	1	346	3	18561	0.0548906
GO:0021938	smoothened signaling pathway involved in regulation of cerebellar granule cell precursor cell proliferation	biological_process	7	Gli1	1	346	3	18561	0.0548906
GO:0005588	collagen type V trimer	cellular_component	6	Col5a2	1	346	3	18561	0.0548906
GO:0072034	renal vesicle induction	biological_process	5	Sox8	1	346	3	18561	0.0548906
GO:1902235	regulation of endoplasmic reticulum stress-induced intrinsic apoptotic signaling pathway	biological_process	8	Erp29	1	346	3	18561	0.0548906
GO:0046836	glycolipid transport	biological_process	8	Psap	1	346	3	18561	0.0548906
GO:0022614	membrane to membrane docking	biological_process	5	Vcam1	1	346	3	18561	0.0548906
GO:0060050	positive regulation of protein glycosylation	biological_process	10	Ramp1	1	346	3	18561	0.0548906
GO:0055106	ubiquitin-protein transferase regulator activity	molecular_function	5	Trib2	1	346	3	18561	0.0548906
GO:0046466	membrane lipid catabolic process	biological_process	8	Cyp1b1	1	346	3	18561	0.0548906
GO:0009448	gamma-aminobutyric acid metabolic process	biological_process	9	Phgdh	1	346	3	18561	0.0548906
GO:0030158	protein xylosyltransferase activity	molecular_function	8	Xylt2	1	346	3	18561	0.0548906
GO:0061005	cell differentiation involved in kidney development	biological_process	6	Ptch1	1	346	3	18561	0.0548906
GO:2000729	positive regulation of mesenchymal cell proliferation involved in ureter development	biological_process	9	Tbx18	1	346	3	18561	0.0548906
GO:0010536	positive regulation of activation of Janus kinase activity	biological_process	12	Agt	1	346	3	18561	0.0548906
GO:0048807	female genitalia morphogenesis	biological_process	6	Rbp4	1	346	3	18561	0.0548906
GO:0010543	regulation of platelet activation	biological_process	8	Tec	1	346	3	18561	0.0548906
GO:0035867	alphav-beta3 integrin-IGF-1-IGF1R complex	cellular_component	6	Igf1	1	346	3	18561	0.0548906
GO:0021681	cerebellar granular layer development	biological_process	5	Mdk	1	346	3	18561	0.0548906
GO:0003012	muscle system process	biological_process	5	Sgce	1	346	3	18561	0.0548906
GO:0001635	calcitonin gene-related peptide receptor activity	molecular_function	8	Ramp1	1	346	3	18561	0.0548906
GO:1903553	positive regulation of extracellular exosome assembly	biological_process	10	Sdcbp	1	346	3	18561	0.0548906
GO:0061047	positive regulation of branching involved in lung morphogenesis	biological_process	9	Pdgfra	1	346	3	18561	0.0548906
GO:0048549	positive regulation of pinocytosis	biological_process	9	Axl	1	346	3	18561	0.0548906
GO:0070831	basement membrane assembly	biological_process	6	Ramp2	1	346	3	18561	0.0548906
GO:0097113	AMPA glutamate receptor clustering	biological_process	9	Lrrtm4	1	346	3	18561	0.0548906
GO:0007223	Wnt signaling pathway, calcium modulating pathway	biological_process	9	Wnt5a	1	346	3	18561	0.0548906
GO:1903923	positive regulation of protein processing in phagocytic vesicle	biological_process	11	Gsn	1	346	3	18561	0.0548906
GO:0044307	dendritic branch	cellular_component	7	Marcks	1	346	3	18561	0.0548906
GO:0061623	glycolytic process from galactose	biological_process	10	Galk1	1	346	3	18561	0.0548906
GO:0005163	nerve growth factor receptor binding	molecular_function	9	Ngf	1	346	3	18561	0.0548906
GO:0051414	response to cortisol	biological_process	6	Igfbp7	1	346	3	18561	0.0548906
GO:0090022	regulation of neutrophil chemotaxis	biological_process	9	Jam3	1	346	3	18561	0.0548906
GO:0070401	NADP+ binding	molecular_function	6	Gmds	1	346	3	18561	0.0548906
GO:0043259	laminin-10 complex	cellular_component	5	Lamb1	1	346	3	18561	0.0548906
GO:0002072	optic cup morphogenesis involved in camera-type eye development	biological_process	8	Aldh1a1	1	346	3	18561	0.0548906
GO:0047057	vitamin-K-epoxide reductase (warfarin-sensitive) activity	molecular_function	7	Vkorc1	1	346	3	18561	0.0548906
GO:0019471	4-hydroxyproline metabolic process	biological_process	6	Prdx4	1	346	3	18561	0.0548906
GO:0031092	platelet alpha granule membrane	cellular_component	8	Sparc	1	346	3	18561	0.0548906
GO:0043043	peptide biosynthetic process	biological_process	8	Furin	1	346	3	18561	0.0548906
GO:0043256	laminin complex	cellular_component	4	Lamb1	1	346	3	18561	0.0548906
GO:0031205	endoplasmic reticulum Sec complex	cellular_component	7	Sec61b	1	346	3	18561	0.0548906
GO:0071603	endothelial cell-cell adhesion	biological_process	7	Cyp1b1	1	346	3	18561	0.0548906
GO:0032651	regulation of interleukin-1 beta production	biological_process	8	Sphk1	1	346	3	18561	0.0548906
GO:0071801	regulation of podosome assembly	biological_process	7	Gsn	1	346	3	18561	0.0548906
GO:0048022	negative regulation of melanin biosynthetic process	biological_process	9	Wnt5a	1	346	3	18561	0.0548906
GO:0019770	IgG receptor activity	molecular_function	7	Fcgrt	1	346	3	18561	0.0548906
GO:0002265	astrocyte activation involved in immune response	biological_process	6	Lrp1	1	346	3	18561	0.0548906
GO:1902174	positive regulation of keratinocyte apoptotic process	biological_process	11	Gsn	1	346	3	18561	0.0548906
GO:0045159	myosin II binding	molecular_function	7	Gsn	1	346	3	18561	0.0548906
GO:0070458	cellular detoxification of nitrogen compound	biological_process	5	Gstm3	1	346	3	18561	0.0548906
GO:0002068	glandular epithelial cell development	biological_process	8	Rarb	1	346	3	18561	0.0548906
GO:0048408	epidermal growth factor binding	molecular_function	6	Sec61b	1	346	3	18561	0.0548906
GO:0030478	actin cap	cellular_component	6	Gsn	1	346	3	18561	0.0548906
GO:0005006	epidermal growth factor-activated receptor activity	molecular_function	10	Efemp1	1	346	3	18561	0.0548906
GO:0042813	Wnt-activated receptor activity	molecular_function	6	Fzd2;Frzb	2	346	21	18561	0.0576464
GO:0048260	positive regulation of receptor-mediated endocytosis	biological_process	9	B2m;Vtn	2	346	21	18561	0.0576464
GO:0002026	regulation of the force of heart contraction	biological_process	9	Pebp1;Pde5a	2	346	21	18561	0.0576464
GO:0010628	positive regulation of gene expression	biological_process	8	Foxd1;Ramp3;Agt;Erp29;Gsn;Kit;Ramp2;Ctsh;Calr;Sox8;Igf1;Fn1	12	346	385	18561	0.0579927
GO:0001756	somitogenesis	biological_process	7	Ifitm1;Tbx18;Wnt5a	3	346	48	18561	0.0600531
GO:0048286	lung alveolus development	biological_process	5	Igfbp5;Igf1;Pdpn	3	346	48	18561	0.0600531
GO:0009968	negative regulation of signal transduction	biological_process	8	Ubash3b;Axl;Kit;Pdgfra	4	346	79	18561	0.060102
GO:0060041	retina development in camera-type eye	biological_process	5	Rarb;Serpinf1;Sox8;Rbp4	4	346	80	18561	0.0623788
GO:0004177	aminopeptidase activity	molecular_function	8	Ctsl;Ctsh	2	346	22	18561	0.0626507
GO:0072001	renal system development	biological_process	6	Ptch1;Tbx18	2	346	22	18561	0.0626507
GO:0048247	lymphocyte chemotaxis	biological_process	6	Ccl11;Cklf	2	346	22	18561	0.0626507
GO:0016327	apicolateral plasma membrane	cellular_component	5	Jup;Thbd	2	346	22	18561	0.0626507
GO:0004602	glutathione peroxidase activity	molecular_function	5	Gpx8;Gpx3	2	346	22	18561	0.0626507
GO:0006509	membrane protein ectodomain proteolysis	biological_process	9	Adam19;Bace2	2	346	22	18561	0.0626507
GO:0048843	negative regulation of axon extension involved in axon guidance	biological_process	9	Wnt5a;Sema5a	2	346	22	18561	0.0626507
GO:0006883	cellular sodium ion homeostasis	biological_process	11	Agt;C7	2	346	22	18561	0.0626507
GO:0030326	embryonic limb morphogenesis	biological_process	7	Fbn2;Ptch1;Wnt5a	3	346	49	18561	0.0631213
GO:0030307	positive regulation of cell growth	biological_process	7	Sdcbp;Sphk1;Igf1;Mmp14	4	346	81	18561	0.0647005
GO:0070301	cellular response to hydrogen peroxide	biological_process	8	Cyp1b1;Axl;Sphk1;F3	4	346	81	18561	0.0647005
GO:0098609	cell-cell adhesion	biological_process	5	S100a11;Jup;Pdlim1;Vcam1;Pdpn	5	346	116	18561	0.0660736
GO:0009409	response to cold	biological_process	5	Mt-co2;Agt;Thra	3	346	50	18561	0.0662607
GO:0046332	SMAD binding	molecular_function	5	Col5a2;Creb3l1;Col3a1	3	346	50	18561	0.0662607
GO:0043231	intracellular membrane-bounded organelle	cellular_component	5	Cyp1b1;Itm2b;Ctsk;Vtn;Ephx1;Sdcbp;Ptch1;Cyp7b1;Hsd11b1;Bsg;Psap;Glb1;Tmed1;Qsox1;Ctsh;Calr;Cpq;Rhoc;Ctsa;Vkorc1;Dpp7	21	346	791	18561	0.0665661
GO:0043539	protein serine/threonine kinase activator activity	molecular_function	8	Igf2;Igf1	2	346	23	18561	0.067796
GO:0070063	RNA polymerase binding	molecular_function	6	Ppib;Bin1	2	346	23	18561	0.067796
GO:0005773	vacuole	cellular_component	6	Ctsl;Glb1	2	346	23	18561	0.067796
GO:0045861	negative regulation of proteolysis	biological_process	9	Timp2;Serpine2	2	346	23	18561	0.067796
GO:0005216	ion channel activity	molecular_function	6	Fxyd6;Mcub;Gria4	3	346	51	18561	0.0694704
GO:0045668	negative regulation of osteoblast differentiation	biological_process	8	Twist1;Ptch1;Igfbp5	3	346	51	18561	0.0694704
GO:0045121	membrane raft	cellular_component	6	Fyn;Sdcbp;Furin;Serpinh1;Bsg;Gnas.1;Pdpn;Lamp2;S100a10	9	346	273	18561	0.0707064
GO:0032275	luteinizing hormone secretion	biological_process	10	Foxd1	1	346	4	18561	0.0725115
GO:0007442	hindgut morphogenesis	biological_process	5	Wnt5a	1	346	4	18561	0.0725115
GO:0006741	NADP biosynthetic process	biological_process	5	Idh2	1	346	4	18561	0.0725115
GO:0007044	cell-substrate junction assembly	biological_process	7	Fn1	1	346	4	18561	0.0725115
GO:0019388	galactose catabolic process	biological_process	9	Glb1	1	346	4	18561	0.0725115
GO:0071283	cellular response to iron(III) ion	biological_process	9	B2m	1	346	4	18561	0.0725115
GO:0045340	mercury ion binding	molecular_function	8	Fn1	1	346	4	18561	0.0725115
GO:0060789	hair follicle placode formation	biological_process	6	Gnas.1	1	346	4	18561	0.0725115
GO:0010817	regulation of hormone levels	biological_process	5	Sox8	1	346	4	18561	0.0725115
GO:0014826	vein smooth muscle contraction	biological_process	9	Edn3	1	346	4	18561	0.0725115
GO:0072289	metanephric nephron tubule formation	biological_process	9	Sox8	1	346	4	18561	0.0725115
GO:0018916	nitrobenzene metabolic process	biological_process	5	Gstm3	1	346	4	18561	0.0725115
GO:0004656	procollagen-proline 4-dioxygenase activity	molecular_function	9	P4hb	1	346	4	18561	0.0725115
GO:0008298	intracellular mRNA localization	biological_process	6	Zfp385a	1	346	4	18561	0.0725115
GO:0016222	procollagen-proline 4-dioxygenase complex	cellular_component	7	P4hb	1	346	4	18561	0.0725115
GO:0097176	epoxide metabolic process	biological_process	6	Ephx1	1	346	4	18561	0.0725115
GO:0051430	corticotropin-releasing hormone receptor 1 binding	molecular_function	9	Gnas.1	1	346	4	18561	0.0725115
GO:0019530	taurine metabolic process	biological_process	6	Phgdh	1	346	4	18561	0.0725115
GO:0045185	maintenance of protein location	biological_process	5	Lgals1	1	346	4	18561	0.0725115
GO:1903999	negative regulation of eating behavior	biological_process	8	Lepr	1	346	4	18561	0.0725115
GO:0005372	water transmembrane transporter activity	molecular_function	6	Pdpn	1	346	4	18561	0.0725115
GO:2000255	negative regulation of male germ cell proliferation	biological_process	9	Prdx4	1	346	4	18561	0.0725115
GO:0016018	cyclosporin A binding	molecular_function	5	Ppic	1	346	4	18561	0.0725115
GO:1900747	negative regulation of vascular endothelial growth factor signaling pathway	biological_process	9	Dcn	1	346	4	18561	0.0725115
GO:2000467	positive regulation of glycogen (starch) synthase activity	biological_process	8	Igf2	1	346	4	18561	0.0725115
GO:0002159	desmosome assembly	biological_process	8	Jup	1	346	4	18561	0.0725115
GO:0047391	alkylglycerophosphoethanolamine phosphodiesterase activity	molecular_function	8	Gnas.1	1	346	4	18561	0.0725115
GO:0061548	ganglion development	biological_process	6	Cyp1b1	1	346	4	18561	0.0725115
GO:0010560	positive regulation of glycoprotein biosynthetic process	biological_process	9	Igf1	1	346	4	18561	0.0725115
GO:0060022	hard palate development	biological_process	5	Fzd2	1	346	4	18561	0.0725115
GO:0038085	vascular endothelial growth factor binding	molecular_function	6	Pdgfra	1	346	4	18561	0.0725115
GO:2000780	negative regulation of double-strand break repair	biological_process	11	Twist1	1	346	4	18561	0.0725115
GO:1900024	regulation of substrate adhesion-dependent cell spreading	biological_process	9	Pdpn	1	346	4	18561	0.0725115
GO:0016191	synaptic vesicle uncoating	biological_process	11	Sh3gl1	1	346	4	18561	0.0725115
GO:0031728	CCR3 chemokine receptor binding	molecular_function	9	Ccl11	1	346	4	18561	0.0725115
GO:0042373	vitamin K metabolic process	biological_process	7	Vkorc1	1	346	4	18561	0.0725115
GO:0061771	response to caloric restriction	biological_process	5	Igfbp3	1	346	4	18561	0.0725115
GO:0055118	negative regulation of cardiac muscle contraction	biological_process	10	Pde5a	1	346	4	18561	0.0725115
GO:0006704	glucocorticoid biosynthetic process	biological_process	8	Hsd11b1	1	346	4	18561	0.0725115
GO:0032914	positive regulation of transforming growth factor beta1 production	biological_process	9	Lum	1	346	4	18561	0.0725115
GO:0050820	positive regulation of coagulation	biological_process	7	Vkorc1	1	346	4	18561	0.0725115
GO:0007379	segment specification	biological_process	5	Mafb	1	346	4	18561	0.0725115
GO:0010632	regulation of epithelial cell migration	biological_process	8	Arsb	1	346	4	18561	0.0725115
GO:0046533	negative regulation of photoreceptor cell differentiation	biological_process	11	Sox8	1	346	4	18561	0.0725115
GO:0032878	regulation of establishment or maintenance of cell polarity	biological_process	6	Igf1	1	346	4	18561	0.0725115
GO:0006616	SRP-dependent cotranslational protein targeting to membrane, translocation	biological_process	12	Sec61b	1	346	4	18561	0.0725115
GO:0019673	GDP-mannose metabolic process	biological_process	9	Gmds	1	346	4	18561	0.0725115
GO:0031852	mu-type opioid receptor binding	molecular_function	8	Gnas.1	1	346	4	18561	0.0725115
GO:0097084	vascular smooth muscle cell development	biological_process	7	Ramp2	1	346	4	18561	0.0725115
GO:0035630	bone mineralization involved in bone maturation	biological_process	8	Igf1	1	346	4	18561	0.0725115
GO:0003150	muscular septum morphogenesis	biological_process	7	Fzd2	1	346	4	18561	0.0725115
GO:0048619	embryonic hindgut morphogenesis	biological_process	6	Dact1	1	346	4	18561	0.0725115
GO:0014904	myotube cell development	biological_process	8	Igf1	1	346	4	18561	0.0725115
GO:0017187	peptidyl-glutamic acid carboxylation	biological_process	11	Vkorc1	1	346	4	18561	0.0725115
GO:0003100	regulation of systemic arterial blood pressure by endothelin	biological_process	9	Edn3	1	346	4	18561	0.0725115
GO:1901509	regulation of endothelial tube morphogenesis	biological_process	8	Adamts12	1	346	4	18561	0.0725115
GO:0005587	collagen type IV trimer	cellular_component	6	Col4a1	1	346	4	18561	0.0725115
GO:0060244	negative regulation of cell proliferation involved in contact inhibition	biological_process	8	Srpx	1	346	4	18561	0.0725115
GO:0046546	development of primary male sexual characteristics	biological_process	6	Wnt5a	1	346	4	18561	0.0725115
GO:0032911	negative regulation of transforming growth factor beta1 production	biological_process	9	Furin	1	346	4	18561	0.0725115
GO:0045329	carnitine biosynthetic process	biological_process	8	Aldh9a1	1	346	4	18561	0.0725115
GO:0048144	fibroblast proliferation	biological_process	4	Agt	1	346	4	18561	0.0725115
GO:0043932	ossification involved in bone remodeling	biological_process	5	Cthrc1	1	346	4	18561	0.0725115
GO:0010916	negative regulation of very-low-density lipoprotein particle clearance	biological_process	8	Lrpap1	1	346	4	18561	0.0725115
GO:0033018	sarcoplasmic reticulum lumen	cellular_component	8	Calr	1	346	4	18561	0.0725115
GO:0014873	response to muscle activity involved in regulation of muscle adaptation	biological_process	6	Agt	1	346	4	18561	0.0725115
GO:0042585	germinal vesicle	cellular_component	9	Marcks	1	346	4	18561	0.0725115
GO:0030210	heparin biosynthetic process	biological_process	9	Xylt2	1	346	4	18561	0.0725115
GO:0003331	positive regulation of extracellular matrix constituent secretion	biological_process	9	Agt	1	346	4	18561	0.0725115
GO:0070231	T cell apoptotic process	biological_process	9	Kdelr1	1	346	4	18561	0.0725115
GO:0035582	sequestering of BMP in extracellular matrix	biological_process	12	Fbn1	1	346	4	18561	0.0725115
GO:1902531	regulation of intracellular signal transduction	biological_process	8	Abracl	1	346	4	18561	0.0725115
GO:2000587	negative regulation of platelet-derived growth factor receptor-beta signaling pathway	biological_process	10	Lrp1	1	346	4	18561	0.0725115
GO:0061138	morphogenesis of a branching epithelium	biological_process	6	Sox8	1	346	4	18561	0.0725115
GO:0030663	COPI-coated vesicle membrane	cellular_component	8	Kdelr1	1	346	4	18561	0.0725115
GO:0003253	cardiac neural crest cell migration involved in outflow tract morphogenesis	biological_process	9	Twist1	1	346	4	18561	0.0725115
GO:0070051	fibrinogen binding	molecular_function	5	Mfap2	1	346	4	18561	0.0725115
GO:0002018	renin-angiotensin regulation of aldosterone production	biological_process	7	Agt	1	346	4	18561	0.0725115
GO:0060686	negative regulation of prostatic bud formation	biological_process	9	Wnt5a	1	346	4	18561	0.0725115
GO:0045428	regulation of nitric oxide biosynthetic process	biological_process	6	Igf1	1	346	4	18561	0.0725115
GO:0070326	very-low-density lipoprotein particle receptor binding	molecular_function	7	Lrpap1	1	346	4	18561	0.0725115
GO:0060008	Sertoli cell differentiation	biological_process	5	Ctsl	1	346	4	18561	0.0725115
GO:0070252	actin-mediated cell contraction	biological_process	6	Pdpn	1	346	4	18561	0.0725115
GO:0043237	laminin-1 binding	molecular_function	6	Nid1	1	346	4	18561	0.0725115
GO:0015114	phosphate ion transmembrane transporter activity	molecular_function	8	Slc25a10	1	346	4	18561	0.0725115
GO:0035701	hematopoietic stem cell migration	biological_process	7	Kit	1	346	4	18561	0.0725115
GO:0018126	protein hydroxylation	biological_process	9	P3h1	1	346	4	18561	0.0725115
GO:0006670	sphingosine metabolic process	biological_process	8	Sphk1	1	346	4	18561	0.0725115
GO:0014031	mesenchymal cell development	biological_process	6	Heyl	1	346	4	18561	0.0725115
GO:0004971	AMPA glutamate receptor activity	molecular_function	8	Gria4	1	346	4	18561	0.0725115
GO:0033687	osteoblast proliferation	biological_process	4	Lrrc17	1	346	4	18561	0.0725115
GO:0004563	beta-N-acetylhexosaminidase activity	molecular_function	8	Hexa	1	346	4	18561	0.0725115
GO:0021696	cerebellar cortex morphogenesis	biological_process	5	Gli1	1	346	4	18561	0.0725115
GO:0071288	cellular response to mercury ion	biological_process	8	Fn1	1	346	4	18561	0.0725115
GO:0071156	regulation of cell cycle arrest	biological_process	8	Bin1	1	346	4	18561	0.0725115
GO:0004714	transmembrane receptor protein tyrosine kinase activity	molecular_function	9	Axl;Kit;Pdgfra	3	346	52	18561	0.0727492
GO:0004181	metallocarboxypeptidase activity	molecular_function	9	Cpxm1;Aebp1	2	346	24	18561	0.0730754
GO:0048018	receptor ligand activity	molecular_function	6	Ccl11;Igf2	2	346	24	18561	0.0730754
GO:0043542	endothelial cell migration	biological_process	9	Cyp1b1;Plxnd1	2	346	24	18561	0.0730754
GO:0097352	autophagosome maturation	biological_process	7	Map1lc3a;Lamp2	2	346	24	18561	0.0730754
GO:0031305	integral component of mitochondrial inner membrane	cellular_component	8	Mt-cyb;Mcub	2	346	24	18561	0.0730754
GO:0007399	nervous system development	biological_process	6	Itm2b;Itm2a;Itm2c;Numbl;Igf1;Pde5a;Pdpn;Mafb	8	346	236	18561	0.075336
GO:0048545	response to steroid hormone	biological_process	6	Cyp1b1;Igfbp2;Igf1	3	346	53	18561	0.076096
GO:0007275	multicellular organism development	biological_process	4	Rarb;Foxd1;Creb3l1;Axl;Olfml3;Kit;Igfbp2;Hsd11b1;Plxnd1;Pdgfra;Pdlim7;Thra;Wnt5a	13	346	447	18561	0.0767154
GO:0004175	endopeptidase activity	molecular_function	7	Furin;Ece1;Ctsh;Tmem59	4	346	86	18561	0.0769733
GO:0007613	memory	biological_process	5	Plk2;Igf2;Cyp7b1;Igf1	4	346	86	18561	0.0769733
GO:0001958	endochondral ossification	biological_process	6	Gnas.1;Mmp14	2	346	25	18561	0.0784821
GO:0050718	positive regulation of interleukin-1 beta secretion	biological_process	10	Casp4;Wnt5a	2	346	25	18561	0.0784821
GO:0044849	estrous cycle	biological_process	5	Cyp1b1;Aldh1a1	2	346	25	18561	0.0784821
GO:0042311	vasodilation	biological_process	10	Agt;Pde5a	2	346	25	18561	0.0784821
GO:0030511	positive regulation of transforming growth factor beta receptor signaling pathway	biological_process	10	Sdcbp;Furin	2	346	25	18561	0.0784821
GO:0002040	sprouting angiogenesis	biological_process	6	Rspo3;Ramp2	2	346	25	18561	0.0784821
GO:0000421	autophagosome membrane	cellular_component	8	Map1lc3a;Rpn2	2	346	25	18561	0.0784821
GO:0045171	intercellular bridge	cellular_component	4	Gstm3;Sra1;Qsox1	3	346	54	18561	0.0795095
GO:0042127	regulation of cell proliferation	biological_process	6	Fyn;Tec;Ptch1;S100a11;Jup;Sparc;Igf1;Cd81	8	346	241	18561	0.0826945
GO:0001541	ovarian follicle development	biological_process	6	Kit;Mmp2;Mmp14	3	346	55	18561	0.0829886
GO:0097421	liver regeneration	biological_process	8	Vtn;Ptch1;Gli1	3	346	55	18561	0.0829886
GO:1901215	negative regulation of neuron death	biological_process	8	Mdk;Serpinf1;Igf1	3	346	55	18561	0.0829886
GO:0005158	insulin receptor binding	molecular_function	6	Igf2;Igf1	2	346	26	18561	0.0840095
GO:0071548	response to dexamethasone	biological_process	6	Cyp1b1;Lepr	2	346	26	18561	0.0840095
GO:0009615	response to virus	biological_process	7	Npc2;Ifitm1;Ifitm2;Ifitm3	4	346	89	18561	0.084857
GO:0042733	embryonic digit morphogenesis	biological_process	6	Twist1;Ece1;Wnt5a	3	346	56	18561	0.0865321
GO:0010469	regulation of receptor activity	biological_process	8	Mdk;Edn3;Ccl11;Agt;Igf2;Cklf;Efemp1;Igf1;Grn	9	346	285	18561	0.0868581
GO:2000377	regulation of reactive oxygen species metabolic process	biological_process	7	Cyp1b1;Arf4	2	346	27	18561	0.0896514
GO:0032281	AMPA glutamate receptor complex	cellular_component	8	Gria4;Lrrtm4	2	346	27	18561	0.0896514
GO:0048856	anatomical structure development	biological_process	4	Sparc;Sparcl1	2	346	27	18561	0.0896514
GO:0043236	laminin binding	molecular_function	5	Lgals1;Nid1	2	346	27	18561	0.0896514
GO:0033116	endoplasmic reticulum-Golgi intermediate compartment membrane	cellular_component	6	Kdelr1;Tmed1	2	346	27	18561	0.0896514
GO:0036120	cellular response to platelet-derived growth factor stimulus	biological_process	6	Fyn;Fn1	2	346	27	18561	0.0896514
GO:0017046	peptide hormone binding	molecular_function	6	Lepr;Anxa5	2	346	27	18561	0.0896514
GO:0031069	hair follicle morphogenesis	biological_process	5	Igfbp5;Ctsl	2	346	27	18561	0.0896514
GO:0030072	peptide hormone secretion	biological_process	10	Edn3	1	346	5	18561	0.0898047
GO:1903142	positive regulation of establishment of endothelial barrier	biological_process	10	S1pr2	1	346	5	18561	0.0898047
GO:0010961	cellular magnesium ion homeostasis	biological_process	11	Edn3	1	346	5	18561	0.0898047
GO:0048570	notochord morphogenesis	biological_process	7	Wnt5a	1	346	5	18561	0.0898047
GO:0042773	ATP synthesis coupled electron transport	biological_process	8	Mt-co2	1	346	5	18561	0.0898047
GO:0046068	cGMP metabolic process	biological_process	11	Pde5a	1	346	5	18561	0.0898047
GO:0016255	attachment of GPI anchor to protein	biological_process	9	Pigt	1	346	5	18561	0.0898047
GO:0097001	ceramide binding	molecular_function	5	Pltp	1	346	5	18561	0.0898047
GO:2000669	negative regulation of dendritic cell apoptotic process	biological_process	11	Axl	1	346	5	18561	0.0898047
GO:0038031	non-canonical Wnt signaling pathway via JNK cascade	biological_process	10	Wnt5a	1	346	5	18561	0.0898047
GO:0051222	positive regulation of protein transport	biological_process	7	Lrp1	1	346	5	18561	0.0898047
GO:0060750	epithelial cell proliferation involved in mammary gland duct elongation	biological_process	6	Wnt5a	1	346	5	18561	0.0898047
GO:0051647	nucleus localization	biological_process	6	Bin1	1	346	5	18561	0.0898047
GO:0006081	cellular aldehyde metabolic process	biological_process	5	Aldh9a1	1	346	5	18561	0.0898047
GO:0003229	ventricular cardiac muscle tissue development	biological_process	9	Marcks	1	346	5	18561	0.0898047
GO:0046873	metal ion transmembrane transporter activity	molecular_function	8	Slc39a7	1	346	5	18561	0.0898047
GO:0098815	modulation of excitatory postsynaptic potential	biological_process	8	Sh3gl1	1	346	5	18561	0.0898047
GO:0060437	lung growth	biological_process	5	Pdgfra	1	346	5	18561	0.0898047
GO:1900223	positive regulation of amyloid-beta clearance	biological_process	7	Lrp1	1	346	5	18561	0.0898047
GO:0052548	regulation of endopeptidase activity	biological_process	10	Furin	1	346	5	18561	0.0898047
GO:0048592	eye morphogenesis	biological_process	7	Col5a2	1	346	5	18561	0.0898047
GO:0060355	positive regulation of cell adhesion molecule production	biological_process	7	Colec12	1	346	5	18561	0.0898047
GO:0051387	negative regulation of neurotrophin TRK receptor signaling pathway	biological_process	9	Agt	1	346	5	18561	0.0898047
GO:0002155	regulation of thyroid hormone mediated signaling pathway	biological_process	8	Thra	1	346	5	18561	0.0898047
GO:0051707	response to other organism	biological_process	6	Nck1	1	346	5	18561	0.0898047
GO:0048562	embryonic organ morphogenesis	biological_process	6	Rbp4	1	346	5	18561	0.0898047
GO:0031701	angiotensin receptor binding	molecular_function	7	Agt	1	346	5	18561	0.0898047
GO:1901164	negative regulation of trophoblast cell migration	biological_process	9	Calr	1	346	5	18561	0.0898047
GO:0035359	negative regulation of peroxisome proliferator activated receptor signaling pathway	biological_process	9	Twist1	1	346	5	18561	0.0898047
GO:0014061	regulation of norepinephrine secretion	biological_process	9	Agt	1	346	5	18561	0.0898047
GO:0070290	N-acylphosphatidylethanolamine-specific phospholipase D activity	molecular_function	8	Pld3	1	346	5	18561	0.0898047
GO:0003923	GPI-anchor transamidase activity	molecular_function	5	Pigt	1	346	5	18561	0.0898047
GO:0030262	apoptotic nuclear changes	biological_process	7	Blcap	1	346	5	18561	0.0898047
GO:0051450	myoblast proliferation	biological_process	4	Igf1	1	346	5	18561	0.0898047
GO:1903912	negative regulation of endoplasmic reticulum stress-induced eIF2 alpha phosphorylation	biological_process	11	Nck1	1	346	5	18561	0.0898047
GO:1904016	response to Thyroglobulin triiodothyronine	biological_process	6	Glb1	1	346	5	18561	0.0898047
GO:0003180	aortic valve morphogenesis	biological_process	6	Twist1	1	346	5	18561	0.0898047
GO:0060742	epithelial cell differentiation involved in prostate gland development	biological_process	5	Psap	1	346	5	18561	0.0898047
GO:0005579	membrane attack complex	cellular_component	6	C7	1	346	5	18561	0.0898047
GO:0097169	AIM2 inflammasome complex	cellular_component	5	Casp4	1	346	5	18561	0.0898047
GO:0090382	phagosome maturation	biological_process	6	Rab34	1	346	5	18561	0.0898047
GO:0014834	skeletal muscle satellite cell maintenance involved in skeletal muscle regeneration	biological_process	5	Igf1	1	346	5	18561	0.0898047
GO:0050819	negative regulation of coagulation	biological_process	7	Anxa5	1	346	5	18561	0.0898047
GO:0033093	Weibel-Palade body	cellular_component	9	Ece1	1	346	5	18561	0.0898047
GO:0060666	dichotomous subdivision of terminal units involved in salivary gland branching	biological_process	8	Plxnd1	1	346	5	18561	0.0898047
GO:0033629	negative regulation of cell adhesion mediated by integrin	biological_process	7	Cyp1b1	1	346	5	18561	0.0898047
GO:1900122	positive regulation of receptor binding	biological_process	8	B2m	1	346	5	18561	0.0898047
GO:0002573	myeloid leukocyte differentiation	biological_process	7	Kit	1	346	5	18561	0.0898047
GO:2001200	positive regulation of dendritic cell differentiation	biological_process	9	Lgals1	1	346	5	18561	0.0898047
GO:0072557	IPAF inflammasome complex	cellular_component	5	Casp4	1	346	5	18561	0.0898047
GO:0032374	regulation of cholesterol transport	biological_process	9	Lrp1	1	346	5	18561	0.0898047
GO:0021782	glial cell development	biological_process	6	Phgdh	1	346	5	18561	0.0898047
GO:0006613	cotranslational protein targeting to membrane	biological_process	13	Ssr2	1	346	5	18561	0.0898047
GO:0042765	GPI-anchor transamidase complex	cellular_component	7	Pigt	1	346	5	18561	0.0898047
GO:0008517	folic acid transmembrane transporter activity	molecular_function	8	Pdpn	1	346	5	18561	0.0898047
GO:0060763	mammary duct terminal end bud growth	biological_process	6	Ccl11	1	346	5	18561	0.0898047
GO:0010988	regulation of low-density lipoprotein particle clearance	biological_process	7	Cnpy2	1	346	5	18561	0.0898047
GO:0019956	chemokine binding	molecular_function	6	Pdpn	1	346	5	18561	0.0898047
GO:0097350	neutrophil clearance	biological_process	5	Axl	1	346	5	18561	0.0898047
GO:0035092	sperm chromatin condensation	biological_process	9	Selenof	1	346	5	18561	0.0898047
GO:0043208	glycosphingolipid binding	molecular_function	6	Lamb1	1	346	5	18561	0.0898047
GO:0045836	positive regulation of meiotic nuclear division	biological_process	9	Wnt5a	1	346	5	18561	0.0898047
GO:0019001	guanyl nucleotide binding	molecular_function	7	Rab34	1	346	5	18561	0.0898047
GO:0032059	bleb	cellular_component	6	Marcks	1	346	5	18561	0.0898047
GO:0045925	positive regulation of female receptivity	biological_process	8	Thra	1	346	5	18561	0.0898047
GO:0070245	positive regulation of thymocyte apoptotic process	biological_process	13	Wnt5a	1	346	5	18561	0.0898047
GO:0051005	negative regulation of lipoprotein lipase activity	biological_process	9	Angptl4	1	346	5	18561	0.0898047
GO:0061333	renal tubule morphogenesis	biological_process	8	Col4a1	1	346	5	18561	0.0898047
GO:0030203	glycosaminoglycan metabolic process	biological_process	7	Hexa	1	346	5	18561	0.0898047
GO:0071681	cellular response to indole-3-methanol	biological_process	7	Jup	1	346	5	18561	0.0898047
GO:0035239	tube morphogenesis	biological_process	5	Pdpn	1	346	5	18561	0.0898047
GO:0038065	collagen-activated signaling pathway	biological_process	6	Ubash3b	1	346	5	18561	0.0898047
GO:1990441	negative regulation of transcription from RNA polymerase II promoter in response to endoplasmic reticulum stress	biological_process	7	Nck1	1	346	5	18561	0.0898047
GO:0005534	galactose binding	molecular_function	6	Galk1	1	346	5	18561	0.0898047
GO:0035754	B cell chemotaxis	biological_process	7	Cyp7b1	1	346	5	18561	0.0898047
GO:0050920	regulation of chemotaxis	biological_process	7	Pdgfra	1	346	5	18561	0.0898047
GO:0032224	positive regulation of synaptic transmission, cholinergic	biological_process	10	Lama2	1	346	5	18561	0.0898047
GO:0071514	genetic imprinting	biological_process	7	Gnas.1	1	346	5	18561	0.0898047
GO:1990246	uniplex complex	cellular_component	9	Mcub	1	346	5	18561	0.0898047
GO:0097199	cysteine-type endopeptidase activity involved in apoptotic signaling pathway	molecular_function	10	Casp4	1	346	5	18561	0.0898047
GO:0008065	establishment of blood-nerve barrier	biological_process	8	Agt	1	346	5	18561	0.0898047
GO:1904938	planar cell polarity pathway involved in axon guidance	biological_process	10	Wnt5a	1	346	5	18561	0.0898047
GO:0016807	cysteine-type carboxypeptidase activity	molecular_function	9	Ctsl	1	346	5	18561	0.0898047
GO:0010572	positive regulation of platelet activation	biological_process	9	Pdpn	1	346	5	18561	0.0898047
GO:0030593	neutrophil chemotaxis	biological_process	7	Edn3;Ccl11;Cklf	3	346	57	18561	0.0901387
GO:0031090	organelle membrane	cellular_component	4	Cyp1b1;Map1lc3a;Ephx1	3	346	57	18561	0.0901387
GO:0032570	response to progesterone	biological_process	6	Ramp2;Sphk1;Gjb2	3	346	57	18561	0.0901387
GO:0043679	axon terminus	cellular_component	6	Marcks;Bin1;Pebp1;Anxa5	4	346	91	18561	0.0903233
GO:0042803	protein homodimerization activity	molecular_function	6	Twist1;Gstm3;Heyl;Gadd45a;Sdcbp;Erp29;Kit;Aldh9a1;Ece1;Qprt;S100a16;S100a11;Lgals1;Psap;Pdgfra;Prdx4;Cpq;Thra;Tbx18;Jam3;S100a10;Mafb	22	346	869	18561	0.0907563
GO:0007166	cell surface receptor signaling pathway	biological_process	5	Edn3;Agt;Cd63;Tspan31;Cd81;Il17d	6	346	168	18561	0.0949107
GO:0050919	negative chemotaxis	biological_process	6	Wnt5a;Sema5a	2	346	28	18561	0.0954015
GO:0051018	protein kinase A binding	molecular_function	5	Dact1;Dact3	2	346	28	18561	0.0954015
GO:0060612	adipose tissue development	biological_process	7	Selenom;Sox8	2	346	28	18561	0.0954015
GO:0008202	steroid metabolic process	biological_process	6	Cyp1b1;Cyp7b1	2	346	28	18561	0.0954015
GO:0003785	actin monomer binding	molecular_function	7	LOC100364435;Tmsb4x	2	346	28	18561	0.0954015
GO:0042277	peptide binding	molecular_function	5	Plod1;Furin;Ctsl;Calr	4	346	93	18561	0.0959543
GO:0007169	transmembrane receptor protein tyrosine kinase signaling pathway	biological_process	7	Fyn;Tec;Ngf;Angptl1	4	346	93	18561	0.0959543
GO:0008203	cholesterol metabolic process	biological_process	8	Lepr;Lrp1;Cyp7b1	3	346	59	18561	0.0975363
GO:0008217	regulation of blood pressure	biological_process	5	Agt;Ece1;Ramp2	3	346	59	18561	0.0975363
GO:0071549	cellular response to dexamethasone stimulus	biological_process	7	Serpinf1;Gjb2;Igf1	3	346	59	18561	0.0975363
GO:0005911	cell-cell junction	cellular_component	4	Sh3kbp1;Tec;Kit;Jup;Jam3;Nck1	6	346	171	18561	0.101114
GO:0060325	face morphogenesis	biological_process	5	Mmp2;Pdgfra	2	346	29	18561	0.101254
GO:0007257	activation of JUN kinase activity	biological_process	14	Mdfi;Wnt5a	2	346	29	18561	0.101254
GO:0010243	response to organonitrogen compound	biological_process	6	Mt-cyb;Pebp1;Vkorc1	3	346	60	18561	0.101325
GO:0042802	identical protein binding	molecular_function	5	Angptl4;B2m;Lepr;Nell1;Marcks;Vtn;Gmds;Gstm3;Ubash3b;Sdcbp;Castor1;Flnc;Fbn1;Psap;Sh3gl1;Bin1;Bcat1;Emilin1;Gria4;Aldh1a1;Gjb2;Sdf4;Mdfi;C1qtnf2;Fn1;Dact3;C1qtnf6	27	346	1121	18561	0.103822
GO:0051147	regulation of muscle cell differentiation	biological_process	7	Igf2	1	346	6	18561	0.106776
GO:0019439	aromatic compound catabolic process	biological_process	6	Ephx1	1	346	6	18561	0.106776
GO:0035304	regulation of protein dephosphorylation	biological_process	9	Ppp1r14a	1	346	6	18561	0.106776
GO:0051084	'de novo' posttranslational protein folding	biological_process	6	Selenof	1	346	6	18561	0.106776
GO:0010757	negative regulation of plasminogen activation	biological_process	11	Serpine2	1	346	6	18561	0.106776
GO:1900116	extracellular negative regulation of signal transduction	biological_process	9	Lrpap1	1	346	6	18561	0.106776
GO:0001517	N-acetylglucosamine 6-O-sulfotransferase activity	molecular_function	7	Chst1	1	346	6	18561	0.106776
GO:0042136	neurotransmitter biosynthetic process	biological_process	7	Aldh9a1	1	346	6	18561	0.106776
GO:0034405	response to fluid shear stress	biological_process	5	F3	1	346	6	18561	0.106776
GO:0048170	positive regulation of long-term neuronal synaptic plasticity	biological_process	12	Kit	1	346	6	18561	0.106776
GO:2000384	negative regulation of ectoderm development	biological_process	7	LOC100360791	1	346	6	18561	0.106776
GO:0021940	positive regulation of cerebellar granule cell precursor proliferation	biological_process	9	Igf1	1	346	6	18561	0.106776
GO:0072559	NLRP3 inflammasome complex	cellular_component	5	Casp4	1	346	6	18561	0.106776
GO:0003208	cardiac ventricle morphogenesis	biological_process	6	Heyl	1	346	6	18561	0.106776
GO:0019732	antifungal humoral response	biological_process	7	Rarres2	1	346	6	18561	0.106776
GO:0001773	myeloid dendritic cell activation	biological_process	7	Cd99	1	346	6	18561	0.106776
GO:0000003	reproduction	biological_process	3	Mmp23	1	346	6	18561	0.106776
GO:0048341	paraxial mesoderm formation	biological_process	7	Wnt5a	1	346	6	18561	0.106776
GO:0004301	epoxide hydrolase activity	molecular_function	7	Ephx1	1	346	6	18561	0.106776
GO:0071870	cellular response to catecholamine stimulus	biological_process	8	Gnas.1	1	346	6	18561	0.106776
GO:0033363	secretory granule organization	biological_process	7	Serpine2	1	346	6	18561	0.106776
GO:0008329	signaling pattern recognition receptor activity	molecular_function	6	Colec12	1	346	6	18561	0.106776
GO:0032983	kainate selective glutamate receptor complex	cellular_component	8	Gria4	1	346	6	18561	0.106776
GO:0006706	steroid catabolic process	biological_process	7	Hsd11b1	1	346	6	18561	0.106776
GO:0006689	ganglioside catabolic process	biological_process	11	Hexa	1	346	6	18561	0.106776
GO:0016936	galactoside binding	molecular_function	5	Glb1	1	346	6	18561	0.106776
GO:0032991	protein-containing complex	cellular_component	3	Ppib	1	346	6	18561	0.106776
GO:0060662	salivary gland cavitation	biological_process	7	Tgm2	1	346	6	18561	0.106776
GO:0008379	thioredoxin peroxidase activity	molecular_function	5	Selenof	1	346	6	18561	0.106776
GO:1900426	positive regulation of defense response to bacterium	biological_process	8	Rab34	1	346	6	18561	0.106776
GO:0032050	clathrin heavy chain binding	molecular_function	6	Lrp1	1	346	6	18561	0.106776
GO:0051702	interaction with symbiont	biological_process	5	Fn1	1	346	6	18561	0.106776
GO:0014033	neural crest cell differentiation	biological_process	7	Frzb	1	346	6	18561	0.106776
GO:0032354	response to follicle-stimulating hormone	biological_process	7	Cyp1b1	1	346	6	18561	0.106776
GO:0097208	alveolar lamellar body	cellular_component	10	Ctsh	1	346	6	18561	0.106776
GO:0004322	ferroxidase activity	molecular_function	7	Fth1	1	346	6	18561	0.106776
GO:0070670	response to interleukin-4	biological_process	7	Ccl11	1	346	6	18561	0.106776
GO:0031545	peptidyl-proline 4-dioxygenase activity	molecular_function	8	P4hb	1	346	6	18561	0.106776
GO:0061049	cell growth involved in cardiac muscle cell development	biological_process	6	Agt	1	346	6	18561	0.106776
GO:0060762	regulation of branching involved in mammary gland duct morphogenesis	biological_process	8	Wnt5a	1	346	6	18561	0.106776
GO:0048505	regulation of timing of cell differentiation	biological_process	7	Serpine2	1	346	6	18561	0.106776
GO:0005113	patched binding	molecular_function	6	Ptch1	1	346	6	18561	0.106776
GO:0048842	positive regulation of axon extension involved in axon guidance	biological_process	9	Sema5a	1	346	6	18561	0.106776
GO:0019885	antigen processing and presentation of endogenous peptide antigen via MHC class I	biological_process	7	B2m	1	346	6	18561	0.106776
GO:1903363	negative regulation of cellular protein catabolic process	biological_process	9	Nell1	1	346	6	18561	0.106776
GO:0033010	paranodal junction	cellular_component	5	Jam3	1	346	6	18561	0.106776
GO:0030881	beta-2-microglobulin binding	molecular_function	5	Fcgrt	1	346	6	18561	0.106776
GO:0006900	vesicle budding from membrane	biological_process	7	S100a10	1	346	6	18561	0.106776
GO:0016012	sarcoglycan complex	cellular_component	6	Sgce	1	346	6	18561	0.106776
GO:0015884	folic acid transport	biological_process	11	Pdpn	1	346	6	18561	0.106776
GO:1990712	HFE-transferrin receptor complex	cellular_component	6	B2m	1	346	6	18561	0.106776
GO:0071638	negative regulation of monocyte chemotactic protein-1 production	biological_process	9	Apod	1	346	6	18561	0.106776
GO:0061740	protein targeting to lysosome involved in chaperone-mediated autophagy	biological_process	14	Lamp2	1	346	6	18561	0.106776
GO:0048806	genitalia development	biological_process	6	Wnt5a	1	346	6	18561	0.106776
GO:1990836	lysosomal matrix	cellular_component	7	Lamp2	1	346	6	18561	0.106776
GO:0042633	hair cycle	biological_process	5	Ptch2	1	346	6	18561	0.106776
GO:0048659	smooth muscle cell proliferation	biological_process	5	Agt	1	346	6	18561	0.106776
GO:0005021	vascular endothelial growth factor-activated receptor activity	molecular_function	10	Pdgfra	1	346	6	18561	0.106776
GO:0071219	cellular response to molecule of bacterial origin	biological_process	7	Wnt5a	1	346	6	18561	0.106776
GO:0008595	anterior/posterior axis specification, embryo	biological_process	7	Wnt5a	1	346	6	18561	0.106776
GO:0005784	Sec61 translocon complex	cellular_component	8	Sec61b	1	346	6	18561	0.106776
GO:0003344	pericardium morphogenesis	biological_process	8	Wnt5a	1	346	6	18561	0.106776
GO:1902808	positive regulation of cell cycle G1/S phase transition	biological_process	10	Gli1	1	346	6	18561	0.106776
GO:0006564	L-serine biosynthetic process	biological_process	12	Phgdh	1	346	6	18561	0.106776
GO:1902512	positive regulation of apoptotic DNA fragmentation	biological_process	8	Igfbp3	1	346	6	18561	0.106776
GO:0072189	ureter development	biological_process	6	Tbx18	1	346	6	18561	0.106776
GO:0004065	arylsulfatase activity	molecular_function	7	Arsb	1	346	6	18561	0.106776
GO:0032970	regulation of actin filament-based process	biological_process	6	Abracl	1	346	6	18561	0.106776
GO:1990050	phosphatidic acid transporter activity	molecular_function	6	Pltp	1	346	6	18561	0.106776
GO:0047134	protein-disulfide reductase activity	molecular_function	7	Txndc17	1	346	6	18561	0.106776
GO:0006102	isocitrate metabolic process	biological_process	9	Idh2	1	346	6	18561	0.106776
GO:0008525	phosphatidylcholine transporter activity	molecular_function	6	Pltp	1	346	6	18561	0.106776
GO:0022417	protein maturation by protein folding	biological_process	5	Prdx4	1	346	6	18561	0.106776
GO:0048732	gland development	biological_process	6	Rarb	1	346	6	18561	0.106776
GO:0044794	positive regulation by host of viral process	biological_process	8	Ppib	1	346	6	18561	0.106776
GO:0016264	gap junction assembly	biological_process	8	Gjb2	1	346	6	18561	0.106776
GO:0051964	negative regulation of synapse assembly	biological_process	8	Wnt5a	1	346	6	18561	0.106776
GO:0035473	lipase binding	molecular_function	6	Lrpap1	1	346	6	18561	0.106776
GO:0021532	neural tube patterning	biological_process	6	Ptch1	1	346	6	18561	0.106776
GO:0051920	peroxiredoxin activity	molecular_function	4	Prdx4	1	346	6	18561	0.106776
GO:0042904	9-cis-retinoic acid biosynthetic process	biological_process	12	Aldh1a1	1	346	6	18561	0.106776
GO:0060547	negative regulation of necrotic cell death	biological_process	8	Fth1	1	346	6	18561	0.106776
GO:0033210	leptin-mediated signaling pathway	biological_process	7	Lepr	1	346	6	18561	0.106776
GO:0043203	axon hillock	cellular_component	6	Serpinf1	1	346	6	18561	0.106776
GO:0060527	prostate epithelial cord arborization involved in prostate glandular acinus morphogenesis	biological_process	9	Igf1	1	346	6	18561	0.106776
GO:0008499	UDP-galactose:beta-N-acetylglucosamine beta-1,3-galactosyltransferase activity	molecular_function	8	B3galnt1	1	346	6	18561	0.106776
GO:0032000	positive regulation of fatty acid beta-oxidation	biological_process	9	Twist1	1	346	6	18561	0.106776
GO:0005577	fibrinogen complex	cellular_component	4	Fn1	1	346	6	18561	0.106776
GO:0009083	branched-chain amino acid catabolic process	biological_process	10	Bcat1	1	346	6	18561	0.106776
GO:0003406	retinal pigment epithelium development	biological_process	7	Rarb	1	346	6	18561	0.106776
GO:0060744	mammary gland branching involved in thelarche	biological_process	5	Wnt5a	1	346	6	18561	0.106776
GO:0043456	regulation of pentose-phosphate shunt	biological_process	9	Hsd11b1	1	346	6	18561	0.106776
GO:0044300	cerebellar mossy fiber	cellular_component	7	Bin1	1	346	6	18561	0.106776
GO:0048642	negative regulation of skeletal muscle tissue development	biological_process	10	Twist1	1	346	6	18561	0.106776
GO:0061000	negative regulation of dendritic spine development	biological_process	13	Plk2	1	346	6	18561	0.106776
GO:1903779	regulation of cardiac conduction	biological_process	9	Agt	1	346	6	18561	0.106776
GO:0070314	G1 to G0 transition	biological_process	5	Phgdh	1	346	6	18561	0.106776
GO:0045277	respiratory chain complex IV	cellular_component	5	Mt-co2	1	346	6	18561	0.106776
GO:0008046	axon guidance receptor activity	molecular_function	6	Sema5a	1	346	6	18561	0.106776
GO:2001269	positive regulation of cysteine-type endopeptidase activity involved in apoptotic signaling pathway	biological_process	11	Gsn	1	346	6	18561	0.106776
GO:0002043	blood vessel endothelial cell proliferation involved in sprouting angiogenesis	biological_process	6	Sema5a	1	346	6	18561	0.106776
GO:0007599	hemostasis	biological_process	6	Zfp385a	1	346	6	18561	0.106776
GO:0048143	astrocyte activation	biological_process	6	Agt	1	346	6	18561	0.106776
GO:0046718	viral entry into host cell	biological_process	9	Axl;Cd81	2	346	30	18561	0.107203
GO:0070372	regulation of ERK1 and ERK2 cascade	biological_process	11	Ece1;Fn1	2	346	30	18561	0.107203
GO:0045880	positive regulation of smoothened signaling pathway	biological_process	9	Gpc3;Gli1	2	346	30	18561	0.107203
GO:1903146	regulation of autophagy of mitochondrion	biological_process	9	Ctsk;AABR07071891	2	346	30	18561	0.107203
GO:0022008	neurogenesis	biological_process	6	Rarb;Wnt5a;Phgdh	3	346	62	18561	0.109074
GO:0050727	regulation of inflammatory response	biological_process	8	Adamts12;Casp4;Agt	3	346	62	18561	0.109074
GO:0001568	blood vessel development	biological_process	5	Col3a1;Agt;Sphk1	3	346	62	18561	0.109074
GO:0008237	metallopeptidase activity	molecular_function	7	Adam11;Ece1;Mmp2	3	346	62	18561	0.109074
GO:0005543	phospholipid binding	molecular_function	5	Marcks;Map1lc3a;Psap;F3	4	346	98	18561	0.110728
GO:0032868	response to insulin	biological_process	7	Igfbp3;Igf2;Igf1;Rbp4	4	346	98	18561	0.110728
GO:0071407	cellular response to organic cyclic compound	biological_process	7	Cyp1b1;Gstm3;Igfbp5;Lgals1	4	346	98	18561	0.110728
GO:0031667	response to nutrient levels	biological_process	6	Igf2;Hsd11b1;Thra;Igf1	4	346	98	18561	0.110728
GO:0008283	cell proliferation	biological_process	3	Vtn;Tgfbi;Furin;Lrp1;Sra1;Cklf;Igf1;Pdpn	8	346	259	18561	0.112562
GO:0043406	positive regulation of MAP kinase activity	biological_process	12	Edn3;Kit;Pde5a	3	346	63	18561	0.113032
GO:0009755	hormone-mediated signaling pathway	biological_process	5	Rarb;Thra	2	346	31	18561	0.113243
GO:0006890	retrograde vesicle-mediated transport, Golgi to ER	biological_process	8	Cope;Arf4	2	346	31	18561	0.113243
GO:0010165	response to X-ray	biological_process	7	Ikbip;Thbd	2	346	31	18561	0.113243
GO:0097192	extrinsic apoptotic signaling pathway in absence of ligand	biological_process	6	Itm2b;Igf1	2	346	31	18561	0.113243
GO:0048514	blood vessel morphogenesis	biological_process	6	Cyp1b1;Col4a1	2	346	31	18561	0.113243
GO:0030374	ligand-dependent nuclear receptor transcription coactivator activity	molecular_function	6	Rarb;Sra1;Thra	3	346	64	18561	0.117045
GO:0008021	synaptic vesicle	cellular_component	4	Bin1;Pebp1;Sphk1;Gnas.1;Anxa5	5	346	139	18561	0.118695
GO:0002053	positive regulation of mesenchymal cell proliferation	biological_process	8	Tbx18;Wnt5a	2	346	32	18561	0.119368
GO:2000379	positive regulation of reactive oxygen species metabolic process	biological_process	8	Cyp1b1;Gadd45a	2	346	32	18561	0.119368
GO:0042110	T cell activation	biological_process	7	Fyn;Nck1	2	346	32	18561	0.119368
GO:0008047	enzyme activator activity	molecular_function	5	Timp2;Psap	2	346	32	18561	0.119368
GO:0050714	positive regulation of protein secretion	biological_process	10	Rab34;Igf1	2	346	32	18561	0.119368
GO:0071526	semaphorin-plexin signaling pathway	biological_process	6	Plxnd1;Sema5a	2	346	32	18561	0.119368
GO:0007224	smoothened signaling pathway	biological_process	6	Ptch1;Ift57;Gli1	3	346	65	18561	0.12111
GO:0051216	cartilage development	biological_process	6	Lum;Gnas.1;Wnt5a	3	346	65	18561	0.12111
GO:0030104	water homeostasis	biological_process	7	Igf1	1	346	7	18561	0.123433
GO:0060179	male mating behavior	biological_process	6	Grn	1	346	7	18561	0.123433
GO:0032367	intracellular cholesterol transport	biological_process	10	Npc2	1	346	7	18561	0.123433
GO:0045953	negative regulation of natural killer cell mediated cytotoxicity	biological_process	8	Igf2	1	346	7	18561	0.123433
GO:0043008	ATP-dependent protein binding	molecular_function	5	Plk2	1	346	7	18561	0.123433
GO:0051782	negative regulation of cell division	biological_process	7	Ptch1	1	346	7	18561	0.123433
GO:1902237	positive regulation of endoplasmic reticulum stress-induced intrinsic apoptotic signaling pathway	biological_process	9	Nck1	1	346	7	18561	0.123433
GO:0048539	bone marrow development	biological_process	6	Lrrc17	1	346	7	18561	0.123433
GO:0033590	response to cobalamin	biological_process	7	Mt-cyb	1	346	7	18561	0.123433
GO:0006563	L-serine metabolic process	biological_process	11	Phgdh	1	346	7	18561	0.123433
GO:0044351	macropinocytosis	biological_process	9	Rab34	1	346	7	18561	0.123433
GO:0030375	thyroid hormone receptor coactivator activity	molecular_function	7	Sra1	1	346	7	18561	0.123433
GO:0044292	dendrite terminus	cellular_component	5	Ift57	1	346	7	18561	0.123433
GO:0019864	IgG binding	molecular_function	6	Fcgrt	1	346	7	18561	0.123433
GO:0055012	ventricular cardiac muscle cell differentiation	biological_process	8	Rarb	1	346	7	18561	0.123433
GO:0070294	renal sodium ion absorption	biological_process	7	Maged2	1	346	7	18561	0.123433
GO:0003184	pulmonary valve morphogenesis	biological_process	6	Heyl	1	346	7	18561	0.123433
GO:0047555	3',5'-cyclic-GMP phosphodiesterase activity	molecular_function	10	Pde5a	1	346	7	18561	0.123433
GO:0061462	protein localization to lysosome	biological_process	9	Cd81	1	346	7	18561	0.123433
GO:0031346	positive regulation of cell projection organization	biological_process	8	Efemp1	1	346	7	18561	0.123433
GO:0070262	peptidyl-serine dephosphorylation	biological_process	10	Nck1	1	346	7	18561	0.123433
GO:0032836	glomerular basement membrane development	biological_process	7	Nid1	1	346	7	18561	0.123433
GO:0051346	negative regulation of hydrolase activity	biological_process	7	Lepr	1	346	7	18561	0.123433
GO:0097485	neuron projection guidance	biological_process	5	Sema5a	1	346	7	18561	0.123433
GO:0045298	tubulin complex	cellular_component	4	LOC100360791	1	346	7	18561	0.123433
GO:0090336	positive regulation of brown fat cell differentiation	biological_process	9	Fndc5	1	346	7	18561	0.123433
GO:0001956	positive regulation of neurotransmitter secretion	biological_process	7	Sphk1	1	346	7	18561	0.123433
GO:0048387	negative regulation of retinoic acid receptor signaling pathway	biological_process	9	Calr	1	346	7	18561	0.123433
GO:0050861	positive regulation of B cell receptor signaling pathway	biological_process	10	Cmtm3	1	346	7	18561	0.123433
GO:0043615	astrocyte cell migration	biological_process	8	Mmp14	1	346	7	18561	0.123433
GO:0019992	diacylglycerol binding	molecular_function	5	Pltp	1	346	7	18561	0.123433
GO:0002320	lymphoid progenitor cell differentiation	biological_process	7	Kit	1	346	7	18561	0.123433
GO:0003183	mitral valve morphogenesis	biological_process	7	Twist1	1	346	7	18561	0.123433
GO:0060510	Type II pneumocyte differentiation	biological_process	9	Igf1	1	346	7	18561	0.123433
GO:0060056	mammary gland involution	biological_process	5	Igfbp5	1	346	7	18561	0.123433
GO:0034618	arginine binding	molecular_function	8	Castor1	1	346	7	18561	0.123433
GO:0071373	cellular response to luteinizing hormone stimulus	biological_process	8	Cyp1b1	1	346	7	18561	0.123433
GO:0097211	cellular response to gonadotropin-releasing hormone	biological_process	8	Anxa5	1	346	7	18561	0.123433
GO:0046599	regulation of centriole replication	biological_process	10	Plk2	1	346	7	18561	0.123433
GO:0035814	negative regulation of renal sodium excretion	biological_process	9	Gnas.1	1	346	7	18561	0.123433
GO:0086073	bundle of His cell-Purkinje myocyte adhesion involved in cell communication	biological_process	7	Jup	1	346	7	18561	0.123433
GO:0043297	apical junction assembly	biological_process	8	Rhoc	1	346	7	18561	0.123433
GO:0038094	Fc-gamma receptor signaling pathway	biological_process	8	Fcgrt	1	346	7	18561	0.123433
GO:2001028	positive regulation of endothelial cell chemotaxis	biological_process	11	Sema5a	1	346	7	18561	0.123433
GO:0060760	positive regulation of response to cytokine stimulus	biological_process	7	Wnt5a	1	346	7	18561	0.123433
GO:0003323	type B pancreatic cell development	biological_process	9	Wnt5a	1	346	7	18561	0.123433
GO:0004630	phospholipase D activity	molecular_function	8	Pld3	1	346	7	18561	0.123433
GO:0048016	inositol phosphate-mediated signaling	biological_process	7	Edn3	1	346	7	18561	0.123433
GO:2000288	positive regulation of myoblast proliferation	biological_process	8	Igf1	1	346	7	18561	0.123433
GO:0071107	response to parathyroid hormone	biological_process	6	Gnas.1	1	346	7	18561	0.123433
GO:0090385	phagosome-lysosome fusion	biological_process	8	Rab34	1	346	7	18561	0.123433
GO:0071284	cellular response to lead ion	biological_process	8	Anxa5	1	346	7	18561	0.123433
GO:0060426	lung vasculature development	biological_process	7	Igf1	1	346	7	18561	0.123433
GO:0060831	smoothened signaling pathway involved in dorsal/ventral neural tube patterning	biological_process	7	Ptch1	1	346	7	18561	0.123433
GO:0032585	multivesicular body membrane	cellular_component	10	Cd63	1	346	7	18561	0.123433
GO:0004112	cyclic-nucleotide phosphodiesterase activity	molecular_function	8	Pde5a	1	346	7	18561	0.123433
GO:0060028	convergent extension involved in axis elongation	biological_process	8	Wnt5a	1	346	7	18561	0.123433
GO:0023051	regulation of signaling	biological_process	5	Sdcbp	1	346	7	18561	0.123433
GO:0018401	peptidyl-proline hydroxylation to 4-hydroxy-L-proline	biological_process	7	P4hb	1	346	7	18561	0.123433
GO:0071279	cellular response to cobalt ion	biological_process	8	Serpinf1	1	346	7	18561	0.123433
GO:0010766	negative regulation of sodium ion transport	biological_process	10	Serpine2	1	346	7	18561	0.123433
GO:0044354	macropinosome	cellular_component	9	Mmp14	1	346	7	18561	0.123433
GO:0050663	cytokine secretion	biological_process	11	Agt	1	346	7	18561	0.123433
GO:0045080	positive regulation of chemokine biosynthetic process	biological_process	9	Wnt5a	1	346	7	18561	0.123433
GO:0051045	negative regulation of membrane protein ectodomain proteolysis	biological_process	9	Timp2	1	346	7	18561	0.123433
GO:0004579	dolichyl-diphosphooligosaccharide-protein glycotransferase activity	molecular_function	8	Rpn2	1	346	7	18561	0.123433
GO:0044294	dendritic growth cone	cellular_component	6	Ptch1	1	346	7	18561	0.123433
GO:0090037	positive regulation of protein kinase C signaling	biological_process	10	Wnt5a	1	346	7	18561	0.123433
GO:0010803	regulation of tumor necrosis factor-mediated signaling pathway	biological_process	9	Sphk1	1	346	7	18561	0.123433
GO:1902600	proton transmembrane transport	biological_process	9	Mt-co2;Mt-cyb;Uqcrb.1	3	346	66	18561	0.125226
GO:0005902	microvillus	cellular_component	7	Ctsl;Pdgfra;Vcam1	3	346	66	18561	0.125226
GO:0055007	cardiac muscle cell differentiation	biological_process	7	Calr;Ifitm3	2	346	33	18561	0.125573
GO:0048589	developmental growth	biological_process	4	Psap;Gnas.1	2	346	33	18561	0.125573
GO:0042177	negative regulation of protein catabolic process	biological_process	8	Fyn;Serpine2	2	346	33	18561	0.125573
GO:0030513	positive regulation of BMP signaling pathway	biological_process	11	Foxd1;Gpc3	2	346	33	18561	0.125573
GO:0033077	T cell differentiation in thymus	biological_process	9	B2m;Mafb	2	346	33	18561	0.125573
GO:0005834	heterotrimeric G-protein complex	cellular_component	5	Gng10;Gnas.1	2	346	33	18561	0.125573
GO:1900026	positive regulation of substrate adhesion-dependent cell spreading	biological_process	10	Calr;S100a10	2	346	33	18561	0.125573
GO:0051924	regulation of calcium ion transport	biological_process	9	Agt;Igf1	2	346	33	18561	0.125573
GO:0048469	cell maturation	biological_process	5	Axl;Sox8	2	346	33	18561	0.125573
GO:0048706	embryonic skeletal system development	biological_process	7	Wnt5a;Rbp4	2	346	33	18561	0.125573
GO:0033674	positive regulation of kinase activity	biological_process	11	Axl;Kit;Pdgfra	3	346	67	18561	0.129392
GO:0043524	negative regulation of neuron apoptotic process	biological_process	10	Ngf;Mdk;Agt;Lrp1;Axl	5	346	143	18561	0.129416
GO:0043025	neuronal cell body	cellular_component	5	Timp2;Casp4;Dner;Lrp1;Plxdc1;Zfp385a;Apod;Serpine2;Serpinf1;Gria4;Pebp1;Gnas.1;Igf1;Anxa5	14	346	536	18561	0.12964
GO:0030032	lamellipodium assembly	biological_process	8	Kit;Nck1	2	346	34	18561	0.131854
GO:0030879	mammary gland development	biological_process	7	Ptch1;Igf1	2	346	34	18561	0.131854
GO:0048709	oligodendrocyte differentiation	biological_process	7	Vtn;Sox8	2	346	34	18561	0.131854
GO:0050769	positive regulation of neurogenesis	biological_process	9	Numbl;Serpinf1	2	346	34	18561	0.131854
GO:0008219	cell death	biological_process	4	Emp1;Emp3	2	346	34	18561	0.131854
GO:0006487	protein N-linked glycosylation	biological_process	10	B3galnt1;Rpn2	2	346	34	18561	0.131854
GO:0001934	positive regulation of protein phosphorylation	biological_process	10	Erp29;Igf2;Rarres2;Sphk1;Gnas.1;Wnt5a	6	346	187	18561	0.137628
GO:0042472	inner ear morphogenesis	biological_process	6	Frzb;Wnt5a;Mafb	3	346	69	18561	0.137868
GO:0051781	positive regulation of cell division	biological_process	7	Mdk;Igf2	2	346	35	18561	0.138204
GO:0043491	protein kinase B signaling	biological_process	6	Axl;Igf1	2	346	35	18561	0.138204
GO:0005154	epidermal growth factor receptor binding	molecular_function	7	Efemp1;Arf4	2	346	35	18561	0.138204
GO:0019216	regulation of lipid metabolic process	biological_process	7	Angptl4;Psap	2	346	35	18561	0.138204
GO:0010642	negative regulation of platelet-derived growth factor receptor signaling pathway	biological_process	9	Apod	1	346	8	18561	0.139779
GO:0090091	positive regulation of extracellular matrix disassembly	biological_process	9	Pdpn	1	346	8	18561	0.139779
GO:0048102	autophagic cell death	biological_process	6	Ctsl	1	346	8	18561	0.139779
GO:0035900	response to isolation stress	biological_process	5	Lgals1	1	346	8	18561	0.139779
GO:0001758	retinal dehydrogenase activity	molecular_function	7	Aldh1a1	1	346	8	18561	0.139779
GO:0046850	regulation of bone remodeling	biological_process	7	Lepr	1	346	8	18561	0.139779
GO:0008131	primary amine oxidase activity	molecular_function	7	Vcam1	1	346	8	18561	0.139779
GO:2000510	positive regulation of dendritic cell chemotaxis	biological_process	9	Calr	1	346	8	18561	0.139779
GO:0060770	negative regulation of epithelial cell proliferation involved in prostate gland development	biological_process	9	Serpinf1	1	346	8	18561	0.139779
GO:2000096	positive regulation of Wnt signaling pathway, planar cell polarity pathway	biological_process	11	Gpc3	1	346	8	18561	0.139779
GO:2000145	regulation of cell motility	biological_process	6	Cd81	1	346	8	18561	0.139779
GO:0001667	ameboidal-type cell migration	biological_process	7	Wnt5a	1	346	8	18561	0.139779
GO:0045646	regulation of erythrocyte differentiation	biological_process	8	B2m	1	346	8	18561	0.139779
GO:0097094	craniofacial suture morphogenesis	biological_process	5	Mmp14	1	346	8	18561	0.139779
GO:0032835	glomerulus development	biological_process	5	Heyl	1	346	8	18561	0.139779
GO:0097197	tetraspanin-enriched microdomain	cellular_component	5	Pdpn	1	346	8	18561	0.139779
GO:0001955	blood vessel maturation	biological_process	6	Mmp2	1	346	8	18561	0.139779
GO:0006112	energy reserve metabolic process	biological_process	7	Gnas.1	1	346	8	18561	0.139779
GO:0051272	positive regulation of cellular component movement	biological_process	7	Pdpn	1	346	8	18561	0.139779
GO:0070851	growth factor receptor binding	molecular_function	6	Fyn	1	346	8	18561	0.139779
GO:0001765	membrane raft assembly	biological_process	7	S100a10	1	346	8	18561	0.139779
GO:1900121	negative regulation of receptor binding	biological_process	8	B2m	1	346	8	18561	0.139779
GO:0032825	positive regulation of natural killer cell differentiation	biological_process	10	Axl	1	346	8	18561	0.139779
GO:0061684	chaperone-mediated autophagy	biological_process	7	Lamp2	1	346	8	18561	0.139779
GO:0051403	stress-activated MAPK cascade	biological_process	12	Agt	1	346	8	18561	0.139779
GO:0048406	nerve growth factor binding	molecular_function	7	Furin	1	346	8	18561	0.139779
GO:0048251	elastic fiber assembly	biological_process	7	Efemp2	1	346	8	18561	0.139779
GO:0046069	cGMP catabolic process	biological_process	12	Pde5a	1	346	8	18561	0.139779
GO:2000144	positive regulation of DNA-templated transcription, initiation	biological_process	10	Twist1	1	346	8	18561	0.139779
GO:0001780	neutrophil homeostasis	biological_process	5	Jam3	1	346	8	18561	0.139779
GO:0060253	negative regulation of glial cell proliferation	biological_process	8	Idh2	1	346	8	18561	0.139779
GO:0000137	Golgi cis cisterna	cellular_component	8	Tmem59	1	346	8	18561	0.139779
GO:0090394	negative regulation of excitatory postsynaptic potential	biological_process	9	S1pr2	1	346	8	18561	0.139779
GO:0071679	commissural neuron axon guidance	biological_process	7	Ptch1	1	346	8	18561	0.139779
GO:0003810	protein-glutamine gamma-glutamyltransferase activity	molecular_function	7	Tgm2	1	346	8	18561	0.139779
GO:0002741	positive regulation of cytokine secretion involved in immune response	biological_process	9	Wnt5a	1	346	8	18561	0.139779
GO:0009437	carnitine metabolic process	biological_process	7	Aldh9a1	1	346	8	18561	0.139779
GO:0009913	epidermal cell differentiation	biological_process	7	Gli1	1	346	8	18561	0.139779
GO:0006930	substrate-dependent cell migration, cell extension	biological_process	8	Nck1	1	346	8	18561	0.139779
GO:0060907	positive regulation of macrophage cytokine production	biological_process	9	Wnt5a	1	346	8	18561	0.139779
GO:0097746	regulation of blood vessel diameter	biological_process	8	Ece1	1	346	8	18561	0.139779
GO:0031232	extrinsic component of external side of plasma membrane	cellular_component	6	Serpine2	1	346	8	18561	0.139779
GO:0050803	regulation of synapse structure or activity	biological_process	5	Gria4	1	346	8	18561	0.139779
GO:0055119	relaxation of cardiac muscle	biological_process	7	Pde5a	1	346	8	18561	0.139779
GO:0001961	positive regulation of cytokine-mediated signaling pathway	biological_process	9	Axl	1	346	8	18561	0.139779
GO:0010863	positive regulation of phospholipase C activity	biological_process	10	Pdgfra	1	346	8	18561	0.139779
GO:0061052	negative regulation of cell growth involved in cardiac muscle cell development	biological_process	11	Pi16	1	346	8	18561	0.139779
GO:1904948	midbrain dopaminergic neuron differentiation	biological_process	8	Wnt5a	1	346	8	18561	0.139779
GO:0019855	calcium channel inhibitor activity	molecular_function	7	Mcub	1	346	8	18561	0.139779
GO:0001505	regulation of neurotransmitter levels	biological_process	5	Pebp1	1	346	8	18561	0.139779
GO:0001652	granular component	cellular_component	7	Clec3b	1	346	8	18561	0.139779
GO:0040020	regulation of meiotic nuclear division	biological_process	8	Calr	1	346	8	18561	0.139779
GO:0060463	lung lobe morphogenesis	biological_process	5	Igf1	1	346	8	18561	0.139779
GO:0033622	integrin activation	biological_process	7	Fn1	1	346	8	18561	0.139779
GO:0051152	positive regulation of smooth muscle cell differentiation	biological_process	9	Tmsb4x	1	346	8	18561	0.139779
GO:0000164	protein phosphatase type 1 complex	cellular_component	5	Nck1	1	346	8	18561	0.139779
GO:0001848	complement binding	molecular_function	5	Serping1	1	346	8	18561	0.139779
GO:0060603	mammary gland duct morphogenesis	biological_process	8	Ptch1	1	346	8	18561	0.139779
GO:0010873	positive regulation of cholesterol esterification	biological_process	10	Agt	1	346	8	18561	0.139779
GO:0006544	glycine metabolic process	biological_process	11	Phgdh	1	346	8	18561	0.139779
GO:0030877	beta-catenin destruction complex	cellular_component	4	Dact1	1	346	8	18561	0.139779
GO:0010193	response to ozone	biological_process	7	Fn1	1	346	8	18561	0.139779
GO:0009267	cellular response to starvation	biological_process	8	Ctsl;Sphk1;Lamp2	3	346	70	18561	0.142176
GO:0036464	cytoplasmic ribonucleoprotein granule	cellular_component	7	AABR07071891;Ctsh;Ckap4	3	346	70	18561	0.142176
GO:0005913	cell-cell adherens junction	cellular_component	5	S100a11;Jup;Pdlim7;Pdlim1	4	346	108	18561	0.143042
GO:0030501	positive regulation of bone mineralization	biological_process	8	Nell1;Fbn2	2	346	36	18561	0.144621
GO:0008009	chemokine activity	molecular_function	8	Ccl11;Cklf	2	346	36	18561	0.144621
GO:0032266	phosphatidylinositol-3-phosphate binding	molecular_function	8	Phlda3;Snx24	2	346	36	18561	0.144621
GO:0042755	eating behavior	biological_process	5	Lepr;Pebp1	2	346	36	18561	0.144621
GO:0050808	synapse organization	biological_process	5	Dact1;Lrrtm4	2	346	36	18561	0.144621
GO:0030308	negative regulation of cell growth	biological_process	7	Agt;Frzb;Hsd11b1;Serpine2;Dact3	5	346	149	18561	0.146285
GO:0007409	axonogenesis	biological_process	9	Lum;Numbl;Ogn;Wnt5a	4	346	109	18561	0.14646
GO:0006629	lipid metabolic process	biological_process	5	Pltp;Cyp7b1;Apod;Plcxd3	4	346	110	18561	0.14991
GO:0005496	steroid binding	molecular_function	5	Hsd11b1;Igf1	2	346	37	18561	0.151097
GO:0001755	neural crest cell migration	biological_process	8	Edn3;Sox8	2	346	37	18561	0.151097
GO:0071902	positive regulation of protein serine/threonine kinase activity	biological_process	12	Igf2;Igf1	2	346	37	18561	0.151097
GO:0033993	response to lipid	biological_process	6	Lepr;Rarb	2	346	37	18561	0.151097
GO:0009953	dorsal/ventral pattern formation	biological_process	6	Ptch1;Gli1	2	346	37	18561	0.151097
GO:0021510	spinal cord development	biological_process	6	Plxdc1;Phgdh	2	346	37	18561	0.151097
GO:0043123	positive regulation of I-kappaB kinase/NF-kappaB signaling	biological_process	10	Fyn;Tgm2;Plk2;Lgals1;Rhoc	5	346	152	18561	0.155055
GO:0090263	positive regulation of canonical Wnt signaling pathway	biological_process	10	Bambi;Rspo3;Wnt5a	3	346	73	18561	0.15536
GO:0031702	type 1 angiotensin receptor binding	molecular_function	8	Agt	1	346	9	18561	0.155822
GO:0071437	invadopodium	cellular_component	6	Pdpn	1	346	9	18561	0.155822
GO:0002116	semaphorin receptor complex	cellular_component	5	Plxnd1	1	346	9	18561	0.155822
GO:0007567	parturition	biological_process	5	Mmp2	1	346	9	18561	0.155822
GO:0043405	regulation of MAP kinase activity	biological_process	11	Trib2	1	346	9	18561	0.155822
GO:0000138	Golgi trans cisterna	cellular_component	8	Tmem59	1	346	9	18561	0.155822
GO:0006590	thyroid hormone generation	biological_process	7	Cpq	1	346	9	18561	0.155822
GO:0060059	embryonic retina morphogenesis in camera-type eye	biological_process	6	Rbp4	1	346	9	18561	0.155822
GO:0034101	erythrocyte homeostasis	biological_process	5	Axl	1	346	9	18561	0.155822
GO:2000273	positive regulation of receptor activity	biological_process	9	Sra1	1	346	9	18561	0.155822
GO:0001913	T cell mediated cytotoxicity	biological_process	5	Ctsh	1	346	9	18561	0.155822
GO:0033619	membrane protein proteolysis	biological_process	8	Ctsh	1	346	9	18561	0.155822
GO:0050700	CARD domain binding	molecular_function	6	Casp4	1	346	9	18561	0.155822
GO:0009266	response to temperature stimulus	biological_process	5	F3	1	346	9	18561	0.155822
GO:0018894	dibenzo-p-dioxin metabolic process	biological_process	6	Cyp1b1	1	346	9	18561	0.155822
GO:0048103	somatic stem cell division	biological_process	6	Kit	1	346	9	18561	0.155822
GO:0032463	negative regulation of protein homooligomerization	biological_process	9	Lamp2	1	346	9	18561	0.155822
GO:0031698	beta-2 adrenergic receptor binding	molecular_function	8	Gnas.1	1	346	9	18561	0.155822
GO:0034392	negative regulation of smooth muscle cell apoptotic process	biological_process	11	Igf1	1	346	9	18561	0.155822
GO:0010656	negative regulation of muscle cell apoptotic process	biological_process	10	Igf1	1	346	9	18561	0.155822
GO:0046512	sphingosine biosynthetic process	biological_process	9	Sphk1	1	346	9	18561	0.155822
GO:0019538	protein metabolic process	biological_process	6	Numbl	1	346	9	18561	0.155822
GO:0071281	cellular response to iron ion	biological_process	8	B2m	1	346	9	18561	0.155822
GO:0045647	negative regulation of erythrocyte differentiation	biological_process	9	Mafb	1	346	9	18561	0.155822
GO:0045762	positive regulation of adenylate cyclase activity	biological_process	8	Timp2	1	346	9	18561	0.155822
GO:0051014	actin filament severing	biological_process	5	Gsn	1	346	9	18561	0.155822
GO:0090009	primitive streak formation	biological_process	5	Wnt5a	1	346	9	18561	0.155822
GO:0003417	growth plate cartilage development	biological_process	8	Rarb	1	346	9	18561	0.155822
GO:0043068	positive regulation of programmed cell death	biological_process	8	Rarb	1	346	9	18561	0.155822
GO:0097200	cysteine-type endopeptidase activity involved in execution phase of apoptosis	molecular_function	10	Casp4	1	346	9	18561	0.155822
GO:0043569	negative regulation of insulin-like growth factor receptor signaling pathway	biological_process	9	Igfbp5	1	346	9	18561	0.155822
GO:0044752	response to human chorionic gonadotropin	biological_process	7	Gjb2	1	346	9	18561	0.155822
GO:0032036	myosin heavy chain binding	molecular_function	7	Axl	1	346	9	18561	0.155822
GO:0042994	cytoplasmic sequestering of transcription factor	biological_process	7	Thra	1	346	9	18561	0.155822
GO:0070206	protein trimerization	biological_process	8	C1qtnf2	1	346	9	18561	0.155822
GO:1990440	positive regulation of transcription from RNA polymerase II promoter in response to endoplasmic reticulum stress	biological_process	7	Creb3l1	1	346	9	18561	0.155822
GO:0004559	alpha-mannosidase activity	molecular_function	8	Mrfap1	1	346	9	18561	0.155822
GO:0008154	actin polymerization or depolymerization	biological_process	7	Gsn	1	346	9	18561	0.155822
GO:1902617	response to fluoride	biological_process	6	Aspnl1	1	346	9	18561	0.155822
GO:0016620	oxidoreductase activity, acting on the aldehyde or oxo group of donors, NAD or NADP as acceptor	molecular_function	6	Aldh9a1	1	346	9	18561	0.155822
GO:1990459	transferrin receptor binding	molecular_function	6	Cd81	1	346	9	18561	0.155822
GO:0042538	hyperosmotic salinity response	biological_process	7	Mt-cyb	1	346	9	18561	0.155822
GO:0002726	positive regulation of T cell cytokine production	biological_process	11	B2m	1	346	9	18561	0.155822
GO:0045906	negative regulation of vasoconstriction	biological_process	10	Mmp2	1	346	9	18561	0.155822
GO:2001046	positive regulation of integrin-mediated signaling pathway	biological_process	9	Cd63	1	346	9	18561	0.155822
GO:0035646	endosome to melanosome transport	biological_process	8	Cd63	1	346	9	18561	0.155822
GO:0050795	regulation of behavior	biological_process	5	Mdk	1	346	9	18561	0.155822
GO:0006013	mannose metabolic process	biological_process	8	Mrfap1	1	346	9	18561	0.155822
GO:2001214	positive regulation of vasculogenesis	biological_process	8	Ramp2	1	346	9	18561	0.155822
GO:0009950	dorsal/ventral axis specification	biological_process	6	Mdfi	1	346	9	18561	0.155822
GO:0051412	response to corticosterone	biological_process	9	Pebp1;Gpx3	2	346	38	18561	0.157631
GO:0009966	regulation of signal transduction	biological_process	7	Furin;Gnas.1	2	346	38	18561	0.157631
GO:0004879	nuclear receptor activity	molecular_function	6	Rarb;Thra	2	346	38	18561	0.157631
GO:0001657	ureteric bud development	biological_process	7	Rarb;Vcan	2	346	39	18561	0.164216
GO:0042531	positive regulation of tyrosine phosphorylation of STAT protein	biological_process	11	Kit;Igf1	2	346	39	18561	0.164216
GO:0004709	MAP kinase kinase kinase activity	molecular_function	9	Axl;Kit;Pdgfra	3	346	75	18561	0.164353
GO:0032587	ruffle membrane	cellular_component	6	Rab34;Pdpn;Arf4	3	346	76	18561	0.168907
GO:0016192	vesicle-mediated transport	biological_process	6	Copz2;Kdelr2;Gsn;Kdelr1;Arf4	5	346	157	18561	0.17014
GO:0005801	cis-Golgi network	cellular_component	6	Kdelr1;Lrpap1	2	346	40	18561	0.170849
GO:0009636	response to toxic substance	biological_process	5	Cyp1b1;Ephx1;Mt-cyb;Pebp1	4	346	116	18561	0.171237
GO:0006817	phosphate ion transport	biological_process	9	Slc25a10	1	346	10	18561	0.171566
GO:0045176	apical protein localization	biological_process	6	Arf4	1	346	10	18561	0.171566
GO:0097449	astrocyte projection	cellular_component	7	Gjb2	1	346	10	18561	0.171566
GO:0014037	Schwann cell differentiation	biological_process	7	Lama2	1	346	10	18561	0.171566
GO:0007220	Notch receptor processing	biological_process	8	Dner	1	346	10	18561	0.171566
GO:0015125	bile acid transmembrane transporter activity	molecular_function	5	Slco2b1	1	346	10	18561	0.171566
GO:0043586	tongue development	biological_process	7	Kit	1	346	10	18561	0.171566
GO:0036444	calcium import into the mitochondrion	biological_process	13	Mcub	1	346	10	18561	0.171566
GO:1903265	positive regulation of tumor necrosis factor-mediated signaling pathway	biological_process	10	Casp4	1	346	10	18561	0.171566
GO:0009404	toxin metabolic process	biological_process	5	Cyp1b1	1	346	10	18561	0.171566
GO:0046321	positive regulation of fatty acid oxidation	biological_process	10	C1qtnf2	1	346	10	18561	0.171566
GO:0046834	lipid phosphorylation	biological_process	8	Sphk1	1	346	10	18561	0.171566
GO:0031301	integral component of organelle membrane	cellular_component	6	Itm2b	1	346	10	18561	0.171566
GO:0030432	peristalsis	biological_process	9	Agt	1	346	10	18561	0.171566
GO:0060670	branching involved in labyrinthine layer morphogenesis	biological_process	5	Rspo3	1	346	10	18561	0.171566
GO:0060644	mammary gland epithelial cell differentiation	biological_process	7	Ptch1	1	346	10	18561	0.171566
GO:0005243	gap junction channel activity	molecular_function	8	Gjb2	1	346	10	18561	0.171566
GO:0097028	dendritic cell differentiation	biological_process	7	Axl	1	346	10	18561	0.171566
GO:0031748	D1 dopamine receptor binding	molecular_function	8	Gnas.1	1	346	10	18561	0.171566
GO:0007041	lysosomal transport	biological_process	7	Rab34	1	346	10	18561	0.171566
GO:0046825	regulation of protein export from nucleus	biological_process	9	Ifi27	1	346	10	18561	0.171566
GO:0030137	COPI-coated vesicle	cellular_component	8	Cope	1	346	10	18561	0.171566
GO:0032432	actin filament bundle	cellular_component	6	Marcks	1	346	10	18561	0.171566
GO:0006809	nitric oxide biosynthetic process	biological_process	8	Cyp1b1	1	346	10	18561	0.171566
GO:0003149	membranous septum morphogenesis	biological_process	5	Fzd2	1	346	10	18561	0.171566
GO:0008354	germ cell migration	biological_process	7	Kit	1	346	10	18561	0.171566
GO:0004865	protein serine/threonine phosphatase inhibitor activity	molecular_function	8	Ppp1r14a	1	346	10	18561	0.171566
GO:0032471	negative regulation of endoplasmic reticulum calcium ion concentration	biological_process	13	Tgm2	1	346	10	18561	0.171566
GO:0097242	amyloid-beta clearance	biological_process	4	Lrp1	1	346	10	18561	0.171566
GO:0051024	positive regulation of immunoglobulin secretion	biological_process	10	Rbp4	1	346	10	18561	0.171566
GO:1990000	amyloid fibril formation	biological_process	7	Gsn	1	346	10	18561	0.171566
GO:0048009	insulin-like growth factor receptor signaling pathway	biological_process	8	Igf1	1	346	10	18561	0.171566
GO:0033689	negative regulation of osteoblast proliferation	biological_process	8	Nell1	1	346	10	18561	0.171566
GO:0050810	regulation of steroid biosynthetic process	biological_process	9	Igfbp7	1	346	10	18561	0.171566
GO:0043202	lysosomal lumen	cellular_component	8	Plbd2	1	346	10	18561	0.171566
GO:0043303	mast cell degranulation	biological_process	9	Kit	1	346	10	18561	0.171566
GO:0006687	glycosphingolipid metabolic process	biological_process	9	Kit	1	346	10	18561	0.171566
GO:0070849	response to epidermal growth factor	biological_process	5	Igf1	1	346	10	18561	0.171566
GO:0034138	toll-like receptor 3 signaling pathway	biological_process	9	Colec12	1	346	10	18561	0.171566
GO:0071316	cellular response to nicotine	biological_process	7	Igf1	1	346	10	18561	0.171566
GO:0042043	neurexin family protein binding	molecular_function	6	Sdcbp	1	346	10	18561	0.171566
GO:0030836	positive regulation of actin filament depolymerization	biological_process	9	Sema5a	1	346	10	18561	0.171566
GO:0007191	adenylate cyclase-activating dopamine receptor signaling pathway	biological_process	9	Gnas.1	1	346	10	18561	0.171566
GO:0090527	actin filament reorganization	biological_process	7	Gsn	1	346	10	18561	0.171566
GO:0046622	positive regulation of organ growth	biological_process	8	Agt	1	346	10	18561	0.171566
GO:0042178	xenobiotic catabolic process	biological_process	6	Gstm3	1	346	10	18561	0.171566
GO:0051127	positive regulation of actin nucleation	biological_process	10	Gsn	1	346	10	18561	0.171566
GO:0048019	receptor antagonist activity	molecular_function	6	Lrpap1	1	346	10	18561	0.171566
GO:0032486	Rap protein signal transduction	biological_process	8	Plk2	1	346	10	18561	0.171566
GO:0097153	cysteine-type endopeptidase activity involved in apoptotic process	molecular_function	9	Casp4	1	346	10	18561	0.171566
GO:0002237	response to molecule of bacterial origin	biological_process	6	B2m	1	346	10	18561	0.171566
GO:0060119	inner ear receptor cell development	biological_process	7	Fzd2	1	346	10	18561	0.171566
GO:0008272	sulfate transport	biological_process	9	Slc25a10	1	346	10	18561	0.171566
GO:0070886	positive regulation of calcineurin-NFAT signaling cascade	biological_process	12	Igf1	1	346	10	18561	0.171566
GO:0060972	left/right pattern formation	biological_process	6	Ift57	1	346	10	18561	0.171566
GO:0008191	metalloendopeptidase inhibitor activity	molecular_function	8	Timp2	1	346	10	18561	0.171566
GO:0007163	establishment or maintenance of cell polarity	biological_process	4	Rhoc;Spint2	2	346	41	18561	0.177525
GO:0009306	protein secretion	biological_process	10	Erp29;Svbp	2	346	41	18561	0.177525
GO:0006493	protein O-linked glycosylation	biological_process	10	Plod1;B3galnt1	2	346	41	18561	0.177525
GO:0051259	protein complex oligomerization	biological_process	7	Angptl4;Qprt;C1qtnf6	3	346	78	18561	0.178122
GO:0035264	multicellular organism growth	biological_process	4	Rarb;Selenom;Gnas.1;Igf1	4	346	119	18561	0.182277
GO:0000976	transcription regulatory region sequence-specific DNA binding	molecular_function	8	Rarb;Thra;Tbx18	3	346	79	18561	0.182781
GO:0006006	glucose metabolic process	biological_process	8	Igfbp5;Igf2;Apod	3	346	79	18561	0.182781
GO:0051602	response to electrical stimulus	biological_process	5	Mmp2;Pebp1	2	346	42	18561	0.184242
GO:0009629	response to gravity	biological_process	5	Sparc	1	346	11	18561	0.187017
GO:0015450	P-P-bond-hydrolysis-driven protein transmembrane transporter activity	molecular_function	7	Sec61b	1	346	11	18561	0.187017
GO:0005916	fascia adherens	cellular_component	6	Jup	1	346	11	18561	0.187017
GO:0071377	cellular response to glucagon stimulus	biological_process	8	Gjb2	1	346	11	18561	0.187017
GO:0003014	renal system process	biological_process	5	Agt	1	346	11	18561	0.187017
GO:0051561	positive regulation of mitochondrial calcium ion concentration	biological_process	13	Tgm2	1	346	11	18561	0.187017
GO:0055003	cardiac myofibril assembly	biological_process	8	Pdgfra	1	346	11	18561	0.187017
GO:0010812	negative regulation of cell-substrate adhesion	biological_process	7	Lgals1	1	346	11	18561	0.187017
GO:0042582	azurophil granule	cellular_component	10	Hexa	1	346	11	18561	0.187017
GO:0048484	enteric nervous system development	biological_process	6	Sox8	1	346	11	18561	0.187017
GO:0010820	positive regulation of T cell chemotaxis	biological_process	10	Wnt5a	1	346	11	18561	0.187017
GO:0015175	neutral amino acid transmembrane transporter activity	molecular_function	8	Slc3a2	1	346	11	18561	0.187017
GO:0061700	GATOR2 complex	cellular_component	4	Castor1	1	346	11	18561	0.187017
GO:0031274	positive regulation of pseudopodium assembly	biological_process	11	Kit	1	346	11	18561	0.187017
GO:1903827	regulation of cellular protein localization	biological_process	7	Wnt5a	1	346	11	18561	0.187017
GO:0035137	hindlimb morphogenesis	biological_process	7	Ptch1	1	346	11	18561	0.187017
GO:0009650	UV protection	biological_process	8	Sdf4	1	346	11	18561	0.187017
GO:0017154	semaphorin receptor activity	molecular_function	6	Plxnd1	1	346	11	18561	0.187017
GO:0043517	positive regulation of DNA damage response, signal transduction by p53 class mediator	biological_process	11	Hic1	1	346	11	18561	0.187017
GO:0008656	cysteine-type endopeptidase activator activity involved in apoptotic process	molecular_function	8	Ctsh	1	346	11	18561	0.187017
GO:0060429	epithelium development	biological_process	6	Rarb	1	346	11	18561	0.187017
GO:0008484	sulfuric ester hydrolase activity	molecular_function	6	Arsb	1	346	11	18561	0.187017
GO:0015012	heparan sulfate proteoglycan biosynthetic process	biological_process	10	Xylt2	1	346	11	18561	0.187017
GO:0030206	chondroitin sulfate biosynthetic process	biological_process	9	Xylt2	1	346	11	18561	0.187017
GO:0045579	positive regulation of B cell differentiation	biological_process	10	Mmp14	1	346	11	18561	0.187017
GO:0045010	actin nucleation	biological_process	7	Gsn	1	346	11	18561	0.187017
GO:0001881	receptor recycling	biological_process	8	Plekhj1	1	346	11	18561	0.187017
GO:0006699	bile acid biosynthetic process	biological_process	8	Cyp7b1	1	346	11	18561	0.187017
GO:0006517	protein deglycosylation	biological_process	9	Aga	1	346	11	18561	0.187017
GO:0072546	ER membrane protein complex	cellular_component	7	Emc10	1	346	11	18561	0.187017
GO:0097542	ciliary tip	cellular_component	5	Gli1	1	346	11	18561	0.187017
GO:0044829	positive regulation by host of viral genome replication	biological_process	9	Ppib	1	346	11	18561	0.187017
GO:0009435	NAD biosynthetic process	biological_process	10	Qprt	1	346	11	18561	0.187017
GO:0031681	G-protein beta-subunit binding	molecular_function	5	Gnas.1	1	346	11	18561	0.187017
GO:1990837	sequence-specific double-stranded DNA binding	molecular_function	8	Mafb	1	346	11	18561	0.187017
GO:0033591	response to L-ascorbic acid	biological_process	6	Sparc	1	346	11	18561	0.187017
GO:0048667	cell morphogenesis involved in neuron differentiation	biological_process	8	Hexa	1	346	11	18561	0.187017
GO:0050798	activated T cell proliferation	biological_process	9	Fyn	1	346	11	18561	0.187017
GO:0060340	positive regulation of type I interferon-mediated signaling pathway	biological_process	10	Wnt5a	1	346	11	18561	0.187017
GO:0035815	positive regulation of renal sodium excretion	biological_process	9	Agt	1	346	11	18561	0.187017
GO:0032464	positive regulation of protein homooligomerization	biological_process	9	Rhoc	1	346	11	18561	0.187017
GO:1900016	negative regulation of cytokine production involved in inflammatory response	biological_process	8	Apod	1	346	11	18561	0.187017
GO:0051258	protein polymerization	biological_process	8	Vtn	1	346	11	18561	0.187017
GO:0007420	brain development	biological_process	6	Rarb;Marcks;Ptch1;Apod;Pdgfra;Col4a1;Sphk1;Thra	8	346	295	18561	0.187145
GO:1903078	positive regulation of protein localization to plasma membrane	biological_process	10	Ramp3;Lrp1	2	346	43	18561	0.190994
GO:0048678	response to axon injury	biological_process	6	Lgals1;Apod	2	346	43	18561	0.190994
GO:0051017	actin filament bundle assembly	biological_process	6	Marcks;Rhoc	2	346	43	18561	0.190994
GO:0005768	endosome	cellular_component	7	Fyn;Lrp1;Ece1;Gnas.1;Lrpap1;Grn;Lamp2;Bace2	8	346	299	18561	0.196518
GO:0038083	peptidyl-tyrosine autophosphorylation	biological_process	11	Fyn;Tec	2	346	44	18561	0.197779
GO:0048704	embryonic skeletal system morphogenesis	biological_process	7	Pdgfra;Mdfi	2	346	44	18561	0.197779
GO:0048813	dendrite morphogenesis	biological_process	9	Fyn;Dact1	2	346	44	18561	0.197779
GO:0007173	epidermal growth factor receptor signaling pathway	biological_process	9	Efemp1;Arf4	2	346	44	18561	0.197779
GO:0048705	skeletal system morphogenesis	biological_process	6	Mmp2;Pdgfra	2	346	44	18561	0.197779
GO:0004252	serine-type endopeptidase activity	molecular_function	8	Furin;Mmp2;Ctsh;F3;C1r	5	346	166	18561	0.198637
GO:0007229	integrin-mediated signaling pathway	biological_process	6	Tec;Col3a1;Adam11	3	346	83	18561	0.201726
GO:0004114	3',5'-cyclic-nucleotide phosphodiesterase activity	molecular_function	9	Pde5a	1	346	12	18561	0.202181
GO:0021675	nerve development	biological_process	5	Ctsl	1	346	12	18561	0.202181
GO:0030277	maintenance of gastrointestinal epithelium	biological_process	9	Rbp4	1	346	12	18561	0.202181
GO:0016242	negative regulation of macroautophagy	biological_process	10	Qsox1	1	346	12	18561	0.202181
GO:0003198	epithelial to mesenchymal transition involved in endocardial cushion formation	biological_process	9	Heyl	1	346	12	18561	0.202181
GO:1903364	positive regulation of cellular protein catabolic process	biological_process	9	Dact1	1	346	12	18561	0.202181
GO:0051597	response to methylmercury	biological_process	6	Arsb	1	346	12	18561	0.202181
GO:0003181	atrioventricular valve morphogenesis	biological_process	6	Heyl	1	346	12	18561	0.202181
GO:0060259	regulation of feeding behavior	biological_process	6	Lepr	1	346	12	18561	0.202181
GO:0070269	pyroptosis	biological_process	6	Casp4	1	346	12	18561	0.202181
GO:0033147	negative regulation of intracellular estrogen receptor signaling pathway	biological_process	10	Cyp7b1	1	346	12	18561	0.202181
GO:0035497	cAMP response element binding	molecular_function	11	Creb3l1	1	346	12	18561	0.202181
GO:0044321	response to leptin	biological_process	6	Lepr	1	346	12	18561	0.202181
GO:0015116	sulfate transmembrane transporter activity	molecular_function	8	Slc25a10	1	346	12	18561	0.202181
GO:0008239	dipeptidyl-peptidase activity	molecular_function	9	Dpp7	1	346	12	18561	0.202181
GO:0009100	glycoprotein metabolic process	biological_process	7	Erp44	1	346	12	18561	0.202181
GO:0006865	amino acid transport	biological_process	10	Pdpn	1	346	12	18561	0.202181
GO:0051693	actin filament capping	biological_process	10	Gsn	1	346	12	18561	0.202181
GO:0098911	regulation of ventricular cardiac muscle cell action potential	biological_process	12	Jup	1	346	12	18561	0.202181
GO:0001946	lymphangiogenesis	biological_process	5	Pdpn	1	346	12	18561	0.202181
GO:0005161	platelet-derived growth factor receptor binding	molecular_function	7	Pdgfra	1	346	12	18561	0.202181
GO:0015250	water channel activity	molecular_function	7	Pdpn	1	346	12	18561	0.202181
GO:0030867	rough endoplasmic reticulum membrane	cellular_component	6	Plod1	1	346	12	18561	0.202181
GO:0042308	negative regulation of protein import into nucleus	biological_process	10	Apod	1	346	12	18561	0.202181
GO:0060317	cardiac epithelial to mesenchymal transition	biological_process	8	Heyl	1	346	12	18561	0.202181
GO:0009790	embryo development	biological_process	5	Wnt5a	1	346	12	18561	0.202181
GO:0051901	positive regulation of mitochondrial depolarization	biological_process	8	Dcn	1	346	12	18561	0.202181
GO:0031258	lamellipodium membrane	cellular_component	6	Pdpn	1	346	12	18561	0.202181
GO:0060710	chorio-allantoic fusion	biological_process	4	Vcam1	1	346	12	18561	0.202181
GO:0045779	negative regulation of bone resorption	biological_process	9	Ubash3b	1	346	12	18561	0.202181
GO:0005885	Arp2/3 protein complex	cellular_component	4	Arpc1b	1	346	12	18561	0.202181
GO:0060044	negative regulation of cardiac muscle cell proliferation	biological_process	8	Rbp4	1	346	12	18561	0.202181
GO:0007606	sensory perception of chemical stimulus	biological_process	7	Gnas.1	1	346	12	18561	0.202181
GO:0046888	negative regulation of hormone secretion	biological_process	8	Edn3	1	346	12	18561	0.202181
GO:0051764	actin crosslink formation	biological_process	7	Marcks	1	346	12	18561	0.202181
GO:2000146	negative regulation of cell motility	biological_process	7	Spint2	1	346	12	18561	0.202181
GO:0050732	negative regulation of peptidyl-tyrosine phosphorylation	biological_process	11	Igf1	1	346	12	18561	0.202181
GO:0034375	high-density lipoprotein particle remodeling	biological_process	9	Pltp	1	346	12	18561	0.202181
GO:0035067	negative regulation of histone acetylation	biological_process	11	Twist1	1	346	12	18561	0.202181
GO:1902287	semaphorin-plexin signaling pathway involved in axon guidance	biological_process	8	Plxnd1	1	346	12	18561	0.202181
GO:0045723	positive regulation of fatty acid biosynthetic process	biological_process	9	Agt	1	346	12	18561	0.202181
GO:0043129	surfactant homeostasis	biological_process	9	Ctsh	1	346	12	18561	0.202181
GO:2001223	negative regulation of neuron migration	biological_process	9	Col3a1	1	346	12	18561	0.202181
GO:0010955	negative regulation of protein processing	biological_process	10	Tmem59	1	346	12	18561	0.202181
GO:0042770	signal transduction in response to DNA damage	biological_process	7	Gadd45a	1	346	12	18561	0.202181
GO:0010756	positive regulation of plasminogen activation	biological_process	11	Clec3b	1	346	12	18561	0.202181
GO:0031648	protein destabilization	biological_process	6	Gsn;Ctsh	2	346	45	18561	0.204593
GO:0032720	negative regulation of tumor necrosis factor production	biological_process	9	Twist1;Axl	2	346	45	18561	0.204593
GO:0070207	protein homotrimerization	biological_process	9	Nell1;Emilin1	2	346	45	18561	0.204593
GO:0004364	glutathione transferase activity	molecular_function	6	Gstm3;Gstt3	2	346	45	18561	0.204593
GO:0002931	response to ischemia	biological_process	5	Gjb2;Fn1	2	346	45	18561	0.204593
GO:0005737	cytoplasm	cellular_component	5	Dmp1;Nell1;Fkbp9;Arpc1b;Casp4;Sh3kbp1;Trib2;Igfbp6;Ctsk;Marcks;Vtn;Bgn;Tgm2;Gmds;Mdk;Tubb6;Gstm3;Gstt3;Plk2;Agt;Fzd2;Heyl;Ubash3b;Gadd45a;Sdcbp;Phlda3;Sra1;Abhd14b;Axl;Gsn;Bambi;Dact1;LOC100360791;Cd63;Igf2;Kit;Clec3b;Fth1;Serpinh1;Cthrc1;Plxdc1;Pigt;Zfp385a;Galk1;Flnc;Qprt;S100a16;Fkbp10;S100a11;Ethe1;Ppp1r14a;Ctsl;Tmsb4x;Hsd11b1;Lgals1;Psap;Jup;Apod;Ramp2;Aspnl1;Glb1;Numbl;Sh3gl1;Mmp2;Pdgfra;Bi…	101	346	5030	18561	0.20464
GO:0004888	transmembrane signaling receptor activity	molecular_function	5	Axl;Kit;Pdgfra;Thbd	4	346	125	18561	0.205024
GO:0009749	response to glucose	biological_process	9	Igf2;Ctsl;Igf1	3	346	84	18561	0.206533
GO:0033138	positive regulation of peptidyl-serine phosphorylation	biological_process	11	Ramp3;Agt;Wnt5a	3	346	84	18561	0.206533
GO:0021987	cerebral cortex development	biological_process	5	Mdk;Col3a1;Lrp1	3	346	85	18561	0.211366
GO:0001947	heart looping	biological_process	7	Ift57;Wnt5a	2	346	46	18561	0.211432
GO:0051020	GTPase binding	molecular_function	6	Sh3gl1;Bin1	2	346	46	18561	0.211432
GO:0007411	axon guidance	biological_process	6	Foxd1;Wnt5a;Sema5a;Lama2	4	346	127	18561	0.212785
GO:0005769	early endosome	cellular_component	8	Rab34;Dner;Lrp1;Plekhj1;Ece1;Vcam1	6	346	215	18561	0.213696
GO:0016331	morphogenesis of embryonic epithelium	biological_process	7	Tbx18	1	346	13	18561	0.217063
GO:0045721	negative regulation of gluconeogenesis	biological_process	11	Lepr	1	346	13	18561	0.217063
GO:1904754	positive regulation of vascular associated smooth muscle cell migration	biological_process	10	Agt	1	346	13	18561	0.217063
GO:0016540	protein autoprocessing	biological_process	9	Ctsl	1	346	13	18561	0.217063
GO:0045294	alpha-catenin binding	molecular_function	5	Jup	1	346	13	18561	0.217063
GO:0006851	mitochondrial calcium ion transmembrane transport	biological_process	12	Mcub	1	346	13	18561	0.217063
GO:0001818	negative regulation of cytokine production	biological_process	7	Axl	1	346	13	18561	0.217063
GO:0045995	regulation of embryonic development	biological_process	7	Lama2	1	346	13	18561	0.217063
GO:0033268	node of Ranvier	cellular_component	6	Bin1	1	346	13	18561	0.217063
GO:0040037	negative regulation of fibroblast growth factor receptor signaling pathway	biological_process	9	Wnt5a	1	346	13	18561	0.217063
GO:0005548	phospholipid transporter activity	molecular_function	5	Pltp	1	346	13	18561	0.217063
GO:0043583	ear development	biological_process	7	Ece1	1	346	13	18561	0.217063
GO:0050435	amyloid-beta metabolic process	biological_process	8	Bace2	1	346	13	18561	0.217063
GO:1903206	negative regulation of hydrogen peroxide-induced cell death	biological_process	10	Psap	1	346	13	18561	0.217063
GO:0010839	negative regulation of keratinocyte proliferation	biological_process	9	Ctsl	1	346	13	18561	0.217063
GO:0050884	neuromuscular process controlling posture	biological_process	7	Hexa	1	346	13	18561	0.217063
GO:0045670	regulation of osteoclast differentiation	biological_process	9	Ubash3b	1	346	13	18561	0.217063
GO:2000649	regulation of sodium ion transmembrane transporter activity	biological_process	8	Fxyd6	1	346	13	18561	0.217063
GO:0045198	establishment of epithelial cell apical/basal polarity	biological_process	8	Wnt5a	1	346	13	18561	0.217063
GO:0002035	brain renin-angiotensin system	biological_process	7	Agt	1	346	13	18561	0.217063
GO:0030950	establishment or maintenance of actin cytoskeleton polarity	biological_process	8	Rhoc	1	346	13	18561	0.217063
GO:1902358	sulfate transmembrane transport	biological_process	10	Slc25a10	1	346	13	18561	0.217063
GO:0010447	response to acidic pH	biological_process	6	Serpinf1	1	346	13	18561	0.217063
GO:0006790	sulfur compound metabolic process	biological_process	5	Chst1	1	346	13	18561	0.217063
GO:0048038	quinone binding	molecular_function	5	Vkorc1	1	346	13	18561	0.217063
GO:0071639	positive regulation of monocyte chemotactic protein-1 production	biological_process	9	Twist1	1	346	13	18561	0.217063
GO:0043116	negative regulation of vascular permeability	biological_process	8	Ramp2	1	346	13	18561	0.217063
GO:0061029	eyelid development in camera-type eye	biological_process	5	Twist1	1	346	13	18561	0.217063
GO:0061036	positive regulation of cartilage development	biological_process	7	Wnt5a	1	346	13	18561	0.217063
GO:0042594	response to starvation	biological_process	5	Igf1;Fstl1	2	346	47	18561	0.218293
GO:0006909	phagocytosis	biological_process	7	Lepr;Axl	2	346	47	18561	0.218293
GO:0007265	Ras protein signal transduction	biological_process	7	Plk2;Sdcbp	2	346	47	18561	0.218293
GO:0030971	receptor tyrosine kinase binding	molecular_function	6	Anxa5;Nck1	2	346	47	18561	0.218293
GO:0031397	negative regulation of protein ubiquitination	biological_process	11	Fyn;Svbp	2	346	47	18561	0.218293
GO:0007267	cell-cell signaling	biological_process	5	Ngf;Fzd2;Gjb2;Wnt5a	4	346	129	18561	0.220627
GO:0007286	spermatid development	biological_process	6	Kit;Pebp1;Jam3	3	346	87	18561	0.221104
GO:0071260	cellular response to mechanical stimulus	biological_process	6	Agt;Gadd45a;Igf2	3	346	87	18561	0.221104
GO:0042552	myelination	biological_process	6	Hexa;Jam3	2	346	48	18561	0.225173
GO:0004497	monooxygenase activity	molecular_function	5	Cyp1b1;Cyp7b1	2	346	48	18561	0.225173
GO:0010629	negative regulation of gene expression	biological_process	8	Fyn;Cnpy2;Heyl;Erp29;Serpinf1;Igf1	6	346	219	18561	0.2256
GO:0019904	protein domain specific binding	molecular_function	5	Twist1;Tgm2;Plxnd1;Gnas.1;Thra;Wnt5a;Lamp2;Nck1	8	346	311	18561	0.225739
GO:0048471	perinuclear region of cytoplasm	cellular_component	6	Nell1;Rab34;Gsn;Itm2c;Ptch1;Ppib;Ece1;Lamb1;Apod;Serpinf1;Mrfap1;Calr;Gnas.1;Gjb2;Lamp2	15	346	646	18561	0.226887
GO:0006886	intracellular protein transport	biological_process	10	Ramp1;Marcks;Rab34;Ramp3;Erp29;Ramp2;Tmed1	7	346	266	18561	0.229231
GO:0051260	protein homooligomerization	biological_process	8	Angptl4;Marcks;Tgm2;C1qtnf7;Anxa5;C1qtnf2	6	346	221	18561	0.231632
GO:0048598	embryonic morphogenesis	biological_process	5	Dact1	1	346	14	18561	0.231668
GO:0050709	negative regulation of protein secretion	biological_process	10	Erp29	1	346	14	18561	0.231668
GO:0008301	DNA binding, bending	molecular_function	7	Foxd1	1	346	14	18561	0.231668
GO:0000177	cytoplasmic exosome (RNase complex)	cellular_component	6	Carhsp1	1	346	14	18561	0.231668
GO:0035909	aorta morphogenesis	biological_process	8	Lrp1	1	346	14	18561	0.231668
GO:0042805	actinin binding	molecular_function	6	Pdlim3	1	346	14	18561	0.231668
GO:0051099	positive regulation of binding	biological_process	6	S100a10	1	346	14	18561	0.231668
GO:0006996	organelle organization	biological_process	5	Gorasp2	1	346	14	18561	0.231668
GO:0001736	establishment of planar polarity	biological_process	6	Wnt5a	1	346	14	18561	0.231668
GO:0043616	keratinocyte proliferation	biological_process	5	Ptch1	1	346	14	18561	0.231668
GO:0022617	extracellular matrix disassembly	biological_process	6	Gsn	1	346	14	18561	0.231668
GO:0046847	filopodium assembly	biological_process	8	S1pr2	1	346	14	18561	0.231668
GO:0060445	branching involved in salivary gland morphogenesis	biological_process	7	Tgm2	1	346	14	18561	0.231668
GO:0031527	filopodium membrane	cellular_component	6	Pdpn	1	346	14	18561	0.231668
GO:0034185	apolipoprotein binding	molecular_function	5	Lrp1	1	346	14	18561	0.231668
GO:0071397	cellular response to cholesterol	biological_process	9	Ptch1	1	346	14	18561	0.231668
GO:1903543	positive regulation of exosomal secretion	biological_process	7	Sdcbp	1	346	14	18561	0.231668
GO:0022408	negative regulation of cell-cell adhesion	biological_process	7	Spint2	1	346	14	18561	0.231668
GO:0043666	regulation of phosphoprotein phosphatase activity	biological_process	11	Vcan	1	346	14	18561	0.231668
GO:0030322	stabilization of membrane potential	biological_process	6	Kcnk13	1	346	14	18561	0.231668
GO:0071880	adenylate cyclase-activating adrenergic receptor signaling pathway	biological_process	9	Gnas.1	1	346	14	18561	0.231668
GO:0060292	long term synaptic depression	biological_process	10	Plk2	1	346	14	18561	0.231668
GO:0060009	Sertoli cell development	biological_process	7	Sox8	1	346	14	18561	0.231668
GO:0042730	fibrinolysis	biological_process	9	Serping1	1	346	14	18561	0.231668
GO:0022841	potassium ion leak channel activity	molecular_function	9	Kcnk13	1	346	14	18561	0.231668
GO:0048747	muscle fiber development	biological_process	8	Flnc	1	346	14	18561	0.231668
GO:2000178	negative regulation of neural precursor cell proliferation	biological_process	8	Spint2	1	346	14	18561	0.231668
GO:0043069	negative regulation of programmed cell death	biological_process	8	Kit	1	346	14	18561	0.231668
GO:0043196	varicosity	cellular_component	6	Bin1	1	346	14	18561	0.231668
GO:0061351	neural precursor cell proliferation	biological_process	4	Grn	1	346	14	18561	0.231668
GO:0060444	branching involved in mammary gland duct morphogenesis	biological_process	7	Ccl11	1	346	14	18561	0.231668
GO:2000773	negative regulation of cellular senescence	biological_process	7	Twist1	1	346	14	18561	0.231668
GO:0071360	cellular response to exogenous dsRNA	biological_process	9	Colec12	1	346	14	18561	0.231668
GO:0002523	leukocyte migration involved in inflammatory response	biological_process	5	Jam3	1	346	14	18561	0.231668
GO:0005388	calcium-transporting ATPase activity	molecular_function	10	Anxa5	1	346	14	18561	0.231668
GO:0021670	lateral ventricle development	biological_process	5	Numbl	1	346	14	18561	0.231668
GO:0051016	barbed-end actin filament capping	biological_process	11	Gsn	1	346	14	18561	0.231668
GO:0061051	positive regulation of cell growth involved in cardiac muscle cell development	biological_process	11	Igf1	1	346	14	18561	0.231668
GO:0034551	mitochondrial respiratory chain complex III assembly	biological_process	10	Uqcrb.1	1	346	14	18561	0.231668
GO:0060347	heart trabecula formation	biological_process	6	Rbp4	1	346	14	18561	0.231668
GO:0060291	long-term synaptic potentiation	biological_process	10	Plk2;Serpine2	2	346	49	18561	0.232068
GO:0019722	calcium-mediated signaling	biological_process	7	Sphk1;Carhsp1	2	346	49	18561	0.232068
GO:0004715	non-membrane spanning protein tyrosine kinase activity	molecular_function	9	Fyn;Tec	2	346	49	18561	0.232068
GO:0009898	cytoplasmic side of plasma membrane	cellular_component	5	Kit;Jup	2	346	49	18561	0.232068
GO:0045599	negative regulation of fat cell differentiation	biological_process	8	Trib2;Wnt5a	2	346	49	18561	0.232068
GO:0035914	skeletal muscle cell differentiation	biological_process	6	Heyl;Sox8	2	346	49	18561	0.232068
GO:0044297	cell body	cellular_component	4	Rbp1;AABR07071891;Gjb2	3	346	90	18561	0.235875
GO:0001669	acrosomal vesicle	cellular_component	9	Kit;Ctsh;Calr	3	346	90	18561	0.235875
GO:0051015	actin filament binding	molecular_function	7	Arpc1b;Marcks;Gsn;Flnc;Bin1	5	346	178	18561	0.238912
GO:0030246	carbohydrate binding	molecular_function	4	Lgals1;Vcan;Mrfap1;Colec12;Calr	5	346	178	18561	0.238912
GO:0001786	phosphatidylserine binding	molecular_function	6	Marcks;Axl	2	346	50	18561	0.238977
GO:0046677	response to antibiotic	biological_process	5	Gjb2;Vkorc1	2	346	50	18561	0.238977
GO:0030218	erythrocyte differentiation	biological_process	7	Kit;Thra	2	346	51	18561	0.245896
GO:0006958	complement activation, classical pathway	biological_process	6	Serping1;C1r	2	346	51	18561	0.245896
GO:0016328	lateral plasma membrane	cellular_component	5	Jup;Gjb2	2	346	51	18561	0.245896
GO:1901381	positive regulation of potassium ion transmembrane transport	biological_process	11	Edn3	1	346	15	18561	0.246002
GO:0050982	detection of mechanical stimulus	biological_process	6	Jup	1	346	15	18561	0.246002
GO:2001222	regulation of neuron migration	biological_process	8	Igsf10	1	346	15	18561	0.246002
GO:0033327	Leydig cell differentiation	biological_process	5	Pdgfra	1	346	15	18561	0.246002
GO:0043194	axon initial segment	cellular_component	6	Bin1	1	346	15	18561	0.246002
GO:0031214	biomineral tissue development	biological_process	6	Dmp1	1	346	15	18561	0.246002
GO:0043186	P granule	cellular_component	8	Carhsp1	1	346	15	18561	0.246002
GO:0060707	trophoblast giant cell differentiation	biological_process	6	Mdfi	1	346	15	18561	0.246002
GO:0001841	neural tube formation	biological_process	8	Ptch1	1	346	15	18561	0.246002
GO:0030224	monocyte differentiation	biological_process	8	Pir	1	346	15	18561	0.246002
GO:0097009	energy homeostasis	biological_process	5	Lepr	1	346	15	18561	0.246002
GO:2000484	positive regulation of interleukin-8 secretion	biological_process	9	Wnt5a	1	346	15	18561	0.246002
GO:0007202	activation of phospholipase C activity	biological_process	11	Agt	1	346	15	18561	0.246002
GO:0008631	intrinsic apoptotic signaling pathway in response to oxidative stress	biological_process	7	Cyp1b1	1	346	15	18561	0.246002
GO:0030553	cGMP binding	molecular_function	7	Pde5a	1	346	15	18561	0.246002
GO:0001779	natural killer cell differentiation	biological_process	8	Axl	1	346	15	18561	0.246002
GO:0051593	response to folic acid	biological_process	6	Gsn	1	346	15	18561	0.246002
GO:0048066	developmental pigmentation	biological_process	4	Kit	1	346	15	18561	0.246002
GO:0021904	dorsal/ventral neural tube patterning	biological_process	7	Ptch1	1	346	15	18561	0.246002
GO:1904262	negative regulation of TORC1 signaling	biological_process	11	Castor1	1	346	15	18561	0.246002
GO:0005126	cytokine receptor binding	molecular_function	6	Il17d	1	346	15	18561	0.246002
GO:0006171	cAMP biosynthetic process	biological_process	12	Ramp2	1	346	15	18561	0.246002
GO:0030595	leukocyte chemotaxis	biological_process	5	Cklf	1	346	15	18561	0.246002
GO:0035435	phosphate ion transmembrane transport	biological_process	10	Slc25a10	1	346	15	18561	0.246002
GO:0030247	polysaccharide binding	molecular_function	5	Vtn	1	346	15	18561	0.246002
GO:0021756	striatum development	biological_process	5	Rarb	1	346	15	18561	0.246002
GO:0006091	generation of precursor metabolites and energy	biological_process	5	Lepr	1	346	15	18561	0.246002
GO:0044548	S100 protein binding	molecular_function	5	S100a11	1	346	15	18561	0.246002
GO:0005750	mitochondrial respiratory chain complex III	cellular_component	6	Uqcrb.1	1	346	15	18561	0.246002
GO:0051560	mitochondrial calcium ion homeostasis	biological_process	12	Mcub	1	346	15	18561	0.246002
GO:0045745	positive regulation of G-protein coupled receptor protein signaling pathway	biological_process	9	Ece1	1	346	15	18561	0.246002
GO:0048246	macrophage chemotaxis	biological_process	6	Cklf	1	346	15	18561	0.246002
GO:0009268	response to pH	biological_process	5	Arsb	1	346	15	18561	0.246002
GO:0004190	aspartic-type endopeptidase activity	molecular_function	8	Bace2	1	346	15	18561	0.246002
GO:0009954	proximal/distal pattern formation	biological_process	6	Gli1	1	346	15	18561	0.246002
GO:0006833	water transport	biological_process	7	Pdpn	1	346	15	18561	0.246002
GO:0032897	negative regulation of viral transcription	biological_process	9	Ifitm3	1	346	15	18561	0.246002
GO:0097284	hepatocyte apoptotic process	biological_process	8	Gsn	1	346	15	18561	0.246002
GO:0071257	cellular response to electrical stimulus	biological_process	6	Igf1	1	346	15	18561	0.246002
GO:0006995	cellular response to nitrogen starvation	biological_process	9	Map1lc3a	1	346	15	18561	0.246002
GO:0046887	positive regulation of hormone secretion	biological_process	8	Edn3	1	346	15	18561	0.246002
GO:0071356	cellular response to tumor necrosis factor	biological_process	8	Cyp1b1;Adamts12;Ccl11;Vcam1	4	346	136	18561	0.248636
GO:0005765	lysosomal membrane	cellular_component	9	Laptm4a;Lrp1;Itm2c;Cd63;Ifitm3;Lamp2	6	346	227	18561	0.250023
GO:0005930	axoneme	cellular_component	6	Ift57;Ctsh;Gli1	3	346	93	18561	0.250811
GO:0030133	transport vesicle	cellular_component	7	Bgn;Erp29	2	346	52	18561	0.252822
GO:0050821	protein stabilization	biological_process	6	Ppib;Calr;Igf1;Lamp2;P3h1	5	346	183	18561	0.25632
GO:0045785	positive regulation of cell adhesion	biological_process	6	Tgm2;Cd63	2	346	53	18561	0.259752
GO:0030512	negative regulation of transforming growth factor beta receptor signaling pathway	biological_process	10	Bambi;Aspnl1	2	346	53	18561	0.259752
GO:0030838	positive regulation of actin filament polymerization	biological_process	9	Ccl11;Nck1	2	346	53	18561	0.259752
GO:0010759	positive regulation of macrophage chemotaxis	biological_process	9	Rarres2	1	346	16	18561	0.260069
GO:2000249	regulation of actin cytoskeleton reorganization	biological_process	8	Ctsl	1	346	16	18561	0.260069
GO:0030193	regulation of blood coagulation	biological_process	7	Vkorc1	1	346	16	18561	0.260069
GO:0043295	glutathione binding	molecular_function	6	Gstm3	1	346	16	18561	0.260069
GO:0045742	positive regulation of epidermal growth factor receptor signaling pathway	biological_process	10	Agt	1	346	16	18561	0.260069
GO:0005922	connexin complex	cellular_component	6	Gjb2	1	346	16	18561	0.260069
GO:0045263	proton-transporting ATP synthase complex, coupling factor F(o)	cellular_component	6	Mt-atp6	1	346	16	18561	0.260069
GO:0000185	activation of MAPKKK activity	biological_process	13	Gadd45a	1	346	16	18561	0.260069
GO:1902166	negative regulation of intrinsic apoptotic signaling pathway in response to DNA damage by p53 class mediator	biological_process	10	Zfp385a	1	346	16	18561	0.260069
GO:0006880	intracellular sequestering of iron ion	biological_process	5	Fth1	1	346	16	18561	0.260069
GO:0034698	response to gonadotropin	biological_process	6	Ctsl	1	346	16	18561	0.260069
GO:0006693	prostaglandin metabolic process	biological_process	10	Pdpn	1	346	16	18561	0.260069
GO:0043220	Schmidt-Lanterman incisure	cellular_component	4	Jam3	1	346	16	18561	0.260069
GO:0030970	retrograde protein transport, ER to cytosol	biological_process	12	Sec61b	1	346	16	18561	0.260069
GO:0010226	response to lithium ion	biological_process	7	Igfbp2	1	346	16	18561	0.260069
GO:0015721	bile acid and bile salt transport	biological_process	8	Slco2b1	1	346	16	18561	0.260069
GO:0048156	tau protein binding	molecular_function	6	Bin1	1	346	16	18561	0.260069
GO:0071425	hematopoietic stem cell proliferation	biological_process	5	Wnt5a	1	346	16	18561	0.260069
GO:2000147	positive regulation of cell motility	biological_process	7	Twist1	1	346	16	18561	0.260069
GO:0060992	response to fungicide	biological_process	6	Gria4	1	346	16	18561	0.260069
GO:0004970	ionotropic glutamate receptor activity	molecular_function	7	Gria4	1	346	16	18561	0.260069
GO:0044798	nuclear transcription factor complex	cellular_component	5	Sox8	1	346	16	18561	0.260069
GO:0051279	regulation of release of sequestered calcium ion into cytosol	biological_process	7	Ubash3b	1	346	16	18561	0.260069
GO:0042692	muscle cell differentiation	biological_process	6	Bin1	1	346	16	18561	0.260069
GO:0033391	chromatoid body	cellular_component	8	Marcks	1	346	16	18561	0.260069
GO:0023026	MHC class II protein complex binding	molecular_function	6	Cd81	1	346	16	18561	0.260069
GO:0050901	leukocyte tethering or rolling	biological_process	8	Vcam1	1	346	16	18561	0.260069
GO:0005521	lamin binding	molecular_function	5	Ifi27	1	346	16	18561	0.260069
GO:0006465	signal peptide processing	biological_process	8	Furin	1	346	16	18561	0.260069
GO:1902236	negative regulation of endoplasmic reticulum stress-induced intrinsic apoptotic signaling pathway	biological_process	9	Creb3l1	1	346	16	18561	0.260069
GO:0071498	cellular response to fluid shear stress	biological_process	6	Mmp2	1	346	16	18561	0.260069
GO:0030140	trans-Golgi network transport vesicle	cellular_component	8	Furin	1	346	16	18561	0.260069
GO:2001241	positive regulation of extrinsic apoptotic signaling pathway in absence of ligand	biological_process	11	Srpx	1	346	16	18561	0.260069
GO:0070300	phosphatidic acid binding	molecular_function	6	Pltp	1	346	16	18561	0.260069
GO:0048245	eosinophil chemotaxis	biological_process	7	Ccl11	1	346	16	18561	0.260069
GO:0006103	2-oxoglutarate metabolic process	biological_process	9	Idh2	1	346	16	18561	0.260069
GO:0045666	positive regulation of neuron differentiation	biological_process	10	Timp2;Rarb;Heyl	3	346	95	18561	0.260846
GO:0006914	autophagy	biological_process	6	Arsb;Lamp2;Srpx	3	346	95	18561	0.260846
GO:0008289	lipid binding	molecular_function	4	Snx24;Sh3gl1;Pebp1;S100a10	4	346	140	18561	0.264974
GO:0030182	neuron differentiation	biological_process	6	Edn3;Itm2c;Pigt;Wnt5a	4	346	140	18561	0.264974
GO:0051087	chaperone binding	molecular_function	5	Erp29;Fn1;Pdpn	3	346	96	18561	0.265883
GO:0006816	calcium ion transport	biological_process	10	Ramp1;Ramp3;Ramp2	3	346	96	18561	0.265883
GO:0003707	steroid hormone receptor activity	molecular_function	5	Rarb;Thra	2	346	54	18561	0.266684
GO:0014704	intercalated disc	cellular_component	6	Jup;Anxa5	2	346	54	18561	0.266684
GO:0010008	endosome membrane	cellular_component	8	Itm2b;Furin;Cd63	3	346	97	18561	0.270931
GO:0000139	Golgi membrane	cellular_component	7	Itm2b;Xylt2;Chst1;Furin;Cope;Gask1b;B3galnt1;Gja1	8	346	329	18561	0.272235
GO:0043401	steroid hormone mediated signaling pathway	biological_process	6	Rarb;Thra	2	346	55	18561	0.273616
GO:0021542	dentate gyrus development	biological_process	5	Mdk	1	346	17	18561	0.273874
GO:0008081	phosphoric diester hydrolase activity	molecular_function	7	Plcxd3	1	346	17	18561	0.273874
GO:0019229	regulation of vasoconstriction	biological_process	9	Edn3	1	346	17	18561	0.273874
GO:0097194	execution phase of apoptosis	biological_process	4	Casp4	1	346	17	18561	0.273874
GO:0010259	multicellular organism aging	biological_process	5	Ctsl	1	346	17	18561	0.273874
GO:0050966	detection of mechanical stimulus involved in sensory perception of pain	biological_process	7	Fyn	1	346	17	18561	0.273874
GO:0043032	positive regulation of macrophage activation	biological_process	8	Wnt5a	1	346	17	18561	0.273874
GO:0017160	Ral GTPase binding	molecular_function	9	Rab34	1	346	17	18561	0.273874
GO:0007250	activation of NF-kappaB-inducing kinase activity	biological_process	13	Agt	1	346	17	18561	0.273874
GO:0071850	mitotic cell cycle arrest	biological_process	6	Gadd45a	1	346	17	18561	0.273874
GO:0043409	negative regulation of MAPK cascade	biological_process	11	Pebp1	1	346	17	18561	0.273874
GO:0033762	response to glucagon	biological_process	7	Mt-cyb	1	346	17	18561	0.273874
GO:0030001	metal ion transport	biological_process	8	Slc39a7	1	346	17	18561	0.273874
GO:0016032	viral process	biological_process	6	Vcam1	1	346	17	18561	0.273874
GO:0060252	positive regulation of glial cell proliferation	biological_process	8	Igf1	1	346	17	18561	0.273874
GO:0035457	cellular response to interferon-alpha	biological_process	8	Axl	1	346	17	18561	0.273874
GO:0048557	embryonic digestive tract morphogenesis	biological_process	7	Pdgfra	1	346	17	18561	0.273874
GO:0032026	response to magnesium ion	biological_process	7	Sphk1	1	346	17	18561	0.273874
GO:0048535	lymph node development	biological_process	7	Pdpn	1	346	17	18561	0.273874
GO:0001935	endothelial cell proliferation	biological_process	5	Mmp14	1	346	17	18561	0.273874
GO:0017156	calcium ion regulated exocytosis	biological_process	9	Sdf4	1	346	17	18561	0.273874
GO:0060216	definitive hemopoiesis	biological_process	8	Mfap5	1	346	17	18561	0.273874
GO:0006829	zinc II ion transport	biological_process	10	Slc39a7	1	346	17	18561	0.273874
GO:0060324	face development	biological_process	5	Wnt5a	1	346	17	18561	0.273874
GO:0007588	excretion	biological_process	5	Agt	1	346	17	18561	0.273874
GO:0005234	extracellularly glutamate-gated ion channel activity	molecular_function	10	Gria4	1	346	17	18561	0.273874
GO:0090141	positive regulation of mitochondrial fission	biological_process	10	Dcn	1	346	17	18561	0.273874
GO:0010468	regulation of gene expression	biological_process	7	Nell1;Edn3;Agt;Igf2;Igf1;Phgdh	6	346	235	18561	0.275151
GO:0016787	hydrolase activity	molecular_function	4	Mpped2;Abhd14b;Ece1;Glb1;Plbd2;Ctsa	6	346	236	18561	0.278334
GO:0033574	response to testosterone	biological_process	6	Calr;Pde5a	2	346	56	18561	0.280545
GO:0050729	positive regulation of inflammatory response	biological_process	9	Tgm2;Wnt5a	2	346	56	18561	0.280545
GO:0001932	regulation of protein phosphorylation	biological_process	9	Igf1;Fn1	2	346	56	18561	0.280545
GO:0004713	protein tyrosine kinase activity	molecular_function	8	Axl;Kit;Pdgfra	3	346	99	18561	0.281059
GO:0051091	positive regulation of DNA binding transcription factor activity	biological_process	6	Fzd2;Kit;Jup	3	346	100	18561	0.286136
GO:0050910	detection of mechanical stimulus involved in sensory perception of sound	biological_process	6	Kit	1	346	18	18561	0.287422
GO:0034314	Arp2/3 complex-mediated actin nucleation	biological_process	8	Arpc1b	1	346	18	18561	0.287422
GO:0046579	positive regulation of Ras protein signal transduction	biological_process	11	Igf1	1	346	18	18561	0.287422
GO:0003951	NAD+ kinase activity	molecular_function	7	Sphk1	1	346	18	18561	0.287422
GO:0014075	response to amine	biological_process	7	Sphk1	1	346	18	18561	0.287422
GO:0010739	positive regulation of protein kinase A signaling	biological_process	10	Ramp3	1	346	18	18561	0.287422
GO:0031000	response to caffeine	biological_process	6	Igf1	1	346	18	18561	0.287422
GO:0015288	porin activity	molecular_function	8	Aspnl1	1	346	18	18561	0.287422
GO:0006665	sphingolipid metabolic process	biological_process	8	Psap	1	346	18	18561	0.287422
GO:1902230	negative regulation of intrinsic apoptotic signaling pathway in response to DNA damage	biological_process	9	LOC100360791	1	346	18	18561	0.287422
GO:0034364	high-density lipoprotein particle	cellular_component	5	Pltp	1	346	18	18561	0.287422
GO:0008066	glutamate receptor activity	molecular_function	6	Gria4	1	346	18	18561	0.287422
GO:0008328	ionotropic glutamate receptor complex	cellular_component	7	Gria4	1	346	18	18561	0.287422
GO:0046716	muscle cell cellular homeostasis	biological_process	5	Lamp2	1	346	18	18561	0.287422
GO:0050750	low-density lipoprotein particle receptor binding	molecular_function	7	Lrpap1	1	346	18	18561	0.287422
GO:0035584	calcium-mediated signaling using intracellular calcium source	biological_process	8	Vcam1	1	346	18	18561	0.287422
GO:0005537	mannose binding	molecular_function	6	Bsg	1	346	18	18561	0.287422
GO:0030414	peptidase inhibitor activity	molecular_function	6	Pi16	1	346	18	18561	0.287422
GO:0032270	positive regulation of cellular protein metabolic process	biological_process	8	Agt	1	346	18	18561	0.287422
GO:0042612	MHC class I protein complex	cellular_component	7	B2m	1	346	18	18561	0.287422
GO:0051213	dioxygenase activity	molecular_function	5	Pir	1	346	18	18561	0.287422
GO:0035162	embryonic hemopoiesis	biological_process	8	Kit	1	346	18	18561	0.287422
GO:0048240	sperm capacitation	biological_process	5	Pebp1	1	346	18	18561	0.287422
GO:0006882	cellular zinc ion homeostasis	biological_process	12	Slc39a7	1	346	18	18561	0.287422
GO:0010633	negative regulation of epithelial cell migration	biological_process	9	Cd63	1	346	18	18561	0.287422
[truncated: 715 more rows]
