# Supplementary material for: Pseudo-Temporal Analysis of Single-Cell RNA Sequencing Reveals Trans-Differentiation Potential of Greater Epithelial Ridge Cells Into Hair Cells During Postnatal Development of Cochlea in Rats
Source: Front Mol Neurosci. 2022 Mar 16;15:832813. doi: 10.3389/fnmol.2022.832813 (PMC8966675; doi:10.3389/fnmol.2022.832813)
Supplement: Supplementary file 10 [file Table_10.XLSX]

## Sheet: Sheet1
GO_ID	GO_Term	GO_function	GO_class	Genes	S gene number	TS gene number	B gene number	TB gene number	pvalue
GO:0005615	extracellular space	cellular_component	4	Angptl4;Nucb2;B2m;Igfbp3;Lepr;Nell1;Col2a1;Npc2;Cpxm1;Itm2b;Ctsk;Igfbp4;Bgn;Fbln2;Bmp1;C1qtnf5;Col11a1;Col3a1;Edn3;Tgfbi;Nenf;Cpm;Agt;Aga;Colec11;Pcolce;Bmp5;Efemp2;LOC100360791;Igfbp5;Igf2;Kit;Igfbp2;Serpinh1;Cthrc1;Ctsf;Col8a1;Sfrp4;Fbn1;Frzb;Tmsb4x;Adamts2;Smpd1;Psap;Dpt;Vcan;Mmp2;Serpine2;Pcsk6;Emilin1;Serpinf1;Wnt5b;Lrrn1;Col4a1;Col14a1;Dcn;Chi3l1;Sparc;Prdx4;Ogn;Htra1;Qsox1;Ctsh;C1qtnf7;Pdi…	101	328	1273	18561	0
GO:0005576	extracellular region	cellular_component	3	Angptl4;Ltbp3;Col2a1;Bgn;Fbln2;C1qtnf5;Mdk;Col3a1;Edn3;Tgfbi;Agt;Pcolce;Fam180a;Fndc5;Bmp5;Igfbp5;Igfbp2;Cthrc1;Plac9;Sfrp4;Fbn1;Adamts2;Psap;Rspo3;Vcan;Serpine2;Emilin1;Serpinf1;Col4a1;Col14a1;Dcn;Chi3l1;Sparc;Pdgfrl;Svbp;Calu;Col9a1;Sparcl1;Efemp1;Lrpap1;Thbs2;Nid1;Clec11a;Ctsd;C1s;Tac1;Ccn4;Tfpi;Nucb1;Col12a1	50	328	703	18561	0
GO:0005581	collagen trimer	cellular_component	4	Col2a1;Plod1;C1qtnf5;Col11a1;Col3a1;Colec11;Cthrc1;Col8a1;Emilin1;Col4a1;Colec12;C1qtnf7;Col9a1;C1qtnf2;C1qtnf6;Col12a1	16	328	53	18561	2.22045e-16
GO:0070062	extracellular exosome	cellular_component	7	Nucb2;B2m;Igfbp3;Ltbp3;Qpct;Rras;Npc2;Itm2b;Ssr4;Bgn;Fbln2;Plod1;Tspan6;Tgm2;C1qtnf5;Gmds;Hexa;Rab34;Gstm3;Clmp;Tgfbi;Pld3;Cpm;Agt;Aga;P4hb;Selenof;Steap4;Idh2;Mme;Pcolce;Erp29;Itm2c;Ppib;Efemp2;Fat1;Igf2;Igfbp2;Serpinh1;Gpc3;Scpep1;Tmed9;Ctsf;Col8a1;Tspan3;Fbn1;Ugp2;Serinc2;Bsg;Smpd1;Psap;Oaf;Aqp1;Chst14;Dpt;Txndc5;Ext2;Lman1;Serpinf1;Wnt5b;Col14a1;Colec12;Chi3l1;Gaa;Prdx4;Htra1;Naga;Plbd2;Qsox1…	102	328	2430	18561	3.33067e-16
GO:0031012	extracellular matrix	cellular_component	4	Ltbp3;Col2a1;Col26a1;Bgn;Fbln2;Mmp23;Tgm2;Col11a1;Col3a1;Tgfbi;P4hb;Pcolce;Col8a1;Fbn1;Psap;Dpt;Aspnl1;Vcan;Mmp2;Serpine2;Pcsk6;Emilin1;Serpinf1;Col4a1;Col14a1;Dcn;Htra1;Tgfb3;Efemp1;Gdf10;Nid1;Ctsd;Arf4;Loxl1;Col16a1;Ckap4;Col12a1;Mmp14;Fgfr2	39	328	308	18561	3.33067e-16
GO:0005783	endoplasmic reticulum	cellular_component	6	Tpbg;Nucb2;Sec61b;Fkbp9;Fkbp7;Ssr4;Col26a1;Creb3l1;Plod1;Tgm2;Cnpy2;Phex;Sulf2;Aga;P4hb;Erg28;Erp29;Fndc5;Ppib;Ikbip;Crtapl1;Serpinh1;Tmed9;Surf4;Selenos;Kdelr1;Lpcat2;P3h3;Txndc5;Ext2;Lman1;Txndc12;Mesd;Tmed1;Tmed3;Chi3l1;Prdx4;Sumf2;Pdia6;Cpq;Calu;Rcn2;Lrpap1;Kdelr3;Sulf1;Ssr2;P4ha1;Vkorc1;Grn;Srpx;P3h4;Ckap4;Slc39a7;Bace2;P3h1	55	328	982	18561	2.14273e-14
GO:0030199	collagen fibril organization	biological_process	7	Col2a1;Col11a1;Col3a1;Serpinh1;Scx;Adamts2;Dpt;Col14a1;Ddr2;P4ha1;Loxl1;P3h4;P3h1	13	328	43	18561	2.93099e-13
GO:0005509	calcium ion binding	molecular_function	7	Nucb2;Matn4;Ltbp3;Nell1;Fkbp9;Fkbp7;Fbln2;Bmp1;Sulf2;Dner;Lrp1;Efemp2;Fat1;LOC100360791;Dchs1;Rcn3;Fkbp10;Fbn1;Lpcat2;Aspnl1;Vcan;Lman1;Sparc;Pdia6;Thbd;Calu;Sparcl1;Rcn2;Efemp1;Fstl1;Thbs2;Nid1;Sulf1;C1s;Cdh11;Nucb1;Enpp1;C1r	38	328	641	18561	6.68138e-11
GO:0005793	endoplasmic reticulum-Golgi intermediate compartment	cellular_component	6	Nucb2;P4hb;Serpinh1;Tmed9;Surf4;Kdelr1;Lman1;Tmed1;Tmed3;Pdia6;Lrpap1;Lman2;Nucb1	13	328	67	18561	1.3921e-10
GO:0050840	extracellular matrix binding	molecular_function	4	Dmp1;Bgn;Fbln2;Tgfbi;Dcn;Sparc;Sparcl1;Nid1;Spp1	9	328	25	18561	2.39989e-10
GO:0060348	bone development	biological_process	6	Rarb;Col2a1;Phex;Sulf2;Ppib;Sparc;Gnas.1;Sulf1;Vkorc1;Mmp14;Fgfr2;P3h1	12	328	62	18561	7.43182e-10
GO:0005788	endoplasmic reticulum lumen	cellular_component	7	Fkbp9;P4hb;Selenof;Erp29;Ppib;Serpinh1;Txndc5;Txndc12;Pdia6;Calu;Rcn2;P4ha1	12	328	64	18561	1.09474e-09
GO:0005764	lysosome	cellular_component	8	Npc2;Ctsk;Hexa;Ramp3;Aga;Itm2c;Tmem9;Gpc3;Ctsf;Smpd1;Psap;Gaa;Naga;Plbd2;Ctsh;Tmem59;Cpq;Rraga;Ctsa;Ctsd;Grn;Dpp7	22	328	261	18561	1.57493e-09
GO:0005520	insulin-like growth factor binding	molecular_function	6	Igfbp3;Igfbp4;Igfbp5;Igfbp2;Htra1;Igf2r;Ccn4;Kazald1	8	328	23	18561	3.39943e-09
GO:0001501	skeletal system development	biological_process	6	Sox9;Ltbp3;Col2a1;Hexa;Col3a1;Dlx5;Bmp5;Fbn1;Cdkn1c;Vcan;Gnas.1;Pth1r;Rassf2	13	328	89	18561	5.44259e-09
GO:0001503	ossification	biological_process	4	Sox9;Dmp1;Col2a1;Col11a1;Bmp5;Fzd9;Ext2;Sparc;Pth1r;Clec11a;Rassf2;Mmp14	12	328	84	18561	2.74597e-08
GO:0005518	collagen binding	molecular_function	5	Ctsk;Tgfbi;Pcolce;Serpinh1;Aspnl1;Dcn;Sparc;Sparcl1;Ddr2;Nid1	10	328	56	18561	4.48742e-08
GO:0031995	insulin-like growth factor II binding	molecular_function	7	Igfbp3;Igfbp4;Igfbp5;Igfbp2;Igf2r	5	328	8	18561	8.96298e-08
GO:0007565	female pregnancy	biological_process	5	Igfbp3;Lepr;Agt;Igfbp5;Igf2;Igfbp2;Sfrp4;Mmp2;Sphk1;Thbd;Tgfb3;Maged2	12	328	104	18561	3.06391e-07
GO:0005794	Golgi apparatus	cellular_component	6	B2m;Itm2b;Col26a1;Sgce;Phex;Sulf2;Rab34;Steap4;B4galt7;Itm2c;St6galnac3;Tmed9;Surf4;Kdelr1;Fkbp11;Cope;Ext2;Pofut2;Lman1;Tmed1;Tmed3;Qsox1;Gnas.1;Cpq;Calu;Glt8d1;Lrpap1;Lman2;Sulf1;Igf2r;Arf4;Fndc3a;Plpp3;Nucb1;Slc39a7;Rassf2;Spp1;Bace2;Dpp7	39	328	939	18561	6.51204e-07
GO:0005604	basement membrane	cellular_component	6	Col2a1;Tgfbi;Fbn1;Serpinf1;Col4a1;Sparc;Efemp1;Thbs2;Nid1;Loxl1;P3h1	11	328	95	18561	9.24493e-07
GO:0009986	cell surface	cellular_component	4	Tpbg;Bgn;Sulf2;Ramp3;Clmp;Cpm;Erp29;Fzd9;Kit;Sfrp4;Vcan;Pcsk6;Wnt5b;Sparc;Thbd;Vasn;Tgfb3;Scara5;Lrpap1;Lman2;Sulf1;Igf2r;Cdh11;Dpp6;Tfpi;Ckap4;Enpp1;Bace2;Fgfr2	29	328	608	18561	1.3524e-06
GO:0030198	extracellular matrix organization	biological_process	6	Sox9;Dmp1;Fbln2;Tgfbi;Agt;Emilin1;Prdx4;Thbs2;Nid1;Kazald1	10	328	91	18561	4.68962e-06
GO:0033116	endoplasmic reticulum-Golgi intermediate compartment membrane	cellular_component	6	Tmed9;Kdelr1;Lman1;Tmed1;Tmed3;Cnih2	6	328	27	18561	6.29531e-06
GO:0048048	embryonic eye morphogenesis	biological_process	7	Rarb;Mfap2;Fbn1;Efemp1	4	328	8	18561	6.33782e-06
GO:0043567	regulation of insulin-like growth factor receptor signaling pathway	biological_process	8	Igfbp3;Igfbp4;Igfbp5;Igfbp2	4	328	8	18561	6.33782e-06
GO:0010811	positive regulation of cell-substrate adhesion	biological_process	7	Dmp1;Col26a1;Fbln2;Col8a1;Emilin1;Nid1;Spp1	7	328	41	18561	6.77274e-06
GO:0006508	proteolysis	biological_process	7	Cpxm1;Ctsk;Bmp1;Mmp23;Phex;Aga;Mme;Pcolce;Adamts2;Mmp2;Htra1;Ctsh;Tmem59;Cpq;Ctsa;Ctsd;C1s;Dpp6;Bace2;Mmp14;Spint2;Dpp7	22	328	430	18561	8.96922e-06
GO:0060325	face morphogenesis	biological_process	5	Rras;Dlx5;Scx;Mmp2;Tgfb3;Crispld1	6	328	29	18561	9.80582e-06
GO:0004185	serine-type carboxypeptidase activity	molecular_function	9	Cpxm1;Cpm;Scpep1;Ctsa	4	328	9	18561	1.12491e-05
GO:0004867	serine-type endopeptidase inhibitor activity	molecular_function	8	Agt;Serpinh1;Serpine2;Serpinf1;Serping1;Wfdc1;Tfpi;Spint2	8	328	63	18561	1.45221e-05
GO:0051216	cartilage development	biological_process	6	Sox9;Col2a1;Col11a1;Sulf2;Bmp5;Gnas.1;Col9a1;Sulf1	8	328	65	18561	1.83553e-05
GO:0046923	ER retention sequence binding	molecular_function	7	Kdelr2;Kdelr1;Kdelr3	3	328	4	18561	2.15885e-05
GO:0048050	post-embryonic eye morphogenesis	biological_process	7	Mfap2;Fbn1;Efemp1	3	328	4	18561	2.15885e-05
GO:0001558	regulation of cell growth	biological_process	6	Igfbp3;Igfbp4;Igfbp5;Igfbp2;Htra1;Wfdc1;Ccn4;Kazald1	8	328	67	18561	2.30042e-05
GO:0001894	tissue homeostasis	biological_process	7	Sox9;Col2a1;Scx;Gnas.1;Col9a1	5	328	22	18561	3.43766e-05
GO:0001822	kidney development	biological_process	6	Foxd1;Sulf2;Agt;Mme;Dchs1;Gpc3;Fbn1;Cdkn1c;Serpinf1;Dcn;Sulf1	11	328	139	18561	3.71329e-05
GO:0016021	integral component of membrane	cellular_component	5	Tpbg;Emc10;Sec61b;Lepr;Ssr4;Creb3l1;Sgce;Mmp23;Kdelr2;Phex;Clmp;Dner;Chst1;Pld3;Atraid;Fzd2;Erg28;Steap4;Ost4;Mme;LOC689574;B4galt7;Fndc5;Tp53i13;Bambi;Itm2c;Podxl2;Cd302;Fat1;Tmem9;St6galnac3;Dchs1;Igf2;Fzd9;Kit;Ikbip;Krtcap2;Fcgrt;Tmed9;Surf4;Sfrp4;Selenos;Frzb;Kcnk13;Serinc2;Emp1;Kdelr1;Vstm4;Smpd1;RGD1310352;Lpcat2;Aqp1;Chst14;Fkbp11;Ext2;Inafm1;MGC109340;Lman1;Eva1b;Fxyd5;Lrrn1;Tmed1;Tmed3;C…	96	328	3731	18561	4.14506e-05
GO:0031994	insulin-like growth factor I binding	molecular_function	7	Igfbp3;Igfbp4;Igfbp5;Igfbp2	4	328	12	18561	4.23727e-05
GO:1902494	catalytic complex	cellular_component	4	Plod1;P3h3;P3h4	3	328	5	18561	5.32631e-05
GO:0010638	positive regulation of organelle organization	biological_process	8	Tmed9;Surf4;Lman1	3	328	5	18561	5.32631e-05
GO:0090103	cochlea morphogenesis	biological_process	6	Sox9;Fzd2;Cthrc1;Frzb;Pou3f4	5	328	24	18561	5.38978e-05
GO:0001649	osteoblast differentiation	biological_process	6	Twist1;Igfbp3;Creb3l1;Dlx5;Igfbp5;Igf2;Vcan;Gdf10;Spp1	9	328	97	18561	5.50073e-05
GO:0042470	melanosome	cellular_component	8	P4hb;Erp29;Ppib;Bsg;Pdia6;Calu;Ctsd;Mmp14	8	328	76	18561	5.79544e-05
GO:0001958	endochondral ossification	biological_process	6	Col2a1;Dlx5;Scx;Gnas.1;Mmp14	5	328	25	18561	6.64021e-05
GO:0001968	fibronectin binding	molecular_function	5	Igfbp3;Ctsk;Igfbp5;Mfap2;Mmp2	5	328	25	18561	6.64021e-05
GO:0045669	positive regulation of osteoblast differentiation	biological_process	8	Nell1;Atraid;Dlx5;Cthrc1;Gnas.1;Gdf10;Ddr2	7	328	58	18561	7.00508e-05
GO:0000413	protein peptidyl-prolyl isomerization	biological_process	11	Fkbp9;Fkbp7;Ppib;Fkbp10;Fkbp11;Ppic	6	328	41	18561	7.7654e-05
GO:0005201	extracellular matrix structural constituent	molecular_function	4	Col2a1;Col11a1;Col3a1;Fbn1;Vcan;Col4a1	6	328	41	18561	7.7654e-05
GO:0002062	chondrocyte differentiation	biological_process	6	Sox9;Col2a1;Tgfbi;Scx;Wnt5b;Pth1r	6	328	42	18561	8.92621e-05
GO:0003755	peptidyl-prolyl cis-trans isomerase activity	molecular_function	6	Fkbp9;Fkbp7;Ppib;Fkbp10;Fkbp11;Ppic	6	328	43	18561	0.00010221
GO:0006029	proteoglycan metabolic process	biological_process	8	Col2a1;Col11a1;B4galt7	3	328	6	18561	0.000105129
GO:0042985	negative regulation of amyloid precursor protein biosynthetic process	biological_process	10	Itm2b;Itm2c;Bace2	3	328	6	18561	0.000105129
GO:0045454	cell redox homeostasis	biological_process	5	P4hb;Selenos;Txndc5;Txndc12;Prdx4;Qsox1;Pdia6	7	328	62	18561	0.000107871
GO:0031214	biomineral tissue development	biological_process	6	Dmp1;Ddr2;Enpp1;Spp1	4	328	15	18561	0.000112041
GO:0030574	collagen catabolic process	biological_process	5	Ctsk;Adamts2;Mmp2;Mmp14	4	328	15	18561	0.000112041
GO:0031091	platelet alpha granule	cellular_component	9	Igfbp3;Serpine2;Sparc;Thbs2	4	328	15	18561	0.000112041
GO:0030324	lung development	biological_process	6	Foxp2;Phex;Gpc3;Adamts2;Chi3l1;Sparc;Arg2;Tgfb3;Mmp14;Fgfr2	10	328	131	18561	0.000113002
GO:0005789	endoplasmic reticulum membrane	cellular_component	5	Creb3l1;Mmp23;Kdelr2;Pld3;Erg28;Ost4;Ikbip;Tmed9;Serinc2;Kdelr1;Lpcat2;Lman1;Tmed1;Tmed3;Sdf2;Cnih2;Calu;Kdelr3;Lman2;Ssr2;Vkorc1;Plpp3	22	328	510	18561	0.00011635
GO:0048565	digestive tract development	biological_process	6	Col3a1;Clmp;Dchs1;Kit;Tgfb3;Fgfr2	6	328	44	18561	0.000116606
GO:0017147	Wnt-protein binding	molecular_function	5	Fzd2;Fzd9;Cthrc1;Sfrp4;Frzb	5	328	28	18561	0.000117605
GO:0030134	COPII-coated ER to Golgi transport vesicle	cellular_component	8	Tmed9;Lman1;Tmed1;Tmed3;Lman2	5	328	29	18561	0.000140063
GO:0002063	chondrocyte development	biological_process	6	Sox9;Col11a1;Sulf2;Sulf1	4	328	16	18561	0.000147315
GO:0043277	apoptotic cell clearance	biological_process	8	Tgm2;Lrp1;Txndc5;Pdia6	4	328	16	18561	0.000147315
GO:0042060	wound healing	biological_process	6	Lepr;Col3a1;Igf2;Aqp1;Wnt5b;Dcn;Sparc;Tgfb3;Fgfr2	9	328	111	18561	0.000156765
GO:0008201	heparin binding	molecular_function	6	Nell1;Mdk;Pcolce;Fbn1;Rspo3;Serpine2;Pcsk6;Fstl1;Lrpap1;Thbs2;Ccn4	11	328	164	18561	0.000165165
GO:0032836	glomerular basement membrane development	biological_process	7	Sulf2;Nid1;Sulf1	3	328	7	18561	0.000181566
GO:0032527	protein exit from endoplasmic reticulum	biological_process	11	Tmed9;Surf4;Lman1	3	328	7	18561	0.000181566
GO:0015037	peptide disulfide oxidoreductase activity	molecular_function	7	P4hb;Txndc12;Pdia6	3	328	7	18561	0.000181566
GO:0032331	negative regulation of chondrocyte differentiation	biological_process	8	Sox9;Ltbp3;Rarb;Efemp1	4	328	17	18561	0.00018997
GO:0003756	protein disulfide isomerase activity	molecular_function	7	P4hb;Txndc5;Qsox1;Pdia6	4	328	17	18561	0.00018997
GO:0009612	response to mechanical stimulus	biological_process	5	Col2a1;Col3a1;Igfbp2;Mmp2;Dcn;Chi3l1;Enpp1;Mmp14	8	328	90	18561	0.000192428
GO:0050679	positive regulation of epithelial cell proliferation	biological_process	8	Sox9;Foxp2;Dlx5;Bmp5;Htra1;Grn;Fgfr2	7	328	68	18561	0.000194265
GO:0008233	peptidase activity	molecular_function	5	Bmp1;Aga;Mme;Adamts2;Mmp2;MGC109340;Ctsh;Ctsa;Ctsd;Spint2	10	328	142	18561	0.000219457
GO:0030282	bone mineralization	biological_process	7	Phex;Gpc3;Aspnl1;Pth1r;Fgfr2	5	328	32	18561	0.000227421
GO:0035567	non-canonical Wnt signaling pathway	biological_process	8	Fzd2;Fzd9;Sfrp4;Frzb	4	328	18	18561	0.00024086
GO:0005537	mannose binding	molecular_function	6	Bsg;Lman1;Lman2;Igf2r	4	328	18	18561	0.00024086
GO:0008285	negative regulation of cell proliferation	biological_process	7	Sox9;Igfbp3;Rarb;Tgif1;Ing4;Agt;Bmp5;Gpc3;Sfrp4;Frzb;Dpt;P3h3;Serpine2;Tgfb3;Pth1r;Ddah1;Fgfr2	17	328	363	18561	0.000269858
GO:0017185	peptidyl-lysine hydroxylation	biological_process	10	Plod1;P3h3;P3h4	3	328	8	18561	0.000286703
GO:0031638	zymogen activation	biological_process	9	Ctsh;C1r;Mmp14	3	328	8	18561	0.000286703
GO:0032964	collagen biosynthetic process	biological_process	5	Serpinh1;P3h3;P3h4	3	328	8	18561	0.000286703
GO:0006621	protein retention in ER lumen	biological_process	9	Kdelr2;Kdelr1;Kdelr3	3	328	8	18561	0.000286703
GO:0035988	chondrocyte proliferation	biological_process	4	Ddr2;Grn;Mmp14	3	328	8	18561	0.000286703
GO:0006457	protein folding	biological_process	4	Fkbp9;P4hb;Erp29;Txndc5;Mesd;Qsox1;Pdia6;Ppic;P3h1	9	328	121	18561	0.000300533
GO:0001502	cartilage condensation	biological_process	4	Sox9;Col2a1;Col11a1;Sulf1	4	328	19	18561	0.000300861
GO:0090263	positive regulation of canonical Wnt signaling pathway	biological_process	10	Sulf2;Dlx5;Bambi;Fzd9;Sfrp4;Rspo3;Fgfr2	7	328	73	18561	0.000302847
GO:0003188	heart valve formation	biological_process	5	Sox9;Scx	2	328	2	18561	0.000311345
GO:0030201	heparan sulfate proteoglycan metabolic process	biological_process	9	Sulf2;Sulf1	2	328	2	18561	0.000311345
GO:0014846	esophagus smooth muscle contraction	biological_process	9	Sulf2;Sulf1	2	328	2	18561	0.000311345
GO:0043410	positive regulation of MAPK cascade	biological_process	11	Igfbp3;Lepr;Igfbp4;Nenf;Agt;Igf2;Kit;Psap;Ddr2;Fgfr2	10	328	152	18561	0.000379457
GO:0007568	aging	biological_process	4	Igfbp3;Lepr;Col3a1;Agt;Lrp1;Igfbp5;Igfbp2;Cdkn1c;Mmp2;Serpinf1;Dcn;Serping1;Tgfb3;Rpn2;Pth1r	15	328	306	18561	0.000380549
GO:0048407	platelet-derived growth factor binding	molecular_function	6	Col2a1;Col3a1;Col4a1	3	328	9	18561	0.00042443
GO:0032940	secretion by cell	biological_process	4	Aqp1;Serpine2;Pcsk6	3	328	9	18561	0.00042443
GO:0045926	negative regulation of growth	biological_process	6	Ing4;Igfbp5;Gpc3	3	328	9	18561	0.00042443
GO:0003417	growth plate cartilage development	biological_process	8	Rarb;Col2a1;Col9a1	3	328	9	18561	0.00042443
GO:0060174	limb bud formation	biological_process	5	Sox9;Col2a1;Fgfr2	3	328	9	18561	0.00042443
GO:0008250	oligosaccharyltransferase complex	cellular_component	7	Krtcap2;Ostc;Rpn2	3	328	9	18561	0.00042443
GO:0042813	Wnt-activated receptor activity	molecular_function	6	Fzd2;Fzd9;Sfrp4;Frzb	4	328	21	18561	0.000451788
GO:0031418	L-ascorbic acid binding	molecular_function	6	Plod1;P3h3;P4ha1;P3h1	4	328	21	18561	0.000451788
GO:0005178	integrin binding	molecular_function	6	Col3a1;Tgfbi;P4hb;Fbn1;Ccn4;Col16a1;Plpp3;Mmp14	8	328	102	18561	0.000453528
GO:0008083	growth factor activity	molecular_function	7	Mdk;Nenf;Bmp5;Igf2;Ptn;Tgfb3;Efemp1;Gdf10;Clec11a	9	328	129	18561	0.000482167
GO:0035987	endodermal cell differentiation	biological_process	6	Col11a1;Col8a1;Mmp2;Mmp14	4	328	22	18561	0.000544546
GO:0046849	bone remodeling	biological_process	5	Ltbp3;P3h4;Rassf2;Enpp1	4	328	22	18561	0.000544546
GO:1903561	extracellular vesicle	cellular_component	6	Fbln2;Efemp2;Olfml3;Ctsf;Serpine2	5	328	39	18561	0.000587719
GO:0043568	positive regulation of insulin-like growth factor receptor signaling pathway	biological_process	9	Igfbp3;Igfbp4;Igfbp5	3	328	10	18561	0.000598405
GO:0001658	branching involved in ureteric bud morphogenesis	biological_process	7	Sox9;Foxd1;Agt;Dchs1;Gpc3	5	328	40	18561	0.000662067
GO:0004860	protein kinase inhibitor activity	molecular_function	7	Trib2;Bgn;Cdkn1c;Aspnl1;Dcn;Lrrtm4	6	328	61	18561	0.000713363
GO:0043425	bHLH transcription factor binding	molecular_function	7	Sox9;Twist1;Id3;Scx	4	328	24	18561	0.000769309
GO:0010951	negative regulation of endopeptidase activity	biological_process	11	Agt;Serpinh1;Serpine2;Serpinf1;Serping1;Wfdc1;Tfpi;Spint2	8	328	111	18561	0.000796496
GO:0010952	positive regulation of peptidase activity	biological_process	10	Pcolce;Ctsh;Mmp14	3	328	11	18561	0.000812065
GO:0030903	notochord development	biological_process	7	Sox9;Col2a1;Id3	3	328	11	18561	0.000812065
GO:0006024	glycosaminoglycan biosynthetic process	biological_process	8	Hexa;B4galt7;Ext2	3	328	11	18561	0.000812065
GO:0071260	cellular response to mechanical stimulus	biological_process	6	Sox9;Col2a1;Agt;Igf2;Scx;Aqp1;Enpp1	7	328	87	18561	0.000880312
GO:0035989	tendon development	biological_process	7	Col11a1;Scx	2	328	3	18561	0.000923098
GO:0005594	collagen type IX trimer	cellular_component	6	Col9a2;Col9a1	2	328	3	18561	0.000923098
GO:1990418	response to insulin-like growth factor stimulus	biological_process	6	Igfbp3;Phex	2	328	3	18561	0.000923098
GO:0044342	type B pancreatic cell proliferation	biological_process	5	Igfbp3;Igfbp4;Igfbp5	3	328	12	18561	0.00106863
GO:0050673	epithelial cell proliferation	biological_process	4	Kit;Col8a1;Fgfr2	3	328	12	18561	0.00106863
GO:0034663	endoplasmic reticulum chaperone complex	cellular_component	4	P4hb;Ppib;Pdia6	3	328	12	18561	0.00106863
GO:0005528	FK506 binding	molecular_function	6	Fkbp9;Fkbp7;Fkbp10	3	328	12	18561	0.00106863
GO:0003094	glomerular filtration	biological_process	7	Sulf2;Aqp1;Sulf1	3	328	12	18561	0.00106863
GO:0050680	negative regulation of epithelial cell proliferation	biological_process	8	Sox9;Maged1;Gpc3;Cdkn1c;Wfdc1;Fgfr2	6	328	67	18561	0.00117368
GO:0042472	inner ear morphogenesis	biological_process	6	Col2a1;Col11a1;Dlx5;Frzb;Mafb;Fgfr2	6	328	69	18561	0.00136898
GO:0071300	cellular response to retinoic acid	biological_process	7	Sox9;Rarb;Col2a1;Aqp1;Serpinf1;Fgfr2	6	328	69	18561	0.00136898
GO:0030500	regulation of bone mineralization	biological_process	7	Twist1;Dmp1;Ddr2	3	328	13	18561	0.00137111
GO:0034498	early endosome to Golgi transport	biological_process	9	Tmed9;Surf4;Lman1	3	328	13	18561	0.00137111
GO:0030126	COPI vesicle coat	cellular_component	8	Copz2;Cope;Tmed3	3	328	13	18561	0.00137111
GO:0030195	negative regulation of blood coagulation	biological_process	8	Serpine2;Thbd;Tfpi	3	328	13	18561	0.00137111
GO:0014912	negative regulation of smooth muscle cell migration	biological_process	9	Igfbp3;Lrp1;Igfbp5	3	328	13	18561	0.00137111
GO:0061036	positive regulation of cartilage development	biological_process	7	Sox9;Bmp1;Scx	3	328	13	18561	0.00137111
GO:0016525	negative regulation of angiogenesis	biological_process	8	Agt;Serpinf1;Dcn;Sparc;Thbs2;Sulf1	6	328	70	18561	0.00147547
GO:0008284	positive regulation of cell proliferation	biological_process	7	Sox9;Rarb;Edn3;Agt;Bambi;Igf2;Kit;Id3;Scx;Sphk1;Il11ra1;Ctsh;Gnas.1;Efemp1;Ddr2;Pth1r;Clec11a;Fgfr2	18	328	463	18561	0.0015735
GO:0043627	response to estrogen	biological_process	4	Lepr;Gstm3;Igfbp2;Aqp1;Mmp2;Tgfb3;Mmp14	7	328	97	18561	0.00166644
GO:0009314	response to radiation	biological_process	5	Col3a1;Igf2;Kit;Mmp2;Serpine2	5	328	49	18561	0.0016857
GO:0042567	insulin-like growth factor ternary complex	cellular_component	6	Igfbp3;Igfbp5	2	328	4	18561	0.00182461
GO:0004656	procollagen-proline 4-dioxygenase activity	molecular_function	9	P4hb;P4ha1	2	328	4	18561	0.00182461
GO:0016222	procollagen-proline 4-dioxygenase complex	cellular_component	7	P4hb;P4ha1	2	328	4	18561	0.00182461
GO:0008449	N-acetylglucosamine-6-sulfatase activity	molecular_function	7	Sulf2;Sulf1	2	328	4	18561	0.00182461
GO:0035860	glial cell-derived neurotrophic factor receptor signaling pathway	biological_process	8	Sulf2;Sulf1	2	328	4	18561	0.00182461
GO:0019797	procollagen-proline 3-dioxygenase activity	molecular_function	9	P3h3;P3h1	2	328	4	18561	0.00182461
GO:0043932	ossification involved in bone remodeling	biological_process	5	Cthrc1;Tgfb3	2	328	4	18561	0.00182461
GO:0006525	arginine metabolic process	biological_process	11	Arg2;Ddah1	2	328	4	18561	0.00182461
GO:2000741	positive regulation of mesenchymal stem cell differentiation	biological_process	9	Sox9;Ltbp3	2	328	4	18561	0.00182461
GO:0001656	metanephros development	biological_process	7	Irx1;Id3;Fbn1;Ctsh	4	328	30	18561	0.00182548
GO:0005790	smooth endoplasmic reticulum	cellular_component	7	Erp29;Ppib;Prdx4;Pdia6	4	328	30	18561	0.00182548
GO:0060349	bone morphogenesis	biological_process	6	Ltbp3;Rarb;Sfrp4;Fgfr2	4	328	30	18561	0.00182548
GO:0007566	embryo implantation	biological_process	4	Bsg;Mmp2;Serpine2;Il11ra1;Grn	5	328	50	18561	0.00184632
GO:0051603	proteolysis involved in cellular protein catabolic process	biological_process	8	Ctsk;Scpep1;Ctsf;Ctsh;Ctsa	5	328	50	18561	0.00184632
GO:0090090	negative regulation of canonical Wnt signaling pathway	biological_process	10	Sox9;Gpc3;Cthrc1;Sfrp4;Frzb;Wnt5b;Dact3	7	328	99	18561	0.00187435
GO:0035116	embryonic hindlimb morphogenesis	biological_process	8	Twist1;Rarb;Gpc3;Gnas.1	4	328	31	18561	0.00206708
GO:0006518	peptide metabolic process	biological_process	7	Cpxm1;Cpm;Mme	3	328	15	18561	0.0021249
GO:0030133	transport vesicle	cellular_component	7	Bgn;C1qtnf5;Erg28;Erp29;RGD1305645	5	328	52	18561	0.00220074
GO:0004222	metalloendopeptidase activity	molecular_function	8	Bmp1;Mmp23;Phex;Mme;Adamts2;Mmp2;Mmp14	7	328	103	18561	0.00235008
GO:0030512	negative regulation of transforming growth factor beta receptor signaling pathway	biological_process	10	Bambi;Aspnl1;Htra1;Vasn;Tgfb3	5	328	53	18561	0.00239541
GO:1902236	negative regulation of endoplasmic reticulum stress-induced intrinsic apoptotic signaling pathway	biological_process	9	Creb3l1;Selenos;Txndc12	3	328	16	18561	0.00258126
GO:0005109	frizzled binding	molecular_function	7	Bambi;Cthrc1;Rspo3;Wnt5b	4	328	33	18561	0.00261482
GO:0048701	embryonic cranial skeleton morphogenesis	biological_process	8	Twist1;Gnas.1;Mmp14;Fgfr2	4	328	33	18561	0.00261482
GO:0048706	embryonic skeletal system development	biological_process	7	Sulf2;Scx;Etl4;Sulf1	4	328	33	18561	0.00261482
GO:0006888	ER to Golgi vesicle-mediated transport	biological_process	7	Tmed9;Cope;Lman1;Tmed1;Tmed3;Cnih2;Lman2	7	328	106	18561	0.00276412
GO:0042802	identical protein binding	molecular_function	5	Angptl4;B2m;Lepr;Nell1;Col2a1;Maged1;Foxp2;Bmp1;C1qtnf5;Gmds;Gstm3;Fbn1;Ugp2;Psap;Aqp1;Khdrbs3;Sh3gl1;Lman1;Emilin1;Mesd;Htra1;Tgfb3;Mdfi;C1qtnf2;P4ha1;C1s;Igf2r;Dact3;C1qtnf6;Enpp1;Oat;Pafah1b3;Fgfr2	33	328	1121	18561	0.00283999
GO:0071773	cellular response to BMP stimulus	biological_process	8	Col2a1;Dlx5;Scx;Spint2	4	328	34	18561	0.00292275
GO:0001957	intramembranous ossification	biological_process	6	Ctsk;Mmp2	2	328	5	18561	0.0030055
GO:0060512	prostate gland morphogenesis	biological_process	5	Sox9;Fgfr2	2	328	5	18561	0.0030055
GO:0046878	positive regulation of saliva secretion	biological_process	9	Aqp1;Tac1	2	328	5	18561	0.0030055
GO:0071514	genetic imprinting	biological_process	7	Cdkn1c;Gnas.1	2	328	5	18561	0.0030055
GO:0090184	positive regulation of kidney development	biological_process	7	Sox9;Foxd1	2	328	5	18561	0.0030055
GO:0030111	regulation of Wnt signaling pathway	biological_process	8	Mdfi;Dact3;Plpp3	3	328	17	18561	0.00309368
GO:0043395	heparan sulfate proteoglycan binding	molecular_function	6	Gpc3;Sema5a;Lrrtm4	3	328	17	18561	0.00309368
GO:0051781	positive regulation of cell division	biological_process	7	Mdk;Igf2;Tgfb3;Fgfr2	4	328	35	18561	0.00325458
GO:0010634	positive regulation of epithelial cell migration	biological_process	9	Sox9;Aqp1;Ctsh;Tac1	4	328	36	18561	0.00361118
GO:0030501	positive regulation of bone mineralization	biological_process	8	Nell1;Atraid;Fzd9;Tgfb3	4	328	36	18561	0.00361118
GO:0060384	innervation	biological_process	4	Sulf2;Serpine2;Sulf1	3	328	18	18561	0.00366425
GO:0046686	response to cadmium ion	biological_process	7	B2m;Kit;Sparc;Arg2	4	328	37	18561	0.00399338
GO:0071230	cellular response to amino acid stimulus	biological_process	7	Col3a1;Mmp2;Col4a1;Rraga;Col16a1	5	328	60	18561	0.0041245
GO:0010596	negative regulation of endothelial cell migration	biological_process	10	Serpinf1;Dcn;Svbp	3	328	19	18561	0.00429488
GO:0030278	regulation of ossification	biological_process	6	Creb3l1;Gdf10;P3h1	3	328	19	18561	0.00429488
GO:0007417	central nervous system development	biological_process	6	Sox9;Col2a1;Dner;Id3;Vcan;Fgfr2	6	328	87	18561	0.00442939
GO:1990834	response to odorant	biological_process	5	Ctsh;Mmp14	2	328	6	18561	0.00445569
GO:0033363	secretory granule organization	biological_process	7	Aqp1;Serpine2	2	328	6	18561	0.00445569
GO:2001054	negative regulation of mesenchymal cell apoptotic process	biological_process	10	Sox9;Pou3f4	2	328	6	18561	0.00445569
GO:0019511	peptidyl-proline hydroxylation	biological_process	10	P3h3;P3h1	2	328	6	18561	0.00445569
GO:1903363	negative regulation of cellular protein catabolic process	biological_process	9	Nell1;Atraid	2	328	6	18561	0.00445569
GO:0060501	positive regulation of epithelial cell proliferation involved in lung morphogenesis	biological_process	9	Foxp2;Fgfr2	2	328	6	18561	0.00445569
GO:0005784	Sec61 translocon complex	cellular_component	8	Sec61b;Ssr4	2	328	6	18561	0.00445569
GO:0004065	arylsulfatase activity	molecular_function	7	Sulf2;Sulf1	2	328	6	18561	0.00445569
GO:0030916	otic vesicle formation	biological_process	7	Sox9;Fgfr2	2	328	6	18561	0.00445569
GO:0040036	regulation of fibroblast growth factor receptor signaling pathway	biological_process	8	Sulf1;Fgfr2	2	328	6	18561	0.00445569
GO:0001568	blood vessel development	biological_process	5	Col3a1;Agt;Sphk1;Loxl1;Plpp3	5	328	62	18561	0.00474931
GO:0001657	ureteric bud development	biological_process	7	Rarb;Vcan;Arg2;Fgfr2	4	328	39	18561	0.00483796
GO:0016049	cell growth	biological_process	4	Emp1;Tgfb3;P3h1	3	328	20	18561	0.00498736
GO:0004180	carboxypeptidase activity	molecular_function	8	Cpxm1;Cpq;Ctsa	3	328	20	18561	0.00498736
GO:0045197	establishment or maintenance of epithelial cell apical/basal polarity	biological_process	7	Fat1;Arf4;Scarf2	3	328	20	18561	0.00498736
GO:0090190	positive regulation of branching involved in ureteric bud morphogenesis	biological_process	10	Sox9;Maged1;Agt	3	328	20	18561	0.00498736
GO:0043065	positive regulation of apoptotic process	biological_process	9	Igfbp3;Rarb;Nell1;Tgm2;Ing4;Id3;Sfrp4;Frzb;Smpd1;Mmp2;Tgfb3;Igf2r;Rassf2	13	328	325	18561	0.00537832
GO:0045766	positive regulation of angiogenesis	biological_process	8	Rras;Aqp1;Sphk1;Chi3l1;Ctsh;Sema5a;Ddah1	7	328	120	18561	0.00547916
GO:0007030	Golgi organization	biological_process	6	Tmed9;Surf4;Lman1;Tmed1;Tmed3;Lman2	6	328	91	18561	0.00551501
GO:0005539	glycosaminoglycan binding	molecular_function	5	Bgn;Serpine2;Dcn	3	328	21	18561	0.00574328
GO:0050431	transforming growth factor beta binding	molecular_function	6	Ltbp3;Vasn;Tgfb3	3	328	21	18561	0.00574328
GO:0060441	epithelial tube branching involved in lung morphogenesis	biological_process	7	Sox9;Ctsd;Fgfr2	3	328	21	18561	0.00574328
GO:0000139	Golgi membrane	cellular_component	7	Itm2b;Chst1;Steap4;St6galnac3;Tmed9;Lpcat2;Chst14;Cope;Ntrk2;Lman1;Cnih2;Lman2;B3gat2	13	328	329	18561	0.00594272
GO:0061037	negative regulation of cartilage development	biological_process	7	Rarb;Frzb	2	328	7	18561	0.00616534
GO:0032808	lacrimal gland development	biological_process	7	Sox9;Fgfr2	2	328	7	18561	0.00616534
GO:0038063	collagen-activated tyrosine kinase receptor signaling pathway	biological_process	8	Col4a1;Ddr2	2	328	7	18561	0.00616534
GO:0048070	regulation of developmental pigmentation	biological_process	5	Edn3;Kit	2	328	7	18561	0.00616534
GO:0003416	endochondral bone growth	biological_process	6	Ddr2;Fgfr2	2	328	7	18561	0.00616534
GO:0071711	basement membrane organization	biological_process	7	Col4a1;Spint2	2	328	7	18561	0.00616534
GO:0032099	negative regulation of appetite	biological_process	11	Nucb2;Nenf	2	328	7	18561	0.00616534
GO:0003183	mitral valve morphogenesis	biological_process	7	Twist1;Dchs1	2	328	7	18561	0.00616534
GO:0060056	mammary gland involution	biological_process	5	Igfbp5;Sfrp4	2	328	7	18561	0.00616534
GO:0005796	Golgi lumen	cellular_component	7	Lrpap1;Hs3st1	2	328	7	18561	0.00616534
GO:0043394	proteoglycan binding	molecular_function	5	Ctsk;Nid1	2	328	7	18561	0.00616534
GO:0019800	peptide cross-linking via chondroitin 4-sulfate glycosaminoglycan	biological_process	10	Bgn;Dcn	2	328	7	18561	0.00616534
GO:0018401	peptidyl-proline hydroxylation to 4-hydroxy-L-proline	biological_process	7	P4hb;P4ha1	2	328	7	18561	0.00616534
GO:0071599	otic vesicle development	biological_process	7	Sox9;Col2a1	2	328	7	18561	0.00616534
GO:0048839	inner ear development	biological_process	5	Col2a1;C1qtnf5;Sparc;Tgfb3;Pou3f4	5	328	66	18561	0.00619561
GO:0040008	regulation of growth	biological_process	5	Igfbp3;Igfbp4;Igfbp5;Gpc3	4	328	42	18561	0.00631722
GO:0001525	angiogenesis	biological_process	5	Angptl4;Lepr;Ramp3;Tgfbi;Rspo3;Mmp2;Col4a1;Mmp14;Fgfr2	9	328	188	18561	0.00636658
GO:0060416	response to growth hormone	biological_process	7	Igfbp3;Phex;Igfbp5	3	328	22	18561	0.00656414
GO:0032526	response to retinoic acid	biological_process	6	Rarb;Igfbp2;Mmp2;Ctsh;Igf2r	5	328	67	18561	0.0066006
GO:0030855	epithelial cell differentiation	biological_process	6	Rarb;Fzd2;Dlx5;Id3;Fgfr2	5	328	68	18561	0.00702379
GO:0070207	protein homotrimerization	biological_process	9	Nell1;Clybl;Emilin1;Scara5	4	328	45	18561	0.00806945
GO:0046426	negative regulation of JAK-STAT cascade	biological_process	10	Bgn;Aspnl1;Dcn;Lrrtm4	4	328	45	18561	0.00806945
GO:0060669	embryonic placenta morphogenesis	biological_process	5	Igf2;Cdkn1c	2	328	8	18561	0.00812489
GO:0048251	elastic fiber assembly	biological_process	7	Efemp2;Loxl1	2	328	8	18561	0.00812489
GO:0003179	heart valve morphogenesis	biological_process	5	Sox9;Scx	2	328	8	18561	0.00812489
GO:0048593	camera-type eye morphogenesis	biological_process	8	Fat1;Col8a1;Aqp1	3	328	24	18561	0.00840581
GO:0032092	positive regulation of protein binding	biological_process	7	B2m;Plk2;Lrp1;Bambi;Cthrc1	5	328	71	18561	0.00840652
GO:0071560	cellular response to transforming growth factor beta stimulus	biological_process	8	Sox9;Fbn1;Scx;Enpp1;Fgfr2	5	328	72	18561	0.00890646
GO:0007155	cell adhesion	biological_process	4	Tgfbi;Vcan;Emilin1;Thbs2;Nid1;Islr;Sulf1;Ccn4;Col16a1;Plpp3;Col12a1;Spp1	12	328	308	18561	0.00895506
GO:0031982	vesicle	cellular_component	5	Bmp1;Rab34;Bmp5;Sparc;Gnas.1;Lrpap1;Spp1;Dpp7	8	328	166	18561	0.00948673
GO:0015031	protein transport	biological_process	9	Copz2;Kdelr2;Ramp3;Kdelr1;Fkbp11;Snx24;Cope;Tmed1;Tmed3;Kdelr3;Igf2r;Arf4	12	328	311	18561	0.00962463
GO:0000187	activation of MAPK activity	biological_process	13	Erp29;Igf2;Kit;Tgfb3;C1qtnf2	5	328	74	18561	0.00996721
GO:0030154	cell differentiation	biological_process	5	Sox9;Angptl4;Rarb;Nell1;Foxd1;Foxp2;Mdk;Bmp5;LOC100360791;Kit;Sfrp4;Scx;Ext2;Txndc12;Ddr2;Spp1;Fgfr2	17	328	513	18561	0.0101018
GO:0001890	placenta development	biological_process	6	Cdkn1c;Dcn;Il11ra1;Htra1	4	328	48	18561	0.0101134
GO:0048286	lung alveolus development	biological_process	5	Foxp2;Igfbp5;Tgfb3;Fgfr2	4	328	48	18561	0.0101134
GO:1901223	negative regulation of NIK/NF-kappaB signaling	biological_process	10	Tspan6;Rassf2	2	328	9	18561	0.010325
GO:0043569	negative regulation of insulin-like growth factor receptor signaling pathway	biological_process	9	Bmp5;Igfbp5	2	328	9	18561	0.010325
GO:0070206	protein trimerization	biological_process	8	C1qtnf5;C1qtnf2	2	328	9	18561	0.010325
GO:0048146	positive regulation of fibroblast proliferation	biological_process	8	Tgif1;Agt;Aqp1;Sphk1;Ddr2	5	328	75	18561	0.0105288
GO:0003007	heart morphogenesis	biological_process	6	Col2a1;Col11a1;Dchs1;Gaa	4	328	49	18561	0.0108625
GO:0030509	BMP signaling pathway	biological_process	10	Dlx5;Bmp5;Scx;Tgfb3;Gdf10	5	328	76	18561	0.0111116
GO:0034976	response to endoplasmic reticulum stress	biological_process	6	P4hb;Erp29;Txndc5;Pdia6;Srpx	5	328	76	18561	0.0111116
GO:0046697	decidualization	biological_process	5	Sfrp4;Bsg;Il11ra1	3	328	27	18561	0.0116843
GO:0010906	regulation of glucose metabolic process	biological_process	9	Igfbp3;Igfbp4;Igfbp5	3	328	27	18561	0.0116843
GO:0009611	response to wounding	biological_process	5	Mdk;Sulf2;Id3;Vcan;Serpine2	5	328	78	18561	0.0123425
GO:0045668	negative regulation of osteoblast differentiation	biological_process	8	Twist1;Igfbp5;Id3;Gdf10	4	328	51	18561	0.012466
GO:0030178	negative regulation of Wnt signaling pathway	biological_process	9	Lrp1;Frzb;Mdfi;Dact3	4	328	51	18561	0.012466
GO:0001527	microfibril	cellular_component	5	Mfap2;Fbn1	2	328	10	18561	0.0127567
GO:1990314	cellular response to insulin-like growth factor stimulus	biological_process	8	Col2a1;Fbn1	2	328	10	18561	0.0127567
GO:0046321	positive regulation of fatty acid oxidation	biological_process	10	Nucb2;C1qtnf2	2	328	10	18561	0.0127567
GO:0016504	peptidase activator activity	molecular_function	6	Pcolce;Mmp14	2	328	10	18561	0.0127567
GO:0060670	branching involved in labyrinthine layer morphogenesis	biological_process	5	Rspo3;Fgfr2	2	328	10	18561	0.0127567
GO:0003149	membranous septum morphogenesis	biological_process	5	Fzd2;Fgfr2	2	328	10	18561	0.0127567
GO:0097242	amyloid-beta clearance	biological_process	4	Mme;Lrp1	2	328	10	18561	0.0127567
GO:0033689	negative regulation of osteoblast proliferation	biological_process	8	Nell1;Atraid	2	328	10	18561	0.0127567
GO:0016051	carbohydrate biosynthetic process	biological_process	6	Chst14;B3gat2	2	328	10	18561	0.0127567
GO:0006687	glycosphingolipid metabolic process	biological_process	9	St6galnac3;Kit	2	328	10	18561	0.0127567
GO:0010469	regulation of receptor activity	biological_process	8	Mdk;Edn3;Nenf;Agt;Igf2;Tgfb3;Efemp1;Gdf10;Clec11a;Grn;Spp1	11	328	285	18561	0.0128633
GO:0061077	chaperone-mediated protein folding	biological_process	5	Fkbp9;Fkbp7;Ppib;Fkbp10	4	328	52	18561	0.0133215
GO:0060070	canonical Wnt signaling pathway	biological_process	8	Fzd2;Fzd9;Sfrp4;Frzb;Plpp3	5	328	80	18561	0.0136626
GO:0032355	response to estradiol	biological_process	6	Agt;Igf2;Igfbp2;Sfrp4;Ifi27;Grn;Wfdc1;Tfpi	8	328	178	18561	0.0140213
GO:0030246	carbohydrate binding	molecular_function	4	Cd302;Vcan;Colec12;Clec2l;Chi3l1;Gaa;Lman2;Clec11a	8	328	178	18561	0.0140213
GO:0005795	Golgi stack	cellular_component	7	Rab34;Lpcat2;Sulf1	3	328	29	18561	0.0142236
GO:0005925	focal adhesion	cellular_component	7	B2m;Rras;Tgm2;P4hb;Fzd2;Mme;Lrp1;Ppib;Fat1;Bsg;Ddr2;Igf2r;Scarf2;Mmp14	14	328	410	18561	0.0147382
GO:0045667	regulation of osteoblast differentiation	biological_process	7	Nell1;Rassf2	2	328	11	18561	0.015411
GO:0019953	sexual reproduction	biological_process	4	Lepr;Hexa	2	328	11	18561	0.015411
GO:0015175	neutral amino acid transmembrane transporter activity	molecular_function	8	Slc7a8;Slc3a2	2	328	11	18561	0.015411
GO:0005159	insulin-like growth factor receptor binding	molecular_function	6	Igf2;Gnas.1	2	328	11	18561	0.015411
GO:0031274	positive regulation of pseudopodium assembly	biological_process	11	Cdc42ep3;Kit	2	328	11	18561	0.015411
GO:0097067	cellular response to thyroid hormone stimulus	biological_process	7	Kit;Ctsh	2	328	11	18561	0.015411
GO:0014012	peripheral nervous system axon regeneration	biological_process	8	Mmp2;Calu	2	328	11	18561	0.015411
GO:0014824	artery smooth muscle contraction	biological_process	9	Edn3;Agt	2	328	11	18561	0.015411
GO:0071374	cellular response to parathyroid hormone stimulus	biological_process	7	Col2a1;Phex	2	328	11	18561	0.015411
GO:0035815	positive regulation of renal sodium excretion	biological_process	9	Agt;Tac1	2	328	11	18561	0.015411
GO:0032967	positive regulation of collagen biosynthetic process	biological_process	8	Creb3l1;Scx;Tgfb3	3	328	31	18561	0.0170512
GO:0030017	sarcomere	cellular_component	5	Arhgef25;Mmp2;Lman1	3	328	31	18561	0.0170512
GO:0006890	retrograde vesicle-mediated transport, Golgi to ER	biological_process	8	Cope;Lman2;Arf4	3	328	31	18561	0.0170512
GO:0010165	response to X-ray	biological_process	7	Col2a1;Ikbip;Thbd	3	328	31	18561	0.0170512
GO:0098609	cell-cell adhesion	biological_process	5	Sox9;Fat1;Dchs1;Cdh11;Fndc3a;Plpp3	6	328	116	18561	0.0170762
GO:0021987	cerebral cortex development	biological_process	5	Foxp2;Mdk;Col3a1;Lrp1;Enpp1	5	328	85	18561	0.0173707
GO:0098868	bone growth	biological_process	5	Lepr	1	328	1	18561	0.0176715
GO:0086103	G-protein coupled receptor signaling pathway involved in heart process	biological_process	6	Ramp3	1	328	1	18561	0.0176715
GO:0010171	body morphogenesis	biological_process	5	Gpc3	1	328	1	18561	0.0176715
GO:0003992	N2-acetyl-L-ornithine:2-oxoglutarate 5-aminotransferase activity	molecular_function	7	Oat	1	328	1	18561	0.0176715
GO:1905574	ganglioside GM2 binding	molecular_function	7	Psap	1	328	1	18561	0.0176715
GO:0008481	sphinganine kinase activity	molecular_function	8	Sphk1	1	328	1	18561	0.0176715
GO:0036363	transforming growth factor beta activation	biological_process	4	Ltbp3	1	328	1	18561	0.0176715
GO:0043181	vacuolar sequestering	biological_process	5	Gaa	1	328	1	18561	0.0176715
GO:1905403	negative regulation of activated CD8-positive, alpha-beta T cell apoptotic process	biological_process	13	Arg2	1	328	1	18561	0.0176715
GO:1903533	regulation of protein targeting	biological_process	9	Nucb1	1	328	1	18561	0.0176715
GO:0040032	post-embryonic body morphogenesis	biological_process	6	Gnas.1	1	328	1	18561	0.0176715
GO:0003433	chondrocyte development involved in endochondral bone morphogenesis	biological_process	7	Serpinh1	1	328	1	18561	0.0176715
GO:0032557	pyrimidine ribonucleotide binding	molecular_function	7	Ugp2	1	328	1	18561	0.0176715
GO:0019377	glycolipid catabolic process	biological_process	9	Naga	1	328	1	18561	0.0176715
GO:0018741	alkyl sulfatase activity	molecular_function	7	Sulf1	1	328	1	18561	0.0176715
GO:0106064	regulation of cobalamin metabolic process	biological_process	8	Clybl	1	328	1	18561	0.0176715
GO:0044220	host cell perinuclear region of cytoplasm	cellular_component	7	Lman1	1	328	1	18561	0.0176715
GO:0097326	melanocyte adhesion	biological_process	7	Kit	1	328	1	18561	0.0176715
GO:0044328	canonical Wnt signaling pathway involved in positive regulation of endothelial cell migration	biological_process	9	Plpp3	1	328	1	18561	0.0176715
GO:0019544	arginine catabolic process to glutamate	biological_process	13	Oat	1	328	1	18561	0.0176715
GO:0072220	metanephric descending thin limb development	biological_process	6	Aqp1	1	328	1	18561	0.0176715
GO:0036022	limb joint morphogenesis	biological_process	5	Sulf1	1	328	1	18561	0.0176715
GO:1990971	EMILIN complex	cellular_component	5	Emilin1	1	328	1	18561	0.0176715
GO:0045130	keratan sulfotransferase activity	molecular_function	7	Chst1	1	328	1	18561	0.0176715
GO:1904465	negative regulation of matrix metallopeptidase secretion	biological_process	11	Idh2	1	328	1	18561	0.0176715
GO:0008456	alpha-N-acetylgalactosaminidase activity	molecular_function	8	Naga	1	328	1	18561	0.0176715
GO:0048685	negative regulation of collateral sprouting of intact axon in response to injury	biological_process	9	Spp1	1	328	1	18561	0.0176715
GO:2000794	regulation of epithelial cell proliferation involved in lung morphogenesis	biological_process	8	Sox9	1	328	1	18561	0.0176715
GO:0060784	regulation of cell proliferation involved in tissue homeostasis	biological_process	7	Sox9	1	328	1	18561	0.0176715
GO:0047058	vitamin-K-epoxide reductase (warfarin-insensitive) activity	molecular_function	7	Vkorc1	1	328	1	18561	0.0176715
GO:0061108	seminal vesicle epithelium development	biological_process	6	Serpine2	1	328	1	18561	0.0176715
GO:0038168	epidermal growth factor receptor signaling pathway via I-kappaB kinase/NF-kappaB cascade	biological_process	11	Rassf2	1	328	1	18561	0.0176715
GO:0060517	epithelial cell proliferation involved in prostatic bud elongation	biological_process	5	Sox9	1	328	1	18561	0.0176715
GO:0097065	anterior head development	biological_process	6	Bmp5	1	328	1	18561	0.0176715
GO:0072213	metanephric capsule development	biological_process	8	Foxd1	1	328	1	18561	0.0176715
GO:0038021	leptin receptor activity	molecular_function	7	Lepr	1	328	1	18561	0.0176715
GO:1904394	negative regulation of skeletal muscle acetylcholine-gated channel clustering	biological_process	11	Fzd9	1	328	1	18561	0.0176715
GO:1905575	ganglioside GM3 binding	molecular_function	8	Psap	1	328	1	18561	0.0176715
GO:0003415	chondrocyte hypertrophy	biological_process	6	Sox9	1	328	1	18561	0.0176715
GO:0039532	negative regulation of viral-induced cytoplasmic pattern recognition receptor signaling pathway	biological_process	8	Tspan6	1	328	1	18561	0.0176715
GO:1903975	regulation of glial cell migration	biological_process	10	Efemp1	1	328	1	18561	0.0176715
GO:0035604	fibroblast growth factor receptor signaling pathway involved in positive regulation of cell proliferation in bone marrow	biological_process	9	Fgfr2	1	328	1	18561	0.0176715
GO:0010121	arginine catabolic process to proline via ornithine	biological_process	14	Oat	1	328	1	18561	0.0176715
GO:0018153	isopeptide cross-linking via N6-(L-isoglutamyl)-L-lysine	biological_process	11	Tgm2	1	328	1	18561	0.0176715
GO:0034668	integrin alpha4-beta1 complex	cellular_component	6	Emilin1	1	328	1	18561	0.0176715
GO:2000844	negative regulation of testosterone secretion	biological_process	9	Igfbp3	1	328	1	18561	0.0176715
GO:0030421	defecation	biological_process	6	Mdk	1	328	1	18561	0.0176715
GO:1904349	positive regulation of small intestine smooth muscle contraction	biological_process	12	Kit	1	328	1	18561	0.0176715
GO:1902068	regulation of sphingolipid mediated signaling pathway	biological_process	8	Plpp3	1	328	1	18561	0.0176715
GO:1905010	positive regulation of L-lysine import across plasma membrane	biological_process	10	Agt	1	328	1	18561	0.0176715
GO:0030108	HLA-A specific activating MHC class I receptor activity	molecular_function	8	Ctsh	1	328	1	18561	0.0176715
GO:1901707	leptomycin B binding	molecular_function	6	Id3	1	328	1	18561	0.0176715
GO:0120072	positive regulation of pyloric antrum smooth muscle contraction	biological_process	12	Kit	1	328	1	18561	0.0176715
GO:0042339	keratan sulfate metabolic process	biological_process	6	Chst1	1	328	1	18561	0.0176715
GO:0030184	nitric oxide transmembrane transporter activity	molecular_function	5	Aqp1	1	328	1	18561	0.0176715
GO:0035379	carbon dioxide transmembrane transporter activity	molecular_function	5	Aqp1	1	328	1	18561	0.0176715
GO:0005586	collagen type III trimer	cellular_component	6	Col3a1	1	328	1	18561	0.0176715
GO:0072230	metanephric proximal straight tubule development	biological_process	9	Aqp1	1	328	1	18561	0.0176715
GO:2000119	negative regulation of sodium-dependent phosphate transport	biological_process	10	Sfrp4	1	328	1	18561	0.0176715
GO:0005585	collagen type II trimer	cellular_component	6	Col2a1	1	328	1	18561	0.0176715
GO:0098547	lumenal side of Golgi membrane	cellular_component	7	Nucb1	1	328	1	18561	0.0176715
GO:2000828	regulation of parathyroid hormone secretion	biological_process	8	Gnas.1	1	328	1	18561	0.0176715
GO:0010813	neuropeptide catabolic process	biological_process	9	Ctsh	1	328	1	18561	0.0176715
GO:1904393	regulation of skeletal muscle acetylcholine-gated channel clustering	biological_process	10	Fzd9	1	328	1	18561	0.0176715
GO:1904205	negative regulation of skeletal muscle hypertrophy	biological_process	10	Igfbp5	1	328	1	18561	0.0176715
GO:1905577	ganglioside GP1c binding	molecular_function	7	Psap	1	328	1	18561	0.0176715
GO:0070367	negative regulation of hepatocyte differentiation	biological_process	9	Frzb	1	328	1	18561	0.0176715
GO:0021683	cerebellar granular layer morphogenesis	biological_process	5	Serpine2	1	328	1	18561	0.0176715
GO:1905589	positive regulation of L-arginine import across plasma membrane	biological_process	10	Agt	1	328	1	18561	0.0176715
GO:0034104	negative regulation of tissue remodeling	biological_process	7	Agt	1	328	1	18561	0.0176715
GO:0061046	regulation of branching involved in lung morphogenesis	biological_process	8	Sox9	1	328	1	18561	0.0176715
GO:0060601	lateral sprouting from an epithelium	biological_process	7	Fgfr2	1	328	1	18561	0.0176715
GO:0042543	protein N-linked glycosylation via arginine	biological_process	11	Krtcap2	1	328	1	18561	0.0176715
GO:0047777	(3S)-citramalyl-CoA lyase activity	molecular_function	7	Clybl	1	328	1	18561	0.0176715
GO:1903976	negative regulation of glial cell migration	biological_process	11	Idh2	1	328	1	18561	0.0176715
GO:0071644	negative regulation of chemokine (C-C motif) ligand 4 production	biological_process	9	Arg2	1	328	1	18561	0.0176715
GO:1903743	negative regulation of anterograde synaptic vesicle transport	biological_process	10	Cnih2	1	328	1	18561	0.0176715
GO:0046449	creatinine metabolic process	biological_process	8	Mme	1	328	1	18561	0.0176715
GO:0072267	metanephric capsule specification	biological_process	7	Foxd1	1	328	1	18561	0.0176715
GO:0060678	dichotomous subdivision of terminal units involved in ureteric bud branching	biological_process	8	Foxd1	1	328	1	18561	0.0176715
GO:2000802	positive regulation of endocardial cushion to mesenchymal transition involved in heart valve formation	biological_process	11	Twist1	1	328	1	18561	0.0176715
GO:0004474	malate synthase activity	molecular_function	7	Clybl	1	328	1	18561	0.0176715
GO:1904060	negative regulation of locomotor rhythm	biological_process	7	Lepr	1	328	1	18561	0.0176715
GO:0046525	xylosylprotein 4-beta-galactosyltransferase activity	molecular_function	8	B4galt7	1	328	1	18561	0.0176715
GO:1905572	ganglioside GM1 transport to membrane	biological_process	9	Psap	1	328	1	18561	0.0176715
GO:0018400	peptidyl-proline hydroxylation to 3-hydroxy-L-proline	biological_process	6	Crtapl1	1	328	1	18561	0.0176715
GO:1990680	response to melanocyte-stimulating hormone	biological_process	7	Nucb2	1	328	1	18561	0.0176715
GO:0035378	carbon dioxide transmembrane transport	biological_process	8	Aqp1	1	328	1	18561	0.0176715
GO:0019637	organophosphate metabolic process	biological_process	6	Phex	1	328	1	18561	0.0176715
GO:0003983	UTP:glucose-1-phosphate uridylyltransferase activity	molecular_function	9	Ugp2	1	328	1	18561	0.0176715
GO:0061750	acid sphingomyelin phosphodiesterase activity	molecular_function	9	Smpd1	1	328	1	18561	0.0176715
GO:0005595	collagen type XII trimer	cellular_component	6	Col12a1	1	328	1	18561	0.0176715
GO:0021757	caudate nucleus development	biological_process	6	Foxp2	1	328	1	18561	0.0176715
GO:0080164	regulation of nitric oxide metabolic process	biological_process	6	Selenos	1	328	1	18561	0.0176715
GO:0035603	fibroblast growth factor receptor signaling pathway involved in hemopoiesis	biological_process	9	Fgfr2	1	328	1	18561	0.0176715
GO:0021572	rhombomere 6 development	biological_process	6	Mafb	1	328	1	18561	0.0176715
GO:0061110	dense core granule biogenesis	biological_process	5	Serpine2	1	328	1	18561	0.0176715
GO:0085018	maintenance of symbiont-containing vacuole by host	biological_process	7	Aqp1	1	328	1	18561	0.0176715
GO:0072076	nephrogenic mesenchyme development	biological_process	8	Foxd1	1	328	1	18561	0.0176715
GO:1901873	regulation of post-translational protein modification	biological_process	9	Ppib	1	328	1	18561	0.0176715
GO:0060365	coronal suture morphogenesis	biological_process	7	Fgfr2	1	328	1	18561	0.0176715
GO:0004587	ornithine-oxo-acid transaminase activity	molecular_function	7	Oat	1	328	1	18561	0.0176715
GO:0005592	collagen type XI trimer	cellular_component	6	Col11a1	1	328	1	18561	0.0176715
GO:0031703	type 2 angiotensin receptor binding	molecular_function	8	Agt	1	328	1	18561	0.0176715
GO:0050655	dermatan sulfate proteoglycan metabolic process	biological_process	9	Chst14	1	328	1	18561	0.0176715
GO:2000793	cell proliferation involved in heart valve development	biological_process	4	Twist1	1	328	1	18561	0.0176715
GO:0044329	canonical Wnt signaling pathway involved in positive regulation of cell-cell adhesion	biological_process	9	Plpp3	1	328	1	18561	0.0176715
GO:0060448	dichotomous subdivision of terminal units involved in lung branching	biological_process	8	Ctsh	1	328	1	18561	0.0176715
GO:0045081	negative regulation of interleukin-10 biosynthetic process	biological_process	9	Trib2	1	328	1	18561	0.0176715
GO:0000412	histone peptidyl-prolyl isomerization	biological_process	12	Fkbp10	1	328	1	18561	0.0176715
GO:1905523	positive regulation of macrophage migration	biological_process	8	Mmp14	1	328	1	18561	0.0176715
GO:0061050	regulation of cell growth involved in cardiac muscle cell development	biological_process	7	Col14a1	1	328	1	18561	0.0176715
GO:0070346	positive regulation of fat cell proliferation	biological_process	8	Pid1	1	328	1	18561	0.0176715
GO:0016964	alpha-2 macroglobulin receptor activity	molecular_function	4	Lrp1	1	328	1	18561	0.0176715
GO:0021758	putamen development	biological_process	6	Foxp2	1	328	1	18561	0.0176715
GO:0008446	GDP-mannose 4,6-dehydratase activity	molecular_function	7	Gmds	1	328	1	18561	0.0176715
GO:1902684	negative regulation of receptor localization to synapse	biological_process	6	Cnih2	1	328	1	18561	0.0176715
GO:0031705	bombesin receptor binding	molecular_function	8	Edn3	1	328	1	18561	0.0176715
GO:1990256	signal clustering	biological_process	8	Sema5a	1	328	1	18561	0.0176715
GO:1901629	regulation of presynaptic membrane organization	biological_process	8	Lrrtm4	1	328	1	18561	0.0176715
GO:0005589	collagen type VI trimer	cellular_component	5	Dcn	1	328	1	18561	0.0176715
GO:0072578	neurotransmitter-gated ion channel clustering	biological_process	7	Lrrtm4	1	328	1	18561	0.0176715
GO:0060422	peptidyl-dipeptidase inhibitor activity	molecular_function	7	Gpc3	1	328	1	18561	0.0176715
GO:0035602	fibroblast growth factor receptor signaling pathway involved in negative regulation of apoptotic process in bone marrow	biological_process	9	Fgfr2	1	328	1	18561	0.0176715
GO:1904768	all-trans-retinol binding	molecular_function	8	Rbp1	1	328	1	18561	0.0176715
GO:0070471	uterine smooth muscle contraction	biological_process	8	Agt	1	328	1	18561	0.0176715
GO:0005020	stem cell factor receptor activity	molecular_function	10	Kit	1	328	1	18561	0.0176715
GO:0002371	dendritic cell cytokine production	biological_process	6	Kit	1	328	1	18561	0.0176715
GO:0072232	metanephric proximal convoluted tubule segment 2 development	biological_process	7	Aqp1	1	328	1	18561	0.0176715
GO:0060395	SMAD protein signal transduction	biological_process	5	Hexa;Bmp5;Tgfb3;Gdf10	4	328	57	18561	0.0181552
GO:0004175	endopeptidase activity	molecular_function	7	Mme;Pcsk6;Ctsh;Tmem59;Ctsd	5	328	86	18561	0.0181847
GO:0032963	collagen metabolic process	biological_process	4	P3h3;P3h1	2	328	12	18561	0.0182795
GO:0008239	dipeptidyl-peptidase activity	molecular_function	9	Dpp6;Dpp7	2	328	12	18561	0.0182795
GO:0009100	glycoprotein metabolic process	biological_process	7	St6galnac3;Pcsk6	2	328	12	18561	0.0182795
GO:0046839	phospholipid dephosphorylation	biological_process	8	Plpp5;Plpp3	2	328	12	18561	0.0182795
GO:0001542	ovulation from ovarian follicle	biological_process	5	Lepr;Mmp2	2	328	12	18561	0.0182795
GO:0045725	positive regulation of glycogen biosynthetic process	biological_process	11	Igf2;C1qtnf2	2	328	12	18561	0.0182795
GO:0048771	tissue remodeling	biological_process	4	Mmp2;Mmp14	2	328	12	18561	0.0182795
GO:0002053	positive regulation of mesenchymal cell proliferation	biological_process	8	Sox9;Foxp2;Fgfr2	3	328	32	18561	0.0185741
GO:0048662	negative regulation of smooth muscle cell proliferation	biological_process	8	Igfbp3;Igfbp5;Ogn	3	328	32	18561	0.0185741
GO:0040018	positive regulation of multicellular organism growth	biological_process	8	Agt;Ppib;Igf2	3	328	32	18561	0.0185741
GO:0001707	mesoderm formation	biological_process	6	Scx;Ext2;Pofut2	3	328	32	18561	0.0185741
GO:0042476	odontogenesis	biological_process	6	Id3;Aqp1;Fgfr2	3	328	33	18561	0.0201701
GO:0030513	positive regulation of BMP signaling pathway	biological_process	11	Foxd1;Gpc3;Sulf1	3	328	33	18561	0.0201701
GO:0046627	negative regulation of insulin receptor signaling pathway	biological_process	9	Nucb2;Pid1;Enpp1	3	328	33	18561	0.0201701
GO:0014068	positive regulation of phosphatidylinositol 3-kinase signaling	biological_process	10	Sox9;Agt;Igf2;Dcn	4	328	59	18561	0.0203563
GO:0009725	response to hormone	biological_process	5	Mdk;Aqp1;Arg2;Tac1;Mmp14	5	328	89	18561	0.0207763
GO:0045056	transcytosis	biological_process	7	Lrp1;Lrpap1	2	328	13	18561	0.0213538
GO:0040037	negative regulation of fibroblast growth factor receptor signaling pathway	biological_process	9	Sulf2;Sulf1	2	328	13	18561	0.0213538
GO:0051146	striated muscle cell differentiation	biological_process	7	Igfbp5;Igf2	2	328	13	18561	0.0213538
GO:0050435	amyloid-beta metabolic process	biological_process	8	Mme;Bace2	2	328	13	18561	0.0213538
GO:0050884	neuromuscular process controlling posture	biological_process	7	Hexa;Gaa	2	328	13	18561	0.0213538
GO:0097435	supramolecular fiber organization	biological_process	5	Col3a1;B4galt7	2	328	13	18561	0.0213538
GO:0030502	negative regulation of bone mineralization	biological_process	8	Sox9;Ltbp3	2	328	13	18561	0.0213538
GO:0060135	maternal process involved in female pregnancy	biological_process	5	Il11ra1;Ifi27;Arg2	3	328	34	18561	0.0218392
GO:0001965	G-protein alpha-subunit binding	molecular_function	5	Gnas.1;Igf2r;Nucb1	3	328	34	18561	0.0218392
GO:0070371	ERK1 and ERK2 cascade	biological_process	12	Sox9;Agt;Ctsh	3	328	34	18561	0.0218392
GO:0051897	positive regulation of protein kinase B signaling	biological_process	10	Ramp3;Igfbp5;Igf2;Chi3l1;Sema5a	5	328	91	18561	0.0226314
GO:0043408	regulation of MAPK cascade	biological_process	10	Bmp5;Psap;Tgfb3;Gdf10	4	328	62	18561	0.0239538
GO:0021549	cerebellum development	biological_process	5	Foxp2;Gdf10;Nf1x;Enpp1	4	328	62	18561	0.0239538
GO:0010468	regulation of gene expression	biological_process	7	Nell1;Col2a1;Edn3;Agt;Atraid;Igf2;Pofut2;Scara5;Peg3	9	328	235	18561	0.0242785
GO:0042698	ovulation cycle	biological_process	4	Serpinf1;Gdf10	2	328	14	18561	0.0246257
GO:0070208	protein heterotrimerization	biological_process	9	C1qtnf2;C1qtnf6	2	328	14	18561	0.0246257
GO:0008195	phosphatidate phosphatase activity	molecular_function	8	Plpp5;Plpp3	2	328	14	18561	0.0246257
GO:0070700	BMP receptor binding	molecular_function	8	Bmp5;Tgfb3	2	328	14	18561	0.0246257
GO:0060445	branching involved in salivary gland morphogenesis	biological_process	7	Tgm2;Fgfr2	2	328	14	18561	0.0246257
GO:0003203	endocardial cushion morphogenesis	biological_process	7	Sox9;Twist1	2	328	14	18561	0.0246257
GO:0060009	Sertoli cell development	biological_process	7	Sox9;Fndc3a	2	328	14	18561	0.0246257
GO:1904707	positive regulation of vascular smooth muscle cell proliferation	biological_process	9	Agt;Mmp2	2	328	14	18561	0.0246257
GO:0046689	response to mercury ion	biological_process	7	Bsg;Arg2	2	328	14	18561	0.0246257
GO:0007614	short-term memory	biological_process	6	Mdk;Serpinf1	2	328	14	18561	0.0246257
GO:0007596	blood coagulation	biological_process	7	Serpine2;Serping1;Vkorc1;Tfpi	4	328	63	18561	0.025233
GO:0005125	cytokine activity	molecular_function	7	Bmp5;Tgfb3;Gdf10;Grn;Il17d;Spp1	6	328	127	18561	0.0253869
GO:0030177	positive regulation of Wnt signaling pathway	biological_process	9	Sulf2;Sulf1;Fgfr2	3	328	36	18561	0.0253969
GO:0019221	cytokine-mediated signaling pathway	biological_process	6	Bgn;Kit;Aspnl1;Dcn;Il11ra1;Lrrtm4	6	328	128	18561	0.0262551
GO:0007179	transforming growth factor beta receptor signaling pathway	biological_process	8	Ltbp3;Col3a1;Bambi;Tgfb3	4	328	65	18561	0.0279129
GO:0043085	positive regulation of catalytic activity	biological_process	6	Igfbp3;Agt;Igf2;Psap	4	328	65	18561	0.0279129
GO:0071363	cellular response to growth factor stimulus	biological_process	7	Tgif1;Sphk1;Sparc;Tgfb3	4	328	65	18561	0.0279129
GO:1901381	positive regulation of potassium ion transmembrane transport	biological_process	11	Edn3;Dpp6	2	328	15	18561	0.0280873
GO:0005614	interstitial matrix	cellular_component	6	Col14a1;Kazald1	2	328	15	18561	0.0280873
GO:0033627	cell adhesion mediated by integrin	biological_process	5	Fbn1;Col16a1	2	328	15	18561	0.0280873
GO:0046325	negative regulation of glucose import	biological_process	10	Pid1;Enpp1	2	328	15	18561	0.0280873
GO:0014067	negative regulation of phosphatidylinositol 3-kinase signaling	biological_process	10	Twist1;Serpine2	2	328	15	18561	0.0280873
GO:0005797	Golgi medial cisterna	cellular_component	8	Nucb2;Tmem59	2	328	15	18561	0.0280873
GO:0021756	striatum development	biological_process	5	Rarb;Enpp1	2	328	15	18561	0.0280873
GO:0006091	generation of precursor metabolites and energy	biological_process	5	Lepr;Enpp1	2	328	15	18561	0.0280873
GO:0004190	aspartic-type endopeptidase activity	molecular_function	8	Ctsd;Bace2	2	328	15	18561	0.0280873
GO:0043235	receptor complex	cellular_component	4	Lepr;Ramp3;Lrp1;Kit;Ddr2;Pth1r;Fgfr2	7	328	166	18561	0.0283548
GO:0005886	plasma membrane	cellular_component	4	Tpbg;B2m;Lepr;Arhgef25;Rras;Cdc42ep3;Itm2b;Maged1;Tgm2;C1qtnf5;Sulf2;Ramp3;Clmp;Dner;Fzd2;Steap4;Mme;Fndc5;Tp53i13;Bambi;Itm2c;Fat1;Ddost;Dchs1;Igf2;Fzd9;Kit;Gpc3;Fcgrt;Serinc2;Emp1;Bsg;Vstm4;Smpd1;Aqp1;Gng10;Ntrk2;Mmp2;Mesd;Tmed1;Sphk1;Sparc;Htra1;Pdia6;Thbd;Gnas.1;Vasn;Rab28;Slc7a8;Lrpap1;Ddr2;Pth1r;Sulf1;Tac1;Igf2r;Cdh11;Arf4;Dpp6;Scarf2;Ckap4;Plpp3;Rassf2;Enpp1;Mmp14;Spint2	65	328	2932	18561	0.028914
GO:0051965	positive regulation of synapse assembly	biological_process	7	Tpbg;Lrrn1;Thbs2;Lrrtm4	4	328	66	18561	0.029314
GO:0072562	blood microparticle	cellular_component	4	Angptl4;Agt;Serping1;C1s;C1r	5	328	98	18561	0.0299556
GO:0007166	cell surface receptor signaling pathway	biological_process	5	Tspan6;Edn3;Agt;Tspan3;Vasn;Pth1r;Il17d	7	328	168	18561	0.0299925
GO:0045732	positive regulation of protein catabolic process	biological_process	8	Sox9;Plk2;Lrp1;Gpc3	4	328	67	18561	0.0307562
GO:0005160	transforming growth factor beta receptor binding	molecular_function	7	Bmp5;Tgfb3;Gdf10	3	328	39	18561	0.031281
GO:0030193	regulation of blood coagulation	biological_process	7	Scara5;Vkorc1	2	328	16	18561	0.031731
GO:0030970	retrograde protein transport, ER to cytosol	biological_process	12	Sec61b;Selenos	2	328	16	18561	0.031731
GO:0050678	regulation of epithelial cell proliferation	biological_process	7	Tgfb3;Fgfr2	2	328	16	18561	0.031731
GO:0051604	protein maturation	biological_process	7	Aga;Serpinh1	2	328	16	18561	0.031731
GO:0071498	cellular response to fluid shear stress	biological_process	6	Mmp2;Spp1	2	328	16	18561	0.031731
GO:0005801	cis-Golgi network	cellular_component	6	Kdelr1;Lrpap1;Nucb1	3	328	40	18561	0.0333874
GO:0031434	mitogen-activated protein kinase kinase binding	molecular_function	8	Trib2;Kit;Ddr2;Fgfr2	4	328	69	18561	0.033764
GO:0042493	response to drug	biological_process	5	B2m;Igfbp3;Tgif1;Mdk;Tp53i13;Igf2;Igfbp2;Smpd1;Aqp1;Mmp2;Gnas.1;Arg2;Rpn2;Wfdc1	14	328	458	18561	0.0338043
GO:0004448	isocitrate dehydrogenase activity	molecular_function	7	Idh2	1	328	2	18561	0.0350316
GO:0047408	alkenylglycerophosphocholine hydrolase activity	molecular_function	7	Tmem86a	1	328	2	18561	0.0350316
GO:0010721	negative regulation of cell development	biological_process	8	Frzb	1	328	2	18561	0.0350316
GO:0072111	cell proliferation involved in kidney development	biological_process	4	Gpc3	1	328	2	18561	0.0350316
GO:0032450	maltose alpha-glucosidase activity	molecular_function	9	Gaa	1	328	2	18561	0.0350316
GO:0003097	renal water transport	biological_process	6	Aqp1	1	328	2	18561	0.0350316
GO:0008160	protein tyrosine phosphatase activator activity	molecular_function	8	Igfbp3	1	328	2	18561	0.0350316
GO:0032429	regulation of phospholipase A2 activity	biological_process	9	Lrp1	1	328	2	18561	0.0350316
GO:0015079	potassium ion transmembrane transporter activity	molecular_function	9	Aqp1	1	328	2	18561	0.0350316
GO:0002481	antigen processing and presentation of exogenous protein antigen via MHC class Ib, TAP-dependent	biological_process	8	B2m	1	328	2	18561	0.0350316
GO:0031835	substance P receptor binding	molecular_function	9	Tac1	1	328	2	18561	0.0350316
GO:0046922	peptide-O-fucosyltransferase activity	molecular_function	8	Pofut2	1	328	2	18561	0.0350316
GO:0002683	negative regulation of immune system process	biological_process	6	Sox9	1	328	2	18561	0.0350316
GO:0042351	'de novo' GDP-L-fucose biosynthetic process	biological_process	11	Gmds	1	328	2	18561	0.0350316
GO:0019100	male germ-line sex determination	biological_process	8	Sox9	1	328	2	18561	0.0350316
GO:0051458	corticotropin secretion	biological_process	11	Aqp1	1	328	2	18561	0.0350316
GO:0060915	mesenchymal cell differentiation involved in lung development	biological_process	7	Fgfr2	1	328	2	18561	0.0350316
GO:0035622	intrahepatic bile duct development	biological_process	7	Sox9	1	328	2	18561	0.0350316
GO:0033692	cellular polysaccharide biosynthetic process	biological_process	8	Ext2	1	328	2	18561	0.0350316
GO:0060221	retinal rod cell differentiation	biological_process	10	Sox9	1	328	2	18561	0.0350316
GO:0035373	chondroitin sulfate proteoglycan binding	molecular_function	6	Sema5a	1	328	2	18561	0.0350316
GO:1904251	regulation of bile acid metabolic process	biological_process	9	Kit	1	328	2	18561	0.0350316
GO:0006097	glyoxylate cycle	biological_process	7	Idh2	1	328	2	18561	0.0350316
GO:0102148	N-acetyl-beta-D-galactosaminidase activity	molecular_function	7	Hexa	1	328	2	18561	0.0350316
GO:0097324	melanocyte migration	biological_process	9	Kit	1	328	2	18561	0.0350316
GO:0004921	interleukin-11 receptor activity	molecular_function	7	Il11ra1	1	328	2	18561	0.0350316
GO:0071641	negative regulation of macrophage inflammatory protein 1 alpha production	biological_process	9	Arg2	1	328	2	18561	0.0350316
GO:0070483	detection of hypoxia	biological_process	6	Tgfb3	1	328	2	18561	0.0350316
GO:1901201	regulation of extracellular matrix assembly	biological_process	6	Agt	1	328	2	18561	0.0350316
GO:0090287	regulation of cellular response to growth factor stimulus	biological_process	6	Fbn1	1	328	2	18561	0.0350316
GO:0006011	UDP-glucose metabolic process	biological_process	6	Ugp2	1	328	2	18561	0.0350316
GO:0070168	negative regulation of biomineral tissue development	biological_process	7	Sox9	1	328	2	18561	0.0350316
GO:0098640	integrin binding involved in cell-matrix adhesion	molecular_function	7	Emilin1	1	328	2	18561	0.0350316
GO:0038154	interleukin-11-mediated signaling pathway	biological_process	7	Il11ra1	1	328	2	18561	0.0350316
GO:0042568	insulin-like growth factor binary complex	cellular_component	6	Igfbp3	1	328	2	18561	0.0350316
GO:0070287	ferritin receptor activity	molecular_function	4	Scara5	1	328	2	18561	0.0350316
GO:0042628	mating plug formation	biological_process	6	Serpine2	1	328	2	18561	0.0350316
GO:1904715	negative regulation of chaperone-mediated autophagy	biological_process	10	Ctsa	1	328	2	18561	0.0350316
GO:1905171	positive regulation of protein localization to phagocytic vesicle	biological_process	7	Rab34	1	328	2	18561	0.0350316
GO:0060532	bronchus cartilage development	biological_process	7	Sox9	1	328	2	18561	0.0350316
GO:0017050	D-erythro-sphingosine kinase activity	molecular_function	7	Sphk1	1	328	2	18561	0.0350316
GO:1904434	positive regulation of ferrous iron binding	biological_process	7	B2m	1	328	2	18561	0.0350316
GO:0046477	glycosylceramide catabolic process	biological_process	11	Naga	1	328	2	18561	0.0350316
GO:0004991	parathyroid hormone receptor activity	molecular_function	7	Pth1r	1	328	2	18561	0.0350316
GO:0021571	rhombomere 5 development	biological_process	6	Mafb	1	328	2	18561	0.0350316
GO:1905665	positive regulation of calcium ion import across plasma membrane	biological_process	15	Ramp3	1	328	2	18561	0.0350316
GO:0044330	canonical Wnt signaling pathway involved in positive regulation of wound healing	biological_process	9	Plpp3	1	328	2	18561	0.0350316
GO:0090177	establishment of planar polarity involved in neural tube closure	biological_process	8	Cthrc1	1	328	2	18561	0.0350316
GO:0035607	fibroblast growth factor receptor signaling pathway involved in orbitofrontal cortex development	biological_process	9	Fgfr2	1	328	2	18561	0.0350316
GO:0002764	immune response-regulating signaling pathway	biological_process	5	Ctsh	1	328	2	18561	0.0350316
GO:0004574	oligo-1,6-glucosidase activity	molecular_function	9	Gaa	1	328	2	18561	0.0350316
GO:0038062	protein tyrosine kinase collagen receptor activity	molecular_function	10	Ddr2	1	328	2	18561	0.0350316
GO:0007354	zygotic determination of anterior/posterior axis, embryo	biological_process	8	Pcsk6	1	328	2	18561	0.0350316
GO:0016813	hydrolase activity, acting on carbon-nitrogen (but not peptide) bonds, in linear amidines	molecular_function	6	Ddah1	1	328	2	18561	0.0350316
GO:0047192	1-alkylglycerophosphocholine O-acetyltransferase activity	molecular_function	9	Lpcat2	1	328	2	18561	0.0350316
GO:2000276	negative regulation of oxidative phosphorylation uncoupler activity	biological_process	7	Twist1	1	328	2	18561	0.0350316
GO:0006677	glycosylceramide metabolic process	biological_process	10	St6galnac3	1	328	2	18561	0.0350316
GO:0060529	squamous basal epithelial stem cell differentiation involved in prostate gland acinus development	biological_process	9	Fgfr2	1	328	2	18561	0.0350316
GO:2001205	negative regulation of osteoclast development	biological_process	9	Fbn1	1	328	2	18561	0.0350316
GO:1904343	positive regulation of colon smooth muscle contraction	biological_process	12	Kit	1	328	2	18561	0.0350316
GO:0034755	iron ion transmembrane transport	biological_process	11	Scara5	1	328	2	18561	0.0350316
GO:1904440	positive regulation of ferrous iron import across plasma membrane	biological_process	12	B2m	1	328	2	18561	0.0350316
GO:0010963	regulation of L-arginine import	biological_process	9	Arg2	1	328	2	18561	0.0350316
GO:2000854	positive regulation of corticosterone secretion	biological_process	12	Tac1	1	328	2	18561	0.0350316
GO:0044241	lipid digestion	biological_process	5	Aqp1	1	328	2	18561	0.0350316
GO:0036502	Derlin-1-VIMP complex	cellular_component	7	Selenos	1	328	2	18561	0.0350316
GO:0016505	peptidase activator activity involved in apoptotic process	molecular_function	7	Ctsh	1	328	2	18561	0.0350316
GO:0035377	transepithelial water transport	biological_process	8	Aqp1	1	328	2	18561	0.0350316
GO:0032366	intracellular sterol transport	biological_process	9	Npc2	1	328	2	18561	0.0350316
GO:0061145	lung smooth muscle development	biological_process	8	Sox9	1	328	2	18561	0.0350316
GO:0021599	abducens nerve formation	biological_process	6	Mafb	1	328	2	18561	0.0350316
GO:0030185	nitric oxide transport	biological_process	7	Aqp1	1	328	2	18561	0.0350316
GO:0072190	ureter urothelium development	biological_process	7	Sox9	1	328	2	18561	0.0350316
GO:0060667	branch elongation involved in salivary gland morphogenesis	biological_process	8	Fgfr2	1	328	2	18561	0.0350316
GO:1905005	regulation of epithelial to mesenchymal transition involved in endocardial cushion formation	biological_process	9	Tgfb3	1	328	2	18561	0.0350316
GO:0051169	nuclear transport	biological_process	7	Ppib	1	328	2	18561	0.0350316
GO:0060615	mammary gland bud formation	biological_process	8	Fgfr2	1	328	2	18561	0.0350316
GO:0072272	proximal/distal pattern formation involved in metanephric nephron development	biological_process	8	Irx1	1	328	2	18561	0.0350316
GO:1901874	negative regulation of post-translational protein modification	biological_process	10	P3h1	1	328	2	18561	0.0350316
GO:0004450	isocitrate dehydrogenase (NADP+) activity	molecular_function	8	Idh2	1	328	2	18561	0.0350316
GO:0015168	glycerol transmembrane transporter activity	molecular_function	6	Aqp1	1	328	2	18561	0.0350316
GO:0030023	extracellular matrix constituent conferring elasticity	molecular_function	5	Emilin1	1	328	2	18561	0.0350316
GO:0060595	fibroblast growth factor receptor signaling pathway involved in mammary gland specification	biological_process	9	Fgfr2	1	328	2	18561	0.0350316
GO:1901862	negative regulation of muscle tissue development	biological_process	7	Igfbp5	1	328	2	18561	0.0350316
GO:0019547	arginine catabolic process to ornithine	biological_process	13	Arg2	1	328	2	18561	0.0350316
GO:0035583	sequestering of TGFbeta in extracellular matrix	biological_process	11	Fbn1	1	328	2	18561	0.0350316
GO:1902746	regulation of lens fiber cell differentiation	biological_process	8	Cdkn1c	1	328	2	18561	0.0350316
GO:0071492	cellular response to UV-A	biological_process	9	Mme	1	328	2	18561	0.0350316
GO:0072197	ureter morphogenesis	biological_process	6	Sox9	1	328	2	18561	0.0350316
GO:0038109	Kit signaling pathway	biological_process	8	Kit	1	328	2	18561	0.0350316
GO:0035992	tendon formation	biological_process	5	Scx	1	328	2	18561	0.0350316
GO:0051969	regulation of transmission of nerve impulse	biological_process	7	Agt	1	328	2	18561	0.0350316
GO:0060374	mast cell differentiation	biological_process	8	Kit	1	328	2	18561	0.0350316
GO:0016641	oxidoreductase activity, acting on the CH-NH2 group of donors, oxygen as acceptor	molecular_function	6	Loxl1	1	328	2	18561	0.0350316
GO:0007549	dosage compensation	biological_process	9	H2afy2	1	328	2	18561	0.0350316
GO:0002086	diaphragm contraction	biological_process	10	Gaa	1	328	2	18561	0.0350316
GO:0002327	immature B cell differentiation	biological_process	9	Kit	1	328	2	18561	0.0350316
GO:0016603	glutaminyl-peptide cyclotransferase activity	molecular_function	7	Qpct	1	328	2	18561	0.0350316
GO:0072180	mesonephric duct morphogenesis	biological_process	11	Gpc3	1	328	2	18561	0.0350316
GO:2000666	negative regulation of interleukin-13 secretion	biological_process	9	Arg2	1	328	2	18561	0.0350316
GO:0043541	UDP-N-acetylglucosamine transferase complex	cellular_component	7	Ext2	1	328	2	18561	0.0350316
GO:0021847	ventricular zone neuroblast division	biological_process	6	Fgfr2	1	328	2	18561	0.0350316
GO:0020003	symbiont-containing vacuole	cellular_component	7	Aqp1	1	328	2	18561	0.0350316
GO:0004053	arginase activity	molecular_function	7	Arg2	1	328	2	18561	0.0350316
GO:0047179	platelet-activating factor acetyltransferase activity	molecular_function	8	Pafah1b3	1	328	2	18561	0.0350316
GO:0032370	positive regulation of lipid transport	biological_process	8	Lrp1	1	328	2	18561	0.0350316
GO:0032762	mast cell cytokine production	biological_process	7	Kit	1	328	2	18561	0.0350316
GO:0003948	N4-(beta-N-acetylglucosaminyl)-L-asparaginase activity	molecular_function	7	Aga	1	328	2	18561	0.0350316
GO:1902462	positive regulation of mesenchymal stem cell proliferation	biological_process	9	Ltbp3	1	328	2	18561	0.0350316
GO:0016500	protein-hormone receptor activity	molecular_function	5	Lepr	1	328	2	18561	0.0350316
GO:0000023	maltose metabolic process	biological_process	8	Gaa	1	328	2	18561	0.0350316
GO:1905573	ganglioside GM1 binding	molecular_function	7	Psap	1	328	2	18561	0.0350316
GO:0030852	regulation of granulocyte differentiation	biological_process	9	Rbp1	1	328	2	18561	0.0350316
GO:0001999	renal response to blood flow involved in circulatory renin-angiotensin regulation of systemic arterial blood pressure	biological_process	7	Agt	1	328	2	18561	0.0350316
GO:0090285	negative regulation of protein glycosylation in Golgi	biological_process	11	Tmem59	1	328	2	18561	0.0350316
GO:0072170	metanephric tubule development	biological_process	6	Sox9	1	328	2	18561	0.0350316
GO:1904383	response to sodium phosphate	biological_process	6	Phex	1	328	2	18561	0.0350316
GO:0032902	nerve growth factor production	biological_process	5	Pcsk6	1	328	2	18561	0.0350316
GO:0047409	alkenylglycerophosphoethanolamine hydrolase activity	molecular_function	7	Tmem86a	1	328	2	18561	0.0350316
GO:0072239	metanephric glomerulus vasculature development	biological_process	7	Aqp1	1	328	2	18561	0.0350316
GO:0060900	embryonic camera-type eye formation	biological_process	5	Twist1	1	328	2	18561	0.0350316
GO:0017186	peptidyl-pyroglutamic acid biosynthetic process, using glutaminyl-peptide cyclotransferase	biological_process	11	Qpct	1	328	2	18561	0.0350316
GO:0042599	lamellar body	cellular_component	9	Smpd1	1	328	2	18561	0.0350316
GO:1904437	positive regulation of transferrin receptor binding	biological_process	9	B2m	1	328	2	18561	0.0350316
GO:0033128	negative regulation of histone phosphorylation	biological_process	11	Twist1	1	328	2	18561	0.0350316
GO:0072203	cell proliferation involved in metanephros development	biological_process	5	Gpc3	1	328	2	18561	0.0350316
GO:0070173	regulation of enamel mineralization	biological_process	10	Dmp1	1	328	2	18561	0.0350316
GO:0001998	angiotensin-mediated vasoconstriction involved in regulation of systemic arterial blood pressure	biological_process	8	Agt	1	328	2	18561	0.0350316
GO:0019970	interleukin-11 binding	molecular_function	6	Il11ra1	1	328	2	18561	0.0350316
GO:0019153	protein-disulfide reductase (glutathione) activity	molecular_function	7	Txndc12	1	328	2	18561	0.0350316
GO:1905065	positive regulation of vascular smooth muscle cell differentiation	biological_process	10	Kit	1	328	2	18561	0.0350316
GO:1905069	allantois development	biological_process	6	Bmp5	1	328	2	18561	0.0350316
GO:0019255	glucose 1-phosphate metabolic process	biological_process	7	Ugp2	1	328	2	18561	0.0350316
GO:0004557	alpha-galactosidase activity	molecular_function	8	Naga	1	328	2	18561	0.0350316
GO:1905167	positive regulation of lysosomal protein catabolic process	biological_process	11	Lrp1	1	328	2	18561	0.0350316
GO:0072268	pattern specification involved in metanephros development	biological_process	6	Foxd1	1	328	2	18561	0.0350316
GO:0072697	protein localization to cell cortex	biological_process	8	Mex3b	1	328	2	18561	0.0350316
GO:0005791	rough endoplasmic reticulum	cellular_component	7	Rpn2;Lrpap1;Ckap4;Nucb1	4	328	70	18561	0.0353299
GO:0007250	activation of NF-kappaB-inducing kinase activity	biological_process	13	Agt;Chi3l1	2	328	17	18561	0.0355494
GO:0045780	positive regulation of bone resorption	biological_process	9	Ltbp3;Spp1	2	328	17	18561	0.0355494
GO:0042573	retinoic acid metabolic process	biological_process	11	Scpep1;Rbp1	2	328	17	18561	0.0355494
GO:0030169	low-density lipoprotein particle binding	molecular_function	7	Vcan;Colec12	2	328	17	18561	0.0355494
GO:0009306	protein secretion	biological_process	10	C1qtnf5;Erp29;Svbp	3	328	41	18561	0.0355658
GO:0030217	T cell differentiation	biological_process	8	Lepr;Kit;Kdelr1	3	328	41	18561	0.0355658
GO:0016477	cell migration	biological_process	6	Mdk;Bambi;Dchs1;Cthrc1;Mmp2;Emilin1;Arf4;Mmp14	8	328	213	18561	0.0359944
GO:0016485	protein processing	biological_process	8	Cpxm1;Cpm;Adamts2;Pcsk6	4	328	71	18561	0.0369373
GO:0043433	negative regulation of DNA binding transcription factor activity	biological_process	6	Twist1;Trib2;Id3;Sfrp4	4	328	71	18561	0.0369373
GO:0010976	positive regulation of neuron projection development	biological_process	11	Agt;Serpine2;Serpinf1;Sphk1;Grn;P3h1	6	328	139	18561	0.0371243
GO:0071345	cellular response to cytokine stimulus	biological_process	7	Pid1;Mme;Mmp2	3	328	42	18561	0.0378157
GO:0050910	detection of mechanical stimulus involved in sensory perception of sound	biological_process	6	Col11a1;Kit	2	328	18	18561	0.039535
GO:0042310	vasoconstriction	biological_process	10	Edn3;Agt	2	328	18	18561	0.039535
GO:0014075	response to amine	biological_process	7	Sphk1;Arg2	2	328	18	18561	0.039535
GO:0006665	sphingolipid metabolic process	biological_process	8	Serinc2;Psap	2	328	18	18561	0.039535
GO:0050750	low-density lipoprotein particle receptor binding	molecular_function	7	Mesd;Lrpap1	2	328	18	18561	0.039535
GO:0010666	positive regulation of cardiac muscle cell apoptotic process	biological_process	12	Igfbp3;Agt	2	328	18	18561	0.039535
GO:0010001	glial cell differentiation	biological_process	6	Dner;C1s	2	328	18	18561	0.039535
GO:1903078	positive regulation of protein localization to plasma membrane	biological_process	10	Ramp3;Lrp1;Dpp6	3	328	43	18561	0.0401366
GO:0001974	blood vessel remodeling	biological_process	5	Bgn;Tgm2;Rspo3	3	328	43	18561	0.0401366
GO:0048661	positive regulation of smooth muscle cell proliferation	biological_process	8	Tgm2;Sulf1;Ccn4;Fgfr2	4	328	73	18561	0.0402766
GO:0051591	response to cAMP	biological_process	8	Bsg;Sparc;Thbd;C1s	4	328	73	18561	0.0402766
GO:0010628	positive regulation of gene expression	biological_process	8	Sox9;Foxd1;Pid1;Ramp3;Agt;Erp29;Kit;Sfrp4;Scx;Ctsh;Tgfb3;Fgfr2	12	328	385	18561	0.0417412
GO:0005179	hormone activity	molecular_function	7	Edn3;Agt;Fndc5;Igf2	4	328	74	18561	0.0420085
GO:0010508	positive regulation of autophagy	biological_process	9	Plk2;Dcn;Tmem59	3	328	44	18561	0.042528
GO:0007173	epidermal growth factor receptor signaling pathway	biological_process	9	Sox9;Efemp1;Arf4	3	328	44	18561	0.042528
GO:0008236	serine-type peptidase activity	molecular_function	6	Htra1;Dpp6;Dpp7	3	328	44	18561	0.042528
GO:0048705	skeletal system morphogenesis	biological_process	6	Col2a1;Col11a1;Mmp2	3	328	44	18561	0.042528
GO:0045453	bone resorption	biological_process	8	Ctsk;Pth1r	2	328	19	18561	0.0436809
GO:0045778	positive regulation of ossification	biological_process	7	Nell1;Tac1	2	328	19	18561	0.0436809
GO:0042104	positive regulation of activated T cell proliferation	biological_process	12	Igf2;Igfbp2	2	328	19	18561	0.0436809
GO:0010977	negative regulation of neuron projection development	biological_process	11	B2m;Lrp1;Itm2c;Efemp1	4	328	75	18561	0.043782
GO:0043010	camera-type eye development	biological_process	8	Foxp2;Fbn1;Cdkn1c;Efemp1	4	328	75	18561	0.043782
GO:0007160	cell-matrix adhesion	biological_process	6	Col3a1;Agt;Emilin1;Nid1	4	328	75	18561	0.043782
GO:0032720	negative regulation of tumor necrosis factor production	biological_process	9	Twist1;Selenos;Arg2	3	328	45	18561	0.0449893
GO:0010862	positive regulation of pathway-restricted SMAD protein phosphorylation	biological_process	11	Bmp5;Tgfb3;Gdf10	3	328	45	18561	0.0449893
GO:0009887	animal organ morphogenesis	biological_process	5	Igf2;Gpc3;Tgfb3;Fgfr2	4	328	76	18561	0.045597
GO:0045879	negative regulation of smoothened signaling pathway	biological_process	9	Gpc3;Serpine2	2	328	20	18561	0.0479802
GO:0010466	negative regulation of peptidase activity	biological_process	10	Gpc3;Serpine2	2	328	20	18561	0.0479802
GO:1903077	negative regulation of protein localization to plasma membrane	biological_process	10	Pid1;Tmem59	2	328	20	18561	0.0479802
GO:0030318	melanocyte differentiation	biological_process	7	Edn3;Kit	2	328	20	18561	0.0479802
GO:0004601	peroxidase activity	molecular_function	4	Prdx4;Gpx8	2	328	20	18561	0.0479802
GO:0006909	phagocytosis	biological_process	7	Lepr;Cd302;Mesd	3	328	47	18561	0.0501191
GO:0005044	scavenger receptor activity	molecular_function	4	Scara5;Scarf2;Enpp1	3	328	47	18561	0.0501191
GO:0005010	insulin-like growth factor-activated receptor activity	molecular_function	10	Igf2r	1	328	3	18561	0.0520858
GO:0048259	regulation of receptor-mediated endocytosis	biological_process	8	Lrpap1	1	328	3	18561	0.0520858
GO:0003272	endocardial cushion formation	biological_process	5	Bmp5	1	328	3	18561	0.0520858
GO:0051046	regulation of secretion	biological_process	7	Pofut2	1	328	3	18561	0.0520858
GO:0006776	vitamin A metabolic process	biological_process	11	Rbp1	1	328	3	18561	0.0520858
GO:0001740	Barr body	cellular_component	8	H2afy2	1	328	3	18561	0.0520858
GO:1900242	regulation of synaptic vesicle endocytosis	biological_process	8	Sh3gl1	1	328	3	18561	0.0520858
GO:0060916	mesenchymal cell proliferation involved in lung development	biological_process	5	Fgfr2	1	328	3	18561	0.0520858
GO:0060672	epithelial cell morphogenesis involved in placental branching	biological_process	5	Spint2	1	328	3	18561	0.0520858
GO:1902175	regulation of oxidative stress-induced intrinsic apoptotic signaling pathway	biological_process	8	P4hb	1	328	3	18561	0.0520858
GO:2000845	positive regulation of testosterone secretion	biological_process	9	Nucb2	1	328	3	18561	0.0520858
GO:0031708	endothelin B receptor binding	molecular_function	9	Edn3	1	328	3	18561	0.0520858
GO:0060729	intestinal epithelial structure maintenance	biological_process	10	Sox9	1	328	3	18561	0.0520858
GO:0001845	phagolysosome assembly	biological_process	9	Srpx	1	328	3	18561	0.0520858
GO:2000345	regulation of hepatocyte proliferation	biological_process	8	Sulf2	1	328	3	18561	0.0520858
GO:0002019	regulation of renal output by angiotensin	biological_process	11	Agt	1	328	3	18561	0.0520858
GO:0023021	termination of signal transduction	biological_process	9	Smpd1	1	328	3	18561	0.0520858
GO:0001869	negative regulation of complement activation, lectin pathway	biological_process	9	Serping1	1	328	3	18561	0.0520858
GO:0070278	extracellular matrix constituent secretion	biological_process	5	Creb3l1	1	328	3	18561	0.0520858
GO:0031056	regulation of histone modification	biological_process	9	Igf2	1	328	3	18561	0.0520858
GO:0042392	sphingosine-1-phosphate phosphatase activity	molecular_function	8	Plpp3	1	328	3	18561	0.0520858
GO:0006696	ergosterol biosynthetic process	biological_process	9	Erg28	1	328	3	18561	0.0520858
GO:0001991	regulation of systemic arterial blood pressure by circulatory renin-angiotensin	biological_process	10	Agt	1	328	3	18561	0.0520858
GO:2000105	positive regulation of DNA-dependent DNA replication	biological_process	11	Bmp5	1	328	3	18561	0.0520858
GO:0021536	diencephalon development	biological_process	5	Sema5a	1	328	3	18561	0.0520858
GO:0071461	cellular response to redox state	biological_process	5	Vasn	1	328	3	18561	0.0520858
GO:0031697	beta-1 adrenergic receptor binding	molecular_function	8	Sh3gl1	1	328	3	18561	0.0520858
GO:0038028	insulin receptor signaling pathway via phosphatidylinositol 3-kinase	biological_process	9	Igf2	1	328	3	18561	0.0520858
GO:0031204	posttranslational protein targeting to membrane, translocation	biological_process	12	Sec61b	1	328	3	18561	0.0520858
GO:0030505	inorganic diphosphate transport	biological_process	9	Enpp1	1	328	3	18561	0.0520858
GO:0035284	brain segmentation	biological_process	7	Mafb	1	328	3	18561	0.0520858
GO:0060523	prostate epithelial cord elongation	biological_process	8	Fgfr2	1	328	3	18561	0.0520858
GO:0038162	erythropoietin-mediated signaling pathway	biological_process	7	Kit	1	328	3	18561	0.0520858
GO:0019371	cyclooxygenase pathway	biological_process	12	Sphk1	1	328	3	18561	0.0520858
GO:0060414	aorta smooth muscle tissue morphogenesis	biological_process	7	Col3a1	1	328	3	18561	0.0520858
GO:0003192	mitral valve formation	biological_process	7	Dchs1	1	328	3	18561	0.0520858
GO:0071306	cellular response to vitamin E	biological_process	8	Col2a1	1	328	3	18561	0.0520858
GO:1904219	positive regulation of CDP-diacylglycerol-serine O-phosphatidyltransferase activity	biological_process	8	Serinc2	1	328	3	18561	0.0520858
GO:0016403	dimethylargininase activity	molecular_function	7	Ddah1	1	328	3	18561	0.0520858
GO:1903143	adrenomedullin receptor complex	cellular_component	8	Ramp3	1	328	3	18561	0.0520858
GO:0050706	regulation of interleukin-1 beta secretion	biological_process	9	Arg2	1	328	3	18561	0.0520858
GO:0015018	galactosylgalactosylxylosylprotein 3-beta-glucuronosyltransferase activity	molecular_function	8	B3gat2	1	328	3	18561	0.0520858
GO:0045716	positive regulation of low-density lipoprotein particle receptor biosynthetic process	biological_process	10	Cnpy2	1	328	3	18561	0.0520858
GO:1900222	negative regulation of amyloid-beta clearance	biological_process	7	Lrpap1	1	328	3	18561	0.0520858
GO:0016971	flavin-linked sulfhydryl oxidase activity	molecular_function	8	Qsox1	1	328	3	18561	0.0520858
GO:0046947	hydroxylysine biosynthetic process	biological_process	12	Plod1	1	328	3	18561	0.0520858
GO:0060166	olfactory pit development	biological_process	5	Dlx5	1	328	3	18561	0.0520858
GO:0060688	regulation of morphogenesis of a branching structure	biological_process	7	Fgfr2	1	328	3	18561	0.0520858
GO:0072606	interleukin-8 secretion	biological_process	12	Chi3l1	1	328	3	18561	0.0520858
GO:0071472	cellular response to salt stress	biological_process	7	Aqp1	1	328	3	18561	0.0520858
GO:0035813	regulation of renal sodium excretion	biological_process	8	Agt	1	328	3	18561	0.0520858
GO:0033823	procollagen glucosyltransferase activity	molecular_function	8	Plod1	1	328	3	18561	0.0520858
GO:0060018	astrocyte fate commitment	biological_process	7	Sox9	1	328	3	18561	0.0520858
GO:0072138	mesenchymal cell proliferation involved in ureteric bud development	biological_process	5	Gpc3	1	328	3	18561	0.0520858
GO:0006710	androgen catabolic process	biological_process	8	Spp1	1	328	3	18561	0.0520858
GO:1905576	ganglioside GT1b binding	molecular_function	7	Psap	1	328	3	18561	0.0520858
GO:0003051	angiotensin-mediated drinking behavior	biological_process	6	Agt	1	328	3	18561	0.0520858
GO:0072210	metanephric nephron development	biological_process	6	Foxd1	1	328	3	18561	0.0520858
GO:0070171	negative regulation of tooth mineralization	biological_process	10	Aspnl1	1	328	3	18561	0.0520858
GO:0001835	blastocyst hatching	biological_process	6	Grn	1	328	3	18561	0.0520858
GO:1903598	positive regulation of gap junction assembly	biological_process	8	Agt	1	328	3	18561	0.0520858
GO:0070573	metallodipeptidase activity	molecular_function	9	Cpq	1	328	3	18561	0.0520858
GO:0072750	cellular response to leptomycin B	biological_process	7	Id3	1	328	3	18561	0.0520858
GO:2000866	positive regulation of estradiol secretion	biological_process	9	Spp1	1	328	3	18561	0.0520858
GO:0001543	ovarian follicle rupture	biological_process	5	Agt	1	328	3	18561	0.0520858
GO:0038093	Fc receptor signaling pathway	biological_process	7	Kit	1	328	3	18561	0.0520858
GO:0008475	procollagen-lysine 5-dioxygenase activity	molecular_function	8	Plod1	1	328	3	18561	0.0520858
GO:0002369	T cell cytokine production	biological_process	6	Kdelr1	1	328	3	18561	0.0520858
GO:0035993	deltoid tuberosity development	biological_process	5	Scx	1	328	3	18561	0.0520858
GO:0090298	negative regulation of mitochondrial DNA replication	biological_process	12	Pid1	1	328	3	18561	0.0520858
GO:0072086	specification of loop of Henle identity	biological_process	7	Irx1	1	328	3	18561	0.0520858
GO:0000271	polysaccharide biosynthetic process	biological_process	7	Glt8d1	1	328	3	18561	0.0520858
GO:0061056	sclerotome development	biological_process	7	Scx	1	328	3	18561	0.0520858
GO:0060350	endochondral bone morphogenesis	biological_process	7	Sox9	1	328	3	18561	0.0520858
GO:0070093	negative regulation of glucagon secretion	biological_process	11	Nucb2	1	328	3	18561	0.0520858
GO:0072034	renal vesicle induction	biological_process	5	Sox9	1	328	3	18561	0.0520858
GO:1902235	regulation of endoplasmic reticulum stress-induced intrinsic apoptotic signaling pathway	biological_process	8	Erp29	1	328	3	18561	0.0520858
GO:0046836	glycolipid transport	biological_process	8	Psap	1	328	3	18561	0.0520858
GO:0055106	ubiquitin-protein transferase regulator activity	molecular_function	5	Trib2	1	328	3	18561	0.0520858
GO:0005968	Rab-protein geranylgeranyltransferase complex	cellular_component	6	Rabggtb	1	328	3	18561	0.0520858
GO:0061035	regulation of cartilage development	biological_process	7	Scx	1	328	3	18561	0.0520858
GO:0071504	cellular response to heparin	biological_process	7	Sox9	1	328	3	18561	0.0520858
GO:1904222	positive regulation of serine C-palmitoyltransferase activity	biological_process	8	Serinc2	1	328	3	18561	0.0520858
GO:1903426	regulation of reactive oxygen species biosynthetic process	biological_process	7	Arg2	1	328	3	18561	0.0520858
GO:0010536	positive regulation of activation of Janus kinase activity	biological_process	12	Agt	1	328	3	18561	0.0520858
GO:0003273	cell migration involved in endocardial cushion formation	biological_process	8	Dchs1	1	328	3	18561	0.0520858
GO:0071650	negative regulation of chemokine (C-C motif) ligand 5 production	biological_process	9	Arg2	1	328	3	18561	0.0520858
GO:0021681	cerebellar granular layer development	biological_process	5	Mdk	1	328	3	18561	0.0520858
GO:1905075	positive regulation of occluding junction disassembly	biological_process	8	Tgfb3	1	328	3	18561	0.0520858
GO:0003012	muscle system process	biological_process	5	Sgce	1	328	3	18561	0.0520858
GO:1900038	negative regulation of cellular response to hypoxia	biological_process	7	Ddah1	1	328	3	18561	0.0520858
GO:0016052	carbohydrate catabolic process	biological_process	6	Naga	1	328	3	18561	0.0520858
GO:0072137	condensed mesenchymal cell proliferation	biological_process	5	Dchs1	1	328	3	18561	0.0520858
GO:0021502	neural fold elevation formation	biological_process	5	Bmp5	1	328	3	18561	0.0520858
GO:0006663	platelet activating factor biosynthetic process	biological_process	10	Lpcat2	1	328	3	18561	0.0520858
GO:0097113	AMPA glutamate receptor clustering	biological_process	9	Lrrtm4	1	328	3	18561	0.0520858
GO:0070401	NADP+ binding	molecular_function	6	Gmds	1	328	3	18561	0.0520858
GO:1904395	positive regulation of skeletal muscle acetylcholine-gated channel clustering	biological_process	9	Mesd	1	328	3	18561	0.0520858
GO:0047057	vitamin-K-epoxide reductase (warfarin-sensitive) activity	molecular_function	7	Vkorc1	1	328	3	18561	0.0520858
GO:0019471	4-hydroxyproline metabolic process	biological_process	6	Prdx4	1	328	3	18561	0.0520858
GO:0031092	platelet alpha granule membrane	cellular_component	8	Sparc	1	328	3	18561	0.0520858
GO:0006591	ornithine metabolic process	biological_process	10	Oat	1	328	3	18561	0.0520858
GO:0031205	endoplasmic reticulum Sec complex	cellular_component	7	Sec61b	1	328	3	18561	0.0520858
GO:0032651	regulation of interleukin-1 beta production	biological_process	8	Sphk1	1	328	3	18561	0.0520858
GO:0019770	IgG receptor activity	molecular_function	7	Fcgrt	1	328	3	18561	0.0520858
GO:0002265	astrocyte activation involved in immune response	biological_process	6	Lrp1	1	328	3	18561	0.0520858
GO:0060029	convergent extension involved in organogenesis	biological_process	8	Frzb	1	328	3	18561	0.0520858
GO:1902174	positive regulation of keratinocyte apoptotic process	biological_process	11	Sfrp4	1	328	3	18561	0.0520858
GO:0002521	leukocyte differentiation	biological_process	6	Rras	1	328	3	18561	0.0520858
GO:0070458	cellular detoxification of nitrogen compound	biological_process	5	Gstm3	1	328	3	18561	0.0520858
GO:0002068	glandular epithelial cell development	biological_process	8	Rarb	1	328	3	18561	0.0520858
GO:0048408	epidermal growth factor binding	molecular_function	6	Sec61b	1	328	3	18561	0.0520858
GO:0004663	Rab geranylgeranyltransferase activity	molecular_function	9	Rabggtb	1	328	3	18561	0.0520858
GO:0005006	epidermal growth factor-activated receptor activity	molecular_function	10	Efemp1	1	328	3	18561	0.0520858
GO:0009311	oligosaccharide metabolic process	biological_process	6	St6galnac3;Naga	2	328	21	18561	0.0524262
GO:0001540	amyloid-beta binding	molecular_function	6	Itm2b;Itm2c;Bace2	3	328	48	18561	0.0527862
GO:0060041	retina development in camera-type eye	biological_process	5	Sox9;Rarb;Tgif1;Serpinf1	4	328	80	18561	0.0532711
GO:0004197	cysteine-type endopeptidase activity	molecular_function	8	Ctsk;Ctsf;Ctsh	3	328	49	18561	0.0555203
GO:0009653	anatomical structure morphogenesis	biological_process	4	Foxd1;Foxp2;Fbn1	3	328	49	18561	0.0555203
GO:0045599	negative regulation of fat cell differentiation	biological_process	8	Nucb2;Trib2;Enpp1	3	328	49	18561	0.0555203
GO:0042981	regulation of apoptotic process	biological_process	8	Sox9;Maged1;Agt;Bmp5;Tgfb3;Gdf10;Igf2r;Bex2	8	328	234	18561	0.0567356
GO:0006941	striated muscle contraction	biological_process	7	Gaa;Arg2	2	328	22	18561	0.0570124
GO:0030279	negative regulation of ossification	biological_process	7	Sox9;Enpp1	2	328	22	18561	0.0570124
GO:0055010	ventricular cardiac muscle tissue morphogenesis	biological_process	8	Col11a1;Fgfr2	2	328	22	18561	0.0570124
GO:0010719	negative regulation of epithelial to mesenchymal transition	biological_process	8	Vasn;Dact3	2	328	22	18561	0.0570124
GO:0071392	cellular response to estradiol stimulus	biological_process	7	Igfbp3;Ramp3;Mmp2	3	328	50	18561	0.0583208
GO:0005515	protein binding	molecular_function	4	Rabggtb;Igfbp3;Rarb;Rras;Maged1;Pid1;Tgm2;Plk2;Selenof;Lrp1;Erp29;Fndc5;Ppib;Bmp5;LOC100360791;Igf2;Ikbip;Fcgrt;AABR07032097;Tmed9;Surf4;Selenos;Cdkn1c;Tmsb4x;Bsg;Aqp1;Khdrbs3;Sh3gl1;Mmp2;Emilin1;Sphk1;Pdia6;Gnas.1;Arg2;Cnih2;Efemp1;Ctsa;Lrpap1;Pth1r;Nid1;Grn;Arf4;Dpp6;Nucb1;Slc39a7;Mafb;Serf2	47	328	2121	18561	0.0604642
GO:0043588	skin development	biological_process	6	Col3a1;Adamts2;Gnas.1	3	328	51	18561	0.0611867
GO:0006958	complement activation, classical pathway	biological_process	6	Serping1;C1s;C1r	3	328	51	18561	0.0611867
GO:0010575	positive regulation of vascular endothelial growth factor production	biological_process	8	Sulf2;Sulf1	2	328	23	18561	0.0617325
GO:0008146	sulfotransferase activity	molecular_function	6	Chst1;Hs3st1	2	328	23	18561	0.0617325
GO:0045671	negative regulation of osteoclast differentiation	biological_process	10	Fbn1;Mafb	2	328	23	18561	0.0617325
GO:0004714	transmembrane receptor protein tyrosine kinase activity	molecular_function	9	Kit;Ddr2;Fgfr2	3	328	52	18561	0.0641172
GO:0004181	metallocarboxypeptidase activity	molecular_function	9	Cpxm1;Cpm	2	328	24	18561	0.0665803
GO:0045662	negative regulation of myoblast differentiation	biological_process	8	Sox9;Id3	2	328	24	18561	0.0665803
GO:0009888	tissue development	biological_process	5	Cnpy2;Gaa	2	328	24	18561	0.0665803
GO:0016757	transferase activity, transferring glycosyl groups	molecular_function	5	B4galt7;Ext2;Glt8d1	3	328	53	18561	0.0671114
GO:0032870	cellular response to hormone stimulus	biological_process	6	Plod1;Ramp3;Igfbp2	3	328	53	18561	0.0671114
GO:0001666	response to hypoxia	biological_process	5	Angptl4;Igfbp3;Lepr;Plod1;Mmp2;Arg2;Tgfb3;Mmp14	8	328	243	18561	0.0675558
GO:0046982	protein heterodimerization activity	molecular_function	6	Sox9;Twist1;Rabggtb;Foxp2;Hexa;Ramp3;P4hb;Fzd9;Scx;H2afy2;Ext2;Il11ra1;Tgfb3;Mafb;Pafah1b3	15	328	554	18561	0.0681804
GO:2000051	negative regulation of non-canonical Wnt signaling pathway	biological_process	10	Sfrp4	1	328	4	18561	0.0688396
GO:0004558	alpha-1,4-glucosidase activity	molecular_function	9	Gaa	1	328	4	18561	0.0688396
GO:0032275	luteinizing hormone secretion	biological_process	10	Foxd1	1	328	4	18561	0.0688396
GO:0006741	NADP biosynthetic process	biological_process	5	Idh2	1	328	4	18561	0.0688396
GO:0015807	L-amino acid transport	biological_process	11	Slc7a8	1	328	4	18561	0.0688396
GO:0008823	cupric reductase activity	molecular_function	7	Steap4	1	328	4	18561	0.0688396
GO:0008238	exopeptidase activity	molecular_function	7	Mme	1	328	4	18561	0.0688396
GO:0030984	kininogen binding	molecular_function	5	Ctsh	1	328	4	18561	0.0688396
GO:0071283	cellular response to iron(III) ion	biological_process	9	B2m	1	328	4	18561	0.0688396
GO:0060789	hair follicle placode formation	biological_process	6	Gnas.1	1	328	4	18561	0.0688396
GO:0014826	vein smooth muscle contraction	biological_process	9	Edn3	1	328	4	18561	0.0688396
GO:0072289	metanephric nephron tubule formation	biological_process	9	Sox9	1	328	4	18561	0.0688396
GO:0090498	extrinsic component of Golgi membrane	cellular_component	6	Nucb1	1	328	4	18561	0.0688396
GO:0018916	nitrobenzene metabolic process	biological_process	5	Gstm3	1	328	4	18561	0.0688396
GO:0097643	amylin receptor activity	molecular_function	8	Ramp3	1	328	4	18561	0.0688396
GO:0072193	ureter smooth muscle cell differentiation	biological_process	8	Sox9	1	328	4	18561	0.0688396
GO:0051430	corticotropin-releasing hormone receptor 1 binding	molecular_function	9	Gnas.1	1	328	4	18561	0.0688396
GO:0006685	sphingomyelin catabolic process	biological_process	9	Smpd1	1	328	4	18561	0.0688396
GO:0008467	[heparan sulfate]-glucosamine 3-sulfotransferase 1 activity	molecular_function	8	Hs3st1	1	328	4	18561	0.0688396
GO:1903999	negative regulation of eating behavior	biological_process	8	Lepr	1	328	4	18561	0.0688396
GO:0005372	water transmembrane transporter activity	molecular_function	6	Aqp1	1	328	4	18561	0.0688396
GO:1903440	amylin receptor complex	cellular_component	8	Ramp3	1	328	4	18561	0.0688396
GO:0032348	negative regulation of aldosterone biosynthetic process	biological_process	9	Bmp5	1	328	4	18561	0.0688396
GO:2000255	negative regulation of male germ cell proliferation	biological_process	9	Prdx4	1	328	4	18561	0.0688396
GO:0097441	basal dendrite	cellular_component	7	Enpp1	1	328	4	18561	0.0688396
GO:0035990	tendon cell differentiation	biological_process	6	Scx	1	328	4	18561	0.0688396
GO:0016018	cyclosporin A binding	molecular_function	5	Ppic	1	328	4	18561	0.0688396
GO:1900747	negative regulation of vascular endothelial growth factor signaling pathway	biological_process	9	Dcn	1	328	4	18561	0.0688396
GO:2000467	positive regulation of glycogen (starch) synthase activity	biological_process	8	Igf2	1	328	4	18561	0.0688396
GO:0047184	1-acylglycerophosphocholine O-acyltransferase activity	molecular_function	8	Lpcat2	1	328	4	18561	0.0688396
GO:0002551	mast cell chemotaxis	biological_process	6	Kit	1	328	4	18561	0.0688396
GO:0047391	alkylglycerophosphoethanolamine phosphodiesterase activity	molecular_function	8	Gnas.1	1	328	4	18561	0.0688396
GO:1904030	negative regulation of cyclin-dependent protein kinase activity	biological_process	12	Cdkn1c	1	328	4	18561	0.0688396
GO:0098582	innate vocalization behavior	biological_process	5	Foxp2	1	328	4	18561	0.0688396
GO:0060022	hard palate development	biological_process	5	Fzd2	1	328	4	18561	0.0688396
GO:2000065	negative regulation of cortisol biosynthetic process	biological_process	10	Bmp5	1	328	4	18561	0.0688396
GO:2000780	negative regulation of double-strand break repair	biological_process	11	Twist1	1	328	4	18561	0.0688396
GO:0048205	COPI coating of Golgi vesicle	biological_process	9	Tmed9	1	328	4	18561	0.0688396
GO:0016191	synaptic vesicle uncoating	biological_process	11	Sh3gl1	1	328	4	18561	0.0688396
GO:0042373	vitamin K metabolic process	biological_process	7	Vkorc1	1	328	4	18561	0.0688396
GO:0061771	response to caloric restriction	biological_process	5	Igfbp3	1	328	4	18561	0.0688396
GO:0045988	negative regulation of striated muscle contraction	biological_process	10	Arg2	1	328	4	18561	0.0688396
GO:1901203	positive regulation of extracellular matrix assembly	biological_process	7	Sox9	1	328	4	18561	0.0688396
GO:0050820	positive regulation of coagulation	biological_process	7	Vkorc1	1	328	4	18561	0.0688396
GO:0007379	segment specification	biological_process	5	Mafb	1	328	4	18561	0.0688396
GO:1905077	negative regulation of interleukin-17 secretion	biological_process	9	Arg2	1	328	4	18561	0.0688396
GO:0000293	ferric-chelate reductase activity	molecular_function	7	Cybrd1	1	328	4	18561	0.0688396
GO:0046533	negative regulation of photoreceptor cell differentiation	biological_process	11	Sox9	1	328	4	18561	0.0688396
GO:0006616	SRP-dependent cotranslational protein targeting to membrane, translocation	biological_process	12	Sec61b	1	328	4	18561	0.0688396
GO:0034714	type III transforming growth factor beta receptor binding	molecular_function	8	Tgfb3	1	328	4	18561	0.0688396
GO:0070384	Harderian gland development	biological_process	7	Sox9	1	328	4	18561	0.0688396
GO:0019673	GDP-mannose metabolic process	biological_process	9	Gmds	1	328	4	18561	0.0688396
GO:0031852	mu-type opioid receptor binding	molecular_function	8	Gnas.1	1	328	4	18561	0.0688396
GO:0031904	endosome lumen	cellular_component	8	Lrpap1	1	328	4	18561	0.0688396
GO:0003150	muscular septum morphogenesis	biological_process	7	Fzd2	1	328	4	18561	0.0688396
GO:0017187	peptidyl-glutamic acid carboxylation	biological_process	11	Vkorc1	1	328	4	18561	0.0688396
GO:0003100	regulation of systemic arterial blood pressure by endothelin	biological_process	9	Edn3	1	328	4	18561	0.0688396
GO:0005587	collagen type IV trimer	cellular_component	6	Col4a1	1	328	4	18561	0.0688396
GO:0060244	negative regulation of cell proliferation involved in contact inhibition	biological_process	8	Srpx	1	328	4	18561	0.0688396
GO:0048144	fibroblast proliferation	biological_process	4	Agt	1	328	4	18561	0.0688396
GO:1990523	bone regeneration	biological_process	7	Fzd9	1	328	4	18561	0.0688396
GO:0010916	negative regulation of very-low-density lipoprotein particle clearance	biological_process	8	Lrpap1	1	328	4	18561	0.0688396
GO:0033018	sarcoplasmic reticulum lumen	cellular_component	8	Calu	1	328	4	18561	0.0688396
GO:0014873	response to muscle activity involved in regulation of muscle adaptation	biological_process	6	Agt	1	328	4	18561	0.0688396
GO:0003331	positive regulation of extracellular matrix constituent secretion	biological_process	9	Agt	1	328	4	18561	0.0688396
GO:2000138	positive regulation of cell proliferation involved in heart morphogenesis	biological_process	8	Sox9	1	328	4	18561	0.0688396
GO:0070231	T cell apoptotic process	biological_process	9	Kdelr1	1	328	4	18561	0.0688396
GO:0035582	sequestering of BMP in extracellular matrix	biological_process	12	Fbn1	1	328	4	18561	0.0688396
GO:2000587	negative regulation of platelet-derived growth factor receptor-beta signaling pathway	biological_process	10	Lrp1	1	328	4	18561	0.0688396
GO:0061138	morphogenesis of a branching epithelium	biological_process	6	Sox9	1	328	4	18561	0.0688396
GO:0001605	adrenomedullin receptor activity	molecular_function	8	Ramp3	1	328	4	18561	0.0688396
GO:0061031	endodermal digestive tract morphogenesis	biological_process	7	Fgfr2	1	328	4	18561	0.0688396
GO:0030663	COPI-coated vesicle membrane	cellular_component	8	Kdelr1	1	328	4	18561	0.0688396
GO:0030730	sequestering of triglyceride	biological_process	6	Enpp1	1	328	4	18561	0.0688396
GO:1901837	negative regulation of transcription of nucleolar large rRNA by RNA polymerase I	biological_process	11	H2afy2	1	328	4	18561	0.0688396
GO:0003253	cardiac neural crest cell migration involved in outflow tract morphogenesis	biological_process	9	Twist1	1	328	4	18561	0.0688396
GO:0070051	fibrinogen binding	molecular_function	5	Mfap2	1	328	4	18561	0.0688396
GO:0002018	renin-angiotensin regulation of aldosterone production	biological_process	7	Agt	1	328	4	18561	0.0688396
GO:0001665	alpha-N-acetylgalactosaminide alpha-2,6-sialyltransferase activity	molecular_function	7	St6galnac3	1	328	4	18561	0.0688396
GO:0060686	negative regulation of prostatic bud formation	biological_process	9	Sulf1	1	328	4	18561	0.0688396
GO:0050427	3'-phosphoadenosine 5'-phosphosulfate metabolic process	biological_process	6	Enpp1	1	328	4	18561	0.0688396
GO:0045428	regulation of nitric oxide biosynthetic process	biological_process	6	Arg2	1	328	4	18561	0.0688396
GO:0070326	very-low-density lipoprotein particle receptor binding	molecular_function	7	Lrpap1	1	328	4	18561	0.0688396
GO:0060008	Sertoli cell differentiation	biological_process	5	Sox9	1	328	4	18561	0.0688396
GO:0052851	ferric-chelate reductase (NADPH) activity	molecular_function	7	Steap4	1	328	4	18561	0.0688396
GO:1990410	adrenomedullin receptor signaling pathway	biological_process	7	Ramp3	1	328	4	18561	0.0688396
GO:0043237	laminin-1 binding	molecular_function	6	Nid1	1	328	4	18561	0.0688396
GO:0035701	hematopoietic stem cell migration	biological_process	7	Kit	1	328	4	18561	0.0688396
GO:0060534	trachea cartilage development	biological_process	7	Sox9	1	328	4	18561	0.0688396
GO:0003831	beta-N-acetylglucosaminylglycopeptide beta-1,4-galactosyltransferase activity	molecular_function	8	B4galt7	1	328	4	18561	0.0688396
GO:0018126	protein hydroxylation	biological_process	9	P3h1	1	328	4	18561	0.0688396
GO:0006670	sphingosine metabolic process	biological_process	8	Sphk1	1	328	4	18561	0.0688396
GO:0004563	beta-N-acetylhexosaminidase activity	molecular_function	8	Hexa	1	328	4	18561	0.0688396
GO:0004705	JUN kinase activity	molecular_function	11	Maged1	1	328	4	18561	0.0688396
GO:0071288	cellular response to mercury ion	biological_process	8	Aqp1	1	328	4	18561	0.0688396
GO:0043066	negative regulation of apoptotic process	biological_process	9	Sox9;Twist1;Angptl4;Rarb;Plk2;Igf2;Kit;Scx;Aqp1;Sphk1;Ctsh;Ddr2;Arf4;Fgfr2	14	328	511	18561	0.070772
GO:0004888	transmembrane signaling receptor activity	molecular_function	5	Cd302;Kit;Thbd;Ddr2;Fgfr2	5	328	125	18561	0.0710642
GO:0030335	positive regulation of cell migration	biological_process	8	Kit;Aqp1;Mmp2;Wnt5b;Sphk1;Ctsh;Mmp14	7	328	205	18561	0.0722775
GO:0001541	ovarian follicle development	biological_process	6	Kit;Mmp2;Mmp14	3	328	55	18561	0.0732873
GO:0004252	serine-type endopeptidase activity	molecular_function	8	Mmp2;Pcsk6;Htra1;Ctsh;C1s;C1r	6	328	166	18561	0.0746893
GO:0016055	Wnt signaling pathway	biological_process	7	Fzd9;Sfrp4;Wnt5b;Mesd;Ccn4	5	328	127	18561	0.0749376
GO:0034097	response to cytokine	biological_process	6	Col3a1;Mmp2;Sparc;Ifi27	4	328	90	18561	0.0753061
GO:0001669	acrosomal vesicle	cellular_component	9	Kit;Ctsh;Loxl1;Fndc3a	4	328	90	18561	0.0753061
GO:0035094	response to nicotine	biological_process	6	Lepr;Igf2;Mmp2	3	328	56	18561	0.076467
GO:0005158	insulin receptor binding	molecular_function	6	Igf2;Enpp1	2	328	26	18561	0.0766358
GO:0033280	response to vitamin D	biological_process	7	Phex;Spp1	2	328	26	18561	0.0766358
GO:0003148	outflow tract septum morphogenesis	biological_process	6	Rarb;Fgfr2	2	328	26	18561	0.0766358
GO:0032496	response to lipopolysaccharide	biological_process	7	Igfbp3;Dcn;Sparc;Thbd;Tac1;Loxl1;Tfpi;Fgfr2	8	328	252	18561	0.0795671
GO:0048468	cell development	biological_process	5	Bmp5;Tgfb3;Gdf10	3	328	57	18561	0.0797065
GO:0043621	protein self-association	molecular_function	5	Aga;Ctsh;Pth1r	3	328	57	18561	0.0797065
GO:0071347	cellular response to interleukin-1	biological_process	8	Sox9;Mmp2;Chi3l1;Tfpi	4	328	92	18561	0.0801884
GO:2000377	regulation of reactive oxygen species metabolic process	biological_process	7	Pid1;Arf4	2	328	27	18561	0.0818319
GO:0010800	positive regulation of peptidyl-threonine phosphorylation	biological_process	11	Sphk1;Chi3l1	2	328	27	18561	0.0818319
GO:0043392	negative regulation of DNA binding	biological_process	7	Id3;Mdfi	2	328	27	18561	0.0818319
GO:0032281	AMPA glutamate receptor complex	cellular_component	8	Cnih2;Lrrtm4	2	328	27	18561	0.0818319
GO:0048856	anatomical structure development	biological_process	4	Sparc;Sparcl1	2	328	27	18561	0.0818319
GO:0017046	peptide hormone binding	molecular_function	6	Lepr;Pth1r	2	328	27	18561	0.0818319
GO:0031069	hair follicle morphogenesis	biological_process	5	Igfbp5;Fgfr2	2	328	27	18561	0.0818319
GO:0016323	basolateral plasma membrane	cellular_component	5	Lepr;Lrp1;Car11;Aqp1;Slc7a8;Pth1r;Enpp1	7	328	212	18561	0.0829552
GO:0008584	male gonad development	biological_process	7	Sox9;Lepr;Kit;Prdx4;Mmp14	5	328	131	18561	0.0830213
GO:0005007	fibroblast growth factor-activated receptor activity	molecular_function	10	Fgfr2	1	328	5	18561	0.0852981
GO:0030072	peptide hormone secretion	biological_process	10	Edn3	1	328	5	18561	0.0852981
GO:0003680	AT DNA binding	molecular_function	9	Pou3f4	1	328	5	18561	0.0852981
GO:0060364	frontal suture morphogenesis	biological_process	7	Tgfb3	1	328	5	18561	0.0852981
GO:0010961	cellular magnesium ion homeostasis	biological_process	11	Edn3	1	328	5	18561	0.0852981
GO:0000052	citrulline metabolic process	biological_process	10	Ddah1	1	328	5	18561	0.0852981
GO:1900425	negative regulation of defense response to bacterium	biological_process	8	Arg2	1	328	5	18561	0.0852981
GO:0090031	positive regulation of steroid hormone biosynthetic process	biological_process	11	Igf2	1	328	5	18561	0.0852981
GO:0016255	attachment of GPI anchor to protein	biological_process	9	Pigt	1	328	5	18561	0.0852981
GO:0033326	cerebrospinal fluid secretion	biological_process	8	Aqp1	1	328	5	18561	0.0852981
GO:0015670	carbon dioxide transport	biological_process	7	Aqp1	1	328	5	18561	0.0852981
GO:0061304	retinal blood vessel morphogenesis	biological_process	7	Col4a1	1	328	5	18561	0.0852981
GO:1990131	Gtr1-Gtr2 GTPase complex	cellular_component	4	Rraga	1	328	5	18561	0.0852981
GO:0045719	negative regulation of glycogen biosynthetic process	biological_process	11	Enpp1	1	328	5	18561	0.0852981
GO:0051222	positive regulation of protein transport	biological_process	7	Lrp1	1	328	5	18561	0.0852981
GO:0003229	ventricular cardiac muscle tissue development	biological_process	9	Col14a1	1	328	5	18561	0.0852981
GO:0046873	metal ion transmembrane transporter activity	molecular_function	8	Slc39a7	1	328	5	18561	0.0852981
GO:0098815	modulation of excitatory postsynaptic potential	biological_process	8	Sh3gl1	1	328	5	18561	0.0852981
GO:1900223	positive regulation of amyloid-beta clearance	biological_process	7	Lrp1	1	328	5	18561	0.0852981
GO:0045601	regulation of endothelial cell differentiation	biological_process	8	Tgfb3	1	328	5	18561	0.0852981
GO:0060355	positive regulation of cell adhesion molecule production	biological_process	7	Colec12	1	328	5	18561	0.0852981
GO:0051387	negative regulation of neurotrophin TRK receptor signaling pathway	biological_process	9	Agt	1	328	5	18561	0.0852981
GO:0030546	receptor activator activity	molecular_function	5	Igf2	1	328	5	18561	0.0852981
GO:0070741	response to interleukin-6	biological_process	7	Chi3l1	1	328	5	18561	0.0852981
GO:0018344	protein geranylgeranylation	biological_process	10	Rabggtb	1	328	5	18561	0.0852981
GO:0048562	embryonic organ morphogenesis	biological_process	6	Fgfr2	1	328	5	18561	0.0852981
GO:0031701	angiotensin receptor binding	molecular_function	7	Agt	1	328	5	18561	0.0852981
GO:0048237	rough endoplasmic reticulum lumen	cellular_component	8	Lrpap1	1	328	5	18561	0.0852981
GO:0015101	organic cation transmembrane transporter activity	molecular_function	7	Slc7a8	1	328	5	18561	0.0852981
GO:0035359	negative regulation of peroxisome proliferator activated receptor signaling pathway	biological_process	9	Twist1	1	328	5	18561	0.0852981
GO:0019840	isoprenoid binding	molecular_function	5	Rabggtb	1	328	5	18561	0.0852981
GO:0015014	heparan sulfate proteoglycan biosynthetic process, polysaccharide chain biosynthetic process	biological_process	9	Ext2	1	328	5	18561	0.0852981
GO:0004528	phosphodiesterase I activity	molecular_function	8	Enpp1	1	328	5	18561	0.0852981
GO:0014061	regulation of norepinephrine secretion	biological_process	9	Agt	1	328	5	18561	0.0852981
GO:0004551	nucleotide diphosphatase activity	molecular_function	8	Enpp1	1	328	5	18561	0.0852981
GO:1901142	insulin metabolic process	biological_process	7	Nucb2	1	328	5	18561	0.0852981
GO:0070290	N-acylphosphatidylethanolamine-specific phospholipase D activity	molecular_function	8	Pld3	1	328	5	18561	0.0852981
GO:0003923	GPI-anchor transamidase activity	molecular_function	5	Pigt	1	328	5	18561	0.0852981
GO:0030262	apoptotic nuclear changes	biological_process	7	Blcap	1	328	5	18561	0.0852981
GO:0097187	dentinogenesis	biological_process	8	Htra1	1	328	5	18561	0.0852981
GO:2000110	negative regulation of macrophage apoptotic process	biological_process	11	Selenos	1	328	5	18561	0.0852981
GO:0003180	aortic valve morphogenesis	biological_process	6	Twist1	1	328	5	18561	0.0852981
GO:0060742	epithelial cell differentiation involved in prostate gland development	biological_process	5	Psap	1	328	5	18561	0.0852981
GO:0046485	ether lipid metabolic process	biological_process	7	Tmem86a	1	328	5	18561	0.0852981
GO:0060351	cartilage development involved in endochondral bone morphogenesis	biological_process	7	Col2a1	1	328	5	18561	0.0852981
GO:0090382	phagosome maturation	biological_process	6	Rab34	1	328	5	18561	0.0852981
GO:0055062	phosphate ion homeostasis	biological_process	10	Sfrp4	1	328	5	18561	0.0852981
GO:0004169	dolichyl-phosphate-mannose-protein mannosyltransferase activity	molecular_function	8	Sdf2	1	328	5	18561	0.0852981
GO:1900122	positive regulation of receptor binding	biological_process	8	B2m	1	328	5	18561	0.0852981
GO:0002573	myeloid leukocyte differentiation	biological_process	7	Kit	1	328	5	18561	0.0852981
GO:0021769	orbitofrontal cortex development	biological_process	5	Fgfr2	1	328	5	18561	0.0852981
GO:0003413	chondrocyte differentiation involved in endochondral bone morphogenesis	biological_process	7	Sox9	1	328	5	18561	0.0852981
GO:0098706	ferric iron import across plasma membrane	biological_process	12	Steap4	1	328	5	18561	0.0852981
GO:2001170	negative regulation of ATP biosynthetic process	biological_process	12	Pid1	1	328	5	18561	0.0852981
GO:0032374	regulation of cholesterol transport	biological_process	9	Lrp1	1	328	5	18561	0.0852981
GO:0071241	cellular response to inorganic substance	biological_process	6	Aqp1	1	328	5	18561	0.0852981
GO:0006613	cotranslational protein targeting to membrane	biological_process	13	Ssr2	1	328	5	18561	0.0852981
GO:0042765	GPI-anchor transamidase complex	cellular_component	7	Pigt	1	328	5	18561	0.0852981
GO:0010988	regulation of low-density lipoprotein particle clearance	biological_process	7	Cnpy2	1	328	5	18561	0.0852981
GO:0035092	sperm chromatin condensation	biological_process	9	Selenof	1	328	5	18561	0.0852981
GO:0003847	1-alkyl-2-acetylglycerophosphocholine esterase activity	molecular_function	7	Pafah1b3	1	328	5	18561	0.0852981
GO:0016139	glycoside catabolic process	biological_process	8	Naga	1	328	5	18561	0.0852981
GO:0018342	protein prenylation	biological_process	9	Rabggtb	1	328	5	18561	0.0852981
GO:0002865	negative regulation of acute inflammatory response to antigenic stimulus	biological_process	11	Selenos	1	328	5	18561	0.0852981
GO:0019001	guanyl nucleotide binding	molecular_function	7	Rab34	1	328	5	18561	0.0852981
GO:0051005	negative regulation of lipoprotein lipase activity	biological_process	9	Angptl4	1	328	5	18561	0.0852981
GO:0061333	renal tubule morphogenesis	biological_process	8	Col4a1	1	328	5	18561	0.0852981
GO:0030203	glycosaminoglycan metabolic process	biological_process	7	Hexa	1	328	5	18561	0.0852981
GO:0001537	N-acetylgalactosamine 4-O-sulfotransferase activity	molecular_function	7	Chst14	1	328	5	18561	0.0852981
GO:0010936	negative regulation of macrophage cytokine production	biological_process	9	Tgfb3	1	328	5	18561	0.0852981
GO:0020005	symbiont-containing vacuole membrane	cellular_component	5	Aqp1	1	328	5	18561	0.0852981
GO:0048755	branching morphogenesis of a nerve	biological_process	6	Fgfr2	1	328	5	18561	0.0852981
GO:0006658	phosphatidylserine metabolic process	biological_process	6	Serinc2	1	328	5	18561	0.0852981
GO:0032224	positive regulation of synaptic transmission, cholinergic	biological_process	10	Tac1	1	328	5	18561	0.0852981
GO:0007167	enzyme linked receptor protein signaling pathway	biological_process	6	Cnpy2	1	328	5	18561	0.0852981
GO:0008065	establishment of blood-nerve barrier	biological_process	8	Agt	1	328	5	18561	0.0852981
GO:0036151	phosphatidylcholine acyl-chain remodeling	biological_process	10	Lpcat2	1	328	5	18561	0.0852981
GO:0071549	cellular response to dexamethasone stimulus	biological_process	7	Aqp1;Serpinf1;Arg2	3	328	59	18561	0.0863611
GO:0030163	protein catabolic process	biological_process	7	Ctsd;Bace2	2	328	28	18561	0.0871329
GO:0030325	adrenal gland development	biological_process	7	Mdk;Cdkn1c	2	328	28	18561	0.0871329
GO:0004857	enzyme inhibitor activity	molecular_function	5	Angptl4;Calu	2	328	28	18561	0.0871329
GO:0072659	protein localization to plasma membrane	biological_process	8	Rab34;Ramp3;Dchs1;Bsg;Dpp6	5	328	133	18561	0.0872297
GO:0007189	adenylate cyclase-activating G-protein coupled receptor signaling pathway	biological_process	8	Ramp3;Gnas.1;Pth1r	3	328	60	18561	0.089774
GO:0007507	heart development	biological_process	6	Sox9;Rarb;Col3a1;Id3;Fbn1;Vcan;Mmp2;Sparc	8	328	260	18561	0.0912471
GO:0008375	acetylglucosaminyltransferase activity	molecular_function	7	Hexa;Ext2	2	328	29	18561	0.0925336
GO:0061024	membrane organization	biological_process	5	Sgce;Lpcat2	2	328	29	18561	0.0925336
GO:0055072	iron ion homeostasis	biological_process	11	B2m;Steap4	2	328	29	18561	0.0925336
GO:2000352	negative regulation of endothelial cell apoptotic process	biological_process	11	Angptl4;Sema5a	2	328	29	18561	0.0925336
GO:0001837	epithelial to mesenchymal transition	biological_process	7	Sox9;Fgfr2	2	328	29	18561	0.0925336
GO:0008237	metallopeptidase activity	molecular_function	7	Mme;Adamts2;Mmp2	3	328	62	18561	0.0967657
GO:0070372	regulation of ERK1 and ERK2 cascade	biological_process	11	Rras;Fgfr2	2	328	30	18561	0.0980288
GO:0048873	homeostasis of number of cells within a tissue	biological_process	8	Sox9;Col14a1	2	328	30	18561	0.0980288
GO:0045807	positive regulation of endocytosis	biological_process	8	Lrp1;Gpc3	2	328	30	18561	0.0980288
GO:1903146	regulation of autophagy of mitochondrion	biological_process	9	Ctsk;AABR07071891	2	328	30	18561	0.0980288
GO:0043406	positive regulation of MAP kinase activity	biological_process	12	Maged1;Edn3;Kit	3	328	63	18561	0.100342
GO:0045165	cell fate commitment	biological_process	5	Sox9;Wnt5b;Fgfr2	3	328	63	18561	0.100342
GO:0006886	intracellular protein transport	biological_process	10	Rab34;Ramp3;Erp29;Tmed9;Selenos;Tmed1;Tmed3;Rab28	8	328	266	18561	0.100623
GO:0051091	positive regulation of DNA binding transcription factor activity	biological_process	6	Fzd2;Kit;Ddr2;Plpp3	4	328	100	18561	0.101223
GO:0035529	NADH pyrophosphatase activity	molecular_function	9	Enpp1	1	328	6	18561	0.101467
GO:0051147	regulation of muscle cell differentiation	biological_process	7	Igf2	1	328	6	18561	0.101467
GO:0042289	MHC class II protein binding	molecular_function	7	Col2a1	1	328	6	18561	0.101467
GO:0051084	'de novo' posttranslational protein folding	biological_process	6	Selenof	1	328	6	18561	0.101467
GO:0009143	nucleoside triphosphate catabolic process	biological_process	9	Enpp1	1	328	6	18561	0.101467
GO:0010757	negative regulation of plasminogen activation	biological_process	11	Serpine2	1	328	6	18561	0.101467
GO:1900116	extracellular negative regulation of signal transduction	biological_process	9	Lrpap1	1	328	6	18561	0.101467
GO:0001517	N-acetylglucosamine 6-O-sulfotransferase activity	molecular_function	7	Chst1	1	328	6	18561	0.101467
GO:0010544	negative regulation of platelet activation	biological_process	9	Serpine2	1	328	6	18561	0.101467
GO:0048170	positive regulation of long-term neuronal synaptic plasticity	biological_process	12	Kit	1	328	6	18561	0.101467
GO:2000384	negative regulation of ectoderm development	biological_process	7	LOC100360791	1	328	6	18561	0.101467
GO:0006032	chitin catabolic process	biological_process	8	Chi3l1	1	328	6	18561	0.101467
GO:0019534	toxin transmembrane transporter activity	molecular_function	5	Slc7a8	1	328	6	18561	0.101467
GO:2000052	positive regulation of non-canonical Wnt signaling pathway	biological_process	10	Rspo3	1	328	6	18561	0.101467
GO:0019732	antifungal humoral response	biological_process	7	Tac1	1	328	6	18561	0.101467
GO:0000003	reproduction	biological_process	3	Mmp23	1	328	6	18561	0.101467
GO:0071870	cellular response to catecholamine stimulus	biological_process	8	Gnas.1	1	328	6	18561	0.101467
GO:0008329	signaling pattern recognition receptor activity	molecular_function	6	Colec12	1	328	6	18561	0.101467
GO:0006689	ganglioside catabolic process	biological_process	11	Hexa	1	328	6	18561	0.101467
GO:0015793	glycerol transport	biological_process	8	Aqp1	1	328	6	18561	0.101467
GO:0032991	protein-containing complex	cellular_component	3	Ppib	1	328	6	18561	0.101467
GO:0060662	salivary gland cavitation	biological_process	7	Tgm2	1	328	6	18561	0.101467
GO:0008379	thioredoxin peroxidase activity	molecular_function	5	Selenof	1	328	6	18561	0.101467
GO:1900426	positive regulation of defense response to bacterium	biological_process	8	Rab34	1	328	6	18561	0.101467
GO:0032050	clathrin heavy chain binding	molecular_function	6	Lrp1	1	328	6	18561	0.101467
GO:0043931	ossification involved in bone maturation	biological_process	5	Dchs1	1	328	6	18561	0.101467
GO:0014033	neural crest cell differentiation	biological_process	7	Frzb	1	328	6	18561	0.101467
GO:0050974	detection of mechanical stimulus involved in sensory perception	biological_process	6	Serpine2	1	328	6	18561	0.101467
GO:0097208	alveolar lamellar body	cellular_component	10	Ctsh	1	328	6	18561	0.101467
GO:0055129	L-proline biosynthetic process	biological_process	13	Oat	1	328	6	18561	0.101467
GO:0004720	protein-lysine 6-oxidase activity	molecular_function	7	Loxl1	1	328	6	18561	0.101467
GO:0031545	peptidyl-proline 4-dioxygenase activity	molecular_function	8	P4hb	1	328	6	18561	0.101467
GO:0061049	cell growth involved in cardiac muscle cell development	biological_process	6	Agt	1	328	6	18561	0.101467
GO:0048505	regulation of timing of cell differentiation	biological_process	7	Serpine2	1	328	6	18561	0.101467
GO:2000020	positive regulation of male gonad development	biological_process	8	Sox9	1	328	6	18561	0.101467
GO:0004565	beta-galactosidase activity	molecular_function	8	Psap	1	328	6	18561	0.101467
GO:0048842	positive regulation of axon extension involved in axon guidance	biological_process	9	Sema5a	1	328	6	18561	0.101467
GO:0019885	antigen processing and presentation of endogenous peptide antigen via MHC class I	biological_process	7	B2m	1	328	6	18561	0.101467
GO:0005223	intracellular cGMP activated cation channel activity	molecular_function	10	Aqp1	1	328	6	18561	0.101467
GO:0071169	establishment of protein localization to chromatin	biological_process	10	H2afy2	1	328	6	18561	0.101467
GO:0030881	beta-2-microglobulin binding	molecular_function	5	Fcgrt	1	328	6	18561	0.101467
GO:0016012	sarcoglycan complex	cellular_component	6	Sgce	1	328	6	18561	0.101467
GO:0006004	fucose metabolic process	biological_process	8	Pofut2	1	328	6	18561	0.101467
GO:0072718	response to cisplatin	biological_process	6	Nucb1	1	328	6	18561	0.101467
GO:0010564	regulation of cell cycle process	biological_process	7	Sox9	1	328	6	18561	0.101467
GO:0001878	response to yeast	biological_process	8	Tac1	1	328	6	18561	0.101467
GO:1990712	HFE-transferrin receptor complex	cellular_component	6	B2m	1	328	6	18561	0.101467
GO:0048659	smooth muscle cell proliferation	biological_process	5	Agt	1	328	6	18561	0.101467
GO:0003344	pericardium morphogenesis	biological_process	8	Bmp5	1	328	6	18561	0.101467
GO:0051150	regulation of smooth muscle cell differentiation	biological_process	8	Fgfr2	1	328	6	18561	0.101467
GO:1902512	positive regulation of apoptotic DNA fragmentation	biological_process	8	Igfbp3	1	328	6	18561	0.101467
GO:0072189	ureter development	biological_process	6	Sox9	1	328	6	18561	0.101467
GO:0072006	nephron development	biological_process	5	Dchs1	1	328	6	18561	0.101467
GO:0010815	bradykinin catabolic process	biological_process	7	Ctsh	1	328	6	18561	0.101467
GO:0004659	prenyltransferase activity	molecular_function	6	Rabggtb	1	328	6	18561	0.101467
GO:0006102	isocitrate metabolic process	biological_process	9	Idh2	1	328	6	18561	0.101467
GO:0004568	chitinase activity	molecular_function	7	Chi3l1	1	328	6	18561	0.101467
GO:0022417	protein maturation by protein folding	biological_process	5	Prdx4	1	328	6	18561	0.101467
GO:0006972	hyperosmotic response	biological_process	6	Aqp1	1	328	6	18561	0.101467
GO:0048732	gland development	biological_process	6	Rarb	1	328	6	18561	0.101467
GO:0044794	positive regulation by host of viral process	biological_process	8	Ppib	1	328	6	18561	0.101467
GO:0035473	lipase binding	molecular_function	6	Lrpap1	1	328	6	18561	0.101467
GO:0051920	peroxiredoxin activity	molecular_function	4	Prdx4	1	328	6	18561	0.101467
GO:0033210	leptin-mediated signaling pathway	biological_process	7	Lepr	1	328	6	18561	0.101467
GO:0043203	axon hillock	cellular_component	6	Serpinf1	1	328	6	18561	0.101467
GO:0008417	fucosyltransferase activity	molecular_function	7	Pofut2	1	328	6	18561	0.101467
GO:0010894	negative regulation of steroid biosynthetic process	biological_process	10	Bmp5	1	328	6	18561	0.101467
GO:0060718	chorionic trophoblast cell differentiation	biological_process	6	Htra1	1	328	6	18561	0.101467
GO:0051771	negative regulation of nitric-oxide synthase biosynthetic process	biological_process	9	Selenos	1	328	6	18561	0.101467
GO:1904468	negative regulation of tumor necrosis factor secretion	biological_process	10	Arg2	1	328	6	18561	0.101467
GO:0060732	positive regulation of inositol phosphate biosynthetic process	biological_process	10	Pth1r	1	328	6	18561	0.101467
GO:0060527	prostate epithelial cord arborization involved in prostate glandular acinus morphogenesis	biological_process	9	Fgfr2	1	328	6	18561	0.101467
GO:0034448	EGO complex	cellular_component	7	Rraga	1	328	6	18561	0.101467
GO:0032000	positive regulation of fatty acid beta-oxidation	biological_process	9	Twist1	1	328	6	18561	0.101467
GO:0003406	retinal pigment epithelium development	biological_process	7	Rarb	1	328	6	18561	0.101467
GO:0048642	negative regulation of skeletal muscle tissue development	biological_process	10	Twist1	1	328	6	18561	0.101467
GO:0061000	negative regulation of dendritic spine development	biological_process	13	Plk2	1	328	6	18561	0.101467
GO:1903779	regulation of cardiac conduction	biological_process	9	Agt	1	328	6	18561	0.101467
GO:0070314	G1 to G0 transition	biological_process	5	RGD1305645	1	328	6	18561	0.101467
GO:0008046	axon guidance receptor activity	molecular_function	6	Sema5a	1	328	6	18561	0.101467
GO:0002043	blood vessel endothelial cell proliferation involved in sprouting angiogenesis	biological_process	6	Sema5a	1	328	6	18561	0.101467
GO:0070295	renal water absorption	biological_process	7	Aqp1	1	328	6	18561	0.101467
GO:0048143	astrocyte activation	biological_process	6	Agt	1	328	6	18561	0.101467
GO:0030182	neuron differentiation	biological_process	6	Edn3;Itm2c;Id3;Pigt;Wnt5b	5	328	140	18561	0.102814
GO:0070888	E-box binding	molecular_function	11	Twist1;Scx	2	328	31	18561	0.103613
GO:0048754	branching morphogenesis of an epithelial tube	biological_process	6	Sema5a;Mmp14	2	328	31	18561	0.103613
GO:0031526	brush border membrane	cellular_component	6	Aqp1;Pth1r;Cybrd1	3	328	64	18561	0.103971
GO:0001664	G-protein coupled receptor binding	molecular_function	6	Ramp3;Psap;Gnas.1	3	328	64	18561	0.103971
GO:0018108	peptidyl-tyrosine phosphorylation	biological_process	10	Kit;Efemp1;Ddr2;Fgfr2	4	328	101	18561	0.104015
GO:0006469	negative regulation of protein kinase activity	biological_process	11	Bgn;Aspnl1;Dcn;Lrrtm4	4	328	101	18561	0.104015
GO:0019233	sensory perception of pain	biological_process	7	Mme;Aqp1;Tac1	3	328	65	18561	0.107652
GO:0005765	lysosomal membrane	cellular_component	9	Atraid;Lrp1;Itm2c;Gaa;Vasn;Cybrd1;Enpp1	7	328	227	18561	0.108714
GO:0001937	negative regulation of endothelial cell proliferation	biological_process	9	Sparc;Sulf1	2	328	32	18561	0.109283
GO:0032502	developmental process	biological_process	3	Colec11;Il11ra1	2	328	32	18561	0.109283
GO:0001569	branching involved in blood vessel morphogenesis	biological_process	7	Col4a1;Sema5a	2	328	32	18561	0.109283
GO:0050714	positive regulation of protein secretion	biological_process	10	Rab34;Tgfb3	2	328	32	18561	0.109283
GO:0045840	positive regulation of mitotic nuclear division	biological_process	9	Edn3;Igf2	2	328	32	18561	0.109283
GO:0043524	negative regulation of neuron apoptotic process	biological_process	10	Mdk;Agt;Lrp1;Fzd9;Tgfb3	5	328	143	18561	0.109889
GO:0009791	post-embryonic development	biological_process	4	Foxp2;Gnas.1;Igf2r;Fgfr2	4	328	104	18561	0.112601
GO:0048589	developmental growth	biological_process	4	Psap;Gnas.1	2	328	33	18561	0.115032
GO:0005977	glycogen metabolic process	biological_process	9	Ugp2;Gaa	2	328	33	18561	0.115032
GO:0045776	negative regulation of blood pressure	biological_process	6	Scpep1;Gnas.1	2	328	33	18561	0.115032
GO:0097755	positive regulation of blood vessel diameter	biological_process	9	Agt;Scpep1	2	328	33	18561	0.115032
GO:0033077	T cell differentiation in thymus	biological_process	9	B2m;Mafb	2	328	33	18561	0.115032
GO:0005834	heterotrimeric G-protein complex	cellular_component	5	Gng10;Gnas.1	2	328	33	18561	0.115032
GO:0033674	positive regulation of kinase activity	biological_process	11	Kit;Ddr2;Fgfr2	3	328	67	18561	0.115161
GO:0007096	regulation of exit from mitosis	biological_process	9	Cdkn1c	1	328	7	18561	0.11735
GO:0030104	water homeostasis	biological_process	7	Aqp1	1	328	7	18561	0.11735
GO:0060179	male mating behavior	biological_process	6	Grn	1	328	7	18561	0.11735
GO:0008061	chitin binding	molecular_function	5	Chi3l1	1	328	7	18561	0.11735
GO:0045545	syndecan binding	molecular_function	6	Sema5a	1	328	7	18561	0.11735
GO:0032367	intracellular cholesterol transport	biological_process	10	Npc2	1	328	7	18561	0.11735
GO:0045953	negative regulation of natural killer cell mediated cytotoxicity	biological_process	8	Igf2	1	328	7	18561	0.11735
GO:0002829	negative regulation of type 2 immune response	biological_process	8	Arg2	1	328	7	18561	0.11735
GO:0043008	ATP-dependent protein binding	molecular_function	5	Plk2	1	328	7	18561	0.11735
GO:0005787	signal peptidase complex	cellular_component	7	MGC109340	1	328	7	18561	0.11735
GO:0044351	macropinocytosis	biological_process	9	Rab34	1	328	7	18561	0.11735
GO:0008519	ammonium transmembrane transporter activity	molecular_function	7	Aqp1	1	328	7	18561	0.11735
GO:0071774	response to fibroblast growth factor	biological_process	5	Col2a1	1	328	7	18561	0.11735
GO:0038036	sphingosine-1-phosphate receptor activity	molecular_function	8	Sphk1	1	328	7	18561	0.11735
GO:0019864	IgG binding	molecular_function	6	Fcgrt	1	328	7	18561	0.11735
GO:0055012	ventricular cardiac muscle cell differentiation	biological_process	8	Rarb	1	328	7	18561	0.11735
GO:0030204	chondroitin sulfate metabolic process	biological_process	6	B3gat2	1	328	7	18561	0.11735
GO:0060442	branching involved in prostate gland morphogenesis	biological_process	8	Fgfr2	1	328	7	18561	0.11735
GO:1904017	cellular response to Thyroglobulin triiodothyronine	biological_process	6	Igfbp3	1	328	7	18561	0.11735
GO:0030550	acetylcholine receptor inhibitor activity	molecular_function	6	Ly6h	1	328	7	18561	0.11735
GO:0021879	forebrain neuron differentiation	biological_process	8	Pou3f4	1	328	7	18561	0.11735
GO:0070294	renal sodium ion absorption	biological_process	7	Maged2	1	328	7	18561	0.11735
GO:0006527	arginine catabolic process	biological_process	12	Ddah1	1	328	7	18561	0.11735
GO:0030118	clathrin coat	cellular_component	7	Igf2r	1	328	7	18561	0.11735
GO:0060363	cranial suture morphogenesis	biological_process	6	Twist1	1	328	7	18561	0.11735
GO:0031346	positive regulation of cell projection organization	biological_process	8	Efemp1	1	328	7	18561	0.11735
GO:0030856	regulation of epithelial cell differentiation	biological_process	7	Tgfb3	1	328	7	18561	0.11735
GO:0030643	cellular phosphate ion homeostasis	biological_process	11	Enpp1	1	328	7	18561	0.11735
GO:0022612	gland morphogenesis	biological_process	6	Fgfr2	1	328	7	18561	0.11735
GO:0047429	nucleoside-triphosphate diphosphatase activity	molecular_function	8	Enpp1	1	328	7	18561	0.11735
GO:0051346	negative regulation of hydrolase activity	biological_process	7	Lepr	1	328	7	18561	0.11735
GO:0060430	lung saccule development	biological_process	5	Ltbp3	1	328	7	18561	0.11735
GO:0044320	cellular response to leptin stimulus	biological_process	7	Pid1	1	328	7	18561	0.11735
GO:0097485	neuron projection guidance	biological_process	5	Sema5a	1	328	7	18561	0.11735
GO:0097647	amylin receptor signaling pathway	biological_process	7	Ramp3	1	328	7	18561	0.11735
GO:0045298	tubulin complex	cellular_component	4	LOC100360791	1	328	7	18561	0.11735
GO:0090336	positive regulation of brown fat cell differentiation	biological_process	9	Fndc5	1	328	7	18561	0.11735
GO:0001956	positive regulation of neurotransmitter secretion	biological_process	7	Sphk1	1	328	7	18561	0.11735
GO:0060687	regulation of branching involved in prostate gland morphogenesis	biological_process	8	Fgfr2	1	328	7	18561	0.11735
GO:2000562	negative regulation of CD4-positive, alpha-beta T cell proliferation	biological_process	13	Arg2	1	328	7	18561	0.11735
GO:0048387	negative regulation of retinoic acid receptor signaling pathway	biological_process	9	Tgif1	1	328	7	18561	0.11735
GO:0043615	astrocyte cell migration	biological_process	8	Mmp14	1	328	7	18561	0.11735
GO:0002320	lymphoid progenitor cell differentiation	biological_process	7	Kit	1	328	7	18561	0.11735
GO:1901522	positive regulation of transcription from RNA polymerase II promoter involved in cellular response to chemical stimulus	biological_process	11	Dlx5	1	328	7	18561	0.11735
GO:0015696	ammonium transport	biological_process	8	Aqp1	1	328	7	18561	0.11735
GO:0015677	copper ion import	biological_process	11	Steap4	1	328	7	18561	0.11735
GO:0031584	activation of phospholipase D activity	biological_process	10	Arf4	1	328	7	18561	0.11735
GO:0010518	positive regulation of phospholipase activity	biological_process	9	Fgfr2	1	328	7	18561	0.11735
GO:0046599	regulation of centriole replication	biological_process	10	Plk2	1	328	7	18561	0.11735
GO:0036066	protein O-linked fucosylation	biological_process	11	Pofut2	1	328	7	18561	0.11735
GO:0035814	negative regulation of renal sodium excretion	biological_process	9	Gnas.1	1	328	7	18561	0.11735
GO:0060346	bone trabecula formation	biological_process	6	Mmp2	1	328	7	18561	0.11735
GO:0038094	Fc-gamma receptor signaling pathway	biological_process	8	Fcgrt	1	328	7	18561	0.11735
GO:0005114	type II transforming growth factor beta receptor binding	molecular_function	8	Tgfb3	1	328	7	18561	0.11735
GO:2001028	positive regulation of endothelial cell chemotaxis	biological_process	11	Sema5a	1	328	7	18561	0.11735
GO:0048730	epidermis morphogenesis	biological_process	7	Fgfr2	1	328	7	18561	0.11735
GO:0001574	ganglioside biosynthetic process	biological_process	11	St6galnac3	1	328	7	18561	0.11735
GO:0003323	type B pancreatic cell development	biological_process	9	Bmp5	1	328	7	18561	0.11735
GO:0004630	phospholipase D activity	molecular_function	8	Pld3	1	328	7	18561	0.11735
GO:0048016	inositol phosphate-mediated signaling	biological_process	7	Edn3	1	328	7	18561	0.11735
GO:0071107	response to parathyroid hormone	biological_process	6	Gnas.1	1	328	7	18561	0.11735
GO:0016486	peptide hormone processing	biological_process	8	Pcsk6	1	328	7	18561	0.11735
GO:0090385	phagosome-lysosome fusion	biological_process	8	Rab34	1	328	7	18561	0.11735
GO:0002091	negative regulation of receptor internalization	biological_process	8	Lrpap1	1	328	7	18561	0.11735
GO:0060664	epithelial cell proliferation involved in salivary gland morphogenesis	biological_process	5	Fgfr2	1	328	7	18561	0.11735
GO:0042297	vocal learning	biological_process	6	Foxp2	1	328	7	18561	0.11735
GO:0071279	cellular response to cobalt ion	biological_process	8	Serpinf1	1	328	7	18561	0.11735
GO:0010766	negative regulation of sodium ion transport	biological_process	10	Serpine2	1	328	7	18561	0.11735
GO:0044354	macropinosome	cellular_component	9	Mmp14	1	328	7	18561	0.11735
GO:0050663	cytokine secretion	biological_process	11	Agt	1	328	7	18561	0.11735
GO:0004579	dolichyl-diphosphooligosaccharide-protein glycotransferase activity	molecular_function	8	Rpn2	1	328	7	18561	0.11735
GO:0050671	positive regulation of lymphocyte proliferation	biological_process	10	Tac1	1	328	7	18561	0.11735
GO:0010803	regulation of tumor necrosis factor-mediated signaling pathway	biological_process	9	Sphk1	1	328	7	18561	0.11735
GO:0051775	response to redox state	biological_process	4	Selenos	1	328	7	18561	0.11735
GO:0048702	embryonic neurocranium morphogenesis	biological_process	6	Tgfb3	1	328	7	18561	0.11735
GO:0098869	cellular oxidant detoxification	biological_process	5	Selenof;Prdx4;Gpx8	3	328	68	18561	0.118988
GO:0016042	lipid catabolic process	biological_process	6	Pld3;Plbd2;Pafah1b3	3	328	68	18561	0.118988
GO:0006954	inflammatory response	biological_process	6	Igfbp4;Chst1;Kit;Sphk1;Chi3l1;Tac1;Il17d;Spp1	8	328	277	18561	0.11916
GO:0030879	mammary gland development	biological_process	7	Sox9;Tgfb3	2	328	34	18561	0.120856
GO:0070527	platelet aggregation	biological_process	7	Pdia6;Gnas.1	2	328	34	18561	0.120856
GO:0006487	protein N-linked glycosylation	biological_process	10	B4galt7;Rpn2	2	328	34	18561	0.120856
GO:0007029	endoplasmic reticulum organization	biological_process	6	Lman1;Lman2	2	328	34	18561	0.120856
GO:2001238	positive regulation of extrinsic apoptotic signaling pathway	biological_process	10	Agt;Itm2c	2	328	34	18561	0.120856
GO:2001235	positive regulation of apoptotic signaling pathway	biological_process	9	Maged1;Ctsh	2	328	34	18561	0.120856
GO:0030308	negative regulation of cell growth	biological_process	7	Agt;Frzb;Serpine2;Dact3;Enpp1	5	328	149	18561	0.124725
GO:0060976	coronary vasculature development	biological_process	6	Lrp1;Gpc3	2	328	35	18561	0.126752
GO:0007528	neuromuscular junction development	biological_process	6	Col4a1;Fgfr2	2	328	35	18561	0.126752
GO:0005154	epidermal growth factor receptor binding	molecular_function	7	Efemp1;Arf4	2	328	35	18561	0.126752
GO:0019216	regulation of lipid metabolic process	biological_process	7	Angptl4;Psap	2	328	35	18561	0.126752
GO:0036464	cytoplasmic ribonucleoprotein granule	cellular_component	7	AABR07071891;Ctsh;Ckap4	3	328	70	18561	0.126782
GO:0071320	cellular response to cAMP	biological_process	9	Igfbp5;Aqp1;Enpp1	3	328	70	18561	0.126782
GO:0046326	positive regulation of glucose import	biological_process	10	Gpc3;C1qtnf2	2	328	36	18561	0.132714
GO:0090091	positive regulation of extracellular matrix disassembly	biological_process	9	Ddr2	1	328	8	18561	0.132954
GO:0030857	negative regulation of epithelial cell differentiation	biological_process	8	Sox9	1	328	8	18561	0.132954
GO:0046850	regulation of bone remodeling	biological_process	7	Lepr	1	328	8	18561	0.132954
GO:0060770	negative regulation of epithelial cell proliferation involved in prostate gland development	biological_process	9	Serpinf1	1	328	8	18561	0.132954
GO:0061384	heart trabecula morphogenesis	biological_process	6	Bmp5	1	328	8	18561	0.132954
GO:2000096	positive regulation of Wnt signaling pathway, planar cell polarity pathway	biological_process	11	Gpc3	1	328	8	18561	0.132954
GO:0003841	1-acylglycerol-3-phosphate O-acyltransferase activity	molecular_function	9	Lpcat2	1	328	8	18561	0.132954
GO:0045646	regulation of erythrocyte differentiation	biological_process	8	B2m	1	328	8	18561	0.132954
GO:0097094	craniofacial suture morphogenesis	biological_process	5	Mmp14	1	328	8	18561	0.132954
GO:0006012	galactose metabolic process	biological_process	8	Chst1	1	328	8	18561	0.132954
GO:0001955	blood vessel maturation	biological_process	6	Mmp2	1	328	8	18561	0.132954
GO:0008430	selenium binding	molecular_function	4	Selenof	1	328	8	18561	0.132954
GO:0006112	energy reserve metabolic process	biological_process	7	Gnas.1	1	328	8	18561	0.132954
GO:1900121	negative regulation of receptor binding	biological_process	8	B2m	1	328	8	18561	0.132954
GO:0051403	stress-activated MAPK cascade	biological_process	12	Agt	1	328	8	18561	0.132954
GO:0048406	nerve growth factor binding	molecular_function	7	Pcsk6	1	328	8	18561	0.132954
GO:2000144	positive regulation of DNA-templated transcription, initiation	biological_process	10	Twist1	1	328	8	18561	0.132954
GO:0060253	negative regulation of glial cell proliferation	biological_process	8	Idh2	1	328	8	18561	0.132954
GO:0000137	Golgi cis cisterna	cellular_component	8	Tmem59	1	328	8	18561	0.132954
GO:0034109	homotypic cell-cell adhesion	biological_process	6	Plpp3	1	328	8	18561	0.132954
GO:0003810	protein-glutamine gamma-glutamyltransferase activity	molecular_function	7	Tgm2	1	328	8	18561	0.132954
GO:0010453	regulation of cell fate commitment	biological_process	7	Fgfr2	1	328	8	18561	0.132954
GO:0015825	L-serine transport	biological_process	12	Serinc2	1	328	8	18561	0.132954
GO:0031232	extrinsic component of external side of plasma membrane	cellular_component	6	Serpine2	1	328	8	18561	0.132954
GO:0060449	bud elongation involved in lung branching	biological_process	8	Fgfr2	1	328	8	18561	0.132954
GO:0031017	exocrine pancreas development	biological_process	7	Igf2	1	328	8	18561	0.132954
GO:0060272	embryonic skeletal joint morphogenesis	biological_process	8	Col2a1	1	328	8	18561	0.132954
GO:0045606	positive regulation of epidermal cell differentiation	biological_process	9	Sfrp4	1	328	8	18561	0.132954
GO:0071474	cellular hyperosmotic response	biological_process	7	Aqp1	1	328	8	18561	0.132954
GO:0021860	pyramidal neuron development	biological_process	9	Fgfr2	1	328	8	18561	0.132954
GO:0043983	histone H4-K12 acetylation	biological_process	12	Ing4	1	328	8	18561	0.132954
GO:0015194	L-serine transmembrane transporter activity	molecular_function	9	Serinc2	1	328	8	18561	0.132954
GO:0010459	negative regulation of heart rate	biological_process	10	Tac1	1	328	8	18561	0.132954
GO:0060463	lung lobe morphogenesis	biological_process	5	Fgfr2	1	328	8	18561	0.132954
GO:0007217	tachykinin receptor signaling pathway	biological_process	6	Tac1	1	328	8	18561	0.132954
GO:0033622	integrin activation	biological_process	7	Col16a1	1	328	8	18561	0.132954
GO:0002318	myeloid progenitor cell differentiation	biological_process	7	Kit	1	328	8	18561	0.132954
GO:0060411	cardiac septum morphogenesis	biological_process	5	Bmp5	1	328	8	18561	0.132954
GO:0051152	positive regulation of smooth muscle cell differentiation	biological_process	9	Tmsb4x	1	328	8	18561	0.132954
GO:0001848	complement binding	molecular_function	5	Serping1	1	328	8	18561	0.132954
GO:0010873	positive regulation of cholesterol esterification	biological_process	10	Agt	1	328	8	18561	0.132954
GO:0000981	RNA polymerase II transcription factor activity, sequence-specific DNA binding	molecular_function	5	Sox9;Twist1;Foxd1;Foxp2;Nf1x;Mafb	6	328	196	18561	0.134749
GO:0008234	cysteine-type peptidase activity	molecular_function	7	Ctsk;Ctsh	2	328	37	18561	0.138739
GO:0033993	response to lipid	biological_process	6	Lepr;Rarb	2	328	37	18561	0.138739
GO:0070555	response to interleukin-1	biological_process	7	Sphk1;Chi3l1	2	328	37	18561	0.138739
GO:0010718	positive regulation of epithelial to mesenchymal transition	biological_process	8	Bambi;Tgfb3	2	328	38	18561	0.144821
GO:0005267	potassium channel activity	molecular_function	8	Kcnk13;Aqp1	2	328	38	18561	0.144821
GO:0016192	vesicle-mediated transport	biological_process	6	Copz2;Kdelr2;Kdelr1;Fkbp11;Arf4	5	328	157	18561	0.145853
GO:0045177	apical part of cell	cellular_component	4	Dchs1;Aqp1;Svbp;Spp1	4	328	115	18561	0.14658
GO:0004709	MAP kinase kinase kinase activity	molecular_function	9	Kit;Ddr2;Fgfr2	3	328	75	18561	0.147021
GO:0031702	type 1 angiotensin receptor binding	molecular_function	8	Agt	1	328	9	18561	0.148282
GO:0043266	regulation of potassium ion transport	biological_process	9	Dpp6	1	328	9	18561	0.148282
GO:0007567	parturition	biological_process	5	Mmp2	1	328	9	18561	0.148282
GO:0019725	cellular homeostasis	biological_process	4	Aqp1	1	328	9	18561	0.148282
GO:0043405	regulation of MAP kinase activity	biological_process	11	Trib2	1	328	9	18561	0.148282
GO:0021957	corticospinal tract morphogenesis	biological_process	12	Cdh11	1	328	9	18561	0.148282
GO:0000138	Golgi trans cisterna	cellular_component	8	Tmem59	1	328	9	18561	0.148282
GO:0006590	thyroid hormone generation	biological_process	7	Cpq	1	328	9	18561	0.148282
GO:0071468	cellular response to acidic pH	biological_process	7	Enpp1	1	328	9	18561	0.148282
GO:1900020	positive regulation of protein kinase C activity	biological_process	13	Agt	1	328	9	18561	0.148282
GO:0001913	T cell mediated cytotoxicity	biological_process	5	Ctsh	1	328	9	18561	0.148282
GO:0033619	membrane protein proteolysis	biological_process	8	Ctsh	1	328	9	18561	0.148282
GO:0048708	astrocyte differentiation	biological_process	7	Nf1x	1	328	9	18561	0.148282
GO:0030510	regulation of BMP signaling pathway	biological_process	10	Sfrp4	1	328	9	18561	0.148282
GO:0050891	multicellular organismal water homeostasis	biological_process	8	Aqp1	1	328	9	18561	0.148282
GO:0048103	somatic stem cell division	biological_process	6	Kit	1	328	9	18561	0.148282
GO:0038092	nodal signaling pathway	biological_process	9	Tgif1	1	328	9	18561	0.148282
GO:0034713	type I transforming growth factor beta receptor binding	molecular_function	8	Tgfb3	1	328	9	18561	0.148282
GO:0048208	COPII vesicle coating	biological_process	8	Cnih2	1	328	9	18561	0.148282
GO:0060020	Bergmann glial cell differentiation	biological_process	8	Plpp3	1	328	9	18561	0.148282
GO:0070307	lens fiber cell development	biological_process	7	Fgfr2	1	328	9	18561	0.148282
GO:0070324	thyroid hormone binding	molecular_function	5	Ctsh	1	328	9	18561	0.148282
GO:2000774	positive regulation of cellular senescence	biological_process	7	Arg2	1	328	9	18561	0.148282
GO:0046598	positive regulation of viral entry into host cell	biological_process	10	P4hb	1	328	9	18561	0.148282
GO:0031698	beta-2 adrenergic receptor binding	molecular_function	8	Gnas.1	1	328	9	18561	0.148282
GO:0048024	regulation of mRNA splicing, via spliceosome	biological_process	9	Khdrbs3	1	328	9	18561	0.148282
GO:0050687	negative regulation of defense response to virus	biological_process	8	Htra1	1	328	9	18561	0.148282
GO:0060487	lung epithelial cell differentiation	biological_process	7	Sox9	1	328	9	18561	0.148282
GO:0046512	sphingosine biosynthetic process	biological_process	9	Sphk1	1	328	9	18561	0.148282
GO:0071281	cellular response to iron ion	biological_process	8	B2m	1	328	9	18561	0.148282
GO:0050650	chondroitin sulfate proteoglycan biosynthetic process	biological_process	10	B3gat2	1	328	9	18561	0.148282
GO:0045647	negative regulation of erythrocyte differentiation	biological_process	9	Mafb	1	328	9	18561	0.148282
GO:0035234	ectopic germ cell programmed cell death	biological_process	5	Kit	1	328	9	18561	0.148282
GO:0000050	urea cycle	biological_process	8	Arg2	1	328	9	18561	0.148282
GO:0043068	positive regulation of programmed cell death	biological_process	8	Rarb	1	328	9	18561	0.148282
GO:0002138	retinoic acid biosynthetic process	biological_process	11	Rbp1	1	328	9	18561	0.148282
GO:0044752	response to human chorionic gonadotropin	biological_process	7	Nucb2	1	328	9	18561	0.148282
GO:0001867	complement activation, lectin pathway	biological_process	6	C1s	1	328	9	18561	0.148282
GO:1990440	positive regulation of transcription from RNA polymerase II promoter in response to endoplasmic reticulum stress	biological_process	7	Creb3l1	1	328	9	18561	0.148282
GO:0060736	prostate gland growth	biological_process	5	Psap	1	328	9	18561	0.148282
GO:0010470	regulation of gastrulation	biological_process	7	Tgif1	1	328	9	18561	0.148282
GO:1902617	response to fluoride	biological_process	6	Aspnl1	1	328	9	18561	0.148282
GO:0061045	negative regulation of wound healing	biological_process	8	Wfdc1	1	328	9	18561	0.148282
GO:0030858	positive regulation of epithelial cell differentiation	biological_process	8	Sox9	1	328	9	18561	0.148282
GO:0060740	prostate gland epithelium morphogenesis	biological_process	7	Mmp2	1	328	9	18561	0.148282
GO:0097157	pre-mRNA intronic binding	molecular_function	8	Sox9	1	328	9	18561	0.148282
GO:0042538	hyperosmotic salinity response	biological_process	7	Aqp1	1	328	9	18561	0.148282
GO:0002726	positive regulation of T cell cytokine production	biological_process	11	B2m	1	328	9	18561	0.148282
GO:2000543	positive regulation of gastrulation	biological_process	8	Scx	1	328	9	18561	0.148282
GO:0045906	negative regulation of vasoconstriction	biological_process	10	Mmp2	1	328	9	18561	0.148282
GO:0045839	negative regulation of mitotic nuclear division	biological_process	9	Fgfr2	1	328	9	18561	0.148282
GO:0048333	mesodermal cell differentiation	biological_process	6	Fgfr2	1	328	9	18561	0.148282
GO:0005980	glycogen catabolic process	biological_process	10	Gaa	1	328	9	18561	0.148282
GO:0042989	sequestering of actin monomers	biological_process	10	Tmsb4x	1	328	9	18561	0.148282
GO:0050795	regulation of behavior	biological_process	5	Mdk	1	328	9	18561	0.148282
GO:0005641	nuclear envelope lumen	cellular_component	6	Igf2r	1	328	9	18561	0.148282
GO:0009950	dorsal/ventral axis specification	biological_process	6	Mdfi	1	328	9	18561	0.148282
GO:0070097	delta-catenin binding	molecular_function	5	Dact3	1	328	9	18561	0.148282
GO:0051384	response to glucocorticoid	biological_process	8	Mdk;Igfbp2;Sfrp4;Sparc	4	328	117	18561	0.153146
GO:0042383	sarcolemma	cellular_component	5	Bgn;Bsg;Aqp1;Gnas.1	4	328	117	18561	0.153146
GO:0045444	fat cell differentiation	biological_process	6	Pid1;Steap4;Gdf10	3	328	77	18561	0.155394
GO:0035019	somatic stem cell population maintenance	biological_process	5	Sox9;Kit	2	328	40	18561	0.157147
GO:0042605	peptide antigen binding	molecular_function	5	Fcgrt;Slc7a8	2	328	40	18561	0.157147
GO:0006644	phospholipid metabolic process	biological_process	7	Plpp5;Plpp3	2	328	40	18561	0.157147
GO:0045429	positive regulation of nitric oxide biosynthetic process	biological_process	9	Agt;Ddah1	2	328	40	18561	0.157147
GO:0060021	palate development	biological_process	5	Col2a1;Dlx5;Tgfb3	3	328	78	18561	0.159636
GO:0051259	protein complex oligomerization	biological_process	7	Angptl4;Khdrbs3;C1qtnf6	3	328	78	18561	0.159636
GO:0035264	multicellular organism growth	biological_process	4	Rarb;Cdkn1c;Gnas.1;Fgfr2	4	328	119	18561	0.159821
GO:0005768	endosome	cellular_component	7	Steap4;Lrp1;Smpd1;Gnas.1;Lrpap1;Igf2r;Grn;Bace2	8	328	299	18561	0.161223
GO:0045176	apical protein localization	biological_process	6	Arf4	1	328	10	18561	0.163341
GO:0032060	bleb assembly	biological_process	8	Emp1	1	328	10	18561	0.163341
GO:0007220	Notch receptor processing	biological_process	8	Dner	1	328	10	18561	0.163341
GO:0043586	tongue development	biological_process	7	Kit	1	328	10	18561	0.163341
GO:0055123	digestive system development	biological_process	6	Cdkn1c	1	328	10	18561	0.163341
GO:0040007	growth	biological_process	3	Foxp2	1	328	10	18561	0.163341
GO:0070410	co-SMAD binding	molecular_function	6	Tgif1	1	328	10	18561	0.163341
GO:0003376	sphingosine-1-phosphate signaling pathway	biological_process	6	Sphk1	1	328	10	18561	0.163341
GO:0046834	lipid phosphorylation	biological_process	8	Sphk1	1	328	10	18561	0.163341
GO:0031301	integral component of organelle membrane	cellular_component	6	Itm2b	1	328	10	18561	0.163341
GO:0030432	peristalsis	biological_process	9	Agt	1	328	10	18561	0.163341
GO:0095500	acetylcholine receptor signaling pathway	biological_process	6	Ly6h	1	328	10	18561	0.163341
GO:0031748	D1 dopamine receptor binding	molecular_function	8	Gnas.1	1	328	10	18561	0.163341
GO:0007041	lysosomal transport	biological_process	7	Rab34	1	328	10	18561	0.163341
GO:0046825	regulation of protein export from nucleus	biological_process	9	Ifi27	1	328	10	18561	0.163341
GO:0030137	COPI-coated vesicle	cellular_component	8	Cope	1	328	10	18561	0.163341
GO:0071493	cellular response to UV-B	biological_process	9	Mme	1	328	10	18561	0.163341
GO:0048608	reproductive structure development	biological_process	5	Fgfr2	1	328	10	18561	0.163341
GO:0048762	mesenchymal cell differentiation	biological_process	6	Fgfr2	1	328	10	18561	0.163341
GO:0008354	germ cell migration	biological_process	7	Kit	1	328	10	18561	0.163341
GO:0032471	negative regulation of endoplasmic reticulum calcium ion concentration	biological_process	13	Tgm2	1	328	10	18561	0.163341
GO:0034214	protein hexamerization	biological_process	8	Oat	1	328	10	18561	0.163341
GO:0048009	insulin-like growth factor receptor signaling pathway	biological_process	8	Igf2r	1	328	10	18561	0.163341
GO:0043202	lysosomal lumen	cellular_component	8	Plbd2	1	328	10	18561	0.163341
GO:0043303	mast cell degranulation	biological_process	9	Kit	1	328	10	18561	0.163341
GO:0006983	ER overload response	biological_process	6	Selenos	1	328	10	18561	0.163341
GO:0034138	toll-like receptor 3 signaling pathway	biological_process	9	Colec12	1	328	10	18561	0.163341
GO:0071316	cellular response to nicotine	biological_process	7	Col2a1	1	328	10	18561	0.163341
GO:0030836	positive regulation of actin filament depolymerization	biological_process	9	Sema5a	1	328	10	18561	0.163341
GO:0010831	positive regulation of myotube differentiation	biological_process	10	Mmp14	1	328	10	18561	0.163341
GO:0007191	adenylate cyclase-activating dopamine receptor signaling pathway	biological_process	9	Gnas.1	1	328	10	18561	0.163341
GO:0015804	neutral amino acid transport	biological_process	11	Slc7a8	1	328	10	18561	0.163341
GO:0046622	positive regulation of organ growth	biological_process	8	Agt	1	328	10	18561	0.163341
GO:0042178	xenobiotic catabolic process	biological_process	6	Gstm3	1	328	10	18561	0.163341
GO:0048019	receptor antagonist activity	molecular_function	6	Lrpap1	1	328	10	18561	0.163341
GO:0016918	retinal binding	molecular_function	7	Rbp1	1	328	10	18561	0.163341
GO:0032486	Rap protein signal transduction	biological_process	8	Plk2	1	328	10	18561	0.163341
GO:0060484	lung-associated mesenchyme development	biological_process	7	Fgfr2	1	328	10	18561	0.163341
GO:0002237	response to molecule of bacterial origin	biological_process	6	B2m	1	328	10	18561	0.163341
GO:0043951	negative regulation of cAMP-mediated signaling	biological_process	10	Nucb2	1	328	10	18561	0.163341
GO:0060119	inner ear receptor cell development	biological_process	7	Fzd2	1	328	10	18561	0.163341
GO:0030157	pancreatic juice secretion	biological_process	8	Aqp1	1	328	10	18561	0.163341
GO:0051001	negative regulation of nitric-oxide synthase activity	biological_process	9	Arg2	1	328	10	18561	0.163341
GO:0007163	establishment or maintenance of cell polarity	biological_process	4	Fat1;Spint2	2	328	41	18561	0.163382
GO:0007040	lysosome organization	biological_process	8	Hexa;Gaa	2	328	41	18561	0.163382
GO:0009968	negative regulation of signal transduction	biological_process	8	Kit;Ddr2;Fgfr2	3	328	79	18561	0.163913
GO:0007275	multicellular organism development	biological_process	4	Rarb;Foxd1;Creb3l1;Bmp5;Olfml3;Kit;Igfbp2;Sfrp4;Ddr2;Cdh11;Fgfr2	11	328	447	18561	0.169897
GO:0042995	cell projection	cellular_component	4	C1qtnf5;Mdk;Aspnl1;Sh3gl1;Enpp1;Spp1	6	328	211	18561	0.171315
GO:0001933	negative regulation of protein phosphorylation	biological_process	10	Igfbp3;Pid1;Plpp3	3	328	81	18561	0.172567
GO:0006898	receptor-mediated endocytosis	biological_process	8	Lrp1;Scara5;Scarf2;Enpp1	4	328	123	18561	0.173483
GO:0050766	positive regulation of phagocytosis	biological_process	8	Mex3b;Lman2	2	328	43	18561	0.175978
GO:0048678	response to axon injury	biological_process	6	Matn4;Arg2	2	328	43	18561	0.175978
GO:1901998	toxin transport	biological_process	6	Rab28;Slc7a8	2	328	43	18561	0.175978
GO:0043473	pigmentation	biological_process	3	Kit;Sparc	2	328	43	18561	0.175978
GO:0010595	positive regulation of endothelial cell migration	biological_process	10	Agt;Sparc	2	328	43	18561	0.175978
GO:0009629	response to gravity	biological_process	5	Sparc	1	328	11	18561	0.178134
GO:0034616	response to laminar fluid shear stress	biological_process	6	Tgfb3	1	328	11	18561	0.178134
GO:0015450	P-P-bond-hydrolysis-driven protein transmembrane transporter activity	molecular_function	7	Sec61b	1	328	11	18561	0.178134
GO:0007435	salivary gland morphogenesis	biological_process	7	Tgfb3	1	328	11	18561	0.178134
GO:0003014	renal system process	biological_process	5	Agt	1	328	11	18561	0.178134
GO:0042577	lipid phosphatase activity	molecular_function	8	Plpp3	1	328	11	18561	0.178134
GO:0071305	cellular response to vitamin D	biological_process	8	Phex	1	328	11	18561	0.178134
GO:0051561	positive regulation of mitochondrial calcium ion concentration	biological_process	13	Tgm2	1	328	11	18561	0.178134
GO:0016798	hydrolase activity, acting on glycosyl bonds	molecular_function	5	Smpd1	1	328	11	18561	0.178134
GO:0033673	negative regulation of kinase activity	biological_process	11	Cdkn1c	1	328	11	18561	0.178134
GO:0042582	azurophil granule	cellular_component	10	Hexa	1	328	11	18561	0.178134
GO:0071712	ER-associated misfolded protein catabolic process	biological_process	10	Sdf2	1	328	11	18561	0.178134
GO:0034362	low-density lipoprotein particle	cellular_component	5	Selenos	1	328	11	18561	0.178134
GO:0004861	cyclin-dependent protein serine/threonine kinase inhibitor activity	molecular_function	8	Cdkn1c	1	328	11	18561	0.178134
GO:0019841	retinol binding	molecular_function	7	Rbp1	1	328	11	18561	0.178134
GO:0006473	protein acetylation	biological_process	10	Ing4	1	328	11	18561	0.178134
GO:0045814	negative regulation of gene expression, epigenetic	biological_process	9	H2afy2	1	328	11	18561	0.178134
GO:0006796	phosphate-containing compound metabolic process	biological_process	6	Enpp1	1	328	11	18561	0.178134
GO:0008656	cysteine-type endopeptidase activator activity involved in apoptotic process	molecular_function	8	Ctsh	1	328	11	18561	0.178134
GO:0060429	epithelium development	biological_process	6	Rarb	1	328	11	18561	0.178134
GO:0015012	heparan sulfate proteoglycan biosynthetic process	biological_process	10	Ext2	1	328	11	18561	0.178134
GO:0031953	negative regulation of protein autophosphorylation	biological_process	11	Enpp1	1	328	11	18561	0.178134
GO:0048011	neurotrophin TRK receptor signaling pathway	biological_process	8	Mageh1	1	328	11	18561	0.178134
GO:0045579	positive regulation of B cell differentiation	biological_process	10	Mmp14	1	328	11	18561	0.178134
GO:0048711	positive regulation of astrocyte differentiation	biological_process	12	Serpine2	1	328	11	18561	0.178134
GO:0006517	protein deglycosylation	biological_process	9	Aga	1	328	11	18561	0.178134
GO:0072546	ER membrane protein complex	cellular_component	7	Emc10	1	328	11	18561	0.178134
GO:0044829	positive regulation by host of viral genome replication	biological_process	9	Ppib	1	328	11	18561	0.178134
GO:0003170	heart valve development	biological_process	5	Sox9	1	328	11	18561	0.178134
GO:0090399	replicative senescence	biological_process	6	Mme	1	328	11	18561	0.178134
GO:0031681	G-protein beta-subunit binding	molecular_function	5	Gnas.1	1	328	11	18561	0.178134
GO:1990837	sequence-specific double-stranded DNA binding	molecular_function	8	Mafb	1	328	11	18561	0.178134
GO:0035326	enhancer binding	molecular_function	8	Sox9	1	328	11	18561	0.178134
GO:0033591	response to L-ascorbic acid	biological_process	6	Sparc	1	328	11	18561	0.178134
GO:0048667	cell morphogenesis involved in neuron differentiation	biological_process	8	Hexa	1	328	11	18561	0.178134
GO:0070181	small ribosomal subunit rRNA binding	molecular_function	8	Mrps6	1	328	11	18561	0.178134
GO:0090179	planar cell polarity pathway involved in neural tube closure	biological_process	10	Fzd2	1	328	11	18561	0.178134
GO:0006486	protein glycosylation	biological_process	9	St6galnac3;Ext2;B3gat2	3	328	83	18561	0.181348
GO:0048704	embryonic skeletal system morphogenesis	biological_process	7	Col11a1;Mdfi	2	328	44	18561	0.182333
GO:0030968	endoplasmic reticulum unfolded protein response	biological_process	5	Creb3l1;Selenos	2	328	44	18561	0.182333
GO:0055114	oxidation-reduction process	biological_process	4	Plod1;P4hb;Steap4;P3h3;Txndc12;Prdx4;Qsox1;Pdia6;Cybrd1;P4ha1;Vkorc1;Loxl1;Gpx8;P3h1	14	328	603	18561	0.182673
GO:0009749	response to glucose	biological_process	9	Nucb2;Igf2;Arg2	3	328	84	18561	0.185783
GO:0060548	negative regulation of cell death	biological_process	7	Txndc12;Lrpap1;Ccn4	3	328	84	18561	0.185783
GO:0005770	late endosome	cellular_component	8	Rab34;Tmem9;Tmem59;Igf2r	4	328	127	18561	0.187531
GO:0007162	negative regulation of cell adhesion	biological_process	6	Mmp2;Sema5a	2	328	45	18561	0.188721
GO:0007389	pattern specification process	biological_process	4	Bmp5;Dchs1	2	328	45	18561	0.188721
GO:0010629	negative regulation of gene expression	biological_process	8	Sox9;Tgif1;Cnpy2;Erp29;Id3;Serpinf1	6	328	219	18561	0.192338
GO:0016242	negative regulation of macroautophagy	biological_process	10	Qsox1	1	328	12	18561	0.192666
GO:0060259	regulation of feeding behavior	biological_process	6	Lepr	1	328	12	18561	0.192666
GO:0010314	phosphatidylinositol-5-phosphate binding	molecular_function	8	Snx24	1	328	12	18561	0.192666
GO:1904706	negative regulation of vascular smooth muscle cell proliferation	biological_process	9	Tgfb3	1	328	12	18561	0.192666
GO:0035497	cAMP response element binding	molecular_function	11	Creb3l1	1	328	12	18561	0.192666
GO:0044321	response to leptin	biological_process	6	Lepr	1	328	12	18561	0.192666
GO:0071559	response to transforming growth factor beta	biological_process	5	Gdf10	1	328	12	18561	0.192666
GO:0042551	neuron maturation	biological_process	6	Cdkn1c	1	328	12	18561	0.192666
GO:0006865	amino acid transport	biological_process	10	Slc7a8	1	328	12	18561	0.192666
GO:2000272	negative regulation of receptor activity	biological_process	9	Ly6h	1	328	12	18561	0.192666
GO:0004675	transmembrane receptor protein serine/threonine kinase activity	molecular_function	9	Ntrk2	1	328	12	18561	0.192666
GO:0035265	organ growth	biological_process	4	Fgfr2	1	328	12	18561	0.192666
GO:0015250	water channel activity	molecular_function	7	Aqp1	1	328	12	18561	0.192666
GO:0030867	rough endoplasmic reticulum membrane	cellular_component	6	Plod1	1	328	12	18561	0.192666
GO:1902475	L-alpha-amino acid transmembrane transport	biological_process	12	Slc7a8	1	328	12	18561	0.192666
GO:0032794	GTPase activating protein binding	molecular_function	5	Mex3b	1	328	12	18561	0.192666
GO:0051901	positive regulation of mitochondrial depolarization	biological_process	8	Dcn	1	328	12	18561	0.192666
GO:0001520	outer dense fiber	cellular_component	5	Ctsh	1	328	12	18561	0.192666
GO:0036513	Derlin-1 retrotranslocation complex	cellular_component	7	Selenos	1	328	12	18561	0.192666
GO:0060710	chorio-allantoic fusion	biological_process	4	Bmp5	1	328	12	18561	0.192666
GO:0033690	positive regulation of osteoblast proliferation	biological_process	8	Cthrc1	1	328	12	18561	0.192666
GO:1901222	regulation of NIK/NF-kappaB signaling	biological_process	9	Rassf2	1	328	12	18561	0.192666
GO:0003073	regulation of systemic arterial blood pressure	biological_process	6	Ddah1	1	328	12	18561	0.192666
GO:0007606	sensory perception of chemical stimulus	biological_process	7	Gnas.1	1	328	12	18561	0.192666
GO:0046888	negative regulation of hormone secretion	biological_process	8	Edn3	1	328	12	18561	0.192666
GO:0051896	regulation of protein kinase B signaling	biological_process	9	Rras	1	328	12	18561	0.192666
GO:2000146	negative regulation of cell motility	biological_process	7	Spint2	1	328	12	18561	0.192666
GO:0015695	organic cation transport	biological_process	8	Slc7a8	1	328	12	18561	0.192666
GO:0030238	male sex determination	biological_process	6	Sox9	1	328	12	18561	0.192666
GO:0034236	protein kinase A catalytic subunit binding	molecular_function	8	Sox9	1	328	12	18561	0.192666
GO:0035067	negative regulation of histone acetylation	biological_process	11	Twist1	1	328	12	18561	0.192666
GO:0045723	positive regulation of fatty acid biosynthetic process	biological_process	9	Agt	1	328	12	18561	0.192666
GO:0043129	surfactant homeostasis	biological_process	9	Ctsh	1	328	12	18561	0.192666
GO:2001223	negative regulation of neuron migration	biological_process	9	Col3a1	1	328	12	18561	0.192666
GO:0021707	cerebellar granule cell differentiation	biological_process	7	Nf1x	1	328	12	18561	0.192666
GO:0030660	Golgi-associated vesicle membrane	cellular_component	7	Itm2b	1	328	12	18561	0.192666
GO:0010955	negative regulation of protein processing	biological_process	10	Tmem59	1	328	12	18561	0.192666
GO:0036065	fucosylation	biological_process	5	Pofut2	1	328	12	18561	0.192666
GO:0007267	cell-cell signaling	biological_process	5	Fzd2;Tac1;Ccn4;Fgfr2	4	328	129	18561	0.194689
GO:0048568	embryonic organ development	biological_process	6	Rarb;Fgfr2	2	328	46	18561	0.195139
GO:0042594	response to starvation	biological_process	5	Nucb2;Fstl1	2	328	47	18561	0.201584
GO:0045600	positive regulation of fat cell differentiation	biological_process	8	Frzb;Wnt5b	2	328	47	18561	0.201584
GO:0005975	carbohydrate metabolic process	biological_process	5	Hexa;B4galt7;Chi3l1;B3gat2	4	328	132	18561	0.205581
GO:0060071	Wnt signaling pathway, planar cell polarity pathway	biological_process	9	Cthrc1	1	328	13	18561	0.206942
GO:0016331	morphogenesis of embryonic epithelium	biological_process	7	Fgfr2	1	328	13	18561	0.206942
GO:0045721	negative regulation of gluconeogenesis	biological_process	11	Lepr	1	328	13	18561	0.206942
GO:0051895	negative regulation of focal adhesion assembly	biological_process	9	Mmp14	1	328	13	18561	0.206942
GO:0001553	luteinization	biological_process	5	Mmp2	1	328	13	18561	0.206942
GO:1904754	positive regulation of vascular associated smooth muscle cell migration	biological_process	10	Agt	1	328	13	18561	0.206942
GO:0016702	oxidoreductase activity, acting on single donors with incorporation of molecular oxygen, incorporation of two atoms of oxygen	molecular_function	6	P4ha1	1	328	13	18561	0.206942
GO:0032230	positive regulation of synaptic transmission, GABAergic	biological_process	10	Tac1	1	328	13	18561	0.206942
GO:0008347	glial cell migration	biological_process	7	Vcan	1	328	13	18561	0.206942
GO:0035253	ciliary rootlet	cellular_component	6	Rab28	1	328	13	18561	0.206942
GO:0060322	head development	biological_process	5	Il11ra1	1	328	13	18561	0.206942
GO:0046628	positive regulation of insulin receptor signaling pathway	biological_process	9	Igf2	1	328	13	18561	0.206942
GO:0043583	ear development	biological_process	7	Bmp5	1	328	13	18561	0.206942
GO:0015020	glucuronosyltransferase activity	molecular_function	7	Ext2	1	328	13	18561	0.206942
GO:0031985	Golgi cisterna	cellular_component	7	Rab34	1	328	13	18561	0.206942
GO:1903206	negative regulation of hydrogen peroxide-induced cell death	biological_process	10	Psap	1	328	13	18561	0.206942
GO:0005536	glucose binding	molecular_function	6	Ugp2	1	328	13	18561	0.206942
GO:0051246	regulation of protein metabolic process	biological_process	7	Lrp1	1	328	13	18561	0.206942
GO:0045670	regulation of osteoclast differentiation	biological_process	9	Rassf2	1	328	13	18561	0.206942
GO:2000649	regulation of sodium ion transmembrane transporter activity	biological_process	8	Fxyd5	1	328	13	18561	0.206942
GO:0002035	brain renin-angiotensin system	biological_process	7	Agt	1	328	13	18561	0.206942
GO:0033120	positive regulation of RNA splicing	biological_process	9	Khdrbs3	1	328	13	18561	0.206942
GO:0006275	regulation of DNA replication	biological_process	9	Id3	1	328	13	18561	0.206942
GO:0030950	establishment or maintenance of actin cytoskeleton polarity	biological_process	8	Aqp1	1	328	13	18561	0.206942
GO:0010447	response to acidic pH	biological_process	6	Serpinf1	1	328	13	18561	0.206942
GO:0071383	cellular response to steroid hormone stimulus	biological_process	7	Tfpi	1	328	13	18561	0.206942
GO:0006790	sulfur compound metabolic process	biological_process	5	Chst1	1	328	13	18561	0.206942
GO:0060013	righting reflex	biological_process	6	Foxp2	1	328	13	18561	0.206942
GO:0048038	quinone binding	molecular_function	5	Vkorc1	1	328	13	18561	0.206942
GO:0071639	positive regulation of monocyte chemotactic protein-1 production	biological_process	9	Twist1	1	328	13	18561	0.206942
GO:0072488	ammonium transmembrane transport	biological_process	9	Aqp1	1	328	13	18561	0.206942
GO:0060391	positive regulation of SMAD protein import into nucleus	biological_process	10	Tgfb3	1	328	13	18561	0.206942
GO:0010717	regulation of epithelial to mesenchymal transition	biological_process	7	Pofut2	1	328	13	18561	0.206942
GO:0031224	intrinsic component of membrane	cellular_component	4	Gnas.1	1	328	13	18561	0.206942
GO:0043116	negative regulation of vascular permeability	biological_process	8	Ddah1	1	328	13	18561	0.206942
GO:0061029	eyelid development in camera-type eye	biological_process	5	Twist1	1	328	13	18561	0.206942
GO:0021680	cerebellar Purkinje cell layer development	biological_process	5	Nf1x	1	328	13	18561	0.206942
GO:0071310	cellular response to organic substance	biological_process	6	Lepr;Psap	2	328	48	18561	0.208054
GO:0005881	cytoplasmic microtubule	cellular_component	8	Clmp;Selenos	2	328	48	18561	0.208054
GO:0007200	phospholipase C-activating G-protein coupled receptor signaling pathway	biological_process	6	Tgm2;Pth1r	2	328	48	18561	0.208054
GO:0050728	negative regulation of inflammatory response	biological_process	9	Selenos;Serpinf1;Wfdc1	3	328	90	18561	0.212948
GO:0044297	cell body	cellular_component	4	Rbp1;AABR07071891;Enpp1	3	328	90	18561	0.212948
GO:0045111	intermediate filament cytoskeleton	cellular_component	7	Ing4;Mmp14	2	328	49	18561	0.214545
GO:0060291	long-term synaptic potentiation	biological_process	10	Plk2;Serpine2	2	328	49	18561	0.214545
GO:0005887	integral component of plasma membrane	cellular_component	6	Plpp5;Tspan6;Steap4;Lrp1;Cd302;Kit;Tspan3;Kcnk13;Bsg;Aqp1;Fxyd5;Thbd;Scara5;Slc7a8;Ddr2;Pth1r;Lman2;Plpp3;Enpp1;Fgfr2	20	328	934	18561	0.217949
GO:0071456	cellular response to hypoxia	biological_process	6	Twist1;P4hb;Aqp1;Vasn	4	328	136	18561	0.22037
GO:0050709	negative regulation of protein secretion	biological_process	10	Erp29	1	328	14	18561	0.220966
GO:0008301	DNA binding, bending	molecular_function	7	Foxd1	1	328	14	18561	0.220966
GO:0031145	anaphase-promoting complex-dependent catabolic process	biological_process	12	RGD1305645	1	328	14	18561	0.220966
GO:0035909	aorta morphogenesis	biological_process	8	Lrp1	1	328	14	18561	0.220966
GO:0090331	negative regulation of platelet aggregation	biological_process	10	Serpine2	1	328	14	18561	0.220966
GO:0010875	positive regulation of cholesterol efflux	biological_process	11	Lrp1	1	328	14	18561	0.220966
GO:0031527	filopodium membrane	cellular_component	6	Fzd9	1	328	14	18561	0.220966
GO:0034185	apolipoprotein binding	molecular_function	5	Lrp1	1	328	14	18561	0.220966
GO:0030850	prostate gland development	biological_process	6	Sox9	1	328	14	18561	0.220966
GO:0022408	negative regulation of cell-cell adhesion	biological_process	7	Spint2	1	328	14	18561	0.220966
GO:0043666	regulation of phosphoprotein phosphatase activity	biological_process	11	Vcan	1	328	14	18561	0.220966
GO:0030322	stabilization of membrane potential	biological_process	6	Kcnk13	1	328	14	18561	0.220966
GO:0071880	adenylate cyclase-activating adrenergic receptor signaling pathway	biological_process	9	Gnas.1	1	328	14	18561	0.220966
GO:0060292	long term synaptic depression	biological_process	10	Plk2	1	328	14	18561	0.220966
GO:0042730	fibrinolysis	biological_process	9	Serping1	1	328	14	18561	0.220966
GO:0022841	potassium ion leak channel activity	molecular_function	9	Kcnk13	1	328	14	18561	0.220966
GO:2000178	negative regulation of neural precursor cell proliferation	biological_process	8	Spint2	1	328	14	18561	0.220966
GO:0043069	negative regulation of programmed cell death	biological_process	8	Kit	1	328	14	18561	0.220966
GO:0046427	positive regulation of JAK-STAT cascade	biological_process	10	Kit	1	328	14	18561	0.220966
GO:0015267	channel activity	molecular_function	6	Aqp1	1	328	14	18561	0.220966
GO:0031045	dense core granule	cellular_component	9	RGD1305645	1	328	14	18561	0.220966
GO:0061351	neural precursor cell proliferation	biological_process	4	Grn	1	328	14	18561	0.220966
GO:0042445	hormone metabolic process	biological_process	4	Agt	1	328	14	18561	0.220966
GO:2000773	negative regulation of cellular senescence	biological_process	7	Twist1	1	328	14	18561	0.220966
GO:0071360	cellular response to exogenous dsRNA	biological_process	9	Colec12	1	328	14	18561	0.220966
GO:0045618	positive regulation of keratinocyte differentiation	biological_process	10	H2afy2	1	328	14	18561	0.220966
GO:0021670	lateral ventricle development	biological_process	5	Aqp1	1	328	14	18561	0.220966
GO:1902894	negative regulation of pri-miRNA transcription by RNA polymerase II	biological_process	11	Sox9	1	328	14	18561	0.220966
GO:0061051	positive regulation of cell growth involved in cardiac muscle cell development	biological_process	11	Ccn4	1	328	14	18561	0.220966
GO:0005080	protein kinase C binding	molecular_function	8	Nell1;Dact3	2	328	50	18561	0.221054
GO:0046332	SMAD binding	molecular_function	5	Creb3l1;Col3a1	2	328	50	18561	0.221054
GO:0032580	Golgi cisterna membrane	cellular_component	8	Tmed3;Nucb1	2	328	50	18561	0.221054
GO:0032482	Rab protein signal transduction	biological_process	8	Rab34;Rab28	2	328	50	18561	0.221054
GO:0051496	positive regulation of stress fiber assembly	biological_process	8	Tgfb3;Tac1	2	328	50	18561	0.221054
GO:0001843	neural tube closure	biological_process	7	Twist1;Tgif1;Spint2	3	328	92	18561	0.222188
GO:0014070	response to organic cyclic compound	biological_process	6	Tp53i13;Igf2;Sphk1;Calu;Vkorc1;Mmp14	6	328	230	18561	0.222733
GO:0042277	peptide binding	molecular_function	5	Plod1;Mme;Ctsd	3	328	93	18561	0.226838
GO:0030145	manganese ion binding	molecular_function	8	B4galt7;Arg2	2	328	51	18561	0.227579
GO:0019003	GDP binding	molecular_function	8	Rras;Rab28	2	328	52	18561	0.234118
GO:0007188	adenylate cyclase-modulating G-protein coupled receptor signaling pathway	biological_process	7	Gnas.1;Pth1r	2	328	52	18561	0.234118
GO:2000310	regulation of NMDA receptor activity	biological_process	10	Cnih2	1	328	15	18561	0.234743
GO:0061053	somite development	biological_process	7	Frzb	1	328	15	18561	0.234743
GO:0005798	Golgi-associated vesicle	cellular_component	7	Nucb1	1	328	15	18561	0.234743
GO:0071732	cellular response to nitric oxide	biological_process	8	Aqp1	1	328	15	18561	0.234743
GO:0060707	trophoblast giant cell differentiation	biological_process	6	Mdfi	1	328	15	18561	0.234743
GO:0097009	energy homeostasis	biological_process	5	Lepr	1	328	15	18561	0.234743
GO:0007202	activation of phospholipase C activity	biological_process	11	Agt	1	328	15	18561	0.234743
GO:0050998	nitric-oxide synthase binding	molecular_function	6	Arg2	1	328	15	18561	0.234743
GO:0005640	nuclear outer membrane	cellular_component	6	Nucb2	1	328	15	18561	0.234743
GO:0001779	natural killer cell differentiation	biological_process	8	Il11ra1	1	328	15	18561	0.234743
GO:0048066	developmental pigmentation	biological_process	4	Kit	1	328	15	18561	0.234743
GO:0031103	axon regeneration	biological_process	7	Vcan	1	328	15	18561	0.234743
GO:1990381	ubiquitin-specific protease binding	molecular_function	7	Selenos	1	328	15	18561	0.234743
GO:0005126	cytokine receptor binding	molecular_function	6	Il17d	1	328	15	18561	0.234743
GO:0048489	synaptic vesicle transport	biological_process	6	Fgfr2	1	328	15	18561	0.234743
GO:0030247	polysaccharide binding	molecular_function	5	Enpp1	1	328	15	18561	0.234743
GO:0071394	cellular response to testosterone stimulus	biological_process	7	Spp1	1	328	15	18561	0.234743
GO:0001972	retinoic acid binding	molecular_function	7	Igf2r	1	328	15	18561	0.234743
GO:0009635	response to herbicide	biological_process	5	Arg2	1	328	15	18561	0.234743
GO:0033130	acetylcholine receptor binding	molecular_function	6	Ly6h	1	328	15	18561	0.234743
GO:0004527	exonuclease activity	molecular_function	7	Enpp1	1	328	15	18561	0.234743
GO:2000679	positive regulation of transcription regulatory region DNA binding	biological_process	8	Twist1	1	328	15	18561	0.234743
GO:0071280	cellular response to copper ion	biological_process	8	Aqp1	1	328	15	18561	0.234743
GO:0006833	water transport	biological_process	7	Aqp1	1	328	15	18561	0.234743
GO:2001171	positive regulation of ATP biosynthetic process	biological_process	12	Pid1	1	328	15	18561	0.234743
GO:0060065	uterus development	biological_process	6	Cdkn1c	1	328	15	18561	0.234743
GO:0045760	positive regulation of action potential	biological_process	6	Tac1	1	328	15	18561	0.234743
GO:0046887	positive regulation of hormone secretion	biological_process	8	Edn3	1	328	15	18561	0.234743
GO:0035269	protein O-linked mannosylation	biological_process	11	Sdf2	1	328	15	18561	0.234743
GO:0001934	positive regulation of protein phosphorylation	biological_process	10	Sox9;Erp29;Igf2;Sphk1;Gnas.1	5	328	187	18561	0.236434
GO:0007605	sensory perception of sound	biological_process	8	Col2a1;Col11a1;Hexa;Pou3f4	4	328	141	18561	0.239235
GO:0048545	response to steroid hormone	biological_process	6	Igfbp2;Spp1	2	328	53	18561	0.240667
GO:0060326	cell chemotaxis	biological_process	6	Kit;Sema5a	2	328	53	18561	0.240667
GO:0045171	intercellular bridge	cellular_component	4	Gstm3;Qsox1	2	328	54	18561	0.247225
GO:0007157	heterophilic cell-cell adhesion via plasma membrane cell adhesion molecules	biological_process	7	Dchs1;Scarf2	2	328	54	18561	0.247225
GO:0043295	glutathione binding	molecular_function	6	Gstm3	1	328	16	18561	0.248277
GO:0045742	positive regulation of epidermal growth factor receptor signaling pathway	biological_process	10	Agt	1	328	16	18561	0.248277
GO:0045793	positive regulation of cell size	biological_process	7	AABR07032097	1	328	16	18561	0.248277
GO:0043981	histone H4-K5 acetylation	biological_process	12	Ing4	1	328	16	18561	0.248277
GO:0048029	monosaccharide binding	molecular_function	5	Colec11	1	328	16	18561	0.248277
GO:0048745	smooth muscle tissue development	biological_process	7	Foxp2	1	328	16	18561	0.248277
GO:1904385	cellular response to angiotensin	biological_process	8	Agt	1	328	16	18561	0.248277
GO:0045047	protein targeting to ER	biological_process	12	MGC109340	1	328	16	18561	0.248277
GO:0010226	response to lithium ion	biological_process	7	Igfbp2	1	328	16	18561	0.248277
GO:0007494	midgut development	biological_process	7	Arg2	1	328	16	18561	0.248277
GO:2000147	positive regulation of cell motility	biological_process	7	Twist1	1	328	16	18561	0.248277
GO:0003279	cardiac septum development	biological_process	5	Lrp1	1	328	16	18561	0.248277
GO:0043982	histone H4-K8 acetylation	biological_process	12	Ing4	1	328	16	18561	0.248277
GO:0044798	nuclear transcription factor complex	cellular_component	5	Sox9	1	328	16	18561	0.248277
GO:0015179	L-amino acid transmembrane transporter activity	molecular_function	8	Slc7a8	1	328	16	18561	0.248277
GO:0050901	leukocyte tethering or rolling	biological_process	8	Podxl2	1	328	16	18561	0.248277
GO:0008378	galactosyltransferase activity	molecular_function	7	B4galt7	1	328	16	18561	0.248277
GO:0005521	lamin binding	molecular_function	5	Ifi27	1	328	16	18561	0.248277
GO:0006465	signal peptide processing	biological_process	8	MGC109340	1	328	16	18561	0.248277
GO:0030140	trans-Golgi network transport vesicle	cellular_component	8	Igf2r	1	328	16	18561	0.248277
GO:2001241	positive regulation of extrinsic apoptotic signaling pathway in absence of ligand	biological_process	11	Srpx	1	328	16	18561	0.248277
GO:0032332	positive regulation of chondrocyte differentiation	biological_process	8	Sox9	1	328	16	18561	0.248277
GO:0060037	pharyngeal system development	biological_process	6	Bmp5	1	328	16	18561	0.248277
GO:0006103	2-oxoglutarate metabolic process	biological_process	9	Idh2	1	328	16	18561	0.248277
GO:0010763	positive regulation of fibroblast migration	biological_process	9	Ddr2	1	328	16	18561	0.248277
GO:1901215	negative regulation of neuron death	biological_process	8	Mdk;Serpinf1	2	328	55	18561	0.253788
GO:0048471	perinuclear region of cytoplasm	cellular_component	6	Nell1;Phex;Rab34;Atraid;Itm2c;Ppib;Fat1;Fzd9;Fkbp11;Serpinf1;Chi3l1;Gnas.1;Igf2r;Spp1	14	328	646	18561	0.254314
GO:0005811	lipid droplet	cellular_component	6	Lpcat2;Rbp1;Ckap4	3	328	99	18561	0.255092
GO:0004713	protein tyrosine kinase activity	molecular_function	8	Kit;Ddr2;Fgfr2	3	328	99	18561	0.255092
GO:0021542	dentate gyrus development	biological_process	5	Mdk	1	328	17	18561	0.261573
GO:0019229	regulation of vasoconstriction	biological_process	9	Edn3	1	328	17	18561	0.261573
GO:0035855	megakaryocyte development	biological_process	7	Kit	1	328	17	18561	0.261573
GO:0031954	positive regulation of protein autophosphorylation	biological_process	11	Rassf2	1	328	17	18561	0.261573
GO:0017160	Ral GTPase binding	molecular_function	9	Rab34	1	328	17	18561	0.261573
GO:0006978	DNA damage response, signal transduction by p53 class mediator resulting in transcription of p21 class mediator	biological_process	9	Ing4	1	328	17	18561	0.261573
GO:0001921	positive regulation of receptor recycling	biological_process	7	Ramp3	1	328	17	18561	0.261573
GO:0030001	metal ion transport	biological_process	8	Slc39a7	1	328	17	18561	0.261573
GO:0008156	negative regulation of DNA replication	biological_process	10	Tgfb3	1	328	17	18561	0.261573
GO:0051145	smooth muscle cell differentiation	biological_process	7	Agt	1	328	17	18561	0.261573
GO:0048557	embryonic digestive tract morphogenesis	biological_process	7	Fgfr2	1	328	17	18561	0.261573
GO:0032026	response to magnesium ion	biological_process	7	Sphk1	1	328	17	18561	0.261573
GO:0001935	endothelial cell proliferation	biological_process	5	Mmp14	1	328	17	18561	0.261573
GO:0006829	zinc II ion transport	biological_process	10	Slc39a7	1	328	17	18561	0.261573
GO:0002675	positive regulation of acute inflammatory response	biological_process	10	Tac1	1	328	17	18561	0.261573
GO:0034361	very-low-density lipoprotein particle	cellular_component	6	Selenos	1	328	17	18561	0.261573
GO:0007588	excretion	biological_process	5	Agt	1	328	17	18561	0.261573
GO:0002076	osteoblast development	biological_process	6	Pth1r	1	328	17	18561	0.261573
GO:0048566	embryonic digestive tract development	biological_process	7	Rarb	1	328	17	18561	0.261573
GO:0090141	positive regulation of mitochondrial fission	biological_process	10	Dcn	1	328	17	18561	0.261573
GO:0040015	negative regulation of multicellular organism growth	biological_process	8	Gnas.1	1	328	17	18561	0.261573
GO:0030336	negative regulation of cell migration	biological_process	8	Rras;Igfbp5;Sulf1	3	328	101	18561	0.264622
GO:0030593	neutrophil chemotaxis	biological_process	7	Edn3;Spp1	2	328	57	18561	0.266925
GO:0032570	response to progesterone	biological_process	6	Sphk1;Tgfb3	2	328	57	18561	0.266925
GO:0007519	skeletal muscle tissue development	biological_process	8	Foxp2;Dcn	2	328	58	18561	0.273493
GO:0050885	neuromuscular process controlling balance	biological_process	7	Hexa;Gaa	2	328	58	18561	0.273493
GO:0006884	cell volume homeostasis	biological_process	7	Aqp1	1	328	18	18561	0.274634
GO:0010269	response to selenium ion	biological_process	6	Arg2	1	328	18	18561	0.274634
GO:0008373	sialyltransferase activity	molecular_function	6	St6galnac3	1	328	18	18561	0.274634
GO:0003951	NAD+ kinase activity	molecular_function	7	Sphk1	1	328	18	18561	0.274634
GO:0010739	positive regulation of protein kinase A signaling	biological_process	10	Ramp3	1	328	18	18561	0.274634
GO:0015288	porin activity	molecular_function	8	Aspnl1	1	328	18	18561	0.274634
GO:1902230	negative regulation of intrinsic apoptotic signaling pathway in response to DNA damage	biological_process	9	LOC100360791	1	328	18	18561	0.274634
GO:0030220	platelet formation	biological_process	7	Mfap2	1	328	18	18561	0.274634
GO:0046716	muscle cell cellular homeostasis	biological_process	5	Gaa	1	328	18	18561	0.274634
GO:0032270	positive regulation of cellular protein metabolic process	biological_process	8	Agt	1	328	18	18561	0.274634
GO:0042612	MHC class I protein complex	cellular_component	7	B2m	1	328	18	18561	0.274634
GO:0035162	embryonic hemopoiesis	biological_process	8	Kit	1	328	18	18561	0.274634
GO:0042326	negative regulation of phosphorylation	biological_process	10	Cdkn1c	1	328	18	18561	0.274634
GO:0098531	transcription factor activity, direct ligand regulated sequence-specific DNA binding	molecular_function	5	Rarb	1	328	18	18561	0.274634
GO:0006882	cellular zinc ion homeostasis	biological_process	12	Slc39a7	1	328	18	18561	0.274634
GO:0050777	negative regulation of immune response	biological_process	7	Col3a1	1	328	18	18561	0.274634
GO:0012507	ER to Golgi transport vesicle membrane	cellular_component	8	Cnih2	1	328	18	18561	0.274634
GO:0097503	sialylation	biological_process	7	St6galnac3	1	328	18	18561	0.274634
GO:0032930	positive regulation of superoxide anion generation	biological_process	10	Agt	1	328	18	18561	0.274634
GO:0016126	sterol biosynthetic process	biological_process	8	Erg28	1	328	18	18561	0.274634
GO:0009948	anterior/posterior axis specification	biological_process	6	Gpc3	1	328	18	18561	0.274634
GO:0002080	acrosomal membrane	cellular_component	8	Bsg	1	328	18	18561	0.274634
GO:0043171	peptide catabolic process	biological_process	8	Cpq	1	328	18	18561	0.274634
GO:0002690	positive regulation of leukocyte chemotaxis	biological_process	8	Edn3	1	328	18	18561	0.274634
GO:0048384	retinoic acid receptor signaling pathway	biological_process	6	Rarb	1	328	18	18561	0.274634
GO:0007186	G-protein coupled receptor signaling pathway	biological_process	5	Lepr;Ramp3;Agt;Fzd2;Fzd9;Sfrp4;Frzb;Gng10;Gnas.1;Igf2r	10	328	450	18561	0.274659
GO:0008203	cholesterol metabolic process	biological_process	8	Lepr;Lrp1	2	328	59	18561	0.280059
GO:0043022	ribosome binding	molecular_function	6	Sec61b;Rpn2	2	328	59	18561	0.280059
GO:0008217	regulation of blood pressure	biological_process	5	Agt;Tac1	2	328	59	18561	0.280059
GO:0030433	ubiquitin-dependent ERAD pathway	biological_process	8	Sec61b;Selenos	2	328	59	18561	0.280059
GO:0050731	positive regulation of peptidyl-tyrosine phosphorylation	biological_process	11	Agt;Igf2;Plpp3	3	328	105	18561	0.283801
GO:0010942	positive regulation of cell death	biological_process	7	Ramp3;Lrp1	2	328	60	18561	0.286621
GO:0014032	neural crest cell development	biological_process	7	Sox9	1	328	19	18561	0.287465
GO:0050908	detection of light stimulus involved in visual perception	biological_process	9	Sema5a	1	328	19	18561	0.287465
GO:0043984	histone H4-K16 acetylation	biological_process	12	Ing4	1	328	19	18561	0.287465
GO:0018149	peptide cross-linking	biological_process	9	Col3a1	1	328	19	18561	0.287465
GO:0044306	neuron projection terminus	cellular_component	5	Mme	1	328	19	18561	0.287465
GO:0005086	ARF guanyl-nucleotide exchange factor activity	molecular_function	8	Sec61b	1	328	19	18561	0.287465
GO:0071380	cellular response to prostaglandin E stimulus	biological_process	8	Gnas.1	1	328	19	18561	0.287465
GO:0017144	drug metabolic process	biological_process	5	Vkorc1	1	328	19	18561	0.287465
GO:0051443	positive regulation of ubiquitin-protein transferase activity	biological_process	12	Trib2	1	328	19	18561	0.287465
GO:0048010	vascular endothelial growth factor receptor signaling pathway	biological_process	8	Sulf1	1	328	19	18561	0.287465
GO:0015026	coreceptor activity	molecular_function	5	Ramp3	1	328	19	18561	0.287465
GO:0007413	axonal fasciculation	biological_process	6	Sema5a	1	328	19	18561	0.287465
GO:0016209	antioxidant activity	molecular_function	3	Selenos	1	328	19	18561	0.287465
GO:0007405	neuroblast proliferation	biological_process	5	Fzd9	1	328	19	18561	0.287465
GO:1901379	regulation of potassium ion transmembrane transport	biological_process	10	Dpp6	1	328	19	18561	0.287465
GO:0060996	dendritic spine development	biological_process	5	Arf4	1	328	19	18561	0.287465
GO:2000179	positive regulation of neural precursor cell proliferation	biological_process	8	Fzd9	1	328	19	18561	0.287465
GO:0071901	negative regulation of protein serine/threonine kinase activity	biological_process	12	Cdkn1c	1	328	19	18561	0.287465
GO:0050708	regulation of protein secretion	biological_process	9	P3h1	1	328	19	18561	0.287465
GO:0043086	negative regulation of catalytic activity	biological_process	6	Angptl4;Calu	2	328	61	18561	0.293176
GO:0043434	response to peptide hormone	biological_process	6	Sfrp4;Bsg;Sparc	3	328	107	18561	0.293437
GO:0016324	apical plasma membrane	cellular_component	5	C1qtnf5;Fat1;Igfbp2;Aqp1;Gnas.1;Ddr2;Pth1r	7	328	306	18561	0.297858
GO:0022008	neurogenesis	biological_process	6	Rarb;Dchs1	2	328	62	18561	0.299723
GO:0030902	hindbrain development	biological_process	5	Bmp5	1	328	20	18561	0.300069
GO:0038191	neuropilin binding	molecular_function	6	Sema5a	1	328	20	18561	0.300069
GO:0031018	endocrine pancreas development	biological_process	5	Sox9	1	328	20	18561	0.300069
GO:0031641	regulation of myelination	biological_process	6	Rarb	1	328	20	18561	0.300069
GO:0033554	cellular response to stress	biological_process	5	Aqp1	1	328	20	18561	0.300069
GO:0045672	positive regulation of osteoclast differentiation	biological_process	10	Gnas.1	1	328	20	18561	0.300069
GO:0022409	positive regulation of cell-cell adhesion	biological_process	7	Mex3b	1	328	20	18561	0.300069
GO:0001916	positive regulation of T cell mediated cytotoxicity	biological_process	8	B2m	1	328	20	18561	0.300069
GO:0035098	ESC/E(Z) complex	cellular_component	5	H2afy2	1	328	20	18561	0.300069
GO:0017127	cholesterol transporter activity	molecular_function	6	Npc2	1	328	20	18561	0.300069
GO:0060122	inner ear receptor cell stereocilium organization	biological_process	8	Cthrc1	1	328	20	18561	0.300069
GO:0030670	phagocytic vesicle membrane	cellular_component	8	Rab34	1	328	20	18561	0.300069
GO:2000311	regulation of AMPA receptor activity	biological_process	10	Cnih2	1	328	20	18561	0.300069
GO:0036342	post-anal tail morphogenesis	biological_process	5	Dchs1	1	328	20	18561	0.300069
GO:0010765	positive regulation of sodium ion transport	biological_process	10	Gnas.1	1	328	20	18561	0.300069
GO:0001708	cell fate specification	biological_process	5	Sox9	1	328	20	18561	0.300069
GO:0030099	myeloid cell differentiation	biological_process	6	Cdkn1c	1	328	20	18561	0.300069
GO:0015297	antiporter activity	molecular_function	7	Slc7a8	1	328	20	18561	0.300069
GO:0046685	response to arsenic-containing substance	biological_process	5	Serpinf1	1	328	20	18561	0.300069
GO:0042756	drinking behavior	biological_process	5	Agt	1	328	20	18561	0.300069
GO:0033198	response to ATP	biological_process	8	Sphk1	1	328	20	18561	0.300069
GO:0007409	axonogenesis	biological_process	9	Lrrn1;Ogn;Fgfr2	3	328	109	18561	0.303094
GO:0045860	positive regulation of protein kinase activity	biological_process	11	Ddr2;Rassf2	2	328	63	18561	0.30626
GO:0030674	protein binding, bridging	molecular_function	5	Erg28;Serinc2	2	328	63	18561	0.30626
GO:0042593	glucose homeostasis	biological_process	8	Lepr;Igfbp5;Igf2	3	328	110	18561	0.307928
GO:0010460	positive regulation of heart rate	biological_process	10	Edn3	1	328	21	18561	0.312451
GO:0071837	HMG box domain binding	molecular_function	6	Dlx5	1	328	21	18561	0.312451
GO:0044331	cell-cell adhesion mediated by cadherin	biological_process	6	Cdh11	1	328	21	18561	0.312451
GO:0048260	positive regulation of receptor-mediated endocytosis	biological_process	9	B2m	1	328	21	18561	0.312451
GO:0030539	male genitalia development	biological_process	7	Bmp5	1	328	21	18561	0.312451
GO:0045089	positive regulation of innate immune response	biological_process	8	Mmp2	1	328	21	18561	0.312451
GO:0033197	response to vitamin E	biological_process	7	Arg2	1	328	21	18561	0.312451
GO:0043268	positive regulation of potassium ion transport	biological_process	10	Dpp6	1	328	21	18561	0.312451
GO:0031683	G-protein beta/gamma-subunit complex binding	molecular_function	5	Gnas.1	1	328	21	18561	0.312451
GO:0002026	regulation of the force of heart contraction	biological_process	9	Gaa	1	328	21	18561	0.312451
GO:0048265	response to pain	biological_process	6	Tac1	1	328	21	18561	0.312451
GO:0046965	retinoid X receptor binding	molecular_function	9	Rarb	1	328	21	18561	0.312451
GO:0060045	positive regulation of cardiac muscle cell proliferation	biological_process	8	Fgfr2	1	328	21	18561	0.312451
GO:0071577	zinc II ion transmembrane transport	biological_process	11	Slc39a7	1	328	21	18561	0.312451
GO:0032418	lysosome localization	biological_process	6	Rab34	1	328	21	18561	0.312451
GO:0006471	protein ADP-ribosylation	biological_process	9	Arf4	1	328	21	18561	0.312451
GO:2000045	regulation of G1/S transition of mitotic cell cycle	biological_process	9	Pid1	1	328	21	18561	0.312451
GO:0045663	positive regulation of myoblast differentiation	biological_process	8	Igfbp3	1	328	21	18561	0.312451
GO:0019955	cytokine binding	molecular_function	5	Kit	1	328	21	18561	0.312451
GO:0006306	DNA methylation	biological_process	10	Gnas.1	1	328	21	18561	0.312451
GO:1900006	positive regulation of dendrite development	biological_process	12	Bmp5	1	328	21	18561	0.312451
GO:0042629	mast cell granule	cellular_component	9	Kit	1	328	21	18561	0.312451
GO:0016791	phosphatase activity	molecular_function	7	Plpp5;Plpp3	2	328	64	18561	0.312786
GO:0007283	spermatogenesis	biological_process	7	Sox9;Kit;Adamts2;Khdrbs3;Prdx4;Ctsh;Igf2r;Pafah1b3	8	328	363	18561	0.313172
GO:0002020	protease binding	molecular_function	6	Col3a1;Lrp1;Kit	3	328	112	18561	0.317605
GO:1990138	neuron projection extension	biological_process	6	Sema5a	1	328	22	18561	0.324615
GO:0070006	metalloaminopeptidase activity	molecular_function	9	Mmp14	1	328	22	18561	0.324615
GO:0010613	positive regulation of cardiac muscle hypertrophy	biological_process	10	Agt	1	328	22	18561	0.324615
GO:0030215	semaphorin receptor binding	molecular_function	6	Sema5a	1	328	22	18561	0.324615
GO:0005112	Notch binding	molecular_function	6	Dner	1	328	22	18561	0.324615
GO:0010592	positive regulation of lamellipodium assembly	biological_process	11	Aqp1	1	328	22	18561	0.324615
GO:0004177	aminopeptidase activity	molecular_function	8	Ctsh	1	328	22	18561	0.324615
GO:0017049	GTP-Rho binding	molecular_function	10	Cdc42ep3	1	328	22	18561	0.324615
GO:0009651	response to salt stress	biological_process	6	Agt	1	328	22	18561	0.324615
GO:0005540	hyaluronic acid binding	molecular_function	6	Vcan	1	328	22	18561	0.324615
GO:0006826	iron ion transport	biological_process	10	B2m	1	328	22	18561	0.324615
GO:0016327	apicolateral plasma membrane	cellular_component	5	Thbd	1	328	22	18561	0.324615
GO:0090398	cellular senescence	biological_process	6	RGD1305645	1	328	22	18561	0.324615
GO:0004602	glutathione peroxidase activity	molecular_function	5	Gpx8	1	328	22	18561	0.324615
GO:0006509	membrane protein ectodomain proteolysis	biological_process	9	Bace2	1	328	22	18561	0.324615
GO:0048843	negative regulation of axon extension involved in axon guidance	biological_process	9	Sema5a	1	328	22	18561	0.324615
GO:0007585	respiratory gaseous exchange	biological_process	4	Mafb	1	328	22	18561	0.324615
GO:0006182	cGMP biosynthetic process	biological_process	12	Aqp1	1	328	22	18561	0.324615
GO:0006883	cellular sodium ion homeostasis	biological_process	11	Agt	1	328	22	18561	0.324615
GO:0043518	negative regulation of DNA damage response, signal transduction by p53 class mediator	biological_process	11	Twist1	1	328	22	18561	0.324615
GO:0035329	hippo signaling	biological_process	6	Dchs1	1	328	22	18561	0.324615
GO:0043231	intracellular membrane-bounded organelle	cellular_component	5	Itm2b;Ctsk;Bsg;Psap;Lman1;Tmed1;Qsox1;Ctsh;Cpq;Calu;Tgfb3;Ctsa;P4ha1;Vkorc1;Fgfr2;Dpp7	16	328	791	18561	0.325279
GO:0005776	autophagosome	cellular_component	7	Peg3;Srpx	2	328	66	18561	0.325795
GO:0005769	early endosome	cellular_component	8	Rab34;Dner;Lrp1;Igf2r;Nucb1	5	328	215	18561	0.331426
GO:0046329	negative regulation of JNK cascade	biological_process	13	Sfrp4	1	328	23	18561	0.336564
GO:0007187	G-protein coupled receptor signaling pathway, coupled to cyclic nucleotide second messenger	biological_process	6	Pth1r	1	328	23	18561	0.336564
GO:0043539	protein serine/threonine kinase activator activity	molecular_function	8	Igf2	1	328	23	18561	0.336564
GO:0045216	cell-cell junction organization	biological_process	6	Tgfb3	1	328	23	18561	0.336564
GO:0008589	regulation of smoothened signaling pathway	biological_process	8	Fgfr2	1	328	23	18561	0.336564
GO:0045987	positive regulation of smooth muscle contraction	biological_process	10	Sphk1	1	328	23	18561	0.336564
GO:0035025	positive regulation of Rho protein signal transduction	biological_process	12	Col3a1	1	328	23	18561	0.336564
GO:0009880	embryonic pattern specification	biological_process	5	Fgfr2	1	328	23	18561	0.336564
GO:0019731	antibacterial humoral response	biological_process	7	Tac1	1	328	23	18561	0.336564
GO:0097440	apical dendrite	cellular_component	7	Enpp1	1	328	23	18561	0.336564
GO:0070063	RNA polymerase binding	molecular_function	6	Ppib	1	328	23	18561	0.336564
GO:0006959	humoral immune response	biological_process	5	Fcgrt	1	328	23	18561	0.336564
GO:0051966	regulation of synaptic transmission, glutamatergic	biological_process	9	Serpine2	1	328	23	18561	0.336564
GO:0006910	phagocytosis, recognition	biological_process	5	Colec12	1	328	23	18561	0.336564
GO:0046930	pore complex	cellular_component	5	Aspnl1	1	328	23	18561	0.336564
GO:0048646	anatomical structure formation involved in morphogenesis	biological_process	4	Dlx5	1	328	23	18561	0.336564
GO:0045861	negative regulation of proteolysis	biological_process	9	Serpine2	1	328	23	18561	0.336564
GO:0007093	mitotic cell cycle checkpoint	biological_process	5	Plk2	1	328	23	18561	0.336564
GO:0003382	epithelial cell morphogenesis	biological_process	8	Fat1	1	328	23	18561	0.336564
GO:0030175	filopodium	cellular_component	7	Cd302;Fat1	2	328	69	18561	0.345184
GO:0002250	adaptive immune response	biological_process	5	Ctsh;Arg2	2	328	69	18561	0.345184
GO:0048738	cardiac muscle tissue development	biological_process	8	Bmp5	1	328	24	18561	0.348303
GO:0001702	gastrulation with mouth forming second	biological_process	7	Plpp3	1	328	24	18561	0.348303
GO:0040014	regulation of multicellular organism growth	biological_process	7	Fgfr2	1	328	24	18561	0.348303
GO:0048018	receptor ligand activity	molecular_function	6	Igf2	1	328	24	18561	0.348303
GO:0071353	cellular response to interleukin-4	biological_process	8	Arg2	1	328	24	18561	0.348303
GO:0042026	protein refolding	biological_process	5	B2m	1	328	24	18561	0.348303
GO:0021772	olfactory bulb development	biological_process	5	Enpp1	1	328	24	18561	0.348303
GO:0007205	protein kinase C-activating G-protein coupled receptor signaling pathway	biological_process	6	Lrp1	1	328	24	18561	0.348303
GO:0071157	negative regulation of cell cycle arrest	biological_process	9	Fzd9	1	328	24	18561	0.348303
GO:0010039	response to iron ion	biological_process	7	Cybrd1	1	328	24	18561	0.348303
GO:0002092	positive regulation of receptor internalization	biological_process	8	Sfrp4	1	328	24	18561	0.348303
GO:0001892	embryonic placenta development	biological_process	5	Igf2	1	328	24	18561	0.348303
GO:0046513	ceramide biosynthetic process	biological_process	10	Smpd1	1	328	24	18561	0.348303
GO:0005385	zinc ion transmembrane transporter activity	molecular_function	10	Slc39a7	1	328	24	18561	0.348303
GO:0014850	response to muscle activity	biological_process	5	Fndc5	1	328	24	18561	0.348303
GO:0008198	ferrous iron binding	molecular_function	9	Plod1	1	328	24	18561	0.348303
GO:0030742	GTP-dependent protein binding	molecular_function	5	Rab34	1	328	24	18561	0.348303
GO:0005506	iron ion binding	molecular_function	8	Plod1;P3h3;P4ha1;P3h1	4	328	169	18561	0.349671
GO:0009267	cellular response to starvation	biological_process	8	Sphk1;Rraga	2	328	70	18561	0.351607
GO:0005903	brush border	cellular_component	5	Mme;Aqp1	2	328	71	18561	0.358009
GO:0031901	early endosome membrane	cellular_component	9	Steap4;Sh3gl1	2	328	71	18561	0.358009
GO:0035307	positive regulation of protein dephosphorylation	biological_process	10	Smpd1	1	328	25	18561	0.359834
GO:0061512	protein localization to cilium	biological_process	8	Arf4	1	328	25	18561	0.359834
GO:0046928	regulation of neurotransmitter secretion	biological_process	6	Edn3	1	328	25	18561	0.359834
GO:0048169	regulation of long-term neuronal synaptic plasticity	biological_process	11	Agt	1	328	25	18561	0.359834
GO:0048488	synaptic vesicle endocytosis	biological_process	9	Grn	1	328	25	18561	0.359834
GO:0042311	vasodilation	biological_process	10	Agt	1	328	25	18561	0.359834
GO:0034332	adherens junction organization	biological_process	6	Cdh11	1	328	25	18561	0.359834
GO:0030511	positive regulation of transforming growth factor beta receptor signaling pathway	biological_process	10	Cdkn1c	1	328	25	18561	0.359834
GO:0002040	sprouting angiogenesis	biological_process	6	Rspo3	1	328	25	18561	0.359834
GO:0032809	neuronal cell body membrane	cellular_component	6	Aqp1	1	328	25	18561	0.359834
GO:0000421	autophagosome membrane	cellular_component	8	Rpn2	1	328	25	18561	0.359834
GO:0031410	cytoplasmic vesicle	cellular_component	6	Rab34;Igfbp2;Pigt;Snx24;Fndc3a;Mmp14;Dpp7	7	328	328	18561	0.360386
GO:0032436	positive regulation of proteasomal ubiquitin-dependent protein catabolic process	biological_process	12	Trib2;Plk2	2	328	72	18561	0.364388
GO:0042803	protein homodimerization activity	molecular_function	6	Twist1;Foxp2;Gstm3;Erp29;Fzd9;Kit;Psap;Ext2;Prdx4;Sumf2;Naga;Cpq;Pth1r;Cdh11;Mafb;Enpp1;Fgfr2	17	328	869	18561	0.368302
GO:0030301	cholesterol transport	biological_process	9	Npc2	1	328	26	18561	0.371162
GO:0006891	intra-Golgi vesicle-mediated transport	biological_process	8	Cope	1	328	26	18561	0.371162
GO:0071375	cellular response to peptide hormone stimulus	biological_process	7	Col2a1	1	328	26	18561	0.371162
GO:0005771	multivesicular body	cellular_component	9	LOC100360791	1	328	26	18561	0.371162
GO:2000778	positive regulation of interleukin-6 secretion	biological_process	9	Twist1	1	328	26	18561	0.371162
GO:0000795	synaptonemal complex	cellular_component	8	P3h4	1	328	26	18561	0.371162
GO:0019915	lipid storage	biological_process	5	Hexa	1	328	26	18561	0.371162
GO:0001158	enhancer sequence-specific DNA binding	molecular_function	9	Sox9	1	328	26	18561	0.371162
GO:0055074	calcium ion homeostasis	biological_process	10	Gnas.1	1	328	26	18561	0.371162
GO:0022604	regulation of cell morphogenesis	biological_process	7	Sparc	1	328	26	18561	0.371162
GO:0070273	phosphatidylinositol-4-phosphate binding	molecular_function	8	Snx24	1	328	26	18561	0.371162
GO:0043950	positive regulation of cAMP-mediated signaling	biological_process	10	Gnas.1	1	328	26	18561	0.371162
GO:0048741	skeletal muscle fiber development	biological_process	9	Dner	1	328	26	18561	0.371162
GO:0048675	axon extension	biological_process	7	Sema5a	1	328	26	18561	0.371162
GO:0045777	positive regulation of blood pressure	biological_process	6	Agt	1	328	26	18561	0.371162
GO:0071548	response to dexamethasone	biological_process	6	Lepr	1	328	26	18561	0.371162
GO:0007584	response to nutrient	biological_process	7	Lepr;Igfbp2;Arg2	3	328	124	18561	0.375552
GO:0007368	determination of left/right symmetry	biological_process	7	Tgif1;Pcsk6	2	328	74	18561	0.377072
GO:0045892	negative regulation of transcription, DNA-templated	biological_process	9	Sox9;Foxd1;Maged1;Foxp2;Ing4;Ramp3;Id3;Scx;Cdkn1c;Mdfi	10	328	495	18561	0.378551
GO:0007156	homophilic cell adhesion via plasma membrane adhesion molecules	biological_process	7	Fat1;Dchs1;Cdh11	3	328	125	18561	0.380349
GO:0051491	positive regulation of filopodium assembly	biological_process	11	Tgfb3	1	328	27	18561	0.38229
GO:0043014	alpha-tubulin binding	molecular_function	7	Gnas.1	1	328	27	18561	0.38229
GO:0035904	aorta development	biological_process	7	Loxl1	1	328	27	18561	0.38229
GO:0019882	antigen processing and presentation	biological_process	4	Rab34	1	328	27	18561	0.38229
GO:0042157	lipoprotein metabolic process	biological_process	7	Lrp1	1	328	27	18561	0.38229
GO:0051894	positive regulation of focal adhesion assembly	biological_process	9	Col16a1	1	328	27	18561	0.38229
GO:0017080	sodium channel regulator activity	molecular_function	5	Fxyd5	1	328	27	18561	0.38229
GO:0043001	Golgi to plasma membrane protein transport	biological_process	10	Rab34	1	328	27	18561	0.38229
GO:0043236	laminin binding	molecular_function	5	Nid1	1	328	27	18561	0.38229
GO:0033137	negative regulation of peptidyl-serine phosphorylation	biological_process	11	Rassf2	1	328	27	18561	0.38229
GO:0016342	catenin complex	cellular_component	6	Cdh11	1	328	27	18561	0.38229
GO:0007043	cell-cell junction assembly	biological_process	7	Cdh11	1	328	27	18561	0.38229
GO:2001240	negative regulation of extrinsic apoptotic signaling pathway in absence of ligand	biological_process	10	Col2a1	1	328	27	18561	0.38229
GO:0001228	transcriptional activator activity, RNA polymerase II transcription regulatory region sequence-specific DNA binding	molecular_function	6	Sox9;Creb3l1;Nf1x	3	328	126	18561	0.385139
GO:0000785	chromatin	cellular_component	6	Maged1;Plk2;H2afy2	3	328	126	18561	0.385139
GO:0001889	liver development	biological_process	7	Rarb;Igf2r;Enpp1	3	328	126	18561	0.385139
GO:0032587	ruffle membrane	cellular_component	6	Rab34;Arf4	2	328	76	18561	0.38965
GO:0007050	cell cycle arrest	biological_process	5	Ing4;Cdkn1c	2	328	76	18561	0.38965
GO:0007411	axon guidance	biological_process	6	Foxd1;Dlx5;Sema5a	3	328	127	18561	0.38992
GO:0018279	protein N-linked glycosylation via asparagine	biological_process	11	St6galnac3	1	328	28	18561	0.393222
GO:0050919	negative chemotaxis	biological_process	6	Sema5a	1	328	28	18561	0.393222
GO:0005720	nuclear heterochromatin	cellular_component	8	Igfbp3	1	328	28	18561	0.393222
GO:0016339	calcium-dependent cell-cell adhesion via plasma membrane cell adhesion molecules	biological_process	7	Cdh11	1	328	28	18561	0.393222
GO:0051018	protein kinase A binding	molecular_function	5	Dact3	1	328	28	18561	0.393222
GO:0070328	triglyceride homeostasis	biological_process	9	Angptl4	1	328	28	18561	0.393222
GO:0001895	retina homeostasis	biological_process	8	B2m	1	328	28	18561	0.393222
GO:0034394	protein localization to cell surface	biological_process	7	Mesd	1	328	28	18561	0.393222
GO:0006694	steroid biosynthetic process	biological_process	7	Erg28	1	328	28	18561	0.393222
GO:0008202	steroid metabolic process	biological_process	6	Erg28	1	328	28	18561	0.393222
GO:0070584	mitochondrion morphogenesis	biological_process	7	Pid1	1	328	28	18561	0.393222
GO:0033344	cholesterol efflux	biological_process	10	Npc2	1	328	28	18561	0.393222
GO:0003785	actin monomer binding	molecular_function	7	Tmsb4x	1	328	28	18561	0.393222
GO:0006919	activation of cysteine-type endopeptidase activity involved in apoptotic process	biological_process	11	Ifi27;Ctsh	2	328	77	18561	0.395897
GO:0007204	positive regulation of cytosolic calcium ion concentration	biological_process	13	Agt;Pth1r;Tac1	3	328	129	18561	0.399453
GO:0045893	positive regulation of transcription, DNA-templated	biological_process	9	Sox9;Maged1;Mdk;Agt;Dlx5;Bambi;Scx;Cdkn1c;Tmsb4x;Tgfb3;Spp1	11	328	560	18561	0.403587
GO:1904646	cellular response to amyloid-beta	biological_process	9	Lrp1	1	328	29	18561	0.403961
GO:0035108	limb morphogenesis	biological_process	6	Col2a1	1	328	29	18561	0.403961
GO:0010507	negative regulation of autophagy	biological_process	9	Lepr	1	328	29	18561	0.403961
GO:0016853	isomerase activity	molecular_function	4	Pdia6	1	328	29	18561	0.403961
GO:0007257	activation of JUN kinase activity	biological_process	14	Mdfi	1	328	29	18561	0.403961
GO:0090102	cochlea development	biological_process	5	Dchs1	1	328	29	18561	0.403961
GO:0016239	positive regulation of macroautophagy	biological_process	10	Dcn	1	328	29	18561	0.403961
GO:0032588	trans-Golgi network membrane	cellular_component	8	Gnas.1	1	328	29	18561	0.403961
GO:0045746	negative regulation of Notch signaling pathway	biological_process	9	Mmp14	1	328	29	18561	0.403961
GO:0070374	positive regulation of ERK1 and ERK2 cascade	biological_process	12	Ramp3;Kit;Chi3l1;Ddr2;Fgfr2	5	328	236	18561	0.404909
GO:0016787	hydrolase activity	molecular_function	4	Mpped2;Adamts2;Plbd2;Ctsa;Ctsd	5	328	236	18561	0.404909
GO:0050821	protein stabilization	biological_process	6	Ppib;Plpp3;Rassf2;P3h1	4	328	183	18561	0.405712
GO:1903955	positive regulation of protein targeting to mitochondrion	biological_process	10	Ctsk;AABR07071891	2	328	79	18561	0.408301
GO:0000976	transcription regulatory region sequence-specific DNA binding	molecular_function	8	Sox9;Rarb	2	328	79	18561	0.408301
GO:0006006	glucose metabolic process	biological_process	8	Igfbp5;Igf2	2	328	79	18561	0.408301
GO:0006334	nucleosome assembly	biological_process	7	Sox9;H2afy2	2	328	79	18561	0.408301
GO:0030316	osteoclast differentiation	biological_process	8	Gpc3	1	328	30	18561	0.41451
GO:0031226	intrinsic component of plasma membrane	cellular_component	5	Tgm2	1	328	30	18561	0.41451
GO:0032008	positive regulation of TOR signaling	biological_process	10	Rraga	1	328	30	18561	0.41451
GO:0071398	cellular response to fatty acid	biological_process	7	Pid1	1	328	30	18561	0.41451
GO:0032590	dendrite membrane	cellular_component	7	Sgce	1	328	30	18561	0.41451
GO:0019933	cAMP-mediated signaling	biological_process	8	Sox9	1	328	30	18561	0.41451
GO:0045880	positive regulation of smoothened signaling pathway	biological_process	9	Gpc3	1	328	30	18561	0.41451
GO:0000123	histone acetyltransferase complex	cellular_component	6	Ing4	1	328	30	18561	0.41451
GO:0033189	response to vitamin A	biological_process	9	Rbp1	1	328	30	18561	0.41451
GO:0005525	GTP binding	molecular_function	8	Rras;Tgm2;Rab34;Fkbp11;Gnas.1;Rab28;Arf4	7	328	348	18561	0.418132
GO:0030307	positive regulation of cell growth	biological_process	7	Sphk1;Mmp14	2	328	81	18561	0.420581
GO:0070301	cellular response to hydrogen peroxide	biological_process	8	Aqp1;Sphk1	2	328	81	18561	0.420581
GO:0007420	brain development	biological_process	6	Rarb;H2afy2;Col4a1;Sphk1;Pou3f4;Pafah1b3	6	328	295	18561	0.421975
GO:0030168	platelet activation	biological_process	5	Pdia6	1	328	31	18561	0.424873
GO:0016705	oxidoreductase activity, acting on paired donors, with incorporation or reduction of molecular oxygen	molecular_function	5	P3h1	1	328	31	18561	0.424873
GO:0045747	positive regulation of Notch signaling pathway	biological_process	9	Kit	1	328	31	18561	0.424873
GO:0032543	mitochondrial translation	biological_process	9	Mrps6	1	328	31	18561	0.424873
GO:0042246	tissue regeneration	biological_process	6	Cpq	1	328	31	18561	0.424873
GO:0050681	androgen receptor binding	molecular_function	9	Foxp2	1	328	31	18561	0.424873
GO:0071354	cellular response to interleukin-6	biological_process	8	Pid1	1	328	31	18561	0.424873
GO:0009755	hormone-mediated signaling pathway	biological_process	5	Rarb	1	328	31	18561	0.424873
GO:0015171	amino acid transmembrane transporter activity	molecular_function	7	Slc7a8	1	328	31	18561	0.424873
GO:0032715	negative regulation of interleukin-6 production	biological_process	8	Selenos	1	328	31	18561	0.424873
GO:0010288	response to lead ion	biological_process	7	Sparc	1	328	31	18561	0.424873
GO:0042572	retinol metabolic process	biological_process	11	Rbp1	1	328	31	18561	0.424873
GO:0097192	extrinsic apoptotic signaling pathway in absence of ligand	biological_process	6	Itm2b	1	328	31	18561	0.424873
GO:0061098	positive regulation of protein tyrosine kinase activity	biological_process	12	Agt	1	328	31	18561	0.424873
GO:0002102	podosome	cellular_component	4	Sh3gl1	1	328	31	18561	0.424873
GO:0048514	blood vessel morphogenesis	biological_process	6	Col4a1	1	328	31	18561	0.424873
GO:0005901	caveola	cellular_component	8	Aqp1;Tfpi	2	328	82	18561	0.426672
GO:0008270	zinc ion binding	molecular_function	8	Rabggtb;Rarb;Qpct;Cpxm1;Bmp1;Mmp23;Cpm;Mme;Adamts2;Smpd1;Mmp2;Zfhx4;Enpp1;Mmp14	14	328	736	18561	0.427599
GO:0071356	cellular response to tumor necrosis factor	biological_process	8	Col2a1;Pid1;Chi3l1	3	328	136	18561	0.432468
GO:0007229	integrin-mediated signaling pathway	biological_process	6	Col3a1;Adamts2	2	328	83	18561	0.432729
GO:0006260	DNA replication	biological_process	8	Ing4;Nf1x	2	328	83	18561	0.432729
GO:0005763	mitochondrial small ribosomal subunit	cellular_component	9	Mrps6	1	328	32	18561	0.435053
GO:0005164	tumor necrosis factor receptor binding	molecular_function	8	Nucb2	1	328	32	18561	0.435053
GO:0045931	positive regulation of mitotic cell cycle	biological_process	8	Sphk1	1	328	32	18561	0.435053
GO:0007616	long-term memory	biological_process	6	Tac1	1	328	32	18561	0.435053
GO:0035774	positive regulation of insulin secretion involved in cellular response to glucose stimulus	biological_process	12	Lepr	1	328	32	18561	0.435053
GO:0035255	ionotropic glutamate receptor binding	molecular_function	7	Gnas.1	1	328	32	18561	0.435053
GO:0035249	synaptic transmission, glutamatergic	biological_process	10	Cnih2	1	328	32	18561	0.435053
GO:0051881	regulation of mitochondrial membrane potential	biological_process	6	Pid1	1	328	32	18561	0.435053
GO:2000379	positive regulation of reactive oxygen species metabolic process	biological_process	8	Pid1	1	328	32	18561	0.435053
GO:0006099	tricarboxylic acid cycle	biological_process	5	Idh2	1	328	32	18561	0.435053
GO:0008047	enzyme activator activity	molecular_function	5	Psap	1	328	32	18561	0.435053
GO:0048872	homeostasis of number of cells	biological_process	6	Rassf2	1	328	32	18561	0.435053
GO:0046875	ephrin receptor binding	molecular_function	6	Aqp1	1	328	32	18561	0.435053
GO:0071526	semaphorin-plexin signaling pathway	biological_process	6	Sema5a	1	328	32	18561	0.435053
GO:0033138	positive regulation of peptidyl-serine phosphorylation	biological_process	11	Ramp3;Agt	2	328	84	18561	0.438752
GO:0001726	ruffle	cellular_component	6	Rab34;Gnas.1	2	328	85	18561	0.44474
GO:0008277	regulation of G-protein coupled receptor protein signaling pathway	biological_process	8	Ramp3	1	328	33	18561	0.445054
GO:0017134	fibroblast growth factor binding	molecular_function	6	Fgfr2	1	328	33	18561	0.445054
GO:0042177	negative regulation of protein catabolic process	biological_process	8	Serpine2	1	328	33	18561	0.445054
GO:0050918	positive chemotaxis	biological_process	6	Sema5a	1	328	33	18561	0.445054
GO:0012506	vesicle membrane	cellular_component	5	Fndc3a	1	328	33	18561	0.445054
GO:0006325	chromatin organization	biological_process	5	H2afy2	1	328	33	18561	0.445054
GO:0005637	nuclear inner membrane	cellular_component	6	Ifi27	1	328	33	18561	0.445054
GO:0005774	vacuolar membrane	cellular_component	7	Thbd	1	328	33	18561	0.445054
GO:0002027	regulation of heart rate	biological_process	9	Agt	1	328	33	18561	0.445054
GO:0035115	embryonic forelimb morphogenesis	biological_process	8	Twist1	1	328	33	18561	0.445054
GO:0030173	integral component of Golgi membrane	cellular_component	7	Qsox1	1	328	33	18561	0.445054
GO:0051924	regulation of calcium ion transport	biological_process	9	Agt	1	328	33	18561	0.445054
GO:0048469	cell maturation	biological_process	5	Pth1r	1	328	33	18561	0.445054
GO:0008021	synaptic vesicle	cellular_component	4	Mme;Sphk1;Gnas.1	3	328	139	18561	0.446419
GO:0000977	RNA polymerase II regulatory region sequence-specific DNA binding	molecular_function	9	Rarb;Creb3l1;H2afy2;Nf1x;Pou3f4	5	328	248	18561	0.44659
GO:0006874	cellular calcium ion homeostasis	biological_process	11	Edn3;Pth1r	2	328	86	18561	0.450693
GO:0071333	cellular response to glucose stimulus	biological_process	10	Rab34;Serpinf1	2	328	86	18561	0.450693
GO:0007613	memory	biological_process	5	Plk2;Igf2	2	328	86	18561	0.450693
GO:0030334	regulation of cell migration	biological_process	7	Edn3;Tmsb4x	2	328	86	18561	0.450693
GO:0030032	lamellipodium assembly	biological_process	8	Kit	1	328	34	18561	0.454878
GO:0008306	associative learning	biological_process	6	Tac1	1	328	34	18561	0.454878
GO:0019838	growth factor binding	molecular_function	5	Kit	1	328	34	18561	0.454878
GO:0055088	lipid homeostasis	biological_process	7	Rbp1	1	328	34	18561	0.454878
GO:0030901	midbrain development	biological_process	5	Fgfr2	1	328	34	18561	0.454878
GO:0051482	positive regulation of cytosolic calcium ion concentration involved in phospholipase C-activating G-protein coupled signaling pathway	biological_process	14	Tgm2	1	328	34	18561	0.454878
GO:0060076	excitatory synapse	cellular_component	4	Fgfr2	1	328	34	18561	0.454878
GO:0034612	response to tumor necrosis factor	biological_process	7	Chi3l1	1	328	34	18561	0.454878
GO:0048709	oligodendrocyte differentiation	biological_process	7	Sox9	1	328	34	18561	0.454878
GO:0050769	positive regulation of neurogenesis	biological_process	9	Serpinf1	1	328	34	18561	0.454878
GO:0008219	cell death	biological_process	4	Emp1	1	328	34	18561	0.454878
GO:0030155	regulation of cell adhesion	biological_process	5	Sox9	1	328	34	18561	0.454878
GO:0019228	neuronal action potential	biological_process	7	Dpp6	1	328	34	18561	0.454878
GO:0016597	amino acid binding	molecular_function	7	Ddah1	1	328	34	18561	0.454878
[truncated: 347 more rows]
