# Supplementary material for: Pseudo-Temporal Analysis of Single-Cell RNA Sequencing Reveals Trans-Differentiation Potential of Greater Epithelial Ridge Cells Into Hair Cells During Postnatal Development of Cochlea in Rats
Source: Front Mol Neurosci. 2022 Mar 16;15:832813. doi: 10.3389/fnmol.2022.832813 (PMC8966675; doi:10.3389/fnmol.2022.832813)
Supplement: Supplementary file 11 [file Table_11.XLSX]

## Sheet: Sheet1
GO_ID	GO_Term	GO_function	GO_class	Genes	S gene number	TS gene number	B gene number	TB gene number	pvalue
GO:0030199	collagen fibril organization	biological_process	7	Col2a1;Sfrp2;Serpinh1;Scx;Fmod;Col14a1;Tgfb2;Col11a2;Loxl1;P3h4	10	220	43	18561	6.07666e-11
GO:0005615	extracellular space	cellular_component	4	Angptl4;Akr1b1;Ramp1;Cpxm2;Aldh3a1;Col2a1;Ppp1r1a;Fbln2;Alad;Sfrp2;Cpm;Agt;Cpz;Sod3;Pdgfa;Igfbp2;Serpinh1;Csap1;Frzb;Ccn2;Fmod;S100b;Emilin1;Serpinf1;Lrrn1;Col14a1;Ndp;Chi3l1;Sparc;Prdx4;Ogn;Htra1;RGD1305645;Adamts9;Tgfb2;Sema5a;Eno1;Clu;Nbl1;Loxl1;Ccn4;Il17d;Rbp4;Col12a1	44	220	1273	18561	9.85146e-11
GO:0005576	extracellular region	cellular_component	3	Angptl4;Otos;Cpxm2;Col2a1;Gcg;Fbln2;Mdk;Agt;Sod3;Igfbp2;Mia;Agrn;Ccn2;Fmod;Emilin1;Serpinf1;Col14a1;Ndp;Chi3l1;Sparc;Svbp;Col9a1;Scrg1;Tgfb2;Clu;Nbl1;Pnp;Col11a2;Ccn4;Col12a1	30	220	703	18561	1.21015e-09
GO:0001894	tissue homeostasis	biological_process	7	Sox9;Akr1b1;Col2a1;Scx;Ccn2;Col9a1;Col11a2	7	220	22	18561	4.38018e-09
GO:0051216	cartilage development	biological_process	6	Sox9;Col2a1;Sfrp2;Prrx2;Hif1a;Col9a1;Col11a2;Cnmd	8	220	65	18561	9.6885e-07
GO:0003179	heart valve morphogenesis	biological_process	5	Sox9;Scx;Adamts9;Tgfb2	4	220	8	18561	1.29531e-06
GO:0030198	extracellular matrix organization	biological_process	6	Sox9;Fbln2;Agt;Mia;Emilin1;Prdx4;Adamts9;Tgfb2;Kazald1	9	220	91	18561	1.32409e-06
GO:0005594	collagen type IX trimer	cellular_component	6	Col9a2;Col9a3;Col9a1	3	220	3	18561	1.64282e-06
GO:0001502	cartilage condensation	biological_process	4	Sox9;Col2a1;Ccn2;Otor;Tgfb2	5	220	19	18561	2.27022e-06
GO:0070062	extracellular exosome	cellular_component	7	Akr1b1;Atp1a1;Kifc3;Anxa6;Ssr4;Crym;Fbln2;Fuca1;Tspan6;Alad;Gmds;Dpp4;Gstm3;Clmp;Cpm;Agt;Cpz;Napa;Sod3;Fbxo2;Erp29;Cacybp;Abhd8;Ldhb;Ppib;Atp1b1;Igfbp2;Txndc17;Serpinh1;Aldh9a1;Aqp1;Chmp4c;Anxa4;Phpt1;Gstk1;Serpinf1;Col14a1;Chi3l1;Prdx4;Htra1;Iqgap2;Gatm;Sema5a;Thrb;Nfasc;Phgdh;Eno1;Clu;Pnp;Ddah1;Vdac2;Rbp4;Myl12b;Pafah1b3	54	220	2430	18561	2.71657e-06
GO:0031012	extracellular matrix	cellular_component	4	Cpxm2;Col2a1;Col26a1;Fbln2;Sod3;Fmod;Emilin1;Serpinf1;Col14a1;Ndp;Htra1;Tgfb2;Clu;Loxl1;Col12a1	15	220	308	18561	4.29361e-06
GO:0005520	insulin-like growth factor binding	molecular_function	6	Igfbp2;Ccn2;Htra1;Ccn4;Kazald1	5	220	23	18561	6.32037e-06
GO:0051384	response to glucocorticoid	biological_process	8	Aldh3a1;Alad;Mdk;Hif1a;Ptpru;Bckdhb;Igfbp2;S100b;Sparc	9	220	117	18561	1.06952e-05
GO:0008284	positive regulation of cell proliferation	biological_process	7	Sox9;Aldh3a1;Sfrp2;Dpp4;Agt;Hif1a;Id3;Pdgfa;Scx;Ccn2;Ssbp3;S100b;Sphk1;Fgfr4;Mab21l2;Tgfb2;Thrb;Clu	18	220	463	18561	1.0924e-05
GO:0007584	response to nutrient	biological_process	7	Aldh3a1;Acsl1;Alad;Sfrp2;Bckdhb;Igfbp2;Arg2;Gatm;Abcg5	9	220	124	18561	1.71074e-05
GO:2001054	negative regulation of mesenchymal cell apoptotic process	biological_process	10	Sox9;Hif1a;Pou3f4	3	220	6	18561	3.19999e-05
GO:0010629	negative regulation of gene expression	biological_process	8	Sox9;Sfrp2;Tgif1;Erp29;Hif1a;Id3;Ccn2;Id1;Serpinf1;Fgfr4;Tgfb2	11	220	219	18561	6.32647e-05
GO:0071260	cellular response to mechanical stimulus	biological_process	6	Sox9;Atp1a1;Col2a1;Agt;Hif1a;Scx;Aqp1	7	220	87	18561	7.81565e-05
GO:0090190	positive regulation of branching involved in ureteric bud morphogenesis	biological_process	10	Sox9;Maged1;Agt;Sox8	4	220	20	18561	8.01632e-05
GO:0032964	collagen biosynthetic process	biological_process	5	Serpinh1;P3h3;P3h4	3	220	8	18561	8.80382e-05
GO:0045766	positive regulation of angiogenesis	biological_process	8	Btg1;Sfrp2;Hif1a;Aqp1;Sphk1;Chi3l1;Sema5a;Ddah1	8	220	120	18561	9.23885e-05
GO:0048839	inner ear development	biological_process	5	Cytl1;Col2a1;Pdgfa;Sparc;Tgfb2;Pou3f4	6	220	66	18561	0.000130079
GO:0002062	chondrocyte differentiation	biological_process	6	Sox9;Cytl1;Col2a1;Scx;Col11a2	5	220	42	18561	0.000133043
GO:0072197	ureter morphogenesis	biological_process	6	Sox9;Sox8	2	220	2	18561	0.000139858
GO:0060221	retinal rod cell differentiation	biological_process	10	Sox9;Sox8	2	220	2	18561	0.000139858
GO:0003188	heart valve formation	biological_process	5	Sox9;Scx	2	220	2	18561	0.000139858
GO:0001558	regulation of cell growth	biological_process	6	Igfbp2;Ccn2;Htra1;Tgfb2;Ccn4;Kazald1	6	220	67	18561	0.000141476
GO:0001666	response to hypoxia	biological_process	5	Angptl4;Aldh3a1;Alad;Dpp4;Sod3;Hif1a;Atp1b1;Pdgfa;Ucp2;Arg2;Tgfb2	11	220	243	18561	0.000159128
GO:0045662	negative regulation of myoblast differentiation	biological_process	8	Sox9;Zfhx3;Id3;Sox8	4	220	24	18561	0.000169395
GO:0090103	cochlea morphogenesis	biological_process	6	Sox9;Frzb;Tbx18;Pou3f4	4	220	24	18561	0.000169395
GO:0008584	male gonad development	biological_process	7	Sox9;Sfrp2;Pdgfa;Prdx4;Col9a3;Sox8;Tgfb2;Rbp4	8	220	131	18561	0.000170206
GO:0030903	notochord development	biological_process	7	Sox9;Col2a1;Id3	3	220	11	18561	0.000252655
GO:0032963	collagen metabolic process	biological_process	4	Hif1a;Id1;P3h3	3	220	12	18561	0.000333933
GO:0042493	response to drug	biological_process	5	Atp1a1;Aldh3a1;Acsl1;Alad;Sfrp2;Tgif1;Mdk;Hif1a;Pdgfa;Igfbp2;Aqp1;Arg2;Tgfb2;Pnp;Abcg5	15	220	458	18561	0.000388465
GO:0005581	collagen trimer	cellular_component	4	Col2a1;Emilin1;Col9a1;Col11a2;Col12a1	5	220	53	18561	0.000403828
GO:0005790	smooth endoplasmic reticulum	cellular_component	7	Erp29;Ppib;Prdx4;Rtn1	4	220	30	18561	0.000413217
GO:0061056	sclerotome development	biological_process	7	Sfrp2;Scx	2	220	3	18561	0.000416288
GO:0072034	renal vesicle induction	biological_process	5	Sox9;Sox8	2	220	3	18561	0.000416288
GO:0060018	astrocyte fate commitment	biological_process	7	Sox9;Sox8	2	220	3	18561	0.000416288
GO:0002053	positive regulation of mesenchymal cell proliferation	biological_process	8	Sox9;Prrx2;Pdgfa;Tbx18	4	220	32	18561	0.000532255
GO:0046689	response to mercury ion	biological_process	7	Alad;Arg2;Gatm	3	220	14	18561	0.000542909
GO:0006518	peptide metabolic process	biological_process	7	Cpxm2;Cpm;Cpz	3	220	15	18561	0.000672721
GO:0060065	uterus development	biological_process	6	Cdkn1c;Tgfb2;Rbp4	3	220	15	18561	0.000672721
GO:0060135	maternal process involved in female pregnancy	biological_process	5	Akr1b1;Hif1a;Ifi27;Arg2	4	220	34	18561	0.000673831
GO:0010628	positive regulation of gene expression	biological_process	8	Sox9;Pid1;Etv4;Agt;Erp29;Hif1a;Scx;Ccn2;Id1;Sox8;Fgfr4;Tgfb2;Clu	13	220	385	18561	0.00071426
GO:0072289	metanephric nephron tubule formation	biological_process	9	Sox9;Sox8	2	220	4	18561	0.000826063
GO:0061138	morphogenesis of a branching epithelium	biological_process	6	Sox9;Sox8	2	220	4	18561	0.000826063
GO:0006525	arginine metabolic process	biological_process	11	Arg2;Ddah1	2	220	4	18561	0.000826063
GO:0032909	regulation of transforming growth factor beta2 production	biological_process	8	Hif1a;Tgfb2	2	220	4	18561	0.000826063
GO:0046533	negative regulation of photoreceptor cell differentiation	biological_process	11	Sox9;Sox8	2	220	4	18561	0.000826063
GO:0001568	blood vessel development	biological_process	5	Agt;Hif1a;Sphk1;Tgfb2;Loxl1	5	220	62	18561	0.000835416
GO:0010634	positive regulation of epithelial cell migration	biological_process	9	Sox9;Hif1a;Aqp1;Tgfb2	4	220	36	18561	0.000840182
GO:0055114	oxidation-reduction process	biological_process	4	Akr1b1;Aldh3a1;Crym;Pecr;Sod3;Ldhb;Adi1;Bckdhb;Txndc17;Aldh9a1;Smox;P3h3;Gstk1;Prdx4;Phgdh;Acadl;Loxl1	17	220	603	18561	0.000882815
GO:0030324	lung development	biological_process	6	Ccn2;Chi3l1;Sparc;Arg2;Fgfr4;Tgfb2;Rbp4	7	220	131	18561	0.000962988
GO:0007250	activation of NF-kappaB-inducing kinase activity	biological_process	13	Agt;Traf4;Chi3l1	3	220	17	18561	0.000987949
GO:0007568	aging	biological_process	4	Aldh3a1;Slc25a4;Agt;Cacybp;Igfbp2;Ucp2;Cdkn1c;Ccn2;Serpinf1;Tgfb2;Clu	11	220	306	18561	0.00110366
GO:0035567	non-canonical Wnt signaling pathway	biological_process	8	Sfrp2;Fzd9;Frzb	3	220	18	18561	0.00117522
GO:0043066	negative regulation of apoptotic process	biological_process	9	Sox9;Angptl4;Akr1b1;Ciapin1;Siah2;Hif1a;Ucp2;Scx;Aqp1;Id1;Sphk1;Sox8;Fgfr4;Tgfb2;Clu	15	220	511	18561	0.00118627
GO:0050680	negative regulation of epithelial cell proliferation	biological_process	8	Sox9;Maged1;Sfrp2;Cdkn1c;Tgfb2	5	220	67	18561	0.00118863
GO:0006081	cellular aldehyde metabolic process	biological_process	5	Aldh3a1;Aldh9a1	2	220	5	18561	0.00136601
GO:0003229	ventricular cardiac muscle tissue development	biological_process	9	Col14a1;Adamts9	2	220	5	18561	0.00136601
GO:1902494	catalytic complex	cellular_component	4	P3h3;P3h4	2	220	5	18561	0.00136601
GO:0090184	positive regulation of kidney development	biological_process	7	Sox9;Sox8	2	220	5	18561	0.00136601
GO:0009306	protein secretion	biological_process	10	Erp29;Mia;Otor;Svbp	4	220	41	18561	0.00137923
GO:0010596	negative regulation of endothelial cell migration	biological_process	10	Serpinf1;Svbp;Adamts9	3	220	19	18561	0.00138344
GO:0016525	negative regulation of angiogenesis	biological_process	8	Agt;Serpinf1;Sparc;Tgfb2;Cnmd	5	220	70	18561	0.00144754
GO:0005783	endoplasmic reticulum	cellular_component	6	Atp1a1;Aldh3a1;Ssr4;Acsl1;Col26a1;Dpp4;Erp29;Ppib;Ikbip;Serpinh1;Sec11c;Lpcat2;P3h3;Chi3l1;Prdx4;Rtn1;Lrba;Adamts9;Fgfr4;Kdelr3;Ssr2;Clu;P3h4	23	220	982	18561	0.00144794
GO:0007605	sensory perception of sound	biological_process	8	Otos;Col2a1;Crym;Tbx18;Thrb;Pou3f4;Col11a2	7	220	141	18561	0.00147665
GO:0007565	female pregnancy	biological_process	5	Cald1;Agt;Igfbp2;Ucp2;Sphk1;Tgfb2	6	220	104	18561	0.00149724
GO:0042803	protein homodimerization activity	molecular_function	6	Anxa6;Crym;Dpp4;Gstm3;Erp29;Cacybp;Fzd9;Pdgfa;Actn1;Aldh9a1;Smagp;Chmp4c;Id1;S100b;Ndp;Prdx4;Tbx18;Tgfb2;Thrb;Eno1;Nbl1	21	220	869	18561	0.00159766
GO:0031018	endocrine pancreas development	biological_process	5	Sox9;Clu;Nkx6-1	3	220	20	18561	0.00161343
GO:0043209	myelin sheath	cellular_component	4	Atp1a1;Slc25a4;Napa;Ldhb;Atp1b1;Nfasc;Phgdh;Eno1;Vdac2	9	220	228	18561	0.00163836
GO:0042813	Wnt-activated receptor activity	molecular_function	6	Sfrp2;Fzd9;Frzb	3	220	21	18561	0.00186598
GO:0042981	regulation of apoptotic process	biological_process	8	Sox9;Maged1;Sfrp2;Agt;Traf4;Tgfb2;Clu;Nradd;Bex2	9	220	234	18561	0.00195615
GO:0048146	positive regulation of fibroblast proliferation	biological_process	8	Tgif1;Agt;Pdgfa;Aqp1;Sphk1	5	220	75	18561	0.00196813
GO:0072189	ureter development	biological_process	6	Sox9;Tbx18	2	220	6	18561	0.00203302
GO:0000303	response to superoxide	biological_process	8	Sod3;Ucp2	2	220	6	18561	0.00203302
GO:0060762	regulation of branching involved in mammary gland duct morphogenesis	biological_process	8	Etv5;Etv4	2	220	6	18561	0.00203302
GO:0033010	paranodal junction	cellular_component	5	Akr1b1;Nfasc	2	220	6	18561	0.00203302
GO:0070314	G1 to G0 transition	biological_process	5	RGD1305645;Phgdh	2	220	6	18561	0.00203302
GO:0045823	positive regulation of heart contraction	biological_process	9	Atp1a1;Tgfb2	2	220	6	18561	0.00203302
GO:0006883	cellular sodium ion homeostasis	biological_process	11	Atp1a1;Agt;Atp1b1	3	220	22	18561	0.00214186
GO:0001942	hair follicle development	biological_process	6	Sox9;Pdgfa;Tgfb2;Tnfrsf19	4	220	47	18561	0.00229848
GO:0009611	response to wounding	biological_process	5	Mdk;Id3;Pdgfa;Tgfb2;Clu	5	220	78	18561	0.00233952
GO:0045892	negative regulation of transcription, DNA-templated	biological_process	9	Sox9;Maged1;Bend5;Zfhx3;Sfrp2;Id3;Scx;Cdkn1c;Id1;Sox8;Mdfi;Thrb;Eno1;Mxd4	14	220	495	18561	0.00241784
GO:0060041	retina development in camera-type eye	biological_process	5	Sox9;Tgif1;Serpinf1;Sox8;Rbp4	5	220	80	18561	0.00261386
GO:0060070	canonical Wnt signaling pathway	biological_process	8	Sfrp2;Ptpru;Fzd9;Frzb;Ndp	5	220	80	18561	0.00261386
GO:0004181	metallocarboxypeptidase activity	molecular_function	9	Cpxm2;Cpm;Cpz	3	220	24	18561	0.00276639
GO:0043425	bHLH transcription factor binding	molecular_function	7	Sox9;Id3;Scx	3	220	24	18561	0.00276639
GO:0061037	negative regulation of cartilage development	biological_process	7	Frzb;Tgfb2	2	220	7	18561	0.00282402
GO:0035459	cargo loading into vesicle	biological_process	6	Mia;Otor	2	220	7	18561	0.00282402
GO:0005787	signal peptidase complex	cellular_component	7	Sec11c;MGC109340	2	220	7	18561	0.00282402
GO:0071279	cellular response to cobalt ion	biological_process	8	Hif1a;Serpinf1	2	220	7	18561	0.00282402
GO:0071599	otic vesicle development	biological_process	7	Sox9;Col2a1	2	220	7	18561	0.00282402
GO:0009409	response to cold	biological_process	5	Agt;Ucp2;Tgfb2;Acadl	4	220	50	18561	0.00288691
GO:0001503	ossification	biological_process	4	Sox9;Col2a1;Fzd9;Ccn2;Sparc	5	220	84	18561	0.00323139
GO:0055119	relaxation of cardiac muscle	biological_process	7	Atp1a1;Atp1b1	2	220	8	18561	0.00373601
GO:0017185	peptidyl-lysine hydroxylation	biological_process	10	P3h3;P3h4	2	220	8	18561	0.00373601
GO:0005915	zonula adherens	cellular_component	6	Kifc3;Actn1	2	220	8	18561	0.00373601
GO:0043392	negative regulation of DNA binding	biological_process	7	Id3;Id1;Mdfi	3	220	27	18561	0.00389488
GO:0009725	response to hormone	biological_process	5	Crym;Alad;Mdk;Aqp1;Arg2	5	220	89	18561	0.00414311
GO:0001501	skeletal system development	biological_process	6	Sox9;Col2a1;Cdkn1c;Tgfb2;Col11a2	5	220	89	18561	0.00414311
GO:0008285	negative regulation of cell proliferation	biological_process	7	Sox9;Btg1;Sfrp2;Tgif1;Agt;Fbxo2;Ptpru;Frzb;P3h3;Tgfb2;Ddah1	11	220	363	18561	0.00415196
GO:0017147	Wnt-protein binding	molecular_function	5	Sfrp2;Fzd9;Frzb	3	220	28	18561	0.00432452
GO:0005518	collagen binding	molecular_function	5	Dpp4;Pdgfa;Serpinh1;Sparc	4	220	56	18561	0.00435719
GO:0008083	growth factor activity	molecular_function	7	Mdk;Pdgfa;Mia;Ccn2;Ptn;Tgfb2	6	220	129	18561	0.00440074
GO:0003417	growth plate cartilage development	biological_process	8	Col2a1;Col9a1	2	220	9	18561	0.00476605
GO:0016620	oxidoreductase activity, acting on the aldehyde or oxo group of donors, NAD or NADP as acceptor	molecular_function	6	Aldh3a1;Aldh9a1	2	220	9	18561	0.00476605
GO:0048708	astrocyte differentiation	biological_process	7	S100b;Nf1x	2	220	9	18561	0.00476605
GO:0004185	serine-type carboxypeptidase activity	molecular_function	9	Cpm;Cpz	2	220	9	18561	0.00476605
GO:0048407	platelet-derived growth factor binding	molecular_function	6	Col2a1;Pdgfa	2	220	9	18561	0.00476605
GO:0004028	3-chloroallyl aldehyde dehydrogenase activity	molecular_function	7	Aldh3a1;Aldh9a1	2	220	9	18561	0.00476605
GO:0060174	limb bud formation	biological_process	5	Sox9;Col2a1	2	220	9	18561	0.00476605
GO:0070324	thyroid hormone binding	molecular_function	5	Crym;Thrb	2	220	9	18561	0.00476605
GO:0006089	lactate metabolic process	biological_process	9	Ldhb;Hif1a	2	220	9	18561	0.00476605
GO:0005641	nuclear envelope lumen	cellular_component	6	Cacybp;Nradd	2	220	9	18561	0.00476605
GO:0001837	epithelial to mesenchymal transition	biological_process	7	Sox9;Hif1a;Tgfb2	3	220	29	18561	0.0047818
GO:0014068	positive regulation of phosphatidylinositol 3-kinase signaling	biological_process	10	Sox9;Agt;Pdgfa;Tgfb2	4	220	59	18561	0.00525267
GO:0032355	response to estradiol	biological_process	6	Agt;Hif1a;Pdgfa;Igfbp2;Ccn2;Ifi27;Tgfb2	7	220	178	18561	0.00540442
GO:0005604	basement membrane	cellular_component	6	Col2a1;Serpinf1;Sparc;Tgfb2;Loxl1	5	220	95	18561	0.00546348
GO:0010165	response to X-ray	biological_process	7	Col2a1;Hif1a;Ikbip	3	220	31	18561	0.00578117
GO:0042178	xenobiotic catabolic process	biological_process	6	Acsl1;Gstm3	2	220	10	18561	0.00591122
GO:0003214	cardiac left ventricle morphogenesis	biological_process	7	Sfrp2;Tgfb2	2	220	10	18561	0.00591122
GO:0004865	protein serine/threonine phosphatase inhibitor activity	molecular_function	8	Ppp1r1a;Ppp1r14c	2	220	10	18561	0.00591122
GO:0043627	response to estrogen	biological_process	4	Gstm3;Hif1a;Igfbp2;Aqp1;Tgfb2	5	220	97	18561	0.00596288
GO:0009986	cell surface	cellular_component	4	Ramp1;Dpp4;Clmp;Cpm;Erp29;Fzd9;Pdgfa;Anxa4;Ndp;Sparc;Iqgap2;Adamts9;Tgfb2;Eno1;Clu	15	220	608	18561	0.00608865
GO:0060348	bone development	biological_process	6	Col2a1;Ppib;Pdgfa;Sparc	4	220	62	18561	0.00626366
GO:0030182	neuron differentiation	biological_process	6	Unc119;Napa;Ptpru;Id3;Id1;Rtn1	6	220	140	18561	0.00652437
GO:0004867	serine-type endopeptidase inhibitor activity	molecular_function	8	Agt;Serpinh1;Serpinf1;Spint2	4	220	63	18561	0.00662738
GO:0006357	regulation of transcription by RNA polymerase II	biological_process	9	Sox9;Maged1;Etv5;Etv4;Hif1a;Hmgn3;Fli1;Anxa4;Msx3;Thrb;Pou3f4;Nkx6-1	12	220	443	18561	0.00676756
GO:0042476	odontogenesis	biological_process	6	Id3;Aqp1;Fmod	3	220	33	18561	0.00689657
GO:0006979	response to oxidative stress	biological_process	5	Btg1;Alad;Sod3;Atox1;Gatm;Car3	6	220	142	18561	0.0069786
GO:0045893	positive regulation of transcription, DNA-templated	biological_process	9	Sox9;Maged1;Zfhx3;Etv5;Mdk;Etv4;Agt;Hif1a;Fli1;Scx;Cdkn1c;Ssbp3;Ndp;Sox8	14	220	560	18561	0.00710616
GO:0009062	fatty acid catabolic process	biological_process	10	Eci2;Acadl	2	220	11	18561	0.00716867
GO:0086009	membrane repolarization	biological_process	8	Atp1a1;Atp1b1	2	220	11	18561	0.00716867
GO:0032025	response to cobalt ion	biological_process	7	Alad;Hif1a	2	220	11	18561	0.00716867
GO:0071363	cellular response to growth factor stimulus	biological_process	7	Tgif1;Sphk1;Sparc;Clu	4	220	65	18561	0.00739621
GO:0071773	cellular response to BMP stimulus	biological_process	8	Col2a1;Scx;Spint2	3	220	34	18561	0.00749878
GO:0070371	ERK1 and ERK2 cascade	biological_process	12	Sox9;Agt;Eno1	3	220	34	18561	0.00749878
GO:0048709	oligodendrocyte differentiation	biological_process	7	Sox9;Sox8;Nkx6-1	3	220	34	18561	0.00749878
GO:0019216	regulation of lipid metabolic process	biological_process	7	Angptl4;Fgfr4;Thrb	3	220	35	18561	0.00813112
GO:0051781	positive regulation of cell division	biological_process	7	Mdk;Pdgfa;Tgfb2	3	220	35	18561	0.00813112
GO:0032526	response to retinoic acid	biological_process	6	Pdgfa;Igfbp2;Tgfb2;Rbp4	4	220	67	18561	0.00822162
GO:0030154	cell differentiation	biological_process	5	Sox9;Angptl4;Etv5;Mdk;Etv4;Hif1a;Fli1;Scx;Ccn2;Tbx18;Fgfr4;Thrb;Nkx6-1	13	220	513	18561	0.00839674
GO:0090181	regulation of cholesterol metabolic process	biological_process	9	Thrb;Acadl	2	220	12	18561	0.00853562
GO:0051597	response to methylmercury	biological_process	6	Alad;S100b	2	220	12	18561	0.00853562
GO:0036376	sodium ion export across plasma membrane	biological_process	11	Atp1a1;Atp1b1	2	220	12	18561	0.00853562
GO:0071559	response to transforming growth factor beta	biological_process	5	Cald1;Zfhx3	2	220	12	18561	0.00853562
GO:0042551	neuron maturation	biological_process	6	Irx5;Cdkn1c	2	220	12	18561	0.00853562
GO:0005890	sodium:potassium-exchanging ATPase complex	cellular_component	8	Atp1a1;Atp1b1	2	220	12	18561	0.00853562
GO:0050679	positive regulation of epithelial cell proliferation	biological_process	8	Sox9;Id1;Htra1;Tbx18	4	220	68	18561	0.00865604
GO:0070542	response to fatty acid	biological_process	6	Alad;Ucp2;Ccn2	3	220	36	18561	0.00879393
GO:0000981	RNA polymerase II transcription factor activity, sequence-specific DNA binding	molecular_function	5	Sox9;Etv5;Etv4;Hif1a;Fli1;Sox8;Nf1x	7	220	196	18561	0.00898597
GO:0071300	cellular response to retinoic acid	biological_process	7	Sox9;Col2a1;Aqp1;Serpinf1	4	220	69	18561	0.00910521
GO:0046686	response to cadmium ion	biological_process	7	Alad;Sparc;Arg2	3	220	37	18561	0.00948751
GO:0070555	response to interleukin-1	biological_process	7	Slc25a4;Sphk1;Chi3l1	3	220	37	18561	0.00948751
GO:0001886	endothelial cell morphogenesis	biological_process	9	Id1;Cnmd	2	220	13	18561	0.0100093
GO:0030950	establishment or maintenance of actin cytoskeleton polarity	biological_process	8	Aqp1;Rhod	2	220	13	18561	0.0100093
GO:0030502	negative regulation of bone mineralization	biological_process	8	Sox9;Hif1a	2	220	13	18561	0.0100093
GO:0005391	sodium:potassium-exchanging ATPase activity	molecular_function	11	Atp1a1;Atp1b1	2	220	13	18561	0.0100093
GO:0061036	positive regulation of cartilage development	biological_process	7	Sox9;Scx	2	220	13	18561	0.0100093
GO:0042060	wound healing	biological_process	6	Pdgfa;Aqp1;Fmod;Sparc;Tgfb2	5	220	111	18561	0.0103891
GO:0071560	cellular response to transforming growth factor beta stimulus	biological_process	8	Sox9;Pdgfa;Scx;Id1	4	220	72	18561	0.010543
GO:1903561	extracellular vesicle	cellular_component	6	Atp1a1;Fbln2;Atp1b1	3	220	39	18561	0.0109681
GO:0010248	establishment or maintenance of transmembrane electrochemical gradient	biological_process	8	Atp1a1;Atp1b1	2	220	14	18561	0.011587
GO:0003203	endocardial cushion morphogenesis	biological_process	7	Sox9;Tgfb2	2	220	14	18561	0.011587
GO:0060009	Sertoli cell development	biological_process	7	Sox9;Sox8	2	220	14	18561	0.011587
GO:0004089	carbonate dehydratase activity	molecular_function	7	Car14;Car3	2	220	14	18561	0.011587
GO:0061051	positive regulation of cell growth involved in cardiac muscle cell development	biological_process	11	Slc25a4;Ccn4	2	220	14	18561	0.011587
GO:0030007	cellular potassium ion homeostasis	biological_process	11	Atp1a1;Atp1b1	2	220	14	18561	0.011587
GO:0008106	alcohol dehydrogenase (NADP+) activity	molecular_function	8	Akr1b1;Aldh3a1	2	220	14	18561	0.011587
GO:0007614	short-term memory	biological_process	6	Mdk;Serpinf1	2	220	14	18561	0.011587
GO:0045429	positive regulation of nitric oxide biosynthetic process	biological_process	9	Agt;Clu;Ddah1	3	220	40	18561	0.0117555
GO:1905892	negative regulation of cellular response to thapsigargin	biological_process	7	Clu	1	220	1	18561	0.0118528
GO:1903701	substantia propria of cornea development	biological_process	5	Tgfb2	1	220	1	18561	0.0118528
GO:0047127	thiomorpholine-carboxylate dehydrogenase activity	molecular_function	7	Crym	1	220	1	18561	0.0118528
GO:0003992	N2-acetyl-L-ornithine:2-oxoglutarate 5-aminotransferase activity	molecular_function	7	Oat	1	220	1	18561	0.0118528
GO:1905589	positive regulation of L-arginine import across plasma membrane	biological_process	10	Agt	1	220	1	18561	0.0118528
GO:0034104	negative regulation of tissue remodeling	biological_process	7	Agt	1	220	1	18561	0.0118528
GO:0019810	putrescine binding	molecular_function	5	Amd1	1	220	1	18561	0.0118528
GO:0097238	cellular response to methylglyoxal	biological_process	8	Akr1b1	1	220	1	18561	0.0118528
GO:0061046	regulation of branching involved in lung morphogenesis	biological_process	8	Sox9	1	220	1	18561	0.0118528
GO:0072124	regulation of glomerular mesangial cell proliferation	biological_process	9	Pdgfa	1	220	1	18561	0.0118528
GO:0008481	sphinganine kinase activity	molecular_function	8	Sphk1	1	220	1	18561	0.0118528
GO:0042543	protein N-linked glycosylation via arginine	biological_process	11	Krtcap2	1	220	1	18561	0.0118528
GO:0032272	negative regulation of protein polymerization	biological_process	8	Vdac2	1	220	1	18561	0.0118528
GO:1905403	negative regulation of activated CD8-positive, alpha-beta T cell apoptotic process	biological_process	13	Arg2	1	220	1	18561	0.0118528
GO:0003433	chondrocyte development involved in endochondral bone morphogenesis	biological_process	7	Serpinh1	1	220	1	18561	0.0118528
GO:0046916	cellular transition metal ion homeostasis	biological_process	11	Atox1	1	220	1	18561	0.0118528
GO:0071644	negative regulation of chemokine (C-C motif) ligand 4 production	biological_process	9	Arg2	1	220	1	18561	0.0118528
GO:1990407	calcitonin gene-related peptide binding	molecular_function	8	Ramp1	1	220	1	18561	0.0118528
GO:0043795	glyceraldehyde oxidoreductase activity	molecular_function	6	Akr1b1	1	220	1	18561	0.0118528
GO:0051541	elastin metabolic process	biological_process	8	Hif1a	1	220	1	18561	0.0118528
GO:1902998	positive regulation of neurofibrillary tangle assembly	biological_process	8	Clu	1	220	1	18561	0.0118528
GO:0019219	regulation of nucleobase-containing compound metabolic process	biological_process	7	Cacybp	1	220	1	18561	0.0118528
GO:0019544	arginine catabolic process to glutamate	biological_process	13	Oat	1	220	1	18561	0.0118528
GO:1905895	negative regulation of cellular response to tunicamycin	biological_process	7	Clu	1	220	1	18561	0.0118528
GO:0042413	carnitine catabolic process	biological_process	8	Acadl	1	220	1	18561	0.0118528
GO:0015988	energy coupled proton transmembrane transport, against electrochemical gradient	biological_process	10	Atp1a1	1	220	1	18561	0.0118528
GO:0061185	negative regulation of dermatome development	biological_process	9	Sfrp2	1	220	1	18561	0.0118528
GO:0072220	metanephric descending thin limb development	biological_process	6	Aqp1	1	220	1	18561	0.0118528
GO:0006842	tricarboxylic acid transport	biological_process	10	Slc13a5	1	220	1	18561	0.0118528
GO:0021547	midbrain-hindbrain boundary initiation	biological_process	6	Ssbp3	1	220	1	18561	0.0118528
GO:1990971	EMILIN complex	cellular_component	5	Emilin1	1	220	1	18561	0.0118528
GO:0035378	carbon dioxide transmembrane transport	biological_process	8	Aqp1	1	220	1	18561	0.0118528
GO:0015928	fucosidase activity	molecular_function	7	Fuca1	1	220	1	18561	0.0118528
GO:0015862	uridine transport	biological_process	10	Slc29a1	1	220	1	18561	0.0118528
GO:0090662	ATP hydrolysis coupled transmembrane transport	biological_process	7	Atp1a1	1	220	1	18561	0.0118528
GO:0071245	cellular response to carbon monoxide	biological_process	7	Hif1a	1	220	1	18561	0.0118528
GO:0006148	inosine catabolic process	biological_process	12	Pnp	1	220	1	18561	0.0118528
GO:0060829	negative regulation of canonical Wnt signaling pathway involved in neural plate anterior/posterior pattern formation	biological_process	7	Tbx18	1	220	1	18561	0.0118528
GO:0005595	collagen type XII trimer	cellular_component	6	Col12a1	1	220	1	18561	0.0118528
GO:0090673	endothelial cell-matrix adhesion	biological_process	7	Adamts9	1	220	1	18561	0.0118528
GO:2000794	regulation of epithelial cell proliferation involved in lung morphogenesis	biological_process	8	Sox9	1	220	1	18561	0.0118528
GO:0060784	regulation of cell proliferation involved in tissue homeostasis	biological_process	7	Sox9	1	220	1	18561	0.0118528
GO:0030486	smooth muscle dense body	cellular_component	5	Actn1	1	220	1	18561	0.0118528
GO:0016639	oxidoreductase activity, acting on the CH-NH2 group of donors, NAD or NADP as acceptor	molecular_function	6	Crym	1	220	1	18561	0.0118528
GO:0035910	ascending aorta morphogenesis	biological_process	5	Tgfb2	1	220	1	18561	0.0118528
GO:0060517	epithelial cell proliferation involved in prostatic bud elongation	biological_process	5	Sox9	1	220	1	18561	0.0118528
GO:0015142	tricarboxylic acid transmembrane transporter activity	molecular_function	7	Slc13a5	1	220	1	18561	0.0118528
GO:0015067	amidinotransferase activity	molecular_function	6	Gatm	1	220	1	18561	0.0118528
GO:1904394	negative regulation of skeletal muscle acetylcholine-gated channel clustering	biological_process	11	Fzd9	1	220	1	18561	0.0118528
GO:0003415	chondrocyte hypertrophy	biological_process	6	Sox9	1	220	1	18561	0.0118528
GO:0085018	maintenance of symbiont-containing vacuole by host	biological_process	7	Aqp1	1	220	1	18561	0.0118528
GO:0039532	negative regulation of viral-induced cytoplasmic pattern recognition receptor signaling pathway	biological_process	8	Tspan6	1	220	1	18561	0.0118528
GO:0006660	phosphatidylserine catabolic process	biological_process	7	Abhd12	1	220	1	18561	0.0118528
GO:1901873	regulation of post-translational protein modification	biological_process	9	Ppib	1	220	1	18561	0.0118528
GO:0006557	S-adenosylmethioninamine biosynthetic process	biological_process	7	Amd1	1	220	1	18561	0.0118528
GO:0015068	glycine amidinotransferase activity	molecular_function	7	Gatm	1	220	1	18561	0.0118528
GO:0010121	arginine catabolic process to proline via ornithine	biological_process	14	Oat	1	220	1	18561	0.0118528
GO:0034668	integrin alpha4-beta1 complex	cellular_component	6	Emilin1	1	220	1	18561	0.0118528
GO:0004587	ornithine-oxo-acid transaminase activity	molecular_function	7	Oat	1	220	1	18561	0.0118528
GO:0019145	aminobutyraldehyde dehydrogenase activity	molecular_function	8	Aldh9a1	1	220	1	18561	0.0118528
GO:0030421	defecation	biological_process	6	Mdk	1	220	1	18561	0.0118528
GO:0047105	4-trimethylammoniobutyraldehyde dehydrogenase activity	molecular_function	7	Aldh9a1	1	220	1	18561	0.0118528
GO:0031703	type 2 angiotensin receptor binding	molecular_function	8	Agt	1	220	1	18561	0.0118528
GO:0016863	intramolecular oxidoreductase activity, transposing C=C bonds	molecular_function	6	Eci2	1	220	1	18561	0.0118528
GO:0043101	purine-containing compound salvage	biological_process	8	Pnp	1	220	1	18561	0.0118528
GO:1990401	embryonic lung development	biological_process	7	Pdgfa	1	220	1	18561	0.0118528
GO:0010309	acireductone dioxygenase [iron(II)-requiring] activity	molecular_function	7	Adi1	1	220	1	18561	0.0118528
GO:0004014	adenosylmethionine decarboxylase activity	molecular_function	7	Amd1	1	220	1	18561	0.0118528
GO:1905010	positive regulation of L-lysine import across plasma membrane	biological_process	10	Agt	1	220	1	18561	0.0118528
GO:1902847	regulation of neuronal signal transduction	biological_process	8	Clu	1	220	1	18561	0.0118528
GO:0008218	bioluminescence	biological_process	5	Chmp4c	1	220	1	18561	0.0118528
GO:1901707	leptomycin B binding	molecular_function	6	Id3	1	220	1	18561	0.0118528
GO:0030184	nitric oxide transmembrane transporter activity	molecular_function	5	Aqp1	1	220	1	18561	0.0118528
GO:0035379	carbon dioxide transmembrane transporter activity	molecular_function	5	Aqp1	1	220	1	18561	0.0118528
GO:0003163	sinoatrial node development	biological_process	9	Tbx18	1	220	1	18561	0.0118528
GO:0097454	Schwann cell microvillus	cellular_component	8	Akr1b1	1	220	1	18561	0.0118528
GO:0000412	histone peptidyl-prolyl isomerization	biological_process	12	Fkbp10	1	220	1	18561	0.0118528
GO:0072230	metanephric proximal straight tubule development	biological_process	9	Aqp1	1	220	1	18561	0.0118528
GO:1990384	hyaloid vascular plexus regression	biological_process	5	Ninj1	1	220	1	18561	0.0118528
GO:0061050	regulation of cell growth involved in cardiac muscle cell development	biological_process	7	Col14a1	1	220	1	18561	0.0118528
GO:0034356	NAD biosynthesis via nicotinamide riboside salvage pathway	biological_process	11	Pnp	1	220	1	18561	0.0118528
GO:0005585	collagen type II trimer	cellular_component	6	Col2a1	1	220	1	18561	0.0118528
GO:0002709	regulation of T cell mediated immunity	biological_process	9	Dpp4	1	220	1	18561	0.0118528
GO:0036164	cell-abiotic substrate adhesion	biological_process	6	Id1	1	220	1	18561	0.0118528
GO:0070346	positive regulation of fat cell proliferation	biological_process	8	Pid1	1	220	1	18561	0.0118528
GO:1990079	cartilage homeostasis	biological_process	8	Cytl1	1	220	1	18561	0.0118528
GO:0050867	positive regulation of cell activation	biological_process	7	Ccn2	1	220	1	18561	0.0118528
GO:1903412	response to bile acid	biological_process	6	Fgfr4	1	220	1	18561	0.0118528
GO:0008446	GDP-mannose 4,6-dehydratase activity	molecular_function	7	Gmds	1	220	1	18561	0.0118528
GO:0051350	negative regulation of lyase activity	biological_process	7	Phpt1	1	220	1	18561	0.0118528
GO:1990256	signal clustering	biological_process	8	Sema5a	1	220	1	18561	0.0118528
GO:0004655	porphobilinogen synthase activity	molecular_function	7	Alad	1	220	1	18561	0.0118528
GO:0045989	positive regulation of striated muscle contraction	biological_process	10	Atp1a1	1	220	1	18561	0.0118528
GO:0006061	sorbitol biosynthetic process	biological_process	10	Akr1b1	1	220	1	18561	0.0118528
GO:0035971	peptidyl-histidine dephosphorylation	biological_process	10	Phpt1	1	220	1	18561	0.0118528
GO:0071704	organic substance metabolic process	biological_process	4	Pgm1	1	220	1	18561	0.0118528
GO:0005996	monosaccharide metabolic process	biological_process	6	Akr1b1	1	220	1	18561	0.0118528
GO:1901342	regulation of vasculature development	biological_process	7	Id1	1	220	1	18561	0.0118528
GO:0044298	cell body membrane	cellular_component	5	Nradd	1	220	1	18561	0.0118528
GO:0042637	catagen	biological_process	5	Tgfb2	1	220	1	18561	0.0118528
GO:1904393	regulation of skeletal muscle acetylcholine-gated channel clustering	biological_process	10	Fzd9	1	220	1	18561	0.0118528
GO:0070471	uterine smooth muscle contraction	biological_process	8	Agt	1	220	1	18561	0.0118528
GO:0021501	prechordal plate formation	biological_process	5	Ssbp3	1	220	1	18561	0.0118528
GO:0006600	creatine metabolic process	biological_process	6	Gatm	1	220	1	18561	0.0118528
GO:0051234	establishment of localization	biological_process	4	Dpp4	1	220	1	18561	0.0118528
GO:1902256	regulation of apoptotic process involved in outflow tract morphogenesis	biological_process	8	Tgfb2	1	220	1	18561	0.0118528
GO:0070367	negative regulation of hepatocyte differentiation	biological_process	9	Frzb	1	220	1	18561	0.0118528
GO:0060683	regulation of branching involved in salivary gland morphogenesis by epithelial-mesenchymal signaling	biological_process	7	Pdgfa	1	220	1	18561	0.0118528
GO:0031947	negative regulation of glucocorticoid biosynthetic process	biological_process	9	Atp1a1	1	220	1	18561	0.0118528
GO:1903928	cellular response to cyanide	biological_process	7	Hif1a	1	220	1	18561	0.0118528
GO:0072232	metanephric proximal convoluted tubule segment 2 development	biological_process	7	Aqp1	1	220	1	18561	0.0118528
GO:0007160	cell-matrix adhesion	biological_process	6	Agt;Mia;Ccn2;Emilin1	4	220	75	18561	0.0121201
GO:0007507	heart development	biological_process	6	Sox9;Slc25a4;Cacybp;Id3;Id1;Sparc;Tgfb2;Rbp4	8	220	260	18561	0.0125746
GO:0010811	positive regulation of cell-substrate adhesion	biological_process	7	Col26a1;Fbln2;Emilin1	3	220	41	18561	0.0125747
GO:0042383	sarcolemma	cellular_component	5	Atp1a1;Anxa6;Atp1b1;Actn1;Aqp1	5	220	117	18561	0.0128353
GO:0005614	interstitial matrix	cellular_component	6	Col14a1;Kazald1	2	220	15	18561	0.0132662
GO:0004029	aldehyde dehydrogenase (NAD) activity	molecular_function	7	Aldh3a1;Aldh9a1	2	220	15	18561	0.0132662
GO:0009635	response to herbicide	biological_process	5	Alad;Arg2	2	220	15	18561	0.0132662
GO:2001171	positive regulation of ATP biosynthetic process	biological_process	12	Pid1;Eno1	2	220	15	18561	0.0132662
GO:0003151	outflow tract morphogenesis	biological_process	5	Sfrp2;Hif1a;Tgfb2	3	220	43	18561	0.014309
GO:2000249	regulation of actin cytoskeleton reorganization	biological_process	8	Phpt1;Rhod	2	220	16	18561	0.0150441
GO:0002063	chondrocyte development	biological_process	6	Sox9;Sfrp2	2	220	16	18561	0.0150441
GO:0044798	nuclear transcription factor complex	cellular_component	5	Sox9;Sox8	2	220	16	18561	0.0150441
GO:0006465	signal peptide processing	biological_process	8	Sec11c;MGC109340	2	220	16	18561	0.0150441
GO:0010996	response to auditory stimulus	biological_process	6	Abhd12;Hif1a	2	220	16	18561	0.0150441
GO:0032332	positive regulation of chondrocyte differentiation	biological_process	8	Sox9;Thrb	2	220	16	18561	0.0150441
GO:0046982	protein heterodimerization activity	molecular_function	6	Sox9;Ramp1;Hif1a;Fzd9;Pdgfa;Scx;Sox8;Tbx18;Tgfb2;Eno1;Rbp4;Abcg5;Pafah1b3	13	220	554	18561	0.0151595
GO:0008236	serine-type peptidase activity	molecular_function	6	Dpp4;Sec11c;Htra1	3	220	44	18561	0.0152244
GO:0048565	digestive tract development	biological_process	6	Clmp;Pdgfa;Tgfb2	3	220	44	18561	0.0152244
GO:0070301	cellular response to hydrogen peroxide	biological_process	8	Akr1b1;Hif1a;Aqp1;Sphk1	4	220	81	18561	0.0157094
GO:0045121	membrane raft	cellular_component	6	Atp1a1;Dpp4;Slc25a4;Ldhb;Serpinh1;Efhd2;Eno1;Vdac2	8	220	273	18561	0.0164202
GO:0030001	metal ion transport	biological_process	8	Atp1b1;Atox1	2	220	17	18561	0.0169182
GO:0051145	smooth muscle cell differentiation	biological_process	7	Agt;Tbx18	2	220	17	18561	0.0169182
GO:0007588	excretion	biological_process	5	Agt;Abcg5	2	220	17	18561	0.0169182
GO:0030111	regulation of Wnt signaling pathway	biological_process	8	Sfrp2;Mdfi	2	220	17	18561	0.0169182
GO:0030514	negative regulation of BMP signaling pathway	biological_process	11	Sfrp2;Htra1;Nbl1	3	220	46	18561	0.0171524
GO:0001228	transcriptional activator activity, RNA polymerase II transcription regulatory region sequence-specific DNA binding	molecular_function	6	Sox9;Etv5;Prrx2;Hif1a;Nf1x	5	220	126	18561	0.0171916
GO:0009749	response to glucose	biological_process	9	Hif1a;Ucp2;Ccn2;Arg2	4	220	84	18561	0.0177294
GO:0060548	negative regulation of cell death	biological_process	7	Cacybp;Ccn2;Clu;Ccn4	4	220	84	18561	0.0177294
GO:0010269	response to selenium ion	biological_process	6	Alad;Arg2	2	220	18	18561	0.0188861
GO:0014075	response to amine	biological_process	7	Sphk1;Arg2	2	220	18	18561	0.0188861
GO:1901653	cellular response to peptide	biological_process	8	Akr1b1;Id1	2	220	18	18561	0.0188861
GO:0030955	potassium ion binding	molecular_function	8	Atp1a1;Atp1b1	2	220	18	18561	0.0188861
GO:0071333	cellular response to glucose stimulus	biological_process	10	Hif1a;Ucp2;Serpinf1;Slc29a1	4	220	86	18561	0.0191619
GO:0000122	negative regulation of transcription by RNA polymerase II	biological_process	10	Crym;Zfhx3;Tgif1;Hif1a;Id3;Cdkn1c;Id1;Msx3;Ifi27;Tbx18;Mdfi;Thrb;Eno1;Nf1x;Mxd4;Nkx6-1	16	220	760	18561	0.0191704
GO:0001890	placenta development	biological_process	6	Cdkn1c;Ndp;Htra1	3	220	48	18561	0.0192105
GO:0001540	amyloid-beta binding	molecular_function	6	Fbxo2;Tgfb2;Clu	3	220	48	18561	0.0192105
GO:0007417	central nervous system development	biological_process	6	Sox9;Col2a1;Id3;Fgfr4	4	220	87	18561	0.0199042
GO:0014070	response to organic cyclic compound	biological_process	6	Aldh3a1;Acsl1;Alad;Ephx1;Ccn2;Id1;Sphk1	7	220	230	18561	0.0200655
GO:0010033	response to organic substance	biological_process	5	Akr1b1;Acsl1;Alad;Pdgfa;Gatm	5	220	132	18561	0.0205831
GO:0010469	regulation of receptor activity	biological_process	8	Sfrp2;Mdk;Agt;Pdgfa;Mia;Ccn2;Tgfb2;Nbl1	8	220	285	18561	0.020666
GO:0048546	digestive tract morphogenesis	biological_process	6	Sfrp2;Hif1a	2	220	19	18561	0.0209453
GO:0050908	detection of light stimulus involved in visual perception	biological_process	9	Sema5a;Rbp4	2	220	19	18561	0.0209453
GO:0045778	positive regulation of ossification	biological_process	7	Tgfb2;Thrb	2	220	19	18561	0.0209453
GO:0031402	sodium ion binding	molecular_function	8	Atp1a1;Atp1b1	2	220	19	18561	0.0209453
GO:0009612	response to mechanical stimulus	biological_process	5	Col2a1;Hif1a;Igfbp2;Chi3l1	4	220	90	18561	0.0222367
GO:0010468	regulation of gene expression	biological_process	7	Col2a1;Agt;Irx5;Hif1a;Atp1b1;Phgdh;Tent5a	7	220	235	18561	0.0222605
GO:0043200	response to amino acid	biological_process	6	Alad;Ccn2;Arg2	3	220	51	18561	0.0225427
GO:0030178	negative regulation of Wnt signaling pathway	biological_process	9	Sfrp2;Frzb;Mdfi	3	220	51	18561	0.0225427
GO:0071456	cellular response to hypoxia	biological_process	6	Hif1a;Aqp1;S100b;Eno1;Slc29a1	5	220	136	18561	0.023071
GO:0022409	positive regulation of cell-cell adhesion	biological_process	7	Mex3b;Tbx18	2	220	20	18561	0.0230932
GO:0046685	response to arsenic-containing substance	biological_process	5	Alad;Serpinf1	2	220	20	18561	0.0230932
GO:0007422	peripheral nervous system development	biological_process	6	Sox8;Nfasc	2	220	20	18561	0.0230932
GO:0004601	peroxidase activity	molecular_function	4	Txndc17;Prdx4	2	220	20	18561	0.0230932
GO:0030185	nitric oxide transport	biological_process	7	Aqp1	1	220	2	18561	0.0235658
GO:0015680	intracellular copper ion transport	biological_process	8	Atox1	1	220	2	18561	0.0235658
GO:1905006	negative regulation of epithelial to mesenchymal transition involved in endocardial cushion formation	biological_process	10	Tgfb2	1	220	2	18561	0.0235658
GO:0010721	negative regulation of cell development	biological_process	8	Frzb	1	220	2	18561	0.0235658
GO:0072190	ureter urothelium development	biological_process	7	Sox9	1	220	2	18561	0.0235658
GO:0003826	alpha-ketoacid dehydrogenase activity	molecular_function	5	Bckdhb	1	220	2	18561	0.0235658
GO:0045796	negative regulation of intestinal cholesterol absorption	biological_process	11	Abcg5	1	220	2	18561	0.0235658
GO:0003097	renal water transport	biological_process	6	Aqp1	1	220	2	18561	0.0235658
GO:0060401	cytosolic calcium ion transport	biological_process	11	Ccn2	1	220	2	18561	0.0235658
GO:0035674	tricarboxylic acid transmembrane transport	biological_process	11	Slc13a5	1	220	2	18561	0.0235658
GO:0004731	purine-nucleoside phosphorylase activity	molecular_function	7	Pnp	1	220	2	18561	0.0235658
GO:0034632	retinol transmembrane transporter activity	molecular_function	5	Rbp4	1	220	2	18561	0.0235658
GO:0006566	threonine metabolic process	biological_process	11	Phgdh	1	220	2	18561	0.0235658
GO:0015079	potassium ion transmembrane transporter activity	molecular_function	9	Aqp1	1	220	2	18561	0.0235658
GO:0051169	nuclear transport	biological_process	7	Ppib	1	220	2	18561	0.0235658
GO:0072347	response to anesthetic	biological_process	6	Hif1a	1	220	2	18561	0.0235658
GO:0006738	nicotinamide riboside catabolic process	biological_process	11	Pnp	1	220	2	18561	0.0235658
GO:1903577	cellular response to L-arginine	biological_process	9	Castor1	1	220	2	18561	0.0235658
GO:0101006	protein histidine phosphatase activity	molecular_function	9	Phpt1	1	220	2	18561	0.0235658
GO:0090636	outer dense plaque of desmosome	cellular_component	4	Actn1	1	220	2	18561	0.0235658
GO:0002683	negative regulation of immune system process	biological_process	6	Sox9	1	220	2	18561	0.0235658
GO:0042351	'de novo' GDP-L-fucose biosynthetic process	biological_process	11	Gmds	1	220	2	18561	0.0235658
GO:0097168	mesenchymal stem cell proliferation	biological_process	5	Scrg1	1	220	2	18561	0.0235658
GO:0015168	glycerol transmembrane transporter activity	molecular_function	6	Aqp1	1	220	2	18561	0.0235658
GO:0035494	SNARE complex disassembly	biological_process	8	Napa	1	220	2	18561	0.0235658
GO:0030023	extracellular matrix constituent conferring elasticity	molecular_function	5	Emilin1	1	220	2	18561	0.0235658
GO:0010807	regulation of synaptic vesicle priming	biological_process	7	Napa	1	220	2	18561	0.0235658
GO:0019100	male germ-line sex determination	biological_process	8	Sox9	1	220	2	18561	0.0235658
GO:0038098	sequestering of BMP from receptor via BMP binding	biological_process	12	Nbl1	1	220	2	18561	0.0235658
GO:0019547	arginine catabolic process to ornithine	biological_process	13	Arg2	1	220	2	18561	0.0235658
GO:0090637	inner dense plaque of desmosome	cellular_component	4	Actn1	1	220	2	18561	0.0235658
GO:0051458	corticotropin secretion	biological_process	11	Aqp1	1	220	2	18561	0.0235658
GO:1902746	regulation of lens fiber cell differentiation	biological_process	8	Cdkn1c	1	220	2	18561	0.0235658
GO:0061144	alveolar secondary septum development	biological_process	8	Fgfr4	1	220	2	18561	0.0235658
GO:2000744	positive regulation of anterior head development	biological_process	7	Ssbp3	1	220	2	18561	0.0235658
GO:0010266	response to vitamin B1	biological_process	7	Alad	1	220	2	18561	0.0235658
GO:0035622	intrahepatic bile duct development	biological_process	7	Sox9	1	220	2	18561	0.0235658
GO:0070044	synaptobrevin 2-SNAP-25-syntaxin-1a complex	cellular_component	7	Napa	1	220	2	18561	0.0235658
GO:0035992	tendon formation	biological_process	5	Scx	1	220	2	18561	0.0235658
GO:1900221	regulation of amyloid-beta clearance	biological_process	6	Clu	1	220	2	18561	0.0235658
GO:0010949	negative regulation of intestinal phytosterol absorption	biological_process	10	Abcg5	1	220	2	18561	0.0235658
GO:0051969	regulation of transmission of nerve impulse	biological_process	7	Agt	1	220	2	18561	0.0235658
GO:0002060	purine nucleobase binding	molecular_function	6	Pnp	1	220	2	18561	0.0235658
GO:0016641	oxidoreductase activity, acting on the CH-NH2 group of donors, oxygen as acceptor	molecular_function	6	Loxl1	1	220	2	18561	0.0235658
GO:0035373	chondroitin sulfate proteoglycan binding	molecular_function	6	Sema5a	1	220	2	18561	0.0235658
GO:0070640	vitamin D3 metabolic process	biological_process	8	Fgfr4	1	220	2	18561	0.0235658
GO:0031716	calcitonin receptor binding	molecular_function	7	Ramp1	1	220	2	18561	0.0235658
GO:2000666	negative regulation of interleukin-13 secretion	biological_process	9	Arg2	1	220	2	18561	0.0235658
GO:2001287	negative regulation of caveolin-mediated endocytosis	biological_process	9	Unc119	1	220	2	18561	0.0235658
GO:0020003	symbiont-containing vacuole	cellular_component	7	Aqp1	1	220	2	18561	0.0235658
GO:0071641	negative regulation of macrophage inflammatory protein 1 alpha production	biological_process	9	Arg2	1	220	2	18561	0.0235658
GO:0004053	arginase activity	molecular_function	7	Arg2	1	220	2	18561	0.0235658
GO:0047179	platelet-activating factor acetyltransferase activity	molecular_function	8	Pafah1b3	1	220	2	18561	0.0235658
GO:1901201	regulation of extracellular matrix assembly	biological_process	6	Agt	1	220	2	18561	0.0235658
GO:0006601	creatine biosynthetic process	biological_process	7	Gatm	1	220	2	18561	0.0235658
GO:0004617	phosphoglycerate dehydrogenase activity	molecular_function	7	Phgdh	1	220	2	18561	0.0235658
GO:1904854	proteasome core complex binding	molecular_function	5	Alad	1	220	2	18561	0.0235658
GO:0003863	3-methyl-2-oxobutanoate dehydrogenase (2-methylpropanoyl-transferring) activity	molecular_function	7	Bckdhb	1	220	2	18561	0.0235658
GO:0034312	diol biosynthetic process	biological_process	8	Ephx1	1	220	2	18561	0.0235658
GO:0070168	negative regulation of biomineral tissue development	biological_process	7	Sox9	1	220	2	18561	0.0235658
GO:0098640	integrin binding involved in cell-matrix adhesion	molecular_function	7	Emilin1	1	220	2	18561	0.0235658
GO:1990406	CGRP receptor complex	cellular_component	8	Ramp1	1	220	2	18561	0.0235658
GO:2000277	positive regulation of oxidative phosphorylation uncoupler activity	biological_process	7	Slc25a4	1	220	2	18561	0.0235658
GO:0018931	naphthalene metabolic process	biological_process	6	Akr1b1	1	220	2	18561	0.0235658
GO:1904956	regulation of midbrain dopaminergic neuron differentiation	biological_process	11	Sfrp2	1	220	2	18561	0.0235658
GO:0001999	renal response to blood flow involved in circulatory renin-angiotensin regulation of systemic arterial blood pressure	biological_process	7	Agt	1	220	2	18561	0.0235658
GO:0034059	response to anoxia	biological_process	5	Ccn2	1	220	2	18561	0.0235658
GO:0004560	alpha-L-fucosidase activity	molecular_function	8	Fuca1	1	220	2	18561	0.0235658
GO:0034633	retinol transport	biological_process	8	Rbp4	1	220	2	18561	0.0235658
GO:0060532	bronchus cartilage development	biological_process	7	Sox9	1	220	2	18561	0.0235658
GO:0017050	D-erythro-sphingosine kinase activity	molecular_function	7	Sphk1	1	220	2	18561	0.0235658
GO:0072170	metanephric tubule development	biological_process	6	Sox9	1	220	2	18561	0.0235658
GO:1904059	regulation of locomotor rhythm	biological_process	6	Zfhx3	1	220	2	18561	0.0235658
GO:0008050	female courtship behavior	biological_process	7	Thrb	1	220	2	18561	0.0235658
GO:0016531	copper chaperone activity	molecular_function	9	Atox1	1	220	2	18561	0.0235658
GO:0072239	metanephric glomerulus vasculature development	biological_process	7	Aqp1	1	220	2	18561	0.0235658
GO:0070237	positive regulation of activation-induced cell death of T cells	biological_process	7	Tgfb2	1	220	2	18561	0.0235658
GO:2000830	positive regulation of parathyroid hormone secretion	biological_process	9	Fgfr4	1	220	2	18561	0.0235658
GO:0005343	organic acid:sodium symporter activity	molecular_function	6	Slc13a5	1	220	2	18561	0.0235658
GO:0015891	siderophore transport	biological_process	7	Slc22a17	1	220	2	18561	0.0235658
GO:0001998	angiotensin-mediated vasoconstriction involved in regulation of systemic arterial blood pressure	biological_process	8	Agt	1	220	2	18561	0.0235658
GO:0033306	phytol metabolic process	biological_process	10	Pecr	1	220	2	18561	0.0235658
GO:0070722	Tle3-Aes complex	cellular_component	7	Tbx18	1	220	2	18561	0.0235658
GO:0010002	cardioblast differentiation	biological_process	7	Tgfb2	1	220	2	18561	0.0235658
GO:0071250	cellular response to nitrite	biological_process	7	Hif1a	1	220	2	18561	0.0235658
GO:0016813	hydrolase activity, acting on carbon-nitrogen (but not peptide) bonds, in linear amidines	molecular_function	6	Ddah1	1	220	2	18561	0.0235658
GO:0047192	1-alkylglycerophosphocholine O-acetyltransferase activity	molecular_function	9	Lpcat2	1	220	2	18561	0.0235658
GO:0061518	microglial cell proliferation	biological_process	5	Clu	1	220	2	18561	0.0235658
GO:1903281	positive regulation of calcium:sodium antiporter activity	biological_process	9	Atp1b1	1	220	2	18561	0.0235658
GO:1903573	negative regulation of response to endoplasmic reticulum stress	biological_process	7	Clu	1	220	2	18561	0.0235658
GO:0010512	negative regulation of phosphatidylinositol biosynthetic process	biological_process	10	Pdgfa	1	220	2	18561	0.0235658
GO:0010963	regulation of L-arginine import	biological_process	9	Arg2	1	220	2	18561	0.0235658
GO:0032589	neuron projection membrane	cellular_component	6	Nradd	1	220	2	18561	0.0235658
GO:0044241	lipid digestion	biological_process	5	Aqp1	1	220	2	18561	0.0235658
GO:0035377	transepithelial water transport	biological_process	8	Aqp1	1	220	2	18561	0.0235658
GO:0070970	interleukin-2 secretion	biological_process	12	Pnp	1	220	2	18561	0.0235658
GO:0072697	protein localization to cell cortex	biological_process	8	Mex3b	1	220	2	18561	0.0235658
GO:0033961	cis-stilbene-oxide hydrolase activity	molecular_function	7	Ephx1	1	220	2	18561	0.0235658
GO:0043176	amine binding	molecular_function	4	Aldh9a1	1	220	2	18561	0.0235658
GO:0052651	monoacylglycerol catabolic process	biological_process	10	Abhd12	1	220	2	18561	0.0235658
GO:0061145	lung smooth muscle development	biological_process	8	Sox9	1	220	2	18561	0.0235658
GO:0030133	transport vesicle	cellular_component	7	Erp29;RGD1305645;Fgfr4	3	220	52	18561	0.0237189
GO:0061077	chaperone-mediated protein folding	biological_process	5	Ppib;Fkbp10;Clu	3	220	52	18561	0.0237189
GO:0001843	neural tube closure	biological_process	7	Sfrp2;Tgif1;Tgfb2;Spint2	4	220	92	18561	0.0238805
GO:0007420	brain development	biological_process	6	Zfhx3;Napa;Adgrl2;Id1;Sphk1;Pou3f4;Nradd;Pafah1b3	8	220	295	18561	0.0247582
GO:0001525	angiogenesis	biological_process	5	Angptl4;Ramp1;Hif1a;Pdgfa;Ccn2;Fgfr4	6	220	188	18561	0.0247905
GO:0032870	cellular response to hormone stimulus	biological_process	6	Ramp1;Igfbp2;Ucp2	3	220	53	18561	0.0249278
GO:0001822	kidney development	biological_process	6	Agt;Aldh9a1;Cdkn1c;Serpinf1;Tgfb2	5	220	139	18561	0.0250594
GO:0070971	endoplasmic reticulum exit site	cellular_component	7	Mia;Otor	2	220	21	18561	0.0253277
GO:0045663	positive regulation of myoblast differentiation	biological_process	8	Btg1;Zfhx3	2	220	21	18561	0.0253277
GO:0033197	response to vitamin E	biological_process	7	Alad;Arg2	2	220	21	18561	0.0253277
GO:0014704	intercalated disc	cellular_component	6	Atp1a1;Anxa6;Atp1b1	3	220	54	18561	0.0261694
GO:0045666	positive regulation of neuron differentiation	biological_process	10	Tgif1;Etv5;Nbl1;Nkx6-1	4	220	95	18561	0.0264811
GO:0019005	SCF ubiquitin ligase complex	cellular_component	7	Skp1;Fbxo2;Cacybp	3	220	55	18561	0.0274436
GO:1902895	positive regulation of pri-miRNA transcription by RNA polymerase II	biological_process	11	Hif1a;Tgfb2	2	220	22	18561	0.0276463
GO:0030279	negative regulation of ossification	biological_process	7	Sox9;Hif1a	2	220	22	18561	0.0276463
GO:0009651	response to salt stress	biological_process	6	Agt;Hif1a	2	220	22	18561	0.0276463
GO:0072001	renal system development	biological_process	6	Akr1b1;Tbx18	2	220	22	18561	0.0276463
GO:0000977	RNA polymerase II regulatory region sequence-specific DNA binding	molecular_function	9	Etv5;Prrx2;Thrb;Eno1;Nf1x;Mxd4;Pou3f4	7	220	248	18561	0.0287336
GO:0016324	apical plasma membrane	cellular_component	5	Atp1a1;Anxa6;Dpp4;Atp1b1;Igfbp2;Aqp1;Slc29a1;Abcg5	8	220	306	18561	0.0298813
GO:0030878	thyroid gland development	biological_process	7	Tgfb2;Thrb	2	220	23	18561	0.0300467
GO:0031396	regulation of protein ubiquitination	biological_process	10	Siah2;Fbxo2	2	220	23	18561	0.0300467
GO:0001085	RNA polymerase II transcription factor binding	molecular_function	6	Id3;Id1;Tbx18	3	220	57	18561	0.0300896
GO:0090090	negative regulation of canonical Wnt signaling pathway	biological_process	10	Sox9;Sfrp2;Siah2;Frzb	4	220	99	18561	0.0302032
GO:0030308	negative regulation of cell growth	biological_process	7	Sfrp2;Agt;Frzb;Tgfb2;Eno1	5	220	149	18561	0.0324684
GO:0010039	response to iron ion	biological_process	7	Alad;Hif1a	2	220	24	18561	0.0325267
GO:0031146	SCF-dependent proteasomal ubiquitin-dependent protein catabolic process	biological_process	12	Skp1;Fbxo2	2	220	24	18561	0.0325267
GO:0071353	cellular response to interleukin-4	biological_process	8	Alad;Arg2	2	220	24	18561	0.0325267
GO:0048593	camera-type eye morphogenesis	biological_process	8	Hif1a;Aqp1	2	220	24	18561	0.0325267
GO:0071549	cellular response to dexamethasone stimulus	biological_process	7	Aqp1;Serpinf1;Arg2	3	220	59	18561	0.0328654
GO:0010942	positive regulation of cell death	biological_process	7	Ucp2;Ccn2;Nradd	3	220	60	18561	0.0343016
GO:0006839	mitochondrial transport	biological_process	6	Crym;Slc25a4;Ucp2	3	220	60	18561	0.0343016
GO:0050840	extracellular matrix binding	molecular_function	4	Fbln2;Sparc	2	220	25	18561	0.0350841
GO:0001958	endochondral ossification	biological_process	6	Col2a1;Scx	2	220	25	18561	0.0350841
GO:0001543	ovarian follicle rupture	biological_process	5	Agt	1	220	3	18561	0.0351405
GO:0015746	citrate transport	biological_process	11	Slc13a5	1	220	3	18561	0.0351405
GO:0002248	connective tissue replacement involved in inflammatory response wound healing	biological_process	6	Hif1a	1	220	3	18561	0.0351405
GO:0002154	thyroid hormone mediated signaling pathway	biological_process	6	Thrb	1	220	3	18561	0.0351405
GO:0018479	benzaldehyde dehydrogenase (NAD+) activity	molecular_function	8	Aldh3a1	1	220	3	18561	0.0351405
GO:0071939	vitamin A import	biological_process	8	Rbp4	1	220	3	18561	0.0351405
GO:0060672	epithelial cell morphogenesis involved in placental branching	biological_process	5	Spint2	1	220	3	18561	0.0351405
GO:0042583	chromaffin granule	cellular_component	9	Clu	1	220	3	18561	0.0351405
GO:0035993	deltoid tuberosity development	biological_process	5	Scx	1	220	3	18561	0.0351405
GO:0019254	carnitine metabolic process, CoA-linked	biological_process	8	Acadl	1	220	3	18561	0.0351405
GO:0090298	negative regulation of mitochondrial DNA replication	biological_process	12	Pid1	1	220	3	18561	0.0351405
GO:0045726	positive regulation of integrin biosynthetic process	biological_process	9	Tgfb2	1	220	3	18561	0.0351405
GO:0003274	endocardial cushion fusion	biological_process	6	Tgfb2	1	220	3	18561	0.0351405
GO:0060729	intestinal epithelial structure maintenance	biological_process	10	Sox9	1	220	3	18561	0.0351405
GO:0003945	N-acetyllactosamine synthase activity	molecular_function	8	B4galt4	1	220	3	18561	0.0351405
GO:0035989	tendon development	biological_process	7	Scx	1	220	3	18561	0.0351405
GO:0007621	negative regulation of female receptivity	biological_process	8	Thrb	1	220	3	18561	0.0351405
GO:0002019	regulation of renal output by angiotensin	biological_process	11	Agt	1	220	3	18561	0.0351405
GO:0070278	extracellular matrix constituent secretion	biological_process	5	Ccn2	1	220	3	18561	0.0351405
GO:0015744	succinate transport	biological_process	12	Slc13a5	1	220	3	18561	0.0351405
GO:0060350	endochondral bone morphogenesis	biological_process	7	Sox9	1	220	3	18561	0.0351405
GO:0001991	regulation of systemic arterial blood pressure by circulatory renin-angiotensin	biological_process	10	Agt	1	220	3	18561	0.0351405
GO:0035793	positive regulation of metanephric mesenchymal cell migration by platelet-derived growth factor receptor-beta signaling pathway	biological_process	11	Pdgfa	1	220	3	18561	0.0351405
GO:0045218	zonula adherens maintenance	biological_process	8	Kifc3	1	220	3	18561	0.0351405
GO:0070857	regulation of bile acid biosynthetic process	biological_process	8	Fgfr4	1	220	3	18561	0.0351405
GO:0021913	regulation of transcription from RNA polymerase II promoter involved in ventral spinal cord interneuron specification	biological_process	11	Nkx6-1	1	220	3	18561	0.0351405
GO:0021536	diencephalon development	biological_process	5	Sema5a	1	220	3	18561	0.0351405
GO:0008670	2,4-dienoyl-CoA reductase (NADPH) activity	molecular_function	7	Pecr	1	220	3	18561	0.0351405
GO:0005471	ATP:ADP antiporter activity	molecular_function	10	Slc25a4	1	220	3	18561	0.0351405
GO:0004165	dodecenoyl-CoA delta-isomerase activity	molecular_function	7	Eci2	1	220	3	18561	0.0351405
GO:1990542	mitochondrial transmembrane transport	biological_process	7	Ucp2	1	220	3	18561	0.0351405
GO:1902235	regulation of endoplasmic reticulum stress-induced intrinsic apoptotic signaling pathway	biological_process	8	Erp29	1	220	3	18561	0.0351405
GO:0010573	vascular endothelial growth factor production	biological_process	5	Hif1a	1	220	3	18561	0.0351405
GO:1903659	regulation of complement-dependent cytotoxicity	biological_process	6	Tgfb2	1	220	3	18561	0.0351405
GO:0060050	positive regulation of protein glycosylation	biological_process	10	Ramp1	1	220	3	18561	0.0351405
GO:0051174	regulation of phosphorus metabolic process	biological_process	7	Fgfr4	1	220	3	18561	0.0351405
GO:0035434	copper ion transmembrane transport	biological_process	11	Atox1	1	220	3	18561	0.0351405
GO:0061035	regulation of cartilage development	biological_process	7	Scx	1	220	3	18561	0.0351405
GO:0042662	negative regulation of mesodermal cell fate specification	biological_process	10	Sfrp2	1	220	3	18561	0.0351405
GO:0071422	succinate transmembrane transport	biological_process	8	Slc13a5	1	220	3	18561	0.0351405
GO:0010716	negative regulation of extracellular matrix disassembly	biological_process	9	Dpp4	1	220	3	18561	0.0351405
GO:0071504	cellular response to heparin	biological_process	7	Sox9	1	220	3	18561	0.0351405
GO:0019371	cyclooxygenase pathway	biological_process	12	Sphk1	1	220	3	18561	0.0351405
GO:0009448	gamma-aminobutyric acid metabolic process	biological_process	9	Phgdh	1	220	3	18561	0.0351405
GO:0071451	cellular response to superoxide	biological_process	9	Adprhl2	1	220	3	18561	0.0351405
GO:1903426	regulation of reactive oxygen species biosynthetic process	biological_process	7	Arg2	1	220	3	18561	0.0351405
GO:0046592	polyamine oxidase activity	molecular_function	7	Smox	1	220	3	18561	0.0351405
GO:0017077	oxidative phosphorylation uncoupler activity	molecular_function	5	Ucp2	1	220	3	18561	0.0351405
GO:2000729	positive regulation of mesenchymal cell proliferation involved in ureter development	biological_process	9	Tbx18	1	220	3	18561	0.0351405
GO:0010536	positive regulation of activation of Janus kinase activity	biological_process	12	Agt	1	220	3	18561	0.0351405
GO:0005483	soluble NSF attachment protein activity	molecular_function	6	Napa	1	220	3	18561	0.0351405
GO:1905907	negative regulation of amyloid fibril formation	biological_process	9	Clu	1	220	3	18561	0.0351405
GO:0048807	female genitalia morphogenesis	biological_process	6	Rbp4	1	220	3	18561	0.0351405
GO:0071650	negative regulation of chemokine (C-C motif) ligand 5 production	biological_process	9	Arg2	1	220	3	18561	0.0351405
GO:0010715	regulation of extracellular matrix disassembly	biological_process	8	Fgfr4	1	220	3	18561	0.0351405
GO:0009070	serine family amino acid biosynthetic process	biological_process	11	Phgdh	1	220	3	18561	0.0351405
GO:0021681	cerebellar granular layer development	biological_process	5	Mdk	1	220	3	18561	0.0351405
GO:0051795	positive regulation of timing of catagen	biological_process	10	Tgfb2	1	220	3	18561	0.0351405
GO:0071306	cellular response to vitamin E	biological_process	8	Col2a1	1	220	3	18561	0.0351405
GO:0003987	acetate-CoA ligase activity	molecular_function	7	Acsl1	1	220	3	18561	0.0351405
GO:0001635	calcitonin gene-related peptide receptor activity	molecular_function	8	Ramp1	1	220	3	18561	0.0351405
GO:0005166	neurotrophin p75 receptor binding	molecular_function	8	Nradd	1	220	3	18561	0.0351405
GO:0016403	dimethylargininase activity	molecular_function	7	Ddah1	1	220	3	18561	0.0351405
GO:0005947	mitochondrial alpha-ketoglutarate dehydrogenase complex	cellular_component	6	Bckdhb	1	220	3	18561	0.0351405
GO:2000984	negative regulation of ATP citrate synthase activity	biological_process	8	Phpt1	1	220	3	18561	0.0351405
GO:0001882	nucleoside binding	molecular_function	5	Pnp	1	220	3	18561	0.0351405
GO:1900038	negative regulation of cellular response to hypoxia	biological_process	7	Ddah1	1	220	3	18561	0.0351405
GO:0021502	neural fold elevation formation	biological_process	5	Hif1a	1	220	3	18561	0.0351405
GO:0045686	negative regulation of glial cell differentiation	biological_process	11	Nkx6-1	1	220	3	18561	0.0351405
GO:0050706	regulation of interleukin-1 beta secretion	biological_process	9	Arg2	1	220	3	18561	0.0351405
GO:0006663	platelet activating factor biosynthetic process	biological_process	10	Lpcat2	1	220	3	18561	0.0351405
GO:1900186	negative regulation of clathrin-dependent endocytosis	biological_process	10	Unc119	1	220	3	18561	0.0351405
GO:0090083	regulation of inclusion body assembly	biological_process	6	Sncaip	1	220	3	18561	0.0351405
GO:1902949	positive regulation of tau-protein kinase activity	biological_process	12	Clu	1	220	3	18561	0.0351405
GO:2000041	negative regulation of planar cell polarity pathway involved in axis elongation	biological_process	8	Sfrp2	1	220	3	18561	0.0351405
GO:0035809	regulation of urine volume	biological_process	6	Akr1b1	1	220	3	18561	0.0351405
GO:0090244	Wnt signaling pathway involved in somitogenesis	biological_process	8	Sfrp2	1	220	3	18561	0.0351405
GO:0004948	calcitonin receptor activity	molecular_function	8	Ramp1	1	220	3	18561	0.0351405
GO:1990408	calcitonin gene-related peptide receptor signaling pathway	biological_process	7	Ramp1	1	220	3	18561	0.0351405
GO:0014015	positive regulation of gliogenesis	biological_process	10	Sox8	1	220	3	18561	0.0351405
GO:0034418	urate biosynthetic process	biological_process	6	Pnp	1	220	3	18561	0.0351405
GO:0070401	NADP+ binding	molecular_function	6	Gmds	1	220	3	18561	0.0351405
GO:0021912	regulation of transcription from RNA polymerase II promoter involved in spinal cord motor neuron fate specification	biological_process	11	Nkx6-1	1	220	3	18561	0.0351405
GO:0072606	interleukin-8 secretion	biological_process	12	Chi3l1	1	220	3	18561	0.0351405
GO:0090074	negative regulation of protein homodimerization activity	biological_process	8	Id1	1	220	3	18561	0.0351405
GO:0019471	4-hydroxyproline metabolic process	biological_process	6	Prdx4	1	220	3	18561	0.0351405
GO:0031092	platelet alpha granule membrane	cellular_component	8	Sparc	1	220	3	18561	0.0351405
GO:0006591	ornithine metabolic process	biological_process	10	Oat	1	220	3	18561	0.0351405
GO:0016015	morphogen activity	molecular_function	7	Nbl1	1	220	3	18561	0.0351405
GO:0071472	cellular response to salt stress	biological_process	7	Aqp1	1	220	3	18561	0.0351405
GO:0051788	response to misfolded protein	biological_process	6	Clu	1	220	3	18561	0.0351405
GO:0035813	regulation of renal sodium excretion	biological_process	8	Agt	1	220	3	18561	0.0351405
GO:2001015	negative regulation of skeletal muscle cell differentiation	biological_process	8	S100b	1	220	3	18561	0.0351405
GO:0032651	regulation of interleukin-1 beta production	biological_process	8	Sphk1	1	220	3	18561	0.0351405
GO:0061448	connective tissue development	biological_process	6	Ccn2	1	220	3	18561	0.0351405
GO:0015141	succinate transmembrane transporter activity	molecular_function	9	Slc13a5	1	220	3	18561	0.0351405
GO:0015858	nucleoside transport	biological_process	8	Slc29a1	1	220	3	18561	0.0351405
GO:0060029	convergent extension involved in organogenesis	biological_process	8	Frzb	1	220	3	18561	0.0351405
GO:0003051	angiotensin-mediated drinking behavior	biological_process	6	Agt	1	220	3	18561	0.0351405
GO:0072061	inner medullary collecting duct development	biological_process	7	Akr1b1	1	220	3	18561	0.0351405
GO:1903598	positive regulation of gap junction assembly	biological_process	8	Agt	1	220	3	18561	0.0351405
GO:0019166	trans-2-enoyl-CoA reductase (NADPH) activity	molecular_function	7	Pecr	1	220	3	18561	0.0351405
GO:0070458	cellular detoxification of nitrogen compound	biological_process	5	Gstm3	1	220	3	18561	0.0351405
GO:0017153	sodium:dicarboxylate symporter activity	molecular_function	8	Slc13a5	1	220	3	18561	0.0351405
GO:0030478	actin cap	cellular_component	6	Cald1	1	220	3	18561	0.0351405
GO:0032767	copper-dependent protein binding	molecular_function	5	Atox1	1	220	3	18561	0.0351405
GO:0072750	cellular response to leptomycin B	biological_process	7	Id3	1	220	3	18561	0.0351405
GO:0032798	Swi5-Sfr1 complex	cellular_component	5	Swi5	1	220	3	18561	0.0351405
GO:0090575	RNA polymerase II transcription factor complex	cellular_component	6	Hif1a;Thrb;Mxd4	3	220	61	18561	0.03577
GO:0006366	transcription by RNA polymerase II	biological_process	9	Sox9;Etv5;Prrx2;Hif1a;Fli1;Scx;Ssbp3;Nf1x;Pou3f4;Nkx6-1	10	220	438	18561	0.0364958
GO:0007611	learning or memory	biological_process	4	Fzd9;S100b;Gatm	3	220	62	18561	0.0372703
GO:0097190	apoptotic signaling pathway	biological_process	5	Anxa6;Ifi27;Nradd	3	220	62	18561	0.0372703
GO:0000062	fatty-acyl-CoA binding	molecular_function	9	Eci2;Acadl	2	220	26	18561	0.0377168
GO:0033280	response to vitamin D	biological_process	7	Crym;Tgfb2	2	220	26	18561	0.0377168
GO:0043434	response to peptide hormone	biological_process	6	Btg1;Ccn2;Sparc;Gatm	4	220	107	18561	0.0385314
GO:0043565	sequence-specific DNA binding	molecular_function	7	Sox9;Irx5;Hif1a;Fli1;Scx;Msx3;Sox8;Thrb;Zfhx4;Pou3f4;Nkx6-1	11	220	506	18561	0.0393022
GO:0043154	negative regulation of cysteine-type endopeptidase activity involved in apoptotic process	biological_process	10	Sfrp2;Siah2;Aqp1	3	220	64	18561	0.0403663
GO:0005788	endoplasmic reticulum lumen	cellular_component	7	Erp29;Ppib;Serpinh1	3	220	64	18561	0.0403663
GO:0010800	positive regulation of peptidyl-threonine phosphorylation	biological_process	11	Sphk1;Chi3l1	2	220	27	18561	0.0404226
GO:0016477	cell migration	biological_process	6	Mdk;Ccn2;Emilin1;Fgfr4;Tgfb2;Rhod	6	220	213	18561	0.041713
GO:0010951	negative regulation of endopeptidase activity	biological_process	11	Agt;Serpinh1;Serpinf1;Spint2	4	220	111	18561	0.0431408
GO:0001671	ATPase activator activity	molecular_function	6	Atp1b1;Dnaja2	2	220	28	18561	0.0431993
GO:0050919	negative chemotaxis	biological_process	6	Pdgfa;Sema5a	2	220	28	18561	0.0431993
GO:0030325	adrenal gland development	biological_process	7	Mdk;Cdkn1c	2	220	28	18561	0.0431993
GO:0046330	positive regulation of JNK cascade	biological_process	13	Traf4;Ccn2;Tnfrsf19	3	220	66	18561	0.0435882
GO:0042802	identical protein binding	molecular_function	5	Angptl4;Col2a1;Maged1;Alad;Gmds;Dpp4;Gstm3;Sncaip;Traf4;Ldhb;Castor1;Pdgfa;Aqp1;Anxa4;S100b;Emilin1;Htra1;Mdfi;Oat;Pafah1b3	20	220	1121	18561	0.0446067
GO:0051287	NAD binding	molecular_function	6	Ldhb;Aldh9a1;Phgdh	3	220	67	18561	0.0452461
GO:0048306	calcium-dependent protein binding	molecular_function	5	Anxa6;Anxa4;S100b	3	220	67	18561	0.0452461
GO:0060325	face morphogenesis	biological_process	5	Scx;Tgfb2	2	220	29	18561	0.0460451
GO:0010035	response to inorganic substance	biological_process	5	Alad;Pdgfa	2	220	29	18561	0.0460451
GO:2000352	negative regulation of endothelial cell apoptotic process	biological_process	11	Angptl4;Sema5a	2	220	29	18561	0.0460451
GO:0043190	ATP-binding cassette (ABC) transporter complex	cellular_component	7	Abcg5	1	220	4	18561	0.0465786
GO:0048263	determination of dorsal identity	biological_process	7	Nbl1	1	220	4	18561	0.0465786
GO:1903416	response to glycoside	biological_process	6	Atp1a1	1	220	4	18561	0.0465786
GO:0061419	positive regulation of transcription from RNA polymerase II promoter in response to hypoxia	biological_process	12	Hif1a	1	220	4	18561	0.0465786
GO:1903026	negative regulation of RNA polymerase II regulatory region sequence-specific DNA binding	biological_process	9	Id1	1	220	4	18561	0.0465786
GO:0017038	protein import	biological_process	10	Clu	1	220	4	18561	0.0465786
GO:0070243	regulation of thymocyte apoptotic process	biological_process	12	Hif1a	1	220	4	18561	0.0465786
GO:0033273	response to vitamin	biological_process	8	Alad	1	220	4	18561	0.0465786
GO:0060574	intestinal epithelial cell maturation	biological_process	8	Hif1a	1	220	4	18561	0.0465786
GO:0019388	galactose catabolic process	biological_process	9	Pgm1	1	220	4	18561	0.0465786
GO:0051891	positive regulation of cardioblast differentiation	biological_process	9	Tgfb2	1	220	4	18561	0.0465786
GO:0010817	regulation of hormone levels	biological_process	5	Sox8	1	220	4	18561	0.0465786
GO:0033632	regulation of cell-cell adhesion mediated by integrin	biological_process	7	Dpp4	1	220	4	18561	0.0465786
GO:1904426	positive regulation of GTP binding	biological_process	7	Tgfb2	1	220	4	18561	0.0465786
GO:0003289	atrial septum primum morphogenesis	biological_process	7	Tgfb2	1	220	4	18561	0.0465786
GO:0046546	development of primary male sexual characteristics	biological_process	6	Sfrp2	1	220	4	18561	0.0465786
GO:0045329	carnitine biosynthetic process	biological_process	8	Aldh9a1	1	220	4	18561	0.0465786
GO:0048144	fibroblast proliferation	biological_process	4	Agt	1	220	4	18561	0.0465786
GO:1990523	bone regeneration	biological_process	7	Fzd9	1	220	4	18561	0.0465786
GO:0090272	negative regulation of fibroblast growth factor production	biological_process	8	Fgfr4	1	220	4	18561	0.0465786
GO:0018916	nitrobenzene metabolic process	biological_process	5	Gstm3	1	220	4	18561	0.0465786
GO:0014873	response to muscle activity involved in regulation of muscle adaptation	biological_process	6	Agt	1	220	4	18561	0.0465786
GO:0086080	protein binding involved in heterotypic cell-cell adhesion	molecular_function	6	Nfasc	1	220	4	18561	0.0465786
GO:0097643	amylin receptor activity	molecular_function	8	Ramp1	1	220	4	18561	0.0465786
GO:0072193	ureter smooth muscle cell differentiation	biological_process	8	Sox9	1	220	4	18561	0.0465786
GO:0097176	epoxide metabolic process	biological_process	6	Ephx1	1	220	4	18561	0.0465786
GO:0003331	positive regulation of extracellular matrix constituent secretion	biological_process	9	Agt	1	220	4	18561	0.0465786
GO:0003091	renal water homeostasis	biological_process	6	Akr1b1	1	220	4	18561	0.0465786
GO:2000138	positive regulation of cell proliferation involved in heart morphogenesis	biological_process	8	Sox9	1	220	4	18561	0.0465786
GO:0019530	taurine metabolic process	biological_process	6	Phgdh	1	220	4	18561	0.0465786
GO:0090175	regulation of establishment of planar polarity	biological_process	8	Sfrp2	1	220	4	18561	0.0465786
GO:0006597	spermine biosynthetic process	biological_process	11	Amd1	1	220	4	18561	0.0465786
GO:0046464	acylglycerol catabolic process	biological_process	9	Abhd12	1	220	4	18561	0.0465786
GO:0035582	sequestering of BMP in extracellular matrix	biological_process	12	Nbl1	1	220	4	18561	0.0465786
GO:0005372	water transmembrane transporter activity	molecular_function	6	Aqp1	1	220	4	18561	0.0465786
GO:1903440	amylin receptor complex	cellular_component	8	Ramp1	1	220	4	18561	0.0465786
GO:2000255	negative regulation of male germ cell proliferation	biological_process	9	Prdx4	1	220	4	18561	0.0465786
GO:0097411	hypoxia-inducible factor-1alpha signaling pathway	biological_process	5	Hif1a	1	220	4	18561	0.0465786
GO:0035990	tendon cell differentiation	biological_process	6	Scx	1	220	4	18561	0.0465786
GO:0016401	palmitoyl-CoA oxidase activity	molecular_function	8	Acadl	1	220	4	18561	0.0465786
GO:0010693	negative regulation of alkaline phosphatase activity	biological_process	12	Tgfb2	1	220	4	18561	0.0465786
GO:0002018	renin-angiotensin regulation of aldosterone production	biological_process	7	Agt	1	220	4	18561	0.0465786
GO:0047184	1-acylglycerophosphocholine O-acyltransferase activity	molecular_function	8	Lpcat2	1	220	4	18561	0.0465786
GO:0015137	citrate transmembrane transporter activity	molecular_function	8	Slc13a5	1	220	4	18561	0.0465786
GO:1904030	negative regulation of cyclin-dependent protein kinase activity	biological_process	12	Cdkn1c	1	220	4	18561	0.0465786
GO:0015918	sterol transport	biological_process	8	Abcg5	1	220	4	18561	0.0465786
GO:0045428	regulation of nitric oxide biosynthetic process	biological_process	6	Arg2	1	220	4	18561	0.0465786
GO:0044878	mitotic cytokinesis checkpoint	biological_process	6	Chmp4c	1	220	4	18561	0.0465786
GO:0060008	Sertoli cell differentiation	biological_process	5	Sox9	1	220	4	18561	0.0465786
GO:0019797	procollagen-proline 3-dioxygenase activity	molecular_function	9	P3h3	1	220	4	18561	0.0465786
GO:2000741	positive regulation of mesenchymal stem cell differentiation	biological_process	9	Sox9	1	220	4	18561	0.0465786
GO:0070318	positive regulation of G0 to G1 transition	biological_process	9	Ccn2	1	220	4	18561	0.0465786
GO:0044242	cellular lipid catabolic process	biological_process	7	Acadl	1	220	4	18561	0.0465786
GO:0032838	plasma membrane bounded cell projection cytoplasm	cellular_component	7	Akr1b1	1	220	4	18561	0.0465786
GO:0032286	central nervous system myelin maintenance	biological_process	8	Clu	1	220	4	18561	0.0465786
GO:0046923	ER retention sequence binding	molecular_function	7	Kdelr3	1	220	4	18561	0.0465786
GO:0048133	male germ-line stem cell asymmetric division	biological_process	8	Etv5	1	220	4	18561	0.0465786
GO:0060534	trachea cartilage development	biological_process	7	Sox9	1	220	4	18561	0.0465786
GO:0042758	long-chain fatty acid catabolic process	biological_process	11	Acadl	1	220	4	18561	0.0465786
GO:0035426	extracellular matrix-cell signaling	biological_process	5	Ndp	1	220	4	18561	0.0465786
GO:0006670	sphingosine metabolic process	biological_process	8	Sphk1	1	220	4	18561	0.0465786
GO:0045988	negative regulation of striated muscle contraction	biological_process	10	Arg2	1	220	4	18561	0.0465786
GO:1901203	positive regulation of extracellular matrix assembly	biological_process	7	Sox9	1	220	4	18561	0.0465786
GO:1903288	positive regulation of potassium ion import	biological_process	12	Atp1b1	1	220	4	18561	0.0465786
GO:0071205	protein localization to juxtaparanode region of axon	biological_process	7	Nfasc	1	220	4	18561	0.0465786
GO:1905077	negative regulation of interleukin-17 secretion	biological_process	9	Arg2	1	220	4	18561	0.0465786
GO:0061030	epithelial cell differentiation involved in mammary gland alveolus development	biological_process	8	Hif1a	1	220	4	18561	0.0465786
GO:0030070	insulin processing	biological_process	9	Cpz	1	220	4	18561	0.0465786
GO:0090027	negative regulation of monocyte chemotaxis	biological_process	9	Nbl1	1	220	4	18561	0.0465786
GO:0006598	polyamine catabolic process	biological_process	10	Smox	1	220	4	18561	0.0465786
GO:0004705	JUN kinase activity	molecular_function	11	Maged1	1	220	4	18561	0.0465786
GO:0004466	long-chain-acyl-CoA dehydrogenase activity	molecular_function	7	Acadl	1	220	4	18561	0.0465786
GO:0071288	cellular response to mercury ion	biological_process	8	Aqp1	1	220	4	18561	0.0465786
GO:0008295	spermidine biosynthetic process	biological_process	11	Amd1	1	220	4	18561	0.0465786
GO:0042278	purine nucleoside metabolic process	biological_process	9	Pnp	1	220	4	18561	0.0465786
GO:0034714	type III transforming growth factor beta receptor binding	molecular_function	8	Tgfb2	1	220	4	18561	0.0465786
GO:0070384	Harderian gland development	biological_process	7	Sox9	1	220	4	18561	0.0465786
GO:0019673	GDP-mannose metabolic process	biological_process	9	Gmds	1	220	4	18561	0.0465786
GO:0000213	tRNA-intron endonuclease activity	molecular_function	9	Tsen15	1	220	4	18561	0.0465786
GO:0030855	epithelial cell differentiation	biological_process	6	Id3;Anxa4;Gstk1	3	220	68	18561	0.0469348
GO:0098869	cellular oxidant detoxification	biological_process	5	Txndc17;Gstk1;Prdx4	3	220	68	18561	0.0469348
GO:0045177	apical part of cell	cellular_component	4	Aqp1;Svbp;Myl12b;Abcg5	4	220	115	18561	0.0480475
GO:0042472	inner ear morphogenesis	biological_process	6	Col2a1;Prrx2;Frzb	3	220	69	18561	0.0486544
GO:0048873	homeostasis of number of cells within a tissue	biological_process	8	Sox9;Col14a1	2	220	30	18561	0.0489578
GO:0010667	negative regulation of cardiac muscle cell apoptotic process	biological_process	12	Sfrp2;Slc25a4	2	220	30	18561	0.0489578
GO:0032967	positive regulation of collagen biosynthetic process	biological_process	8	Scx;Ccn2	2	220	31	18561	0.0519355
GO:0042246	tissue regeneration	biological_process	6	Ninj1;Gatm	2	220	31	18561	0.0519355
GO:0010288	response to lead ion	biological_process	7	Alad;Sparc	2	220	31	18561	0.0519355
GO:0061098	positive regulation of protein tyrosine kinase activity	biological_process	12	Unc119;Agt	2	220	31	18561	0.0519355
GO:0070888	E-box binding	molecular_function	11	Hif1a;Scx	2	220	31	18561	0.0519355
GO:0016485	protein processing	biological_process	8	Cpxm2;Cpm;Cpz	3	220	71	18561	0.0521848
GO:0001937	negative regulation of endothelial cell proliferation	biological_process	9	Sparc;Cnmd	2	220	32	18561	0.0549762
GO:0051881	regulation of mitochondrial membrane potential	biological_process	6	Pid1;Ucp2	2	220	32	18561	0.0549762
GO:0040018	positive regulation of multicellular organism growth	biological_process	8	Agt;Ppib	2	220	32	18561	0.0549762
GO:0001569	branching involved in blood vessel morphogenesis	biological_process	7	Sfrp2;Sema5a	2	220	32	18561	0.0549762
GO:0035774	positive regulation of insulin secretion involved in cellular response to glucose stimulus	biological_process	12	Hif1a;Phpt1	2	220	32	18561	0.0549762
GO:0048661	positive regulation of smooth muscle cell proliferation	biological_process	8	Akr1b1;Hif1a;Ccn4	3	220	73	18561	0.0558357
GO:0051591	response to cAMP	biological_process	8	Aldh3a1;Bckdhb;Sparc	3	220	73	18561	0.0558357
GO:0055062	phosphate ion homeostasis	biological_process	10	Fgfr4	1	220	5	18561	0.0578818
GO:0005007	fibroblast growth factor-activated receptor activity	molecular_function	10	Fgfr4	1	220	5	18561	0.0578818
GO:0003680	AT DNA binding	molecular_function	9	Pou3f4	1	220	5	18561	0.0578818
GO:2000278	regulation of DNA biosynthetic process	biological_process	9	Pdgfa	1	220	5	18561	0.0578818
GO:0060364	frontal suture morphogenesis	biological_process	7	Tgfb2	1	220	5	18561	0.0578818
GO:1903671	negative regulation of sprouting angiogenesis	biological_process	9	Adamts9	1	220	5	18561	0.0578818
GO:0000052	citrulline metabolic process	biological_process	10	Ddah1	1	220	5	18561	0.0578818
GO:0046878	positive regulation of saliva secretion	biological_process	9	Aqp1	1	220	5	18561	0.0578818
GO:1900425	negative regulation of defense response to bacterium	biological_process	8	Arg2	1	220	5	18561	0.0578818
GO:0004614	phosphoglucomutase activity	molecular_function	7	Pgm1	1	220	5	18561	0.0578818
GO:0046322	negative regulation of fatty acid oxidation	biological_process	10	Acadl	1	220	5	18561	0.0578818
GO:0014910	regulation of smooth muscle cell migration	biological_process	8	Pdgfa	1	220	5	18561	0.0578818
GO:0003413	chondrocyte differentiation involved in endochondral bone morphogenesis	biological_process	7	Sox9	1	220	5	18561	0.0578818
GO:0045636	positive regulation of melanocyte differentiation	biological_process	9	Adamts9	1	220	5	18561	0.0578818
GO:1903278	positive regulation of sodium ion export across plasma membrane	biological_process	12	Atp1b1	1	220	5	18561	0.0578818
GO:2001170	negative regulation of ATP biosynthetic process	biological_process	12	Pid1	1	220	5	18561	0.0578818
GO:0033326	cerebrospinal fluid secretion	biological_process	8	Aqp1	1	220	5	18561	0.0578818
GO:0015670	carbon dioxide transport	biological_process	7	Aqp1	1	220	5	18561	0.0578818
GO:0021782	glial cell development	biological_process	6	Phgdh	1	220	5	18561	0.0578818
GO:0071241	cellular response to inorganic substance	biological_process	6	Aqp1	1	220	5	18561	0.0578818
GO:0006613	cotranslational protein targeting to membrane	biological_process	13	Ssr2	1	220	5	18561	0.0578818
GO:1990131	Gtr1-Gtr2 GTPase complex	cellular_component	4	Rraga	1	220	5	18561	0.0578818
GO:0034201	response to oleic acid	biological_process	7	Acsl1	1	220	5	18561	0.0578818
GO:0060512	prostate gland morphogenesis	biological_process	5	Sox9	1	220	5	18561	0.0578818
GO:0060157	urinary bladder development	biological_process	6	Rbp4	1	220	5	18561	0.0578818
GO:0003847	1-alkyl-2-acetylglycerophosphocholine esterase activity	molecular_function	7	Pafah1b3	1	220	5	18561	0.0578818
GO:0046208	spermine catabolic process	biological_process	11	Smox	1	220	5	18561	0.0578818
GO:0016868	intramolecular transferase activity, phosphotransferases	molecular_function	6	Pgm1	1	220	5	18561	0.0578818
GO:0071438	invadopodium membrane	cellular_component	6	Dpp4	1	220	5	18561	0.0578818
GO:0016139	glycoside catabolic process	biological_process	8	Fuca1	1	220	5	18561	0.0578818
GO:0097418	neurofibrillary tangle	cellular_component	6	Clu	1	220	5	18561	0.0578818
GO:1905007	positive regulation of epithelial to mesenchymal transition involved in endocardial cushion formation	biological_process	10	Tgfb2	1	220	5	18561	0.0578818
GO:0001922	B-1 B cell homeostasis	biological_process	7	Hif1a	1	220	5	18561	0.0578818
GO:0051387	negative regulation of neurotrophin TRK receptor signaling pathway	biological_process	9	Agt	1	220	5	18561	0.0578818
GO:0016151	nickel cation binding	molecular_function	8	Car3	1	220	5	18561	0.0578818
GO:0070541	response to platinum ion	biological_process	7	Alad	1	220	5	18561	0.0578818
GO:0070741	response to interleukin-6	biological_process	7	Chi3l1	1	220	5	18561	0.0578818
GO:0051385	response to mineralocorticoid	biological_process	8	Ccn2	1	220	5	18561	0.0578818
GO:0048562	embryonic organ morphogenesis	biological_process	6	Rbp4	1	220	5	18561	0.0578818
GO:0006555	methionine metabolic process	biological_process	10	Adi1	1	220	5	18561	0.0578818
GO:1903377	negative regulation of oxidative stress-induced neuron intrinsic apoptotic signaling pathway	biological_process	11	Hif1a	1	220	5	18561	0.0578818
GO:0031701	angiotensin receptor binding	molecular_function	7	Agt	1	220	5	18561	0.0578818
GO:0019509	L-methionine salvage from methylthioadenosine	biological_process	12	Adi1	1	220	5	18561	0.0578818
GO:0046886	positive regulation of hormone biosynthetic process	biological_process	9	Hif1a	1	220	5	18561	0.0578818
GO:0051005	negative regulation of lipoprotein lipase activity	biological_process	9	Angptl4	1	220	5	18561	0.0578818
GO:0090611	ubiquitin-independent protein catabolic process via the multivesicular body sorting pathway	biological_process	9	Chmp4c	1	220	5	18561	0.0578818
GO:1902109	negative regulation of mitochondrial membrane permeability involved in apoptotic process	biological_process	10	Slc25a4	1	220	5	18561	0.0578818
GO:0050792	regulation of viral process	biological_process	7	Chmp4c	1	220	5	18561	0.0578818
GO:0004457	lactate dehydrogenase activity	molecular_function	6	Ldhb	1	220	5	18561	0.0578818
GO:0030323	respiratory tube development	biological_process	6	Traf4	1	220	5	18561	0.0578818
GO:1990845	adaptive thermogenesis	biological_process	4	Ucp2	1	220	5	18561	0.0578818
GO:0014061	regulation of norepinephrine secretion	biological_process	9	Agt	1	220	5	18561	0.0578818
GO:0010936	negative regulation of macrophage cytokine production	biological_process	9	Tgfb2	1	220	5	18561	0.0578818
GO:0020005	symbiont-containing vacuole membrane	cellular_component	5	Aqp1	1	220	5	18561	0.0578818
GO:0036343	psychomotor behavior	biological_process	5	Dpp4	1	220	5	18561	0.0578818
GO:0097187	dentinogenesis	biological_process	8	Htra1	1	220	5	18561	0.0578818
GO:0043619	regulation of transcription from RNA polymerase II promoter in response to oxidative stress	biological_process	11	Hif1a	1	220	5	18561	0.0578818
GO:1990402	embryonic liver development	biological_process	7	Gatm	1	220	5	18561	0.0578818
GO:0004784	superoxide dismutase activity	molecular_function	4	Sod3	1	220	5	18561	0.0578818
GO:0071514	genetic imprinting	biological_process	7	Cdkn1c	1	220	5	18561	0.0578818
GO:0033600	negative regulation of mammary gland epithelial cell proliferation	biological_process	9	Etv4	1	220	5	18561	0.0578818
GO:0060351	cartilage development involved in endochondral bone morphogenesis	biological_process	7	Col2a1	1	220	5	18561	0.0578818
GO:0008065	establishment of blood-nerve barrier	biological_process	8	Agt	1	220	5	18561	0.0578818
GO:0036151	phosphatidylcholine acyl-chain remodeling	biological_process	10	Lpcat2	1	220	5	18561	0.0578818
GO:0002175	protein localization to paranode region of axon	biological_process	7	Nfasc	1	220	5	18561	0.0578818
GO:0002027	regulation of heart rate	biological_process	9	Agt;Irx5	2	220	33	18561	0.0580781
GO:0048701	embryonic cranial skeleton morphogenesis	biological_process	8	Prrx2;Irx5	2	220	33	18561	0.0580781
GO:0098656	anion transmembrane transport	biological_process	8	Slc13a5;Vdac2	2	220	33	18561	0.0580781
GO:0048706	embryonic skeletal system development	biological_process	7	Scx;Rbp4	2	220	33	18561	0.0580781
GO:0008219	cell death	biological_process	4	Sncaip;Tgfb2	2	220	34	18561	0.0612393
GO:0009887	animal organ morphogenesis	biological_process	5	Pdgfa;Fli1;Thrb	3	220	76	18561	0.0615337
GO:0042470	melanosome	cellular_component	8	Anxa6;Erp29;Ppib	3	220	76	18561	0.0615337
GO:0030509	BMP signaling pathway	biological_process	10	Scx;Id1;Tgfb2	3	220	76	18561	0.0615337
GO:0007050	cell cycle arrest	biological_process	5	Zfhx3;Cdkn1c;Tgfb2	3	220	76	18561	0.0615337
GO:0006813	potassium ion transport	biological_process	9	Atp1a1;Atp1b1;Aqp1	3	220	77	18561	0.0634911
GO:0016055	Wnt signaling pathway	biological_process	7	Cpz;Fzd9;Ndp;Ccn4	4	220	127	18561	0.064536
GO:0060021	palate development	biological_process	5	Col2a1;Tgfb2;Col11a2	3	220	78	18561	0.0654771
GO:0000976	transcription regulatory region sequence-specific DNA binding	molecular_function	8	Sox9;Tbx18;Thrb	3	220	79	18561	0.0674914
GO:0042127	regulation of cell proliferation	biological_process	6	Sox9;Sfrp2;Hif1a;Sparc;Tgfb2;Nradd	6	220	241	18561	0.0677123
GO:0032781	positive regulation of ATPase activity	biological_process	8	Napa;Atp1b1	2	220	36	18561	0.0677324
GO:0010564	regulation of cell cycle process	biological_process	7	Sox9	1	220	6	18561	0.0690516
GO:0019439	aromatic compound catabolic process	biological_process	6	Ephx1	1	220	6	18561	0.0690516
GO:0035304	regulation of protein dephosphorylation	biological_process	9	Ppp1r14c	1	220	6	18561	0.0690516
GO:0042289	MHC class II protein binding	molecular_function	7	Col2a1	1	220	6	18561	0.0690516
GO:0048659	smooth muscle cell proliferation	biological_process	5	Agt	1	220	6	18561	0.0690516
GO:0060023	soft palate development	biological_process	5	Col11a2	1	220	6	18561	0.0690516
GO:0061072	iris morphogenesis	biological_process	5	Hif1a	1	220	6	18561	0.0690516
GO:0005784	Sec61 translocon complex	cellular_component	8	Ssr4	1	220	6	18561	0.0690516
GO:0004459	L-lactate dehydrogenase activity	molecular_function	7	Ldhb	1	220	6	18561	0.0690516
GO:0042136	neurotransmitter biosynthetic process	biological_process	7	Aldh9a1	1	220	6	18561	0.0690516
GO:0010544	negative regulation of platelet activation	biological_process	9	Pdgfa	1	220	6	18561	0.0690516
GO:0046903	secretion	biological_process	6	Anxa6	1	220	6	18561	0.0690516
GO:0051280	negative regulation of release of sequestered calcium ion into cytosol	biological_process	8	Tgfb2	1	220	6	18561	0.0690516
GO:0006032	chitin catabolic process	biological_process	8	Chi3l1	1	220	6	18561	0.0690516
GO:0045687	positive regulation of glial cell differentiation	biological_process	11	Nkx6-1	1	220	6	18561	0.0690516
GO:0006564	L-serine biosynthetic process	biological_process	12	Phgdh	1	220	6	18561	0.0690516
GO:1900037	regulation of cellular response to hypoxia	biological_process	7	Hif1a	1	220	6	18561	0.0690516
GO:1903053	regulation of extracellular matrix organization	biological_process	7	Tgfb2	1	220	6	18561	0.0690516
GO:0033211	adiponectin-activated signaling pathway	biological_process	6	Acsl1	1	220	6	18561	0.0690516
GO:0003208	cardiac ventricle morphogenesis	biological_process	6	Hif1a	1	220	6	18561	0.0690516
GO:0014889	muscle atrophy	biological_process	7	Gatm	1	220	6	18561	0.0690516
GO:0004301	epoxide hydrolase activity	molecular_function	7	Ephx1	1	220	6	18561	0.0690516
GO:0033363	secretory granule organization	biological_process	7	Aqp1	1	220	6	18561	0.0690516
GO:2000271	positive regulation of fibroblast apoptotic process	biological_process	10	Btg1	1	220	6	18561	0.0690516
GO:0047134	protein-disulfide reductase activity	molecular_function	7	Txndc17	1	220	6	18561	0.0690516
GO:0045933	positive regulation of muscle contraction	biological_process	9	Eno1	1	220	6	18561	0.0690516
GO:0030300	regulation of intestinal cholesterol absorption	biological_process	10	Abcg5	1	220	6	18561	0.0690516
GO:0015793	glycerol transport	biological_process	8	Aqp1	1	220	6	18561	0.0690516
GO:0004030	aldehyde dehydrogenase [NAD(P)+] activity	molecular_function	7	Aldh3a1	1	220	6	18561	0.0690516
GO:0090207	regulation of triglyceride metabolic process	biological_process	8	Thrb	1	220	6	18561	0.0690516
GO:0032991	protein-containing complex	cellular_component	3	Ppib	1	220	6	18561	0.0690516
GO:0004568	chitinase activity	molecular_function	7	Chi3l1	1	220	6	18561	0.0690516
GO:0009838	abscission	biological_process	4	Chmp4c	1	220	6	18561	0.0690516
GO:0022417	protein maturation by protein folding	biological_process	5	Prdx4	1	220	6	18561	0.0690516
GO:0006972	hyperosmotic response	biological_process	6	Aqp1	1	220	6	18561	0.0690516
GO:0005337	nucleoside transmembrane transporter activity	molecular_function	6	Slc29a1	1	220	6	18561	0.0690516
GO:0044794	positive regulation by host of viral process	biological_process	8	Ppib	1	220	6	18561	0.0690516
GO:0006029	proteoglycan metabolic process	biological_process	8	Col2a1	1	220	6	18561	0.0690516
GO:0030916	otic vesicle formation	biological_process	7	Sox9	1	220	6	18561	0.0690516
GO:0019511	peptidyl-proline hydroxylation	biological_process	10	P3h3	1	220	6	18561	0.0690516
GO:0014033	neural crest cell differentiation	biological_process	7	Frzb	1	220	6	18561	0.0690516
GO:0051920	peroxiredoxin activity	molecular_function	4	Prdx4	1	220	6	18561	0.0690516
GO:0032364	oxygen homeostasis	biological_process	8	Hif1a	1	220	6	18561	0.0690516
GO:0043203	axon hillock	cellular_component	6	Serpinf1	1	220	6	18561	0.0690516
GO:0060718	chorionic trophoblast cell differentiation	biological_process	6	Htra1	1	220	6	18561	0.0690516
GO:0055129	L-proline biosynthetic process	biological_process	13	Oat	1	220	6	18561	0.0690516
GO:0004720	protein-lysine 6-oxidase activity	molecular_function	7	Loxl1	1	220	6	18561	0.0690516
GO:1904468	negative regulation of tumor necrosis factor secretion	biological_process	10	Arg2	1	220	6	18561	0.0690516
GO:0034448	EGO complex	cellular_component	7	Rraga	1	220	6	18561	0.0690516
GO:0008308	voltage-gated anion channel activity	molecular_function	10	Vdac2	1	220	6	18561	0.0690516
GO:0061049	cell growth involved in cardiac muscle cell development	biological_process	6	Agt	1	220	6	18561	0.0690516
GO:2000020	positive regulation of male gonad development	biological_process	8	Sox9	1	220	6	18561	0.0690516
GO:0009083	branched-chain amino acid catabolic process	biological_process	10	Bckdhb	1	220	6	18561	0.0690516
GO:0048842	positive regulation of axon extension involved in axon guidance	biological_process	9	Sema5a	1	220	6	18561	0.0690516
GO:0042541	hemoglobin biosynthetic process	biological_process	8	Hif1a	1	220	6	18561	0.0690516
GO:0005223	intracellular cGMP activated cation channel activity	molecular_function	10	Aqp1	1	220	6	18561	0.0690516
GO:1903779	regulation of cardiac conduction	biological_process	9	Agt	1	220	6	18561	0.0690516
GO:0005375	copper ion transmembrane transporter activity	molecular_function	10	Atox1	1	220	6	18561	0.0690516
GO:0006516	glycoprotein catabolic process	biological_process	8	Fbxo2	1	220	6	18561	0.0690516
GO:1990357	terminal web	cellular_component	9	Actn1	1	220	6	18561	0.0690516
GO:0003309	type B pancreatic cell differentiation	biological_process	10	Nkx6-1	1	220	6	18561	0.0690516
GO:0008046	axon guidance receptor activity	molecular_function	6	Sema5a	1	220	6	18561	0.0690516
GO:0002043	blood vessel endothelial cell proliferation involved in sprouting angiogenesis	biological_process	6	Sema5a	1	220	6	18561	0.0690516
GO:0006004	fucose metabolic process	biological_process	8	Fuca1	1	220	6	18561	0.0690516
GO:0070295	renal water absorption	biological_process	7	Aqp1	1	220	6	18561	0.0690516
GO:0045162	clustering of voltage-gated sodium channels	biological_process	7	Nfasc	1	220	6	18561	0.0690516
GO:0048143	astrocyte activation	biological_process	6	Agt	1	220	6	18561	0.0690516
GO:0001654	eye development	biological_process	7	Tgfb2;Rbp4	2	220	37	18561	0.0710607
GO:0001755	neural crest cell migration	biological_process	8	Hif1a;Sox8	2	220	37	18561	0.0710607
GO:0005507	copper ion binding	molecular_function	8	Sod3;Atox1;Loxl1	3	220	81	18561	0.071604
GO:0030307	positive regulation of cell growth	biological_process	7	Sfrp2;Sphk1;Tgfb2	3	220	81	18561	0.071604
GO:0005975	carbohydrate metabolic process	biological_process	5	Pgm1;B4galt4;Ldhb;Chi3l1	4	220	132	18561	0.0721754
GO:0005901	caveola	cellular_component	8	Atp1a1;Atp1b1;Aqp1	3	220	82	18561	0.0737017
GO:0007155	cell adhesion	biological_process	4	Dpp4;Atp1b1;Ccn2;Ninj1;Emilin1;Ccn4;Col12a1	7	220	308	18561	0.0746568
GO:0007096	regulation of exit from mitosis	biological_process	9	Cdkn1c	1	220	7	18561	0.0800895
GO:0030104	water homeostasis	biological_process	7	Aqp1	1	220	7	18561	0.0800895
GO:0045822	negative regulation of heart contraction	biological_process	9	Atp1a1	1	220	7	18561	0.0800895
GO:0006139	nucleobase-containing compound metabolic process	biological_process	6	Pnp	1	220	7	18561	0.0800895
GO:2000562	negative regulation of CD4-positive, alpha-beta T cell proliferation	biological_process	13	Arg2	1	220	7	18561	0.0800895
GO:0048387	negative regulation of retinoic acid receptor signaling pathway	biological_process	9	Tgif1	1	220	7	18561	0.0800895
GO:2000483	negative regulation of interleukin-8 secretion	biological_process	9	Anxa4	1	220	7	18561	0.0800895
GO:0008061	chitin binding	molecular_function	5	Chi3l1	1	220	7	18561	0.0800895
GO:0045545	syndecan binding	molecular_function	6	Sema5a	1	220	7	18561	0.0800895
GO:0002829	negative regulation of type 2 immune response	biological_process	8	Arg2	1	220	7	18561	0.0800895
GO:0071711	basement membrane organization	biological_process	7	Spint2	1	220	7	18561	0.0800895
GO:0015696	ammonium transport	biological_process	8	Aqp1	1	220	7	18561	0.0800895
GO:0030913	paranodal junction assembly	biological_process	8	Nfasc	1	220	7	18561	0.0800895
GO:0050786	RAGE receptor binding	molecular_function	6	S100b	1	220	7	18561	0.0800895
GO:0061626	pharyngeal arch artery morphogenesis	biological_process	8	Tgfb2	1	220	7	18561	0.0800895
GO:0032808	lacrimal gland development	biological_process	7	Sox9	1	220	7	18561	0.0800895
GO:1990239	steroid hormone binding	molecular_function	6	Atp1a1	1	220	7	18561	0.0800895
GO:0015276	ligand-gated ion channel activity	molecular_function	7	Anxa6	1	220	7	18561	0.0800895
GO:0034618	arginine binding	molecular_function	8	Castor1	1	220	7	18561	0.0800895
GO:0046581	intercellular canaliculus	cellular_component	5	Dpp4	1	220	7	18561	0.0800895
GO:0006563	L-serine metabolic process	biological_process	11	Phgdh	1	220	7	18561	0.0800895
GO:1903599	positive regulation of autophagy of mitochondrion	biological_process	10	Hif1a	1	220	7	18561	0.0800895
GO:0008519	ammonium transmembrane transporter activity	molecular_function	7	Aqp1	1	220	7	18561	0.0800895
GO:0071774	response to fibroblast growth factor	biological_process	5	Col2a1	1	220	7	18561	0.0800895
GO:0038036	sphingosine-1-phosphate receptor activity	molecular_function	8	Sphk1	1	220	7	18561	0.0800895
GO:0010882	regulation of cardiac muscle contraction by calcium ion signaling	biological_process	8	Atp1b1	1	220	7	18561	0.0800895
GO:0005114	type II transforming growth factor beta receptor binding	molecular_function	8	Tgfb2	1	220	7	18561	0.0800895
GO:0010870	positive regulation of receptor biosynthetic process	biological_process	9	Hif1a	1	220	7	18561	0.0800895
GO:2001028	positive regulation of endothelial cell chemotaxis	biological_process	11	Sema5a	1	220	7	18561	0.0800895
GO:1903169	regulation of calcium ion transmembrane transport	biological_process	10	Atp1b1	1	220	7	18561	0.0800895
GO:0021879	forebrain neuron differentiation	biological_process	8	Pou3f4	1	220	7	18561	0.0800895
GO:0006527	arginine catabolic process	biological_process	12	Ddah1	1	220	7	18561	0.0800895
GO:0003184	pulmonary valve morphogenesis	biological_process	6	Tgfb2	1	220	7	18561	0.0800895
GO:0071340	skeletal muscle acetylcholine-gated channel clustering	biological_process	7	Etv5	1	220	7	18561	0.0800895
GO:0044539	long-chain fatty acid import	biological_process	10	Acsl1	1	220	7	18561	0.0800895
GO:0034366	spherical high-density lipoprotein particle	cellular_component	6	Clu	1	220	7	18561	0.0800895
GO:0032466	negative regulation of cytokinesis	biological_process	9	Chmp4c	1	220	7	18561	0.0800895
GO:0071284	cellular response to lead ion	biological_process	8	Alad	1	220	7	18561	0.0800895
GO:0048070	regulation of developmental pigmentation	biological_process	5	Adamts9	1	220	7	18561	0.0800895
GO:0006595	polyamine metabolic process	biological_process	9	Amd1	1	220	7	18561	0.0800895
GO:0060426	lung vasculature development	biological_process	7	Id1	1	220	7	18561	0.0800895
GO:1901642	nucleoside transmembrane transport	biological_process	9	Slc29a1	1	220	7	18561	0.0800895
GO:0060028	convergent extension involved in axis elongation	biological_process	8	Sfrp2	1	220	7	18561	0.0800895
GO:1990573	potassium ion import across plasma membrane	biological_process	11	Atp1a1	1	220	7	18561	0.0800895
GO:0006782	protoporphyrinogen IX biosynthetic process	biological_process	9	Alad	1	220	7	18561	0.0800895
GO:0014074	response to purine-containing compound	biological_process	7	Hif1a	1	220	7	18561	0.0800895
GO:1904888	cranial skeletal system development	biological_process	5	Tgfb2	1	220	7	18561	0.0800895
GO:0032330	regulation of chondrocyte differentiation	biological_process	7	Ccn2	1	220	7	18561	0.0800895
GO:0050663	cytokine secretion	biological_process	11	Agt	1	220	7	18561	0.0800895
GO:0044320	cellular response to leptin stimulus	biological_process	7	Pid1	1	220	7	18561	0.0800895
GO:0097485	neuron projection guidance	biological_process	5	Sema5a	1	220	7	18561	0.0800895
GO:0031467	Cul7-RING ubiquitin ligase complex	cellular_component	7	Skp1	1	220	7	18561	0.0800895
GO:0097647	amylin receptor signaling pathway	biological_process	7	Ramp1	1	220	7	18561	0.0800895
GO:0010803	regulation of tumor necrosis factor-mediated signaling pathway	biological_process	9	Sphk1	1	220	7	18561	0.0800895
GO:0035864	response to potassium ion	biological_process	7	Clu	1	220	7	18561	0.0800895
GO:0001956	positive regulation of neurotransmitter secretion	biological_process	7	Sphk1	1	220	7	18561	0.0800895
GO:0048702	embryonic neurocranium morphogenesis	biological_process	6	Tgfb2	1	220	7	18561	0.0800895
GO:0001658	branching involved in ureteric bud morphogenesis	biological_process	7	Sox9;Agt	2	220	40	18561	0.0813519
GO:0001662	behavioral fear response	biological_process	7	Dpp4;Mdk	2	220	40	18561	0.0813519
GO:0045597	positive regulation of cell differentiation	biological_process	7	Ccn2;Clu	2	220	40	18561	0.0813519
GO:0008543	fibroblast growth factor receptor signaling pathway	biological_process	8	Ccn2;Fgfr4	2	220	40	18561	0.0813519
GO:0005789	endoplasmic reticulum membrane	cellular_component	5	Acsl1;Ephx1;Ikbip;Mia;Lpcat2;Tmem106c;Rtn1;Otor;Kdelr3;Ssr2	10	220	510	18561	0.0829192
GO:0072593	reactive oxygen species metabolic process	biological_process	5	Ccn2;Prdx4	2	220	41	18561	0.084879
GO:0007163	establishment or maintenance of cell polarity	biological_process	4	Rhod;Spint2	2	220	41	18561	0.084879
GO:0000413	protein peptidyl-prolyl isomerization	biological_process	11	Ppib;Fkbp10	2	220	41	18561	0.084879
GO:0005201	extracellular matrix structural constituent	molecular_function	4	Col2a1;Col11a2	2	220	41	18561	0.084879
GO:0032024	positive regulation of insulin secretion	biological_process	11	Nkx6-1;Rbp4	2	220	41	18561	0.084879
GO:0022857	transmembrane transporter activity	molecular_function	4	Slc25a4;Ucp2;Aqp1	3	220	88	18561	0.0868481
GO:0008013	beta-catenin binding	molecular_function	5	Sox9;Skp1;Ptpru	3	220	88	18561	0.0868481
GO:0043524	negative regulation of neuron apoptotic process	biological_process	10	Mdk;Agt;Hif1a;Fzd9	4	220	143	18561	0.0905156
GO:1902430	negative regulation of amyloid-beta formation	biological_process	9	Clu	1	220	8	18561	0.0909971
GO:0090091	positive regulation of extracellular matrix disassembly	biological_process	9	Tgfb2	1	220	8	18561	0.0909971
GO:0071933	Arp2/3 complex binding	molecular_function	5	Iqgap2	1	220	8	18561	0.0909971
GO:0045602	negative regulation of endothelial cell differentiation	biological_process	9	Id1	1	220	8	18561	0.0909971
GO:0030857	negative regulation of epithelial cell differentiation	biological_process	8	Sox9	1	220	8	18561	0.0909971
GO:0060323	head morphogenesis	biological_process	5	Ssbp3	1	220	8	18561	0.0909971
GO:0060669	embryonic placenta morphogenesis	biological_process	5	Cdkn1c	1	220	8	18561	0.0909971
GO:0031995	insulin-like growth factor II binding	molecular_function	7	Igfbp2	1	220	8	18561	0.0909971
GO:0046475	glycerophospholipid catabolic process	biological_process	9	Abhd12	1	220	8	18561	0.0909971
GO:1903715	regulation of aerobic respiration	biological_process	9	Hif1a	1	220	8	18561	0.0909971
GO:0060272	embryonic skeletal joint morphogenesis	biological_process	8	Col2a1	1	220	8	18561	0.0909971
GO:0006725	cellular aromatic compound metabolic process	biological_process	5	Ephx1	1	220	8	18561	0.0909971
GO:0060770	negative regulation of epithelial cell proliferation involved in prostate gland development	biological_process	9	Serpinf1	1	220	8	18561	0.0909971
GO:1901799	negative regulation of proteasomal protein catabolic process	biological_process	11	Alad	1	220	8	18561	0.0909971
GO:0071474	cellular hyperosmotic response	biological_process	7	Aqp1	1	220	8	18561	0.0909971
GO:0003841	1-acylglycerol-3-phosphate O-acyltransferase activity	molecular_function	9	Lpcat2	1	220	8	18561	0.0909971
GO:0061299	retina vasculature morphogenesis in camera-type eye	biological_process	5	Ndp	1	220	8	18561	0.0909971
GO:0046638	positive regulation of alpha-beta T cell differentiation	biological_process	11	Pnp	1	220	8	18561	0.0909971
GO:0030431	sleep	biological_process	4	Slc29a1	1	220	8	18561	0.0909971
GO:0030948	negative regulation of vascular endothelial growth factor receptor signaling pathway	biological_process	9	Cnmd	1	220	8	18561	0.0909971
GO:0061621	canonical glycolysis	biological_process	6	Eno1	1	220	8	18561	0.0909971
GO:0019855	calcium channel inhibitor activity	molecular_function	7	Phpt1	1	220	8	18561	0.0909971
GO:1901018	positive regulation of potassium ion transmembrane transporter activity	biological_process	8	Atp1b1	1	220	8	18561	0.0909971
GO:0070851	growth factor receptor binding	molecular_function	6	Pdgfa	1	220	8	18561	0.0909971
GO:0006110	regulation of glycolytic process	biological_process	10	Hif1a	1	220	8	18561	0.0909971
GO:0051403	stress-activated MAPK cascade	biological_process	12	Agt	1	220	8	18561	0.0909971
GO:0048251	elastic fiber assembly	biological_process	7	Loxl1	1	220	8	18561	0.0909971
GO:0006621	protein retention in ER lumen	biological_process	9	Kdelr3	1	220	8	18561	0.0909971
GO:0035988	chondrocyte proliferation	biological_process	4	Ccn2	1	220	8	18561	0.0909971
GO:0043567	regulation of insulin-like growth factor receptor signaling pathway	biological_process	8	Igfbp2	1	220	8	18561	0.0909971
GO:0060040	retinal bipolar neuron differentiation	biological_process	7	Irx5	1	220	8	18561	0.0909971
GO:0102391	decanoate-CoA ligase activity	molecular_function	9	Acsl1	1	220	8	18561	0.0909971
GO:0010873	positive regulation of cholesterol esterification	biological_process	10	Agt	1	220	8	18561	0.0909971
GO:0034109	homotypic cell-cell adhesion	biological_process	6	Ptpru	1	220	8	18561	0.0909971
GO:0090136	epithelial cell-cell adhesion	biological_process	6	Kifc3	1	220	8	18561	0.0909971
GO:0045617	negative regulation of keratinocyte differentiation	biological_process	10	Tgfb2	1	220	8	18561	0.0909971
GO:0006544	glycine metabolic process	biological_process	11	Phgdh	1	220	8	18561	0.0909971
GO:0009437	carnitine metabolic process	biological_process	7	Aldh9a1	1	220	8	18561	0.0909971
GO:0070493	thrombin-activated receptor signaling pathway	biological_process	6	Iqgap2	1	220	8	18561	0.0909971
GO:0030877	beta-catenin destruction complex	cellular_component	4	Cacybp	1	220	8	18561	0.0909971
GO:0006814	sodium ion transport	biological_process	9	Atp1a1;Atp1b1;Slc13a5	3	220	90	18561	0.0914364
GO:0034097	response to cytokine	biological_process	6	Sparc;Ifi27;Tgfb2	3	220	90	18561	0.0914364
GO:0051017	actin filament bundle assembly	biological_process	6	Cald1;Rhod	2	220	43	18561	0.0920683
GO:0048678	response to axon injury	biological_process	6	Matn4;Arg2	2	220	43	18561	0.0920683
GO:0003755	peptidyl-prolyl cis-trans isomerase activity	molecular_function	6	Ppib;Fkbp10	2	220	43	18561	0.0920683
GO:0010595	positive regulation of endothelial cell migration	biological_process	10	Agt;Sparc	2	220	43	18561	0.0920683
GO:0043065	positive regulation of apoptotic process	biological_process	9	Sfrp2;Hif1a;Id3;Frzb;S100b;Tgfb2;Clu	7	220	325	18561	0.092777
GO:0051897	positive regulation of protein kinase B signaling	biological_process	10	Pdgfa;Chi3l1;Sema5a	3	220	91	18561	0.0937678
GO:0005739	mitochondrion	cellular_component	6	Anxa6;Acsl1;Crym;Ciapin1;Zfhx3;Slc25a4;Pecr;Agt;Ldhb;Bckdhb;Micos10;Aldh9a1;Ucp2;Eci2;Gstk1;Sparc;Prdx4;Ifi27;Arg2;Adprhl2;Mrps6;Gatm;Clu;Ddah1;Vdac2;Acadl;Oat	27	220	1753	18561	0.0954618
GO:0033209	tumor necrosis factor-mediated signaling pathway	biological_process	7	Txndc17;Nradd	2	220	44	18561	0.0957276
GO:0097060	synaptic membrane	cellular_component	4	Cpz;Eno1	2	220	44	18561	0.0957276
GO:0045740	positive regulation of DNA replication	biological_process	10	Cacybp;Pdgfa	2	220	44	18561	0.0957276
GO:0048705	skeletal system morphogenesis	biological_process	6	Col2a1;Col11a2	2	220	44	18561	0.0957276
GO:0048704	embryonic skeletal system morphogenesis	biological_process	7	Prrx2;Mdfi	2	220	44	18561	0.0957276
GO:0060048	cardiac muscle contraction	biological_process	8	Atp1a1;Atp1b1	2	220	44	18561	0.0957276
GO:0071347	cellular response to interleukin-1	biological_process	8	Sox9;Hif1a;Chi3l1	3	220	92	18561	0.0961235
GO:0030335	positive regulation of cell migration	biological_process	8	Pdgfa;Aqp1;Sphk1;Tgfb2;Rhod	5	220	205	18561	0.0973241
GO:0008270	zinc ion binding	molecular_function	8	Cpxm2;Zfhx3;Alad;Siah2;Cpm;Cpz;Traf4;Sod3;S100b;Adamts9;Thrb;Zfhx4;Car3	13	220	736	18561	0.0993859
GO:0004364	glutathione transferase activity	molecular_function	6	Gstm3;Gstk1	2	220	45	18561	0.0994278
GO:0002084	protein depalmitoylation	biological_process	10	Abhd12	1	220	9	18561	0.101776
GO:0046914	transition metal ion binding	molecular_function	7	Atox1	1	220	9	18561	0.101776
GO:2000035	regulation of stem cell division	biological_process	7	Sfrp2	1	220	9	18561	0.101776
GO:0045926	negative regulation of growth	biological_process	6	Hif1a	1	220	9	18561	0.101776
GO:0031702	type 1 angiotensin receptor binding	molecular_function	8	Agt	1	220	9	18561	0.101776
GO:0061298	retina vasculature development in camera-type eye	biological_process	7	Hif1a	1	220	9	18561	0.101776
GO:0000050	urea cycle	biological_process	8	Arg2	1	220	9	18561	0.101776
GO:0070327	thyroid hormone transport	biological_process	7	Crym	1	220	9	18561	0.101776
GO:0019725	cellular homeostasis	biological_process	4	Aqp1	1	220	9	18561	0.101776
GO:0061133	endopeptidase activator activity	molecular_function	7	Sfrp2	1	220	9	18561	0.101776
GO:0061617	MICOS complex	cellular_component	6	Micos10	1	220	9	18561	0.101776
GO:0032036	myosin heavy chain binding	molecular_function	7	Myl12b	1	220	9	18561	0.101776
GO:1902004	positive regulation of amyloid-beta formation	biological_process	9	Clu	1	220	9	18561	0.101776
GO:0060059	embryonic retina morphogenesis in camera-type eye	biological_process	6	Rbp4	1	220	9	18561	0.101776
GO:1900020	positive regulation of protein kinase C activity	biological_process	13	Agt	1	220	9	18561	0.101776
GO:0019896	axonal transport of mitochondrion	biological_process	8	Hif1a	1	220	9	18561	0.101776
GO:0036122	BMP binding	molecular_function	6	Nbl1	1	220	9	18561	0.101776
GO:0044598	doxorubicin metabolic process	biological_process	6	Akr1b1	1	220	9	18561	0.101776
GO:0010044	response to aluminum ion	biological_process	7	Alad	1	220	9	18561	0.101776
GO:0010470	regulation of gastrulation	biological_process	7	Tgif1	1	220	9	18561	0.101776
GO:0030858	positive regulation of epithelial cell differentiation	biological_process	8	Sox9	1	220	9	18561	0.101776
GO:0019674	NAD metabolic process	biological_process	4	Ldhb	1	220	9	18561	0.101776
GO:0097157	pre-mRNA intronic binding	molecular_function	8	Sox9	1	220	9	18561	0.101776
GO:0047372	acylglycerol lipase activity	molecular_function	7	Abhd12	1	220	9	18561	0.101776
GO:0050891	multicellular organismal water homeostasis	biological_process	8	Aqp1	1	220	9	18561	0.101776
GO:0060509	Type I pneumocyte differentiation	biological_process	8	Thrb	1	220	9	18561	0.101776
GO:0048103	somatic stem cell division	biological_process	6	Tgfb2	1	220	9	18561	0.101776
GO:0038092	nodal signaling pathway	biological_process	9	Tgif1	1	220	9	18561	0.101776
GO:1901223	negative regulation of NIK/NF-kappaB signaling	biological_process	10	Tspan6	1	220	9	18561	0.101776
GO:0042538	hyperosmotic salinity response	biological_process	7	Aqp1	1	220	9	18561	0.101776
GO:0032463	negative regulation of protein homooligomerization	biological_process	9	Clu	1	220	9	18561	0.101776
GO:0043279	response to alkaloid	biological_process	7	Hif1a	1	220	9	18561	0.101776
GO:0003215	cardiac right ventricle morphogenesis	biological_process	7	Tgfb2	1	220	9	18561	0.101776
GO:2000543	positive regulation of gastrulation	biological_process	8	Scx	1	220	9	18561	0.101776
GO:0045906	negative regulation of vasoconstriction	biological_process	10	Hif1a	1	220	9	18561	0.101776
GO:2000774	positive regulation of cellular senescence	biological_process	7	Arg2	1	220	9	18561	0.101776
GO:0044597	daunorubicin metabolic process	biological_process	6	Akr1b1	1	220	9	18561	0.101776
GO:0097433	dense body	cellular_component	6	Actn1	1	220	9	18561	0.101776
GO:0050687	negative regulation of defense response to virus	biological_process	8	Htra1	1	220	9	18561	0.101776
GO:0032940	secretion by cell	biological_process	4	Aqp1	1	220	9	18561	0.101776
GO:0060487	lung epithelial cell differentiation	biological_process	7	Sox9	1	220	9	18561	0.101776
GO:0046512	sphingosine biosynthetic process	biological_process	9	Sphk1	1	220	9	18561	0.101776
GO:0050807	regulation of synapse organization	biological_process	7	Etv5	1	220	9	18561	0.101776
GO:0050774	negative regulation of dendrite morphogenesis	biological_process	10	Id1	1	220	9	18561	0.101776
GO:0070244	negative regulation of thymocyte apoptotic process	biological_process	13	Hif1a	1	220	9	18561	0.101776
GO:0050795	regulation of behavior	biological_process	5	Mdk	1	220	9	18561	0.101776
GO:1903351	cellular response to dopamine	biological_process	7	Id1	1	220	9	18561	0.101776
GO:0008250	oligosaccharyltransferase complex	cellular_component	7	Krtcap2	1	220	9	18561	0.101776
GO:0009950	dorsal/ventral axis specification	biological_process	6	Mdfi	1	220	9	18561	0.101776
GO:0060413	atrial septum morphogenesis	biological_process	6	Tgfb2	1	220	9	18561	0.101776
GO:0050650	chondroitin sulfate proteoglycan biosynthetic process	biological_process	10	Cytl1	1	220	9	18561	0.101776
GO:0010172	embryonic body morphogenesis	biological_process	6	Mab21l2	1	220	9	18561	0.101776
GO:0021915	neural tube development	biological_process	6	Sfrp2;Phgdh	2	220	46	18561	0.103168
GO:0007219	Notch signaling pathway	biological_process	6	Sox9;Gmds;Anxa4	3	220	95	18561	0.103334
GO:0016887	ATPase activity	molecular_function	9	Kifc3;Atp1b1;Kifc2;Clu;Abcg5	5	220	209	18561	0.103458
GO:0051087	chaperone binding	molecular_function	5	Atp1a1;Erp29;Dnaja2	3	220	96	18561	0.105784
GO:0045600	positive regulation of fat cell differentiation	biological_process	8	Sfrp2;Frzb	2	220	47	18561	0.106946
GO:0016323	basolateral plasma membrane	cellular_component	5	Atp1a1;Atp1b1;Aqp1;Slc13a5;Slc29a1	5	220	212	18561	0.108182
GO:0072562	blood microparticle	cellular_component	4	Angptl4;Agt;Clu	3	220	98	18561	0.110752
GO:0001756	somitogenesis	biological_process	7	Sfrp2;Tbx18	2	220	48	18561	0.11076
GO:0071364	cellular response to epidermal growth factor stimulus	biological_process	6	Sox9;Id1	2	220	48	18561	0.11076
GO:0045176	apical protein localization	biological_process	6	Napa	1	220	10	18561	0.112428
GO:0021953	central nervous system neuron differentiation	biological_process	7	Nkx6-1	1	220	10	18561	0.112428
GO:1990314	cellular response to insulin-like growth factor stimulus	biological_process	8	Col2a1	1	220	10	18561	0.112428
GO:0071396	cellular response to lipid	biological_process	7	Hif1a	1	220	10	18561	0.112428
GO:0045603	positive regulation of endothelial cell differentiation	biological_process	9	Btg1	1	220	10	18561	0.112428
GO:0055123	digestive system development	biological_process	6	Cdkn1c	1	220	10	18561	0.112428
GO:0071316	cellular response to nicotine	biological_process	7	Col2a1	1	220	10	18561	0.112428
GO:0016460	myosin II complex	cellular_component	5	Myl12b	1	220	10	18561	0.112428
GO:0004634	phosphopyruvate hydratase activity	molecular_function	7	Eno1	1	220	10	18561	0.112428
GO:0071481	cellular response to X-ray	biological_process	8	Sfrp2	1	220	10	18561	0.112428
GO:0006825	copper ion transport	biological_process	10	Atox1	1	220	10	18561	0.112428
GO:0030836	positive regulation of actin filament depolymerization	biological_process	9	Sema5a	1	220	10	18561	0.112428
GO:0000730	DNA recombinase assembly	biological_process	9	Swi5	1	220	10	18561	0.112428
GO:0070410	co-SMAD binding	molecular_function	6	Tgif1	1	220	10	18561	0.112428
GO:0003376	sphingosine-1-phosphate signaling pathway	biological_process	6	Sphk1	1	220	10	18561	0.112428
GO:0046834	lipid phosphorylation	biological_process	8	Sphk1	1	220	10	18561	0.112428
GO:0031301	integral component of organelle membrane	cellular_component	6	Slc22a17	1	220	10	18561	0.112428
GO:0030432	peristalsis	biological_process	9	Agt	1	220	10	18561	0.112428
GO:0046500	S-adenosylmethionine metabolic process	biological_process	7	Amd1	1	220	10	18561	0.112428
GO:0046622	positive regulation of organ growth	biological_process	8	Agt	1	220	10	18561	0.112428
GO:0090073	positive regulation of protein homodimerization activity	biological_process	8	Traf4	1	220	10	18561	0.112428
GO:1902188	positive regulation of viral release from host cell	biological_process	7	Chmp4c	1	220	10	18561	0.112428
GO:0016918	retinal binding	molecular_function	7	Rbp4	1	220	10	18561	0.112428
GO:0046825	regulation of protein export from nucleus	biological_process	9	Ifi27	1	220	10	18561	0.112428
GO:0030137	COPI-coated vesicle	cellular_component	8	Cope	1	220	10	18561	0.112428
GO:0003149	membranous septum morphogenesis	biological_process	5	Tgfb2	1	220	10	18561	0.112428
GO:0000015	phosphopyruvate hydratase complex	cellular_component	7	Eno1	1	220	10	18561	0.112428
GO:0030949	positive regulation of vascular endothelial growth factor receptor signaling pathway	biological_process	9	Hif1a	1	220	10	18561	0.112428
GO:0030157	pancreatic juice secretion	biological_process	8	Aqp1	1	220	10	18561	0.112428
GO:0032592	integral component of mitochondrial membrane	cellular_component	7	Slc25a4	1	220	10	18561	0.112428
GO:0051001	negative regulation of nitric-oxide synthase activity	biological_process	9	Arg2	1	220	10	18561	0.112428
GO:0034214	protein hexamerization	biological_process	8	Oat	1	220	10	18561	0.112428
GO:0051024	positive regulation of immunoglobulin secretion	biological_process	10	Rbp4	1	220	10	18561	0.112428
GO:1903298	negative regulation of hypoxia-induced intrinsic apoptotic signaling pathway	biological_process	8	Eno1	1	220	10	18561	0.112428
GO:0030326	embryonic limb morphogenesis	biological_process	7	Prrx2;Tgfb2	2	220	49	18561	0.11461
GO:0003007	heart morphogenesis	biological_process	6	Col2a1;Tgfb2	2	220	49	18561	0.11461
GO:0035914	skeletal muscle cell differentiation	biological_process	6	Scx;Sox8	2	220	49	18561	0.11461
GO:0006749	glutathione metabolic process	biological_process	8	Gstm3;Gstk1	2	220	49	18561	0.11461
GO:0051091	positive regulation of DNA binding transcription factor activity	biological_process	6	Cytl1;Hmgn3;Ndp	3	220	100	18561	0.115808
GO:0019899	enzyme binding	molecular_function	5	Btg1;Zfhx3;Slc25a4;Gstm3;Ephx1;Hif1a;Thrb;Eno1	8	220	411	18561	0.116667
GO:0045668	negative regulation of osteoblast differentiation	biological_process	8	Id3;Id1	2	220	51	18561	0.12241
GO:0007595	lactation	biological_process	8	Hif1a;Slc29a1	2	220	51	18561	0.12241
GO:0009629	response to gravity	biological_process	5	Sparc	1	220	11	18561	0.122954
GO:0034616	response to laminar fluid shear stress	biological_process	6	Tgfb2	1	220	11	18561	0.122954
GO:0008406	gonad development	biological_process	6	Irx5	1	220	11	18561	0.122954
GO:0007435	salivary gland morphogenesis	biological_process	7	Tgfb2	1	220	11	18561	0.122954
GO:0003014	renal system process	biological_process	5	Agt	1	220	11	18561	0.122954
GO:0031996	thioesterase binding	molecular_function	6	Traf4	1	220	11	18561	0.122954
GO:0042415	norepinephrine metabolic process	biological_process	9	Akr1b1	1	220	11	18561	0.122954
GO:0001759	organ induction	biological_process	9	Fgfr4	1	220	11	18561	0.122954
GO:0015866	ADP transport	biological_process	9	Slc25a4	1	220	11	18561	0.122954
GO:0033673	negative regulation of kinase activity	biological_process	11	Cdkn1c	1	220	11	18561	0.122954
GO:0044829	positive regulation by host of viral genome replication	biological_process	9	Ppib	1	220	11	18561	0.122954
GO:0003170	heart valve development	biological_process	5	Sox9	1	220	11	18561	0.122954
GO:0006388	tRNA splicing, via endonucleolytic cleavage and ligation	biological_process	12	Tsen15	1	220	11	18561	0.122954
GO:0008190	eukaryotic initiation factor 4E binding	molecular_function	6	LOC100912373	1	220	11	18561	0.122954
GO:1990837	sequence-specific double-stranded DNA binding	molecular_function	8	Thrb	1	220	11	18561	0.122954
GO:0008474	palmitoyl-(protein) hydrolase activity	molecular_function	7	Abhd12	1	220	11	18561	0.122954
GO:0035326	enhancer binding	molecular_function	8	Sox9	1	220	11	18561	0.122954
GO:0048484	enteric nervous system development	biological_process	6	Sox8	1	220	11	18561	0.122954
GO:0033591	response to L-ascorbic acid	biological_process	6	Sparc	1	220	11	18561	0.122954
GO:0015175	neutral amino acid transmembrane transporter activity	molecular_function	8	Slc3a2	1	220	11	18561	0.122954
GO:0014824	artery smooth muscle contraction	biological_process	9	Agt	1	220	11	18561	0.122954
GO:0061700	GATOR2 complex	cellular_component	4	Castor1	1	220	11	18561	0.122954
GO:0097237	cellular response to toxic substance	biological_process	6	Hif1a	1	220	11	18561	0.122954
GO:0004861	cyclin-dependent protein serine/threonine kinase inhibitor activity	molecular_function	8	Cdkn1c	1	220	11	18561	0.122954
GO:0071374	cellular response to parathyroid hormone stimulus	biological_process	7	Col2a1	1	220	11	18561	0.122954
GO:0019841	retinol binding	molecular_function	7	Rbp4	1	220	11	18561	0.122954
GO:0035815	positive regulation of renal sodium excretion	biological_process	9	Agt	1	220	11	18561	0.122954
GO:0032464	positive regulation of protein homooligomerization	biological_process	9	Clu	1	220	11	18561	0.122954
GO:0008015	blood circulation	biological_process	6	Fli1	1	220	11	18561	0.122954
GO:0070181	small ribosomal subunit rRNA binding	molecular_function	8	Mrps6	1	220	11	18561	0.122954
GO:0042301	phosphate ion binding	molecular_function	6	Pnp	1	220	11	18561	0.122954
GO:0090179	planar cell polarity pathway involved in neural tube closure	biological_process	10	Sfrp2	1	220	11	18561	0.122954
GO:0060389	pathway-restricted SMAD protein phosphorylation	biological_process	10	Tgfb2	1	220	11	18561	0.122954
GO:0015867	ATP transport	biological_process	9	Slc25a4	1	220	11	18561	0.122954
GO:0030027	lamellipodium	cellular_component	6	Dpp4;Actn1;Iqgap2;Nradd	4	220	161	18561	0.12477
GO:0005871	kinesin complex	cellular_component	5	Kifc3;Kifc2	2	220	52	18561	0.126358
GO:0005778	peroxisomal membrane	cellular_component	8	Acsl1;Pecr	2	220	52	18561	0.126358
GO:0001046	core promoter sequence-specific DNA binding	molecular_function	9	Sox9;Zfhx3	2	220	53	18561	0.130335
GO:0005544	calcium-dependent phospholipid binding	molecular_function	6	Anxa6;Anxa4	2	220	53	18561	0.130335
GO:0008201	heparin binding	molecular_function	6	Mdk;Ccn2;Fgfr4;Ccn4	4	220	164	18561	0.13095
GO:0006888	ER to Golgi vesicle-mediated transport	biological_process	7	Mia;Cope;Otor	3	220	106	18561	0.131477
GO:0060546	negative regulation of necroptotic process	biological_process	10	Slc25a4	1	220	12	18561	0.133355
GO:0003995	acyl-CoA dehydrogenase activity	molecular_function	6	Acadl	1	220	12	18561	0.133355
GO:0030277	maintenance of gastrointestinal epithelium	biological_process	9	Rbp4	1	220	12	18561	0.133355
GO:0044342	type B pancreatic cell proliferation	biological_process	5	Nkx6-1	1	220	12	18561	0.133355
GO:0031258	lamellipodium membrane	cellular_component	6	Dpp4	1	220	12	18561	0.133355
GO:0033690	positive regulation of osteoblast proliferation	biological_process	8	Sox8	1	220	12	18561	0.133355
GO:0006878	cellular copper ion homeostasis	biological_process	12	Atox1	1	220	12	18561	0.133355
GO:0045722	positive regulation of gluconeogenesis	biological_process	11	Hif1a	1	220	12	18561	0.133355
GO:0003181	atrioventricular valve morphogenesis	biological_process	6	Tgfb2	1	220	12	18561	0.133355
GO:0060044	negative regulation of cardiac muscle cell proliferation	biological_process	8	Rbp4	1	220	12	18561	0.133355
GO:0034663	endoplasmic reticulum chaperone complex	cellular_component	4	Ppib	1	220	12	18561	0.133355
GO:0003073	regulation of systemic arterial blood pressure	biological_process	6	Ddah1	1	220	12	18561	0.133355
GO:0060452	positive regulation of cardiac muscle contraction	biological_process	10	Ccn2	1	220	12	18561	0.133355
GO:0017166	vinculin binding	molecular_function	6	Actn1	1	220	12	18561	0.133355
GO:0008239	dipeptidyl-peptidase activity	molecular_function	9	Dpp4	1	220	12	18561	0.133355
GO:0061179	negative regulation of insulin secretion involved in cellular response to glucose stimulus	biological_process	12	Ucp2	1	220	12	18561	0.133355
GO:0003094	glomerular filtration	biological_process	7	Aqp1	1	220	12	18561	0.133355
GO:2000146	negative regulation of cell motility	biological_process	7	Spint2	1	220	12	18561	0.133355
GO:0071482	cellular response to light stimulus	biological_process	7	Hif1a	1	220	12	18561	0.133355
GO:0050732	negative regulation of peptidyl-tyrosine phosphorylation	biological_process	11	Sfrp2	1	220	12	18561	0.133355
GO:0005528	FK506 binding	molecular_function	6	Fkbp10	1	220	12	18561	0.133355
GO:0031994	insulin-like growth factor I binding	molecular_function	7	Igfbp2	1	220	12	18561	0.133355
GO:0030238	male sex determination	biological_process	6	Sox9	1	220	12	18561	0.133355
GO:0010950	positive regulation of endopeptidase activity	biological_process	11	Sfrp2	1	220	12	18561	0.133355
GO:0034236	protein kinase A catalytic subunit binding	molecular_function	8	Sox9	1	220	12	18561	0.133355
GO:0035067	negative regulation of histone acetylation	biological_process	11	Msx3	1	220	12	18561	0.133355
GO:0045723	positive regulation of fatty acid biosynthetic process	biological_process	9	Agt	1	220	12	18561	0.133355
GO:0033630	positive regulation of cell adhesion mediated by integrin	biological_process	7	Tgfb2	1	220	12	18561	0.133355
GO:0005161	platelet-derived growth factor receptor binding	molecular_function	7	Pdgfa	1	220	12	18561	0.133355
GO:0060081	membrane hyperpolarization	biological_process	6	Atp1a1	1	220	12	18561	0.133355
GO:0021707	cerebellar granule cell differentiation	biological_process	7	Nf1x	1	220	12	18561	0.133355
GO:0015250	water channel activity	molecular_function	7	Aqp1	1	220	12	18561	0.133355
GO:0060317	cardiac epithelial to mesenchymal transition	biological_process	8	Tgfb2	1	220	12	18561	0.133355
GO:0032794	GTPase activating protein binding	molecular_function	5	Mex3b	1	220	12	18561	0.133355
GO:0051131	chaperone-mediated protein complex assembly	biological_process	8	Clu	1	220	12	18561	0.133355
GO:0010756	positive regulation of plasminogen activation	biological_process	11	Eno1	1	220	12	18561	0.133355
GO:0045171	intercellular bridge	cellular_component	4	Unc119;Gstm3	2	220	54	18561	0.134342
GO:0006936	muscle contraction	biological_process	6	Cald1;Myl12b	2	220	54	18561	0.134342
GO:1901215	negative regulation of neuron death	biological_process	8	Mdk;Serpinf1	2	220	55	18561	0.138376
GO:0007166	cell surface receptor signaling pathway	biological_process	5	Tspan6;Agt;Adgrl2;Il17d	4	220	168	18561	0.139383
GO:0007409	axonogenesis	biological_process	9	Fmod;Lrrn1;Ogn	3	220	109	18561	0.139577
GO:0005509	calcium ion binding	molecular_function	7	Matn4;Anxa6;Fbln2;Fkbp10;Aif1l;Lpcat2;Anxa4;S100b;Sparc;Efhd2;Myl12b	11	220	641	18561	0.141229
GO:0007283	spermatogenesis	biological_process	7	Sox9;Btg1;Prdx4;Sox8;Clu;Rbp4;Pafah1b3	7	220	363	18561	0.141284
GO:0045471	response to ethanol	biological_process	6	Alad;Sparc;Car3;Rbp4	4	220	169	18561	0.141525
GO:0042593	glucose homeostasis	biological_process	8	Hif1a;Fgfr4;Rbp4	3	220	110	18561	0.142314
GO:0019430	removal of superoxide radicals	biological_process	7	Sod3	1	220	13	18561	0.143634
GO:0043508	negative regulation of JUN kinase activity	biological_process	13	Sfrp2	1	220	13	18561	0.143634
GO:0016331	morphogenesis of embryonic epithelium	biological_process	7	Tbx18	1	220	13	18561	0.143634
GO:1904754	positive regulation of vascular associated smooth muscle cell migration	biological_process	10	Agt	1	220	13	18561	0.143634
GO:0045717	negative regulation of fatty acid biosynthetic process	biological_process	9	Acadl	1	220	13	18561	0.143634
GO:0002035	brain renin-angiotensin system	biological_process	7	Agt	1	220	13	18561	0.143634
GO:0008347	glial cell migration	biological_process	7	Tgfb2	1	220	13	18561	0.143634
GO:0004467	long-chain fatty acid-CoA ligase activity	molecular_function	8	Acsl1	1	220	13	18561	0.143634
GO:0035518	histone H2A monoubiquitination	biological_process	14	Skp1	1	220	13	18561	0.143634
GO:0006275	regulation of DNA replication	biological_process	9	Id3	1	220	13	18561	0.143634
GO:0060322	head development	biological_process	5	Ssbp3	1	220	13	18561	0.143634
GO:0031643	positive regulation of myelination	biological_process	7	S100b	1	220	13	18561	0.143634
GO:0032233	positive regulation of actin filament bundle assembly	biological_process	7	Id1	1	220	13	18561	0.143634
GO:0010447	response to acidic pH	biological_process	6	Serpinf1	1	220	13	18561	0.143634
GO:0071383	cellular response to steroid hormone stimulus	biological_process	7	Atp1a1	1	220	13	18561	0.143634
GO:0042403	thyroid hormone metabolic process	biological_process	6	Crym	1	220	13	18561	0.143634
GO:0072488	ammonium transmembrane transport	biological_process	9	Aqp1	1	220	13	18561	0.143634
GO:0030126	COPI vesicle coat	cellular_component	8	Cope	1	220	13	18561	0.143634
GO:0042416	dopamine biosynthetic process	biological_process	10	Tgfb2	1	220	13	18561	0.143634
GO:0008610	lipid biosynthetic process	biological_process	6	Acsl1	1	220	13	18561	0.143634
GO:0043116	negative regulation of vascular permeability	biological_process	8	Ddah1	1	220	13	18561	0.143634
GO:0009414	response to water deprivation	biological_process	5	Akr1b1	1	220	13	18561	0.143634
GO:0021680	cerebellar Purkinje cell layer development	biological_process	5	Nf1x	1	220	13	18561	0.143634
GO:0031090	organelle membrane	cellular_component	4	Ephx1;MGC109340	2	220	57	18561	0.146521
GO:0048468	cell development	biological_process	5	Irx5;Tgfb2	2	220	57	18561	0.146521
GO:0032570	response to progesterone	biological_process	6	Sphk1;Tgfb2	2	220	57	18561	0.146521
GO:0050709	negative regulation of protein secretion	biological_process	10	Erp29	1	220	14	18561	0.153791
GO:0030850	prostate gland development	biological_process	6	Sox9	1	220	14	18561	0.153791
GO:0022408	negative regulation of cell-cell adhesion	biological_process	7	Spint2	1	220	14	18561	0.153791
GO:0031145	anaphase-promoting complex-dependent catabolic process	biological_process	12	RGD1305645	1	220	14	18561	0.153791
GO:0035909	aorta morphogenesis	biological_process	8	Adamts9	1	220	14	18561	0.153791
GO:0051893	regulation of focal adhesion assembly	biological_process	8	Rhod	1	220	14	18561	0.153791
GO:0051099	positive regulation of binding	biological_process	6	Eno1	1	220	14	18561	0.153791
GO:2000178	negative regulation of neural precursor cell proliferation	biological_process	8	Spint2	1	220	14	18561	0.153791
GO:0060068	vagina development	biological_process	8	Rbp4	1	220	14	18561	0.153791
GO:0046427	positive regulation of JAK-STAT cascade	biological_process	10	Akr1b1	1	220	14	18561	0.153791
GO:0042698	ovulation cycle	biological_process	4	Serpinf1	1	220	14	18561	0.153791
GO:0015267	channel activity	molecular_function	6	Aqp1	1	220	14	18561	0.153791
GO:0031045	dense core granule	cellular_component	9	RGD1305645	1	220	14	18561	0.153791
GO:0030516	regulation of axon extension	biological_process	7	Nkx6-1	1	220	14	18561	0.153791
GO:0042445	hormone metabolic process	biological_process	4	Agt	1	220	14	18561	0.153791
GO:0060444	branching involved in mammary gland duct morphogenesis	biological_process	7	Etv4	1	220	14	18561	0.153791
GO:0086004	regulation of cardiac muscle cell contraction	biological_process	11	Atp1a1	1	220	14	18561	0.153791
GO:0060038	cardiac muscle cell proliferation	biological_process	6	Tgfb2	1	220	14	18561	0.153791
GO:0042417	dopamine metabolic process	biological_process	9	Sncaip	1	220	14	18561	0.153791
GO:1904707	positive regulation of vascular smooth muscle cell proliferation	biological_process	9	Agt	1	220	14	18561	0.153791
GO:0045947	negative regulation of translational initiation	biological_process	11	LOC100912373	1	220	14	18561	0.153791
GO:0070700	BMP receptor binding	molecular_function	8	Tgfb2	1	220	14	18561	0.153791
GO:0051457	maintenance of protein location in nucleus	biological_process	8	Skp1	1	220	14	18561	0.153791
GO:0031527	filopodium membrane	cellular_component	6	Fzd9	1	220	14	18561	0.153791
GO:0021670	lateral ventricle development	biological_process	5	Aqp1	1	220	14	18561	0.153791
GO:0050778	positive regulation of immune response	biological_process	7	Tgfb2	1	220	14	18561	0.153791
GO:1902894	negative regulation of pri-miRNA transcription by RNA polymerase II	biological_process	11	Sox9	1	220	14	18561	0.153791
GO:0060347	heart trabecula formation	biological_process	6	Rbp4	1	220	14	18561	0.153791
GO:0008217	regulation of blood pressure	biological_process	5	Atp1a1;Agt	2	220	59	18561	0.154763
GO:0030139	endocytic vesicle	cellular_component	7	Dpp4;Kifc2	2	220	59	18561	0.154763
GO:0005102	receptor binding	molecular_function	5	Dpp4;Pecr;Smagp;Eci2;S100b;Gstk1;Tgfb2	7	220	374	18561	0.157258
GO:0030246	carbohydrate binding	molecular_function	4	Fuca1;Fbxo2;Adgrl2;Chi3l1	4	220	178	18561	0.161371
GO:0045944	positive regulation of transcription by RNA polymerase II	biological_process	10	Sox9;Cytl1;Pid1;Sfrp2;Etv5;Etv4;Prrx2;Hif1a;Hmgn3;Fli1;Scx;Ssbp3;Sox8;Thrb;Nf1x;Ebf3	16	220	1029	18561	0.16273
GO:0032922	circadian regulation of gene expression	biological_process	5	Maged1;Zfhx3	2	220	61	18561	0.163091
GO:0043086	negative regulation of catalytic activity	biological_process	6	Angptl4;Ppp1r14c	2	220	61	18561	0.163091
GO:0044548	S100 protein binding	molecular_function	5	S100b	1	220	15	18561	0.163829
GO:0097066	response to thyroid hormone	biological_process	6	Akr1b1	1	220	15	18561	0.163829
GO:0042574	retinal metabolic process	biological_process	11	Rbp4	1	220	15	18561	0.163829
GO:0046325	negative regulation of glucose import	biological_process	10	Pid1	1	220	15	18561	0.163829
GO:0007034	vacuolar transport	biological_process	6	Chmp4c	1	220	15	18561	0.163829
GO:0051560	mitochondrial calcium ion homeostasis	biological_process	12	Anxa6	1	220	15	18561	0.163829
GO:2001222	regulation of neuron migration	biological_process	8	Nkx6-1	1	220	15	18561	0.163829
GO:0061053	somite development	biological_process	7	Frzb	1	220	15	18561	0.163829
GO:0071732	cellular response to nitric oxide	biological_process	8	Aqp1	1	220	15	18561	0.163829
GO:0033270	paranode region of axon	cellular_component	6	Nfasc	1	220	15	18561	0.163829
GO:0060707	trophoblast giant cell differentiation	biological_process	6	Mdfi	1	220	15	18561	0.163829
GO:0033539	fatty acid beta-oxidation using acyl-CoA dehydrogenase	biological_process	12	Acadl	1	220	15	18561	0.163829
GO:0071280	cellular response to copper ion	biological_process	8	Aqp1	1	220	15	18561	0.163829
GO:0003222	ventricular trabecula myocardium morphogenesis	biological_process	9	Tgfb2	1	220	15	18561	0.163829
GO:0031091	platelet alpha granule	cellular_component	9	Sparc	1	220	15	18561	0.163829
GO:0006833	water transport	biological_process	7	Aqp1	1	220	15	18561	0.163829
GO:0004032	alditol:NADP+ 1-oxidoreductase activity	molecular_function	9	Akr1b1	1	220	15	18561	0.163829
GO:0007202	activation of phospholipase C activity	biological_process	11	Agt	1	220	15	18561	0.163829
GO:0050998	nitric-oxide synthase binding	molecular_function	6	Arg2	1	220	15	18561	0.163829
GO:1904262	negative regulation of TORC1 signaling	biological_process	11	Castor1	1	220	15	18561	0.163829
GO:0071257	cellular response to electrical stimulus	biological_process	6	Hif1a	1	220	15	18561	0.163829
GO:0005126	cytokine receptor binding	molecular_function	6	Il17d	1	220	15	18561	0.163829
GO:2000060	positive regulation of ubiquitin-dependent protein catabolic process	biological_process	11	Clu	1	220	15	18561	0.163829
GO:0035641	locomotory exploration behavior	biological_process	5	Dpp4	1	220	15	18561	0.163829
GO:0022008	neurogenesis	biological_process	6	Phgdh;Nkx6-1	2	220	62	18561	0.167285
GO:0043408	regulation of MAPK cascade	biological_process	10	Id1;Tgfb2	2	220	62	18561	0.167285
GO:0000978	RNA polymerase II proximal promoter sequence-specific DNA binding	molecular_function	10	Zfhx3;Tgif1;Etv4;Fli1;Ssbp3;Tbx18;Nkx6-1	7	220	383	18561	0.170918
GO:0045165	cell fate commitment	biological_process	5	Sox9;Sox8	2	220	63	18561	0.171497
GO:0043406	positive regulation of MAP kinase activity	biological_process	12	Maged1;Pdgfa	2	220	63	18561	0.171497
GO:0000920	cell separation after cytokinesis	biological_process	4	Chmp4c	1	220	16	18561	0.173748
GO:0071425	hematopoietic stem cell proliferation	biological_process	5	Sfrp2	1	220	16	18561	0.173748
GO:0099738	cell cortex region	cellular_component	8	Eno1	1	220	16	18561	0.173748
GO:0007494	midgut development	biological_process	7	Arg2	1	220	16	18561	0.173748
GO:0030193	regulation of blood coagulation	biological_process	7	Tent5a	1	220	16	18561	0.173748
GO:2000147	positive regulation of cell motility	biological_process	7	Phpt1	1	220	16	18561	0.173748
GO:0060992	response to fungicide	biological_process	6	Hif1a	1	220	16	18561	0.173748
GO:0043295	glutathione binding	molecular_function	6	Gstm3	1	220	16	18561	0.173748
GO:0051604	protein maturation	biological_process	7	Serpinh1	1	220	16	18561	0.173748
GO:0045742	positive regulation of epidermal growth factor receptor signaling pathway	biological_process	10	Agt	1	220	16	18561	0.173748
GO:0045793	positive regulation of cell size	biological_process	7	Hif1a	1	220	16	18561	0.173748
GO:0023026	MHC class II protein complex binding	molecular_function	6	Atp1b1	1	220	16	18561	0.173748
GO:0006937	regulation of muscle contraction	biological_process	8	Anxa6	1	220	16	18561	0.173748
GO:0042953	lipoprotein transport	biological_process	10	Unc119	1	220	16	18561	0.173748
GO:0005521	lamin binding	molecular_function	5	Ifi27	1	220	16	18561	0.173748
GO:0050860	negative regulation of T cell receptor signaling pathway	biological_process	10	Phpt1	1	220	16	18561	0.173748
GO:0043220	Schmidt-Lanterman incisure	cellular_component	4	Akr1b1	1	220	16	18561	0.173748
GO:1904385	cellular response to angiotensin	biological_process	8	Agt	1	220	16	18561	0.173748
GO:0008569	ATP-dependent microtubule motor activity, minus-end-directed	molecular_function	12	Kifc3	1	220	16	18561	0.173748
GO:0045047	protein targeting to ER	biological_process	12	MGC109340	1	220	16	18561	0.173748
GO:2001241	positive regulation of extrinsic apoptotic signaling pathway in absence of ligand	biological_process	11	Tgfb2	1	220	16	18561	0.173748
GO:0010226	response to lithium ion	biological_process	7	Igfbp2	1	220	16	18561	0.173748
GO:0048156	tau protein binding	molecular_function	6	S100b	1	220	16	18561	0.173748
GO:0016791	phosphatase activity	molecular_function	7	Atp1a1;Car3	2	220	64	18561	0.175727
GO:0005777	peroxisome	cellular_component	7	Pecr;Eci2;Gstk1	3	220	122	18561	0.176454
GO:0043085	positive regulation of catalytic activity	biological_process	6	Agt;Fgfr4	2	220	65	18561	0.179974
GO:0003777	microtubule motor activity	molecular_function	10	Kifc3;Kifc2	2	220	65	18561	0.179974
GO:0001934	positive regulation of protein phosphorylation	biological_process	10	Sox9;Erp29;Ccn2;Sphk1	4	220	187	18561	0.182165
GO:0047485	protein N-terminus binding	molecular_function	5	Id1;Tgfb2;Clu	3	220	124	18561	0.182353
GO:0021542	dentate gyrus development	biological_process	5	Mdk	1	220	17	18561	0.18355
GO:0008081	phosphoric diester hydrolase activity	molecular_function	7	Plcxd3	1	220	17	18561	0.18355
GO:0003407	neural retina development	biological_process	5	Tgfb2	1	220	17	18561	0.18355
GO:0060252	positive regulation of glial cell proliferation	biological_process	8	Etv5	1	220	17	18561	0.18355
GO:0097602	cullin family protein binding	molecular_function	5	Skp1	1	220	17	18561	0.18355
GO:0043395	heparan sulfate proteoglycan binding	molecular_function	6	Sema5a	1	220	17	18561	0.18355
GO:0035855	megakaryocyte development	biological_process	7	Fli1	1	220	17	18561	0.18355
GO:0032331	negative regulation of chondrocyte differentiation	biological_process	8	Sox9	1	220	17	18561	0.18355
GO:0032026	response to magnesium ion	biological_process	7	Sphk1	1	220	17	18561	0.18355
GO:0031954	positive regulation of protein autophosphorylation	biological_process	11	Pdgfa	1	220	17	18561	0.18355
GO:0005978	glycogen biosynthetic process	biological_process	10	Pgm1	1	220	17	18561	0.18355
GO:0048566	embryonic digestive tract development	biological_process	7	Tgfb2	1	220	17	18561	0.18355
GO:0010824	regulation of centrosome duplication	biological_process	9	Chmp4c	1	220	17	18561	0.18355
GO:0031902	late endosome membrane	cellular_component	9	Anxa6;Chmp4c	2	220	66	18561	0.184236
GO:0005902	microvillus	cellular_component	7	Pdgfa;Iqgap2	2	220	66	18561	0.184236
GO:0051965	positive regulation of synapse assembly	biological_process	7	Adgrl2;Lrrn1	2	220	66	18561	0.184236
GO:0007165	signal transduction	biological_process	4	Sox9;Slc22a17;Hif1a;Igfbp2;Ccn2;Gng10;Sparc;Sox8;Lrba;Ccn4	10	220	607	18561	0.185363
GO:0001889	liver development	biological_process	7	Slc25a4;Ephx1;Aldh9a1	3	220	126	18561	0.188304
GO:0048812	neuron projection morphogenesis	biological_process	8	Clu;Nbl1	2	220	67	18561	0.188513
GO:0010212	response to ionizing radiation	biological_process	6	Alad;Abcg5	2	220	67	18561	0.188513
GO:0005125	cytokine activity	molecular_function	7	Ndp;Tgfb2;Il17d	3	220	127	18561	0.191298
GO:0007411	axon guidance	biological_process	6	Tgfb2;Sema5a;Nfasc	3	220	127	18561	0.191298
GO:0010666	positive regulation of cardiac muscle cell apoptotic process	biological_process	12	Agt	1	220	18	18561	0.193236
GO:0016226	iron-sulfur cluster assembly	biological_process	6	Ciapin1	1	220	18	18561	0.193236
GO:0042310	vasoconstriction	biological_process	10	Agt	1	220	18	18561	0.193236
GO:0034314	Arp2/3 complex-mediated actin nucleation	biological_process	8	Iqgap2	1	220	18	18561	0.193236
GO:0032270	positive regulation of cellular protein metabolic process	biological_process	8	Agt	1	220	18	18561	0.193236
GO:0006884	cell volume homeostasis	biological_process	7	Aqp1	1	220	18	18561	0.193236
GO:0035162	embryonic hemopoiesis	biological_process	8	Hif1a	1	220	18	18561	0.193236
GO:0003951	NAD+ kinase activity	molecular_function	7	Sphk1	1	220	18	18561	0.193236
GO:0042326	negative regulation of phosphorylation	biological_process	10	Cdkn1c	1	220	18	18561	0.193236
GO:0098531	transcription factor activity, direct ligand regulated sequence-specific DNA binding	molecular_function	5	Thrb	1	220	18	18561	0.193236
GO:0050777	negative regulation of immune response	biological_process	7	Tgfb2	1	220	18	18561	0.193236
GO:0002052	positive regulation of neuroblast proliferation	biological_process	10	Hif1a	1	220	18	18561	0.193236
GO:0015288	porin activity	molecular_function	8	Vdac2	1	220	18	18561	0.193236
GO:0032930	positive regulation of superoxide anion generation	biological_process	10	Agt	1	220	18	18561	0.193236
GO:1902230	negative regulation of intrinsic apoptotic signaling pathway in response to DNA damage	biological_process	9	Clu	1	220	18	18561	0.193236
GO:0001774	microglial cell activation	biological_process	7	Clu	1	220	18	18561	0.193236
GO:0004622	lysophospholipase activity	molecular_function	8	Abhd12	1	220	18	18561	0.193236
GO:0005782	peroxisomal matrix	cellular_component	8	Eci2	1	220	18	18561	0.193236
GO:0009948	anterior/posterior axis specification	biological_process	6	Tbx18	1	220	18	18561	0.193236
GO:0044257	cellular protein catabolic process	biological_process	8	Siah2	1	220	18	18561	0.193236
GO:0046716	muscle cell cellular homeostasis	biological_process	5	Hif1a	1	220	18	18561	0.193236
GO:0050750	low-density lipoprotein particle receptor binding	molecular_function	7	Clu	1	220	18	18561	0.193236
GO:0032956	regulation of actin cytoskeleton organization	biological_process	7	Tgfb2;Rhod	2	220	69	18561	0.197106
GO:0045665	negative regulation of neuron differentiation	biological_process	10	Id3;Id1	2	220	69	18561	0.197106
GO:0005667	transcription factor complex	cellular_component	4	Sox9;Zfhx3;Hif1a;Scx	4	220	194	18561	0.198919
GO:0009267	cellular response to starvation	biological_process	8	Sphk1;Rraga	2	220	70	18561	0.201421
GO:0036464	cytoplasmic ribonucleoprotein granule	cellular_component	7	Sncaip;AABR07071891	2	220	70	18561	0.201421
GO:0015026	coreceptor activity	molecular_function	5	Ramp1	1	220	19	18561	0.202808
GO:0007413	axonal fasciculation	biological_process	6	Sema5a	1	220	19	18561	0.202808
GO:0014032	neural crest cell development	biological_process	7	Sox9	1	220	19	18561	0.202808
GO:0006783	heme biosynthetic process	biological_process	9	Alad	1	220	19	18561	0.202808
GO:1901673	regulation of mitotic spindle assembly	biological_process	9	Chmp4c	1	220	19	18561	0.202808
GO:0005031	tumor necrosis factor-activated receptor activity	molecular_function	7	Nradd	1	220	19	18561	0.202808
GO:0007405	neuroblast proliferation	biological_process	5	Fzd9	1	220	19	18561	0.202808
GO:0008037	cell recognition	biological_process	4	Smagp	1	220	19	18561	0.202808
GO:0044306	neuron projection terminus	cellular_component	5	Scrg1	1	220	19	18561	0.202808
GO:0042104	positive regulation of activated T cell proliferation	biological_process	12	Igfbp2	1	220	19	18561	0.202808
GO:2000179	positive regulation of neural precursor cell proliferation	biological_process	8	Fzd9	1	220	19	18561	0.202808
GO:0006541	glutamine metabolic process	biological_process	11	Phgdh	1	220	19	18561	0.202808
GO:0015908	fatty acid transport	biological_process	8	Acsl1	1	220	19	18561	0.202808
GO:0071901	negative regulation of protein serine/threonine kinase activity	biological_process	12	Cdkn1c	1	220	19	18561	0.202808
GO:0030506	ankyrin binding	molecular_function	6	Atp1a1	1	220	19	18561	0.202808
GO:0051726	regulation of cell cycle	biological_process	6	Id3;Id1;Bex2	3	220	131	18561	0.203393
GO:0005903	brush border	cellular_component	5	Aqp1;Myl12b	2	220	71	18561	0.205746
GO:0043433	negative regulation of DNA binding transcription factor activity	biological_process	6	Id3;Id1	2	220	71	18561	0.205746
GO:0001227	transcriptional repressor activity, RNA polymerase II transcription regulatory region sequence-specific DNA binding	molecular_function	6	Eno1;Mxd4	2	220	72	18561	0.210082
GO:0030902	hindbrain development	biological_process	5	Tgfb2	1	220	20	18561	0.212266
GO:0038191	neuropilin binding	molecular_function	6	Sema5a	1	220	20	18561	0.212266
GO:0042325	regulation of phosphorylation	biological_process	9	Ppp1r14c	1	220	20	18561	0.212266
GO:0036342	post-anal tail morphogenesis	biological_process	5	Sfrp2	1	220	20	18561	0.212266
GO:0043548	phosphatidylinositol 3-kinase binding	molecular_function	5	Atp1a1	1	220	20	18561	0.212266
GO:0033554	cellular response to stress	biological_process	5	Aqp1	1	220	20	18561	0.212266
GO:0001708	cell fate specification	biological_process	5	Sox9	1	220	20	18561	0.212266
GO:0051393	alpha-actinin binding	molecular_function	7	Actn1	1	220	20	18561	0.212266
GO:0030099	myeloid cell differentiation	biological_process	6	Cdkn1c	1	220	20	18561	0.212266
GO:0001618	virus receptor activity	molecular_function	5	Dpp4	1	220	20	18561	0.212266
GO:0004180	carboxypeptidase activity	molecular_function	8	Cpxm2	1	220	20	18561	0.212266
GO:2000573	positive regulation of DNA biosynthetic process	biological_process	9	Fgfr4	1	220	20	18561	0.212266
GO:0090543	Flemming body	cellular_component	4	Chmp4c	1	220	20	18561	0.212266
GO:0042756	drinking behavior	biological_process	5	Agt	1	220	20	18561	0.212266
GO:0034113	heterotypic cell-cell adhesion	biological_process	6	Nfasc	1	220	20	18561	0.212266
GO:0033198	response to ATP	biological_process	8	Sphk1	1	220	20	18561	0.212266
GO:0032153	cell division site	cellular_component	4	Rhod	1	220	20	18561	0.212266
GO:0016049	cell growth	biological_process	4	Tgfb2	1	220	20	18561	0.212266
GO:0017127	cholesterol transporter activity	molecular_function	6	Abcg5	1	220	20	18561	0.212266
GO:1903077	negative regulation of protein localization to plasma membrane	biological_process	10	Pid1	1	220	20	18561	0.212266
GO:0055085	transmembrane transport	biological_process	6	Slc25a4;Slc22a17;Aqp1;Abcg5	4	220	200	18561	0.213636
GO:0090263	positive regulation of canonical Wnt signaling pathway	biological_process	10	Sfrp2;Fzd9	2	220	73	18561	0.214427
GO:0071356	cellular response to tumor necrosis factor	biological_process	8	Col2a1;Pid1;Chi3l1	3	220	136	18561	0.218753
GO:0030031	cell projection assembly	biological_process	6	Pdgfa	1	220	21	18561	0.221613
GO:0006997	nucleus organization	biological_process	6	Chmp4c	1	220	21	18561	0.221613
GO:0002028	regulation of sodium ion transport	biological_process	9	Atp1a1	1	220	21	18561	0.221613
GO:0071837	HMG box domain binding	molecular_function	6	Prrx2	1	220	21	18561	0.221613
GO:0001944	vasculature development	biological_process	6	Hif1a	1	220	21	18561	0.221613
GO:0010038	response to metal ion	biological_process	6	Alad	1	220	21	18561	0.221613
GO:0048260	positive regulation of receptor-mediated endocytosis	biological_process	9	Clu	1	220	21	18561	0.221613
GO:0031418	L-ascorbic acid binding	molecular_function	6	P3h3	1	220	21	18561	0.221613
GO:0032874	positive regulation of stress-activated MAPK cascade	biological_process	12	Tgfb2	1	220	21	18561	0.221613
GO:2000045	regulation of G1/S transition of mitotic cell cycle	biological_process	9	Pid1	1	220	21	18561	0.221613
GO:0015035	protein disulfide oxidoreductase activity	molecular_function	7	Gstk1	1	220	21	18561	0.221613
GO:0042629	mast cell granule	cellular_component	9	Akr1b1	1	220	21	18561	0.221613
GO:0060441	epithelial tube branching involved in lung morphogenesis	biological_process	7	Sox9	1	220	21	18561	0.221613
GO:1901214	regulation of neuron death	biological_process	7	Clu	1	220	21	18561	0.221613
GO:0002026	regulation of the force of heart contraction	biological_process	9	Atp1a1	1	220	21	18561	0.221613
GO:0043010	camera-type eye development	biological_process	8	Cdkn1c;Mab21l2	2	220	75	18561	0.223141
GO:0030097	hemopoiesis	biological_process	7	Ciapin1;Tgfb2	2	220	75	18561	0.223141
GO:0001725	stress fiber	cellular_component	7	Actn1;Myl12b	2	220	75	18561	0.223141
GO:0000980	RNA polymerase II distal enhancer sequence-specific DNA binding	molecular_function	10	Fli1;Scx	2	220	75	18561	0.223141
GO:0008134	transcription factor binding	molecular_function	5	Hif1a;Id3;Id1;Sox8;Mdfi;Thrb	6	220	345	18561	0.226696
GO:0014823	response to activity	biological_process	4	Alad;Hif1a	2	220	76	18561	0.227509
GO:0010976	positive regulation of neuron projection development	biological_process	11	Agt;Serpinf1;Sphk1	3	220	139	18561	0.228081
GO:0016604	nuclear body	cellular_component	7	Zfhx3;Hif1a;Fli1;Adprhl2;Thrb	5	220	275	18561	0.228237
GO:0048844	artery morphogenesis	biological_process	7	Prrx2	1	220	22	18561	0.23085
GO:1990138	neuron projection extension	biological_process	6	Sema5a	1	220	22	18561	0.23085
GO:0060416	response to growth hormone	biological_process	7	Cacybp	1	220	22	18561	0.23085
GO:0001659	temperature homeostasis	biological_process	5	Acadl	1	220	22	18561	0.23085
GO:0090398	cellular senescence	biological_process	6	RGD1305645	1	220	22	18561	0.23085
GO:0019226	transmission of nerve impulse	biological_process	5	Nfasc	1	220	22	18561	0.23085
GO:0010613	positive regulation of cardiac muscle hypertrophy	biological_process	10	Agt	1	220	22	18561	0.23085
GO:0004602	glutathione peroxidase activity	molecular_function	5	Gstk1	1	220	22	18561	0.23085
GO:0030215	semaphorin receptor binding	molecular_function	6	Sema5a	1	220	22	18561	0.23085
GO:0006855	drug transmembrane transport	biological_process	7	Abcg5	1	220	22	18561	0.23085
GO:0048843	negative regulation of axon extension involved in axon guidance	biological_process	9	Sema5a	1	220	22	18561	0.23085
GO:0010592	positive regulation of lamellipodium assembly	biological_process	11	Aqp1	1	220	22	18561	0.23085
GO:0007585	respiratory gaseous exchange	biological_process	4	Traf4	1	220	22	18561	0.23085
GO:0006941	striated muscle contraction	biological_process	7	Arg2	1	220	22	18561	0.23085
GO:0048041	focal adhesion assembly	biological_process	9	Rhod	1	220	22	18561	0.23085
GO:0006182	cGMP biosynthetic process	biological_process	12	Aqp1	1	220	22	18561	0.23085
GO:0050730	regulation of peptidyl-tyrosine phosphorylation	biological_process	10	Pdgfa	1	220	22	18561	0.23085
GO:0071542	dopaminergic neuron differentiation	biological_process	7	Hif1a	1	220	22	18561	0.23085
GO:0045648	positive regulation of erythrocyte differentiation	biological_process	9	Hif1a	1	220	22	18561	0.23085
GO:0006820	anion transport	biological_process	7	Vdac2	1	220	22	18561	0.23085
GO:0010719	negative regulation of epithelial to mesenchymal transition	biological_process	8	Sfrp2	1	220	22	18561	0.23085
GO:0046849	bone remodeling	biological_process	5	P3h4	1	220	22	18561	0.23085
GO:0051233	spindle midzone	cellular_component	6	Unc119	1	220	22	18561	0.23085
GO:0005758	mitochondrial intermembrane space	cellular_component	6	Ciapin1;Gatm	2	220	77	18561	0.231883
GO:0045444	fat cell differentiation	biological_process	6	Pid1;Sox8	2	220	77	18561	0.231883
GO:0005741	mitochondrial outer membrane	cellular_component	6	Acsl1;Slc25a4;Vdac2	3	220	141	18561	0.234342
GO:0008233	peptidase activity	molecular_function	5	Sec11c;MGC109340;Spint2	3	220	142	18561	0.237484
GO:0048471	perinuclear region of cytoplasm	cellular_component	6	Akr1b1;Anxa6;Ppib;Fzd9;Ccn2;Anxa4;S100b;Serpinf1;Chi3l1;Clu	10	220	646	18561	0.238002
GO:1902042	negative regulation of extrinsic apoptotic signaling pathway via death domain receptors	biological_process	11	Sfrp2	1	220	23	18561	0.239977
GO:0031668	cellular response to extracellular stimulus	biological_process	5	Sfrp2	1	220	23	18561	0.239977
GO:0010975	regulation of neuron projection development	biological_process	10	Sfrp2	1	220	23	18561	0.239977
GO:0010575	positive regulation of vascular endothelial growth factor production	biological_process	8	Hif1a	1	220	23	18561	0.239977
GO:0008016	regulation of heart contraction	biological_process	8	Thrb	1	220	23	18561	0.239977
GO:0046930	pore complex	cellular_component	5	Vdac2	1	220	23	18561	0.239977
GO:0048646	anatomical structure formation involved in morphogenesis	biological_process	4	Tbx18	1	220	23	18561	0.239977
GO:0045216	cell-cell junction organization	biological_process	6	Tgfb2	1	220	23	18561	0.239977
GO:0045987	positive regulation of smooth muscle contraction	biological_process	10	Sphk1	1	220	23	18561	0.239977
GO:0097440	apical dendrite	cellular_component	7	Clu	1	220	23	18561	0.239977
GO:0070063	RNA polymerase binding	molecular_function	6	Ppib	1	220	23	18561	0.239977
GO:0005884	actin filament	cellular_component	7	Cald1;Aif1l	2	220	79	18561	0.240646
GO:0007018	microtubule-based movement	biological_process	5	Kifc3;Kifc2	2	220	80	18561	0.245033
GO:1900182	positive regulation of protein localization to nucleus	biological_process	9	Tgfb2	1	220	24	18561	0.248997
GO:0048738	cardiac muscle tissue development	biological_process	8	Rbp4	1	220	24	18561	0.248997
GO:0071157	negative regulation of cell cycle arrest	biological_process	9	Fzd9	1	220	24	18561	0.248997
GO:0001892	embryonic placenta development	biological_process	5	Hif1a	1	220	24	18561	0.248997
GO:0001676	long-chain fatty acid metabolic process	biological_process	10	Acsl1	1	220	24	18561	0.248997
GO:0017022	myosin binding	molecular_function	6	Cald1	1	220	24	18561	0.248997
GO:0060425	lung morphogenesis	biological_process	6	Id1	1	220	24	18561	0.248997
GO:0048018	receptor ligand activity	molecular_function	6	Sfrp2	1	220	24	18561	0.248997
GO:0014850	response to muscle activity	biological_process	5	Hif1a	1	220	24	18561	0.248997
GO:0035257	nuclear hormone receptor binding	molecular_function	7	Hif1a	1	220	24	18561	0.248997
GO:0001954	positive regulation of cell-matrix adhesion	biological_process	8	Ninj1	1	220	24	18561	0.248997
GO:0042026	protein refolding	biological_process	5	Dnaja2	1	220	24	18561	0.248997
GO:0043542	endothelial cell migration	biological_process	9	Dpp4	1	220	24	18561	0.248997
GO:0009888	tissue development	biological_process	5	Tnfrsf19	1	220	24	18561	0.248997
GO:0035690	cellular response to drug	biological_process	6	Gstm3;Hif1a	2	220	81	18561	0.249424
GO:0006508	proteolysis	biological_process	7	Cpxm2;Dpp4;Cpz;Sec11c;Htra1;Adamts9;Spint2	7	220	430	18561	0.249664
GO:0008360	regulation of cell shape	biological_process	8	S100b;Myl12b;Rhod	3	220	148	18561	0.256479
GO:0042562	hormone binding	molecular_function	4	Crym	1	220	25	18561	0.25791
GO:0032839	dendrite cytoplasm	cellular_component	9	Abhd12	1	220	25	18561	0.25791
GO:0001968	fibronectin binding	molecular_function	5	Ccn2	1	220	25	18561	0.25791
GO:0097193	intrinsic apoptotic signaling pathway	biological_process	6	Clu	1	220	25	18561	0.25791
GO:0008637	apoptotic mitochondrial changes	biological_process	7	Slc25a4	1	220	25	18561	0.25791
GO:0061178	regulation of insulin secretion involved in cellular response to glucose stimulus	biological_process	6	Hmgn3	1	220	25	18561	0.25791
GO:0046928	regulation of neurotransmitter secretion	biological_process	6	Sncaip	1	220	25	18561	0.25791
GO:0048663	neuron fate commitment	biological_process	6	Tgfb2	1	220	25	18561	0.25791
GO:0015711	organic anion transport	biological_process	8	Slc22a17	1	220	25	18561	0.25791
GO:0051537	2 iron, 2 sulfur cluster binding	molecular_function	6	Ciapin1	1	220	25	18561	0.25791
GO:0048169	regulation of long-term neuronal synaptic plasticity	biological_process	11	Agt	1	220	25	18561	0.25791
GO:0030511	positive regulation of transforming growth factor beta receptor signaling pathway	biological_process	10	Cdkn1c	1	220	25	18561	0.25791
GO:0060412	ventricular septum morphogenesis	biological_process	6	Tgfb2	1	220	25	18561	0.25791
GO:0043536	positive regulation of blood vessel endothelial cell migration	biological_process	11	Hif1a	1	220	25	18561	0.25791
GO:0032809	neuronal cell body membrane	cellular_component	6	Aqp1	1	220	25	18561	0.25791
GO:0044849	estrous cycle	biological_process	5	Clu	1	220	25	18561	0.25791
GO:0042311	vasodilation	biological_process	10	Agt	1	220	25	18561	0.25791
GO:0008045	motor neuron axon guidance	biological_process	7	Etv4	1	220	25	18561	0.25791
GO:0007229	integrin-mediated signaling pathway	biological_process	6	Ccn2;Adamts9	2	220	83	18561	0.258212
GO:0033138	positive regulation of peptidyl-serine phosphorylation	biological_process	11	Sfrp2;Agt	2	220	84	18561	0.262607
GO:0030301	cholesterol transport	biological_process	9	Abcg5	1	220	26	18561	0.266717
GO:0006891	intra-Golgi vesicle-mediated transport	biological_process	8	Cope	1	220	26	18561	0.266717
GO:0071375	cellular response to peptide hormone stimulus	biological_process	7	Col2a1	1	220	26	18561	0.266717
GO:0022604	regulation of cell morphogenesis	biological_process	7	Sparc	1	220	26	18561	0.266717
GO:0000795	synaptonemal complex	cellular_component	8	P3h4	1	220	26	18561	0.266717
GO:0001824	blastocyst development	biological_process	5	Atp1b1	1	220	26	18561	0.266717
GO:0048741	skeletal muscle fiber development	biological_process	9	Actn1	1	220	26	18561	0.266717
GO:0001158	enhancer sequence-specific DNA binding	molecular_function	9	Sox9	1	220	26	18561	0.266717
GO:0003148	outflow tract septum morphogenesis	biological_process	6	Tgfb2	1	220	26	18561	0.266717
GO:0048675	axon extension	biological_process	7	Sema5a	1	220	26	18561	0.266717
GO:0045777	positive regulation of blood pressure	biological_process	6	Agt	1	220	26	18561	0.266717
GO:0021987	cerebral cortex development	biological_process	5	Mdk;Hif1a	2	220	85	18561	0.267004
GO:0051260	protein homooligomerization	biological_process	8	Angptl4;Anxa6;Alad;Kctd14	4	220	221	18561	0.267222
GO:0043410	positive regulation of MAPK cascade	biological_process	11	Agt;Pdgfa;Fgfr4	3	220	152	18561	0.269259
GO:0043123	positive regulation of I-kappaB kinase/NF-kappaB signaling	biological_process	10	Tspan6;S100b;Tnfrsf19	3	220	152	18561	0.269259
GO:0046983	protein dimerization activity	molecular_function	5	Hif1a;Id3;Mxd4	3	220	153	18561	0.272465
GO:0070628	proteasome binding	molecular_function	5	Id1	1	220	27	18561	0.275421
GO:0046688	response to copper ion	biological_process	7	Sod3	1	220	27	18561	0.275421
GO:0051787	misfolded protein binding	molecular_function	5	Clu	1	220	27	18561	0.275421
GO:0035904	aorta development	biological_process	7	Loxl1	1	220	27	18561	0.275421
GO:2000377	regulation of reactive oxygen species metabolic process	biological_process	7	Pid1	1	220	27	18561	0.275421
GO:0045862	positive regulation of proteolysis	biological_process	9	Fgfr4	1	220	27	18561	0.275421
GO:0005839	proteasome core complex	cellular_component	4	Alad	1	220	27	18561	0.275421
GO:0031519	PcG protein complex	cellular_component	4	Skp1	1	220	27	18561	0.275421
GO:0032281	AMPA glutamate receptor complex	cellular_component	8	Abhd12	1	220	27	18561	0.275421
GO:2001243	negative regulation of intrinsic apoptotic signaling pathway	biological_process	10	Vdac2	1	220	27	18561	0.275421
GO:0046580	negative regulation of Ras protein signal transduction	biological_process	11	Tgfb2	1	220	27	18561	0.275421
GO:2001240	negative regulation of extrinsic apoptotic signaling pathway in absence of ligand	biological_process	10	Col2a1	1	220	27	18561	0.275421
GO:0048856	anatomical structure development	biological_process	4	Sparc	1	220	27	18561	0.275421
GO:0031069	hair follicle morphogenesis	biological_process	5	Tgfb2	1	220	27	18561	0.275421
GO:0005516	calmodulin binding	molecular_function	5	Cald1;Sphk1;Iqgap2	3	220	156	18561	0.282109
GO:0035035	histone acetyltransferase binding	molecular_function	6	Hif1a	1	220	28	18561	0.284022
GO:0034394	protein localization to cell surface	biological_process	7	Ptpru	1	220	28	18561	0.284022
GO:0045765	regulation of angiogenesis	biological_process	7	Id1	1	220	28	18561	0.284022
GO:0045664	regulation of neuron differentiation	biological_process	9	Zfhx3	1	220	28	18561	0.284022
GO:0061025	membrane fusion	biological_process	6	Napa	1	220	28	18561	0.284022
GO:0070584	mitochondrion morphogenesis	biological_process	7	Pid1	1	220	28	18561	0.284022
GO:0033344	cholesterol efflux	biological_process	10	Abcg5	1	220	28	18561	0.284022
GO:0004857	enzyme inhibitor activity	molecular_function	5	Angptl4	1	220	28	18561	0.284022
GO:0048168	regulation of neuronal synaptic plasticity	biological_process	10	S100b	1	220	28	18561	0.284022
GO:0051018	protein kinase A binding	molecular_function	5	Lrba	1	220	28	18561	0.284022
GO:0071897	DNA biosynthetic process	biological_process	8	Ccn2	1	220	28	18561	0.284022
GO:0070328	triglyceride homeostasis	biological_process	9	Angptl4	1	220	28	18561	0.284022
GO:0060612	adipose tissue development	biological_process	7	Sox8	1	220	28	18561	0.284022
GO:0003785	actin monomer binding	molecular_function	7	LOC100364435	1	220	28	18561	0.284022
GO:0009615	response to virus	biological_process	7	Eno1;Clu	2	220	89	18561	0.284582
GO:0031072	heat shock protein binding	molecular_function	5	Dnaja2;Eno1	2	220	89	18561	0.284582
GO:0007186	G-protein coupled receptor signaling pathway	biological_process	5	Ramp1;Sfrp2;Agt;Fzd9;Frzb;Adgrl2;Gng10	7	220	450	18561	0.286143
GO:0051117	ATPase binding	molecular_function	6	Atp1b1;Atox1	2	220	90	18561	0.288972
GO:0044297	cell body	cellular_component	4	Cacybp;AABR07071891	2	220	90	18561	0.288972
GO:0016311	dephosphorylation	biological_process	7	Atp1a1;Car3	2	220	90	18561	0.288972
GO:0001669	acrosomal vesicle	cellular_component	9	Vdac2;Loxl1	2	220	90	18561	0.288972
GO:0050796	regulation of insulin secretion	biological_process	10	Nkx6-1	1	220	29	18561	0.292521
GO:0016239	positive regulation of macroautophagy	biological_process	10	Hif1a	1	220	29	18561	0.292521
GO:0042474	middle ear morphogenesis	biological_process	6	Prrx2	1	220	29	18561	0.292521
GO:0061024	membrane organization	biological_process	5	Lpcat2	1	220	29	18561	0.292521
GO:0035108	limb morphogenesis	biological_process	6	Col2a1	1	220	29	18561	0.292521
GO:0005795	Golgi stack	cellular_component	7	Lpcat2	1	220	29	18561	0.292521
GO:0050806	positive regulation of synaptic transmission	biological_process	8	S100b	1	220	29	18561	0.292521
GO:0048008	platelet-derived growth factor receptor signaling pathway	biological_process	8	Pdgfa	1	220	29	18561	0.292521
GO:0008514	organic anion transmembrane transporter activity	molecular_function	7	Slc22a17	1	220	29	18561	0.292521
GO:0016853	isomerase activity	molecular_function	4	Pgm1	1	220	29	18561	0.292521
GO:0007257	activation of JUN kinase activity	biological_process	14	Mdfi	1	220	29	18561	0.292521
GO:0031295	T cell costimulation	biological_process	5	Dpp4	1	220	29	18561	0.292521
GO:0008585	female gonad development	biological_process	7	Col9a3	1	220	29	18561	0.292521
GO:0006730	one-carbon metabolic process	biological_process	5	Car3	1	220	29	18561	0.292521
GO:0043679	axon terminus	cellular_component	6	Napa;Aqp1	2	220	91	18561	0.293358
GO:0005515	protein binding	molecular_function	4	Unc119;Atp1a1;Anxa6;Btg1;Maged1;Pid1;Siah2;Skp1;Slc25a4;Napa;Erp29;Ldhb;Hif1a;Ppib;Ikbip;Cdkn1c;Aqp1;Id1;S100b;Emilin1;Sphk1;Arg2;Tgfb2;Thrb;Eno1;Clu;Mlf2;Myl12b	28	220	2121	18561	0.300489
GO:0046718	viral entry into host cell	biological_process	9	Dpp4	1	220	30	18561	0.30092
GO:0001656	metanephros development	biological_process	7	Id3	1	220	30	18561	0.30092
GO:0032008	positive regulation of TOR signaling	biological_process	10	Rraga	1	220	30	18561	0.30092
GO:0019933	cAMP-mediated signaling	biological_process	8	Sox9	1	220	30	18561	0.30092
GO:0071398	cellular response to fatty acid	biological_process	7	Pid1	1	220	30	18561	0.30092
GO:0045880	positive regulation of smoothened signaling pathway	biological_process	9	Prrx2	1	220	30	18561	0.30092
GO:2000378	negative regulation of reactive oxygen species metabolic process	biological_process	8	Hif1a	1	220	30	18561	0.30092
GO:0007274	neuromuscular synaptic transmission	biological_process	10	Etv5	1	220	30	18561	0.30092
GO:0060349	bone morphogenesis	biological_process	6	Sfrp2	1	220	30	18561	0.30092
GO:1903146	regulation of autophagy of mitochondrion	biological_process	9	AABR07071891	1	220	30	18561	0.30092
GO:0000902	cell morphogenesis	biological_process	6	Tgfb2;Clu	2	220	93	18561	0.30212
GO:0043005	neuron projection	cellular_component	5	Siah2;Cacybp;Adgrl2;Aqp1;Sphk1;Eno1;Clu	7	220	459	18561	0.302969
GO:0070374	positive regulation of ERK1 and ERK2 cascade	biological_process	12	Pdgfa;Ccn2;Chi3l1;Fgfr4	4	220	236	18561	0.30687
GO:0005622	intracellular	cellular_component	4	Unc119;Ramp1;Etv4;Atp1b1;Chmp4c;Fmod;Gstk1;Sparc;AABR07071891;Tgfb2;Pnp;Pou3f4;Rhod	13	220	928	18561	0.307667
GO:0019904	protein domain specific binding	molecular_function	5	Atp1a1;Skp1;Cacybp;Hif1a;Id3	5	220	311	18561	0.309218
GO:0045747	positive regulation of Notch signaling pathway	biological_process	9	Tgfb2	1	220	31	18561	0.309219
GO:0032543	mitochondrial translation	biological_process	9	Mrps6	1	220	31	18561	0.309219
GO:0042572	retinol metabolic process	biological_process	11	Rbp4	1	220	31	18561	0.309219
GO:0048754	branching morphogenesis of an epithelial tube	biological_process	6	Sema5a	1	220	31	18561	0.309219
GO:0030522	intracellular receptor signaling pathway	biological_process	5	Thrb	1	220	31	18561	0.309219
GO:0071354	cellular response to interleukin-6	biological_process	8	Pid1	1	220	31	18561	0.309219
GO:0009755	hormone-mediated signaling pathway	biological_process	5	Thrb	1	220	31	18561	0.309219
GO:0006890	retrograde vesicle-mediated transport, Golgi to ER	biological_process	8	Cope	1	220	31	18561	0.309219
GO:0006953	acute-phase response	biological_process	8	Hif1a	1	220	31	18561	0.309219
GO:0050699	WW domain binding	molecular_function	6	Traf4	1	220	31	18561	0.309219
GO:0032007	negative regulation of TOR signaling	biological_process	10	Hif1a	1	220	31	18561	0.309219
GO:0048514	blood vessel morphogenesis	biological_process	6	Hif1a	1	220	31	18561	0.309219
GO:0006511	ubiquitin-dependent protein catabolic process	biological_process	10	Siah2;Skp1;Fbxo2	3	220	165	18561	0.311193
GO:0006915	apoptotic process	biological_process	6	Ciapin1;Sfrp2;Siah2;Chi3l1;Arg2;Bex2	6	220	388	18561	0.312866
GO:0043235	receptor complex	cellular_component	4	Ramp1;Fgfr4;Abcg5	3	220	166	18561	0.314434
GO:0012505	endomembrane system	cellular_component	4	Ppp1r14c;Rtn1;Cnmd	3	220	166	18561	0.314434
GO:0006816	calcium ion transport	biological_process	10	Ramp1;Anxa6	2	220	96	18561	0.315227
GO:0045930	negative regulation of mitotic cell cycle	biological_process	8	Btg1	1	220	32	18561	0.317421
GO:0035249	synaptic transmission, glutamatergic	biological_process	10	Napa	1	220	32	18561	0.317421
GO:0048662	negative regulation of smooth muscle cell proliferation	biological_process	8	Ogn	1	220	32	18561	0.317421
GO:0006479	protein methylation	biological_process	10	Btg1	1	220	32	18561	0.317421
GO:0005763	mitochondrial small ribosomal subunit	cellular_component	9	Mrps6	1	220	32	18561	0.317421
GO:0005164	tumor necrosis factor receptor binding	molecular_function	8	Traf4	1	220	32	18561	0.317421
GO:2000379	positive regulation of reactive oxygen species metabolic process	biological_process	8	Pid1	1	220	32	18561	0.317421
GO:0042110	T cell activation	biological_process	7	Dpp4	1	220	32	18561	0.317421
GO:0045931	positive regulation of mitotic cell cycle	biological_process	8	Sphk1	1	220	32	18561	0.317421
GO:0009416	response to light stimulus	biological_process	6	Clu	1	220	32	18561	0.317421
GO:0008047	enzyme activator activity	molecular_function	5	Sfrp2	1	220	32	18561	0.317421
GO:0050714	positive regulation of protein secretion	biological_process	10	Tgfb2	1	220	32	18561	0.317421
GO:0046875	ephrin receptor binding	molecular_function	6	Aqp1	1	220	32	18561	0.317421
GO:0071479	cellular response to ionizing radiation	biological_process	7	Swi5	1	220	32	18561	0.317421
GO:0031016	pancreas development	biological_process	6	Tgfb2	1	220	32	18561	0.317421
GO:0071526	semaphorin-plexin signaling pathway	biological_process	6	Sema5a	1	220	32	18561	0.317421
GO:0001707	mesoderm formation	biological_process	6	Scx	1	220	32	18561	0.317421
GO:0071385	cellular response to glucocorticoid stimulus	biological_process	9	Ephx1	1	220	32	18561	0.317421
GO:0001649	osteoblast differentiation	biological_process	6	Sox8;Col11a2	2	220	97	18561	0.319584
GO:0005794	Golgi apparatus	cellular_component	6	Atp1a1;Kifc3;Col26a1;Bend5;B4galt4;Dpp4;Cpz;Ccn2;Id1;Cope;Lrba;Fgfr4;Scrg1	13	220	939	18561	0.322405
GO:0071407	cellular response to organic cyclic compound	biological_process	7	Gstm3;Hif1a	2	220	98	18561	0.323935
GO:2001244	positive regulation of intrinsic apoptotic signaling pathway	biological_process	10	Clu	1	220	33	18561	0.325525
GO:0055007	cardiac muscle cell differentiation	biological_process	7	Cacybp	1	220	33	18561	0.325525
GO:0008277	regulation of G-protein coupled receptor protein signaling pathway	biological_process	8	Ramp1	1	220	33	18561	0.325525
GO:0017134	fibroblast growth factor binding	molecular_function	6	Fgfr4	1	220	33	18561	0.325525
GO:0005774	vacuolar membrane	cellular_component	7	Napa	1	220	33	18561	0.325525
GO:0005834	heterotrimeric G-protein complex	cellular_component	5	Gng10	1	220	33	18561	0.325525
GO:0005977	glycogen metabolic process	biological_process	9	Ppp1r1a	1	220	33	18561	0.325525
GO:0005109	frizzled binding	molecular_function	7	Ndp	1	220	33	18561	0.325525
GO:0097755	positive regulation of blood vessel diameter	biological_process	9	Agt	1	220	33	18561	0.325525
GO:0051059	NF-kappaB binding	molecular_function	8	Anxa4	1	220	33	18561	0.325525
GO:0050918	positive chemotaxis	biological_process	6	Sema5a	1	220	33	18561	0.325525
GO:0046627	negative regulation of insulin receptor signaling pathway	biological_process	9	Pid1	1	220	33	18561	0.325525
GO:0051924	regulation of calcium ion transport	biological_process	9	Agt	1	220	33	18561	0.325525
GO:0048469	cell maturation	biological_process	5	Sox8	1	220	33	18561	0.325525
GO:0012506	vesicle membrane	cellular_component	5	Anxa4	1	220	33	18561	0.325525
GO:0005637	nuclear inner membrane	cellular_component	6	Ifi27	1	220	33	18561	0.325525
GO:0007339	binding of sperm to zona pellucida	biological_process	7	Vdac2	1	220	33	18561	0.325525
GO:0008144	drug binding	molecular_function	4	Atp1b1;Pnp	2	220	99	18561	0.328278
GO:0030032	lamellipodium assembly	biological_process	8	Rhod	1	220	34	18561	0.333534
GO:0050769	positive regulation of neurogenesis	biological_process	9	Serpinf1	1	220	34	18561	0.333534
GO:0006605	protein targeting	biological_process	11	Rhod	1	220	34	18561	0.333534
GO:0035869	ciliary transition zone	cellular_component	5	Unc119	1	220	34	18561	0.333534
GO:0030879	mammary gland development	biological_process	7	Sox9	1	220	34	18561	0.333534
GO:0000910	cytokinesis	biological_process	5	Rhod	1	220	34	18561	0.333534
GO:0030155	regulation of cell adhesion	biological_process	5	Sox9	1	220	34	18561	0.333534
GO:2001238	positive regulation of extrinsic apoptotic signaling pathway	biological_process	10	Agt	1	220	34	18561	0.333534
GO:0034612	response to tumor necrosis factor	biological_process	7	Chi3l1	1	220	34	18561	0.333534
GO:0000979	RNA polymerase II core promoter sequence-specific DNA binding	molecular_function	10	Sox8	1	220	34	18561	0.333534
GO:2001235	positive regulation of apoptotic signaling pathway	biological_process	9	Maged1	1	220	34	18561	0.333534
GO:0016597	amino acid binding	molecular_function	7	Ddah1	1	220	34	18561	0.333534
GO:0003700	DNA binding transcription factor activity	molecular_function	4	Sox9;Etv5;Etv4;Hif1a;Id3;Id1;Sox8;Thrb;Pou3f4;Nkx6-1	10	220	711	18561	0.335653
GO:0030336	negative regulation of cell migration	biological_process	8	Sfrp2;Ptpru	2	220	101	18561	0.336943
GO:0005759	mitochondrial matrix	cellular_component	7	Gstk1;Acadl;Oat	3	220	173	18561	0.337125
GO:0005178	integrin binding	molecular_function	6	Ccn2;Ccn4	2	220	102	18561	0.341262
GO:0043491	protein kinase B signaling	biological_process	6	Sox9	1	220	35	18561	0.341448
GO:0006633	fatty acid biosynthetic process	biological_process	10	Pecr	1	220	35	18561	0.341448
GO:0030100	regulation of endocytosis	biological_process	7	Unc119	1	220	35	18561	0.341448
GO:0031625	ubiquitin protein ligase binding	molecular_function	7	Sncaip;Traf4;Cacybp;Hif1a;Clu	5	220	326	18561	0.344193
GO:0030501	positive regulation of bone mineralization	biological_process	8	Fzd9	1	220	36	18561	0.349268
GO:0050808	synapse organization	biological_process	5	Nfasc	1	220	36	18561	0.349268
GO:0051879	Hsp90 protein binding	molecular_function	6	Hif1a	1	220	36	18561	0.349268
GO:0045214	sarcomere organization	biological_process	9	Actn1	1	220	36	18561	0.349268
GO:0019897	extrinsic component of plasma membrane	cellular_component	5	Eno1	1	220	36	18561	0.349268
GO:0048863	stem cell differentiation	biological_process	6	Etv4	1	220	36	18561	0.349268
GO:0051721	protein phosphatase 2A binding	molecular_function	8	Sphk1	1	220	36	18561	0.349268
GO:0032496	response to lipopolysaccharide	biological_process	7	Alad;Sparc;Loxl1;Nradd	4	220	252	18561	0.349773
GO:0031966	mitochondrial membrane	cellular_component	5	Clu;Acadl	2	220	104	18561	0.349876
GO:0030141	secretory granule	cellular_component	8	Cpz;Tgfb2	2	220	105	18561	0.354168
GO:0051082	unfolded protein binding	molecular_function	5	Serpinh1;Dnaja2	2	220	105	18561	0.354168
GO:0007601	visual perception	biological_process	8	Unc119;Col2a1	2	220	105	18561	0.354168
GO:0071902	positive regulation of protein serine/threonine kinase activity	biological_process	12	Acsl1	1	220	37	18561	0.356996
GO:0007080	mitotic metaphase plate congression	biological_process	9	Chmp4c	1	220	37	18561	0.356996
GO:0031624	ubiquitin conjugating enzyme binding	molecular_function	7	Siah2	1	220	37	18561	0.356996
GO:0031492	nucleosomal DNA binding	molecular_function	8	Hmgn3	1	220	37	18561	0.356996
GO:0016235	aggresome	cellular_component	6	Clu	1	220	37	18561	0.356996
GO:0009953	dorsal/ventral pattern formation	biological_process	6	Tgif1	1	220	37	18561	0.356996
GO:0034504	protein localization to nucleus	biological_process	8	Sox9	1	220	37	18561	0.356996
GO:0021510	spinal cord development	biological_process	6	Phgdh	1	220	37	18561	0.356996
GO:0007623	circadian rhythm	biological_process	4	Id3;Id1	2	220	106	18561	0.358451
GO:0005925	focal adhesion	cellular_component	7	Anxa6;Dpp4;Ppib;Actn1;Aif1l;Nfasc	6	220	410	18561	0.358972
GO:0007015	actin filament organization	biological_process	6	LOC100364435;Rhod	2	220	107	18561	0.362723
GO:0010718	positive regulation of epithelial to mesenchymal transition	biological_process	8	Tgfb2	1	220	38	18561	0.364633
GO:1901216	positive regulation of neuron death	biological_process	8	Clu	1	220	38	18561	0.364633
GO:0031941	filamentous actin	cellular_component	4	Iqgap2	1	220	38	18561	0.364633
GO:0004879	nuclear receptor activity	molecular_function	6	Thrb	1	220	38	18561	0.364633
GO:0015991	ATP hydrolysis coupled proton transport	biological_process	11	Atp1a1	1	220	38	18561	0.364633
GO:0030016	myofibril	cellular_component	7	Cald1	1	220	38	18561	0.364633
GO:0005267	potassium channel activity	molecular_function	8	Aqp1	1	220	38	18561	0.364633
GO:0050821	protein stabilization	biological_process	6	Ppib;Atp1b1;Clu	3	220	183	18561	0.369458
GO:0032869	cellular response to insulin stimulus	biological_process	8	Hif1a;Ucp2	2	220	109	18561	0.371235
GO:0005923	bicellular tight junction	cellular_component	6	Clmp;Actn1	2	220	109	18561	0.371235
GO:0016197	endosomal transport	biological_process	7	Lrba	1	220	39	18561	0.372179
GO:0005160	transforming growth factor beta receptor binding	molecular_function	7	Tgfb2	1	220	39	18561	0.372179
GO:1904115	axon cytoplasm	cellular_component	6	Hif1a	1	220	39	18561	0.372179
GO:0005547	phosphatidylinositol-3,4,5-trisphosphate binding	molecular_function	8	Iqgap2	1	220	39	18561	0.372179
GO:0001657	ureteric bud development	biological_process	7	Arg2	1	220	39	18561	0.372179
GO:0007017	microtubule-based process	biological_process	4	Kifc3	1	220	39	18561	0.372179
GO:0006629	lipid metabolic process	biological_process	5	Acsl1;Plcxd3	2	220	110	18561	0.375474
GO:0035019	somatic stem cell population maintenance	biological_process	5	Sox9	1	220	40	18561	0.379636
GO:0007628	adult walking behavior	biological_process	6	Abhd12	1	220	40	18561	0.379636
GO:0006641	triglyceride metabolic process	biological_process	9	Acsl1	1	220	40	18561	0.379636
GO:0017048	Rho GTPase binding	molecular_function	9	Iqgap2	1	220	40	18561	0.379636
GO:0031623	receptor internalization	biological_process	9	Ramp1	1	220	40	18561	0.379636
GO:0005801	cis-Golgi network	cellular_component	6	Ccn2	1	220	40	18561	0.379636
GO:0006470	protein dephosphorylation	biological_process	9	Ptpru;Phpt1	2	220	111	18561	0.379702
GO:0005737	cytoplasm	cellular_component	5	Unc119;Pgm1;Aldh3a1;Col2a1;Anxa6;Crym;Btg1;Maged1;Pid1;Ppp1r1a;Ciapin1;Zfhx3;Gmds;Abhd12;Siah2;Skp1;Mdk;Gstm3;Ppp1r14c;Agt;Sncaip;Traf4;Sod3;Fbxo2;Cacybp;Hif1a;Adi1;Fzd9;Id3;Serpinh1;Smox;Ucp2;Fkbp10;Atox1;Aif1l;Cdkn1c;Aqp1;Id1;Anxa4;S100b;Sphk1;Chi3l1;Sparc;Prdx4;Iqgap2;Arg2;Sox8;Adprhl2;Fgfr4;LOC100912373;Scrg1;Tgfb2;Eno1;Clu;Pnp;Mlf2;Loxl1;Rhod;Bex2;Oat;Pafah1b3;Spint2	62	220	5030	18561	0.383132
GO:0006952	defense response	biological_process	5	Mlf2	1	220	41	18561	0.387005
GO:0009925	basal plasma membrane	cellular_component	5	Aqp1	1	220	41	18561	0.387005
GO:0015485	cholesterol binding	molecular_function	7	Anxa6	1	220	41	18561	0.387005
GO:0034198	cellular response to amino acid starvation	biological_process	9	Ucp2	1	220	41	18561	0.387005
GO:1990090	cellular response to nerve growth factor stimulus	biological_process	8	Id1	1	220	41	18561	0.387005
GO:0097191	extrinsic apoptotic signaling pathway	biological_process	6	Tgfb2	1	220	41	18561	0.387005
GO:0001701	in utero embryonic development	biological_process	8	Amd1;Sox8;Eno1;Nradd	4	220	267	18561	0.390077
GO:0045595	regulation of cell differentiation	biological_process	6	Sox9	1	220	42	18561	0.394287
GO:0043531	ADP binding	molecular_function	9	Atp1a1	1	220	42	18561	0.394287
GO:0071345	cellular response to cytokine stimulus	biological_process	7	Pid1	1	220	42	18561	0.394287
GO:0009636	response to toxic substance	biological_process	5	Alad;Ephx1	2	220	116	18561	0.400654
GO:0098609	cell-cell adhesion	biological_process	5	Sox9;Ptpru	2	220	116	18561	0.400654
GO:0001974	blood vessel remodeling	biological_process	5	Tgfb2	1	220	43	18561	0.401483
GO:2001237	negative regulation of extrinsic apoptotic signaling pathway	biological_process	10	Siah2	1	220	43	18561	0.401483
GO:0006879	cellular iron ion homeostasis	biological_process	12	Hif1a	1	220	43	18561	0.401483
GO:0050766	positive regulation of phagocytosis	biological_process	8	Mex3b	1	220	43	18561	0.401483
GO:0043473	pigmentation	biological_process	3	Sparc	1	220	43	18561	0.401483
GO:0007517	muscle organ development	biological_process	6	Id3	1	220	43	18561	0.401483
GO:0001102	RNA polymerase II activating transcription factor binding	molecular_function	8	Ifi27	1	220	44	18561	0.408593
GO:0007173	epidermal growth factor receptor signaling pathway	biological_process	9	Sox9	1	220	44	18561	0.408593
GO:0048511	rhythmic process	biological_process	3	Maged1	1	220	44	18561	0.408593
GO:0045596	negative regulation of cell differentiation	biological_process	7	Id3	1	220	44	18561	0.408593
GO:0010508	positive regulation of autophagy	biological_process	9	Hif1a	1	220	44	18561	0.408593
GO:0015629	actin cytoskeleton	cellular_component	7	Pgm1;Cald1;Aif1l	3	220	196	18561	0.411038
GO:0010862	positive regulation of pathway-restricted SMAD protein phosphorylation	biological_process	11	Tgfb2	1	220	45	18561	0.41562
GO:0045787	positive regulation of cell cycle	biological_process	7	Tgfb2	1	220	45	18561	0.41562
GO:0031648	protein destabilization	biological_process	6	Id1	1	220	45	18561	0.41562
GO:0032720	negative regulation of tumor necrosis factor production	biological_process	9	Arg2	1	220	45	18561	0.41562
GO:0070207	protein homotrimerization	biological_process	9	Emilin1	1	220	45	18561	0.41562
GO:0007162	negative regulation of cell adhesion	biological_process	6	Sema5a	1	220	45	18561	0.41562
GO:0006954	inflammatory response	biological_process	6	Sphk1;Chi3l1;Il17d;Nradd	4	220	277	18561	0.416778
GO:0030018	Z disc	cellular_component	5	Pgm1;Myl12b	2	220	121	18561	0.421271
GO:0006457	protein folding	biological_process	4	Erp29;Dnaja2	2	220	121	18561	0.421271
GO:0001947	heart looping	biological_process	7	Hif1a	1	220	46	18561	0.422563
GO:0030183	B cell differentiation	biological_process	8	Fzd9	1	220	46	18561	0.422563
GO:0006635	fatty acid beta-oxidation	biological_process	11	Eci2	1	220	46	18561	0.422563
GO:0042752	regulation of circadian rhythm	biological_process	5	Maged1	1	220	46	18561	0.422563
GO:0051020	GTPase binding	molecular_function	6	Eno1	1	220	46	18561	0.422563
GO:0050661	NADP binding	molecular_function	6	Crym	1	220	46	18561	0.422563
GO:0098794	postsynapse	cellular_component	4	Slc29a1	1	220	46	18561	0.422563
GO:0048568	embryonic organ development	biological_process	6	Thrb	1	220	46	18561	0.422563
GO:0051092	positive regulation of NF-kappaB transcription factor activity	biological_process	7	Sphk1;Clu	2	220	122	18561	0.425352
GO:1990830	cellular response to leukemia inhibitory factor	biological_process	8	Cacybp;Lrba	2	220	122	18561	0.425352
GO:0031397	negative regulation of protein ubiquitination	biological_process	11	Svbp	1	220	47	18561	0.429424
GO:0006094	gluconeogenesis	biological_process	9	Rbp4	1	220	47	18561	0.429424
GO:0051290	protein heterotetramerization	biological_process	9	Eno1	1	220	48	18561	0.436205
GO:0005881	cytoplasmic microtubule	cellular_component	8	Clmp	1	220	48	18561	0.436205
GO:0071310	cellular response to organic substance	biological_process	6	Ephx1	1	220	48	18561	0.436205
GO:0090502	RNA phosphodiester bond hydrolysis, endonucleolytic	biological_process	10	Tsen15	1	220	48	18561	0.436205
GO:0048286	lung alveolus development	biological_process	5	Pdgfa	1	220	48	18561	0.436205
GO:0007275	multicellular organism development	biological_process	4	Siah2;Igfbp2;Gatm;Fgfr4;Thrb;Nkx6-1	6	220	447	18561	0.437129
GO:0004888	transmembrane signaling receptor activity	molecular_function	5	Slc22a17;Fgfr4	2	220	125	18561	0.437502
GO:0005743	mitochondrial inner membrane	cellular_component	6	Slc25a4;Ucp2;Gstk1;Gatm;Vdac2	5	220	366	18561	0.437936
GO:0004930	G-protein coupled receptor activity	molecular_function	6	Sfrp2;Fzd9;Frzb;Adgrl2	4	220	286	18561	0.440587
GO:0000785	chromatin	cellular_component	6	Maged1;Hmgn3	2	220	126	18561	0.441521
GO:0000287	magnesium ion binding	molecular_function	7	Pgm1;Sphk1;Eno1	3	220	206	18561	0.44245
GO:0031098	stress-activated protein kinase signaling cascade	biological_process	6	Akr1b1	1	220	49	18561	0.442904
GO:0010043	response to zinc ion	biological_process	7	Alad	1	220	49	18561	0.442904
GO:0048365	Rac GTPase binding	molecular_function	10	Iqgap2	1	220	49	18561	0.442904
GO:0060291	long-term synaptic potentiation	biological_process	10	S100b	1	220	49	18561	0.442904
GO:0009314	response to radiation	biological_process	5	Tgfb2	1	220	49	18561	0.442904
GO:0042645	mitochondrial nucleoid	cellular_component	4	Vdac2	1	220	49	18561	0.442904
GO:0019722	calcium-mediated signaling	biological_process	7	Sphk1	1	220	49	18561	0.442904
GO:0051496	positive regulation of stress fiber assembly	biological_process	8	Ccn2	1	220	50	18561	0.449525
GO:0046677	response to antibiotic	biological_process	5	Id1	1	220	50	18561	0.449525
GO:0032580	Golgi cisterna membrane	cellular_component	8	B4galt4	1	220	50	18561	0.449525
GO:0007267	cell-cell signaling	biological_process	5	Ccn2;Ccn4	2	220	129	18561	0.453484
GO:0042626	ATPase activity, coupled to transmembrane movement of substances	molecular_function	8	Abcg5	1	220	51	18561	0.456067
GO:0043588	skin development	biological_process	6	Pdgfa	1	220	51	18561	0.456067
GO:0030145	manganese ion binding	molecular_function	8	Arg2	1	220	51	18561	0.456067
GO:0016328	lateral plasma membrane	cellular_component	5	Actn1	1	220	51	18561	0.456067
GO:0031201	SNARE complex	cellular_component	6	Napa	1	220	51	18561	0.456067
GO:0030170	pyridoxal phosphate binding	molecular_function	6	Oat	1	220	52	18561	0.462532
GO:0004714	transmembrane receptor protein tyrosine kinase activity	molecular_function	9	Fgfr4	1	220	52	18561	0.462532
GO:0043231	intracellular membrane-bounded organelle	cellular_component	5	Cald1;Siah2;Pecr;Ephx1;Smox;Sec11c;Ccn2;Eci2;Adamts9;Rhod	10	220	791	18561	0.463275
GO:0043280	positive regulation of cysteine-type endopeptidase activity involved in apoptotic process	biological_process	10	Ccn2	1	220	53	18561	0.468921
GO:0034644	cellular response to UV	biological_process	8	Aqp1	1	220	53	18561	0.468921
GO:0030512	negative regulation of transforming growth factor beta receptor signaling pathway	biological_process	10	Htra1	1	220	53	18561	0.468921
GO:0048545	response to steroid hormone	biological_process	6	Igfbp2	1	220	53	18561	0.468921
GO:0045785	positive regulation of cell adhesion	biological_process	6	Rhod	1	220	53	18561	0.468921
GO:0060326	cell chemotaxis	biological_process	6	Sema5a	1	220	53	18561	0.468921
GO:0072659	protein localization to plasma membrane	biological_process	8	Ramp1;Atp1b1	2	220	133	18561	0.469205
GO:0003707	steroid hormone receptor activity	molecular_function	5	Thrb	1	220	54	18561	0.475233
GO:0008542	visual learning	biological_process	5	Hif1a	1	220	54	18561	0.475233
GO:0000281	mitotic cytokinesis	biological_process	7	Unc119	1	220	54	18561	0.475233
GO:0007157	heterophilic cell-cell adhesion via plasma membrane cell adhesion molecules	biological_process	7	Smagp	1	220	54	18561	0.475233
GO:0003690	double-stranded DNA binding	molecular_function	7	Thrb;Pou3f4	2	220	136	18561	0.480819
GO:0010506	regulation of autophagy	biological_process	8	Rraga	1	220	55	18561	0.481472
GO:0043401	steroid hormone mediated signaling pathway	biological_process	6	Thrb	1	220	55	18561	0.481472
GO:0097421	liver regeneration	biological_process	8	Ucp2	1	220	55	18561	0.481472
GO:0042733	embryonic digit morphogenesis	biological_process	6	Sfrp2	1	220	56	18561	0.487636
GO:0008022	protein C-terminus binding	molecular_function	5	Atp1b1;Ccn2;Id1	3	220	221	18561	0.488285
GO:0008021	synaptic vesicle	cellular_component	4	Sphk1;Vdac2	2	220	139	18561	0.492275
GO:0030593	neutrophil chemotaxis	biological_process	7	Tgfb2	1	220	57	18561	0.493727
GO:0060395	SMAD protein signal transduction	biological_process	5	Tgfb2	1	220	57	18561	0.493727
GO:0043621	protein self-association	molecular_function	5	Id1	1	220	57	18561	0.493727
GO:0050715	positive regulation of cytokine secretion	biological_process	8	Agt	1	220	57	18561	0.493727
GO:0005829	cytosol	cellular_component	6	Pgm1;Akr1b1;Aldh3a1;Crym;Begain;Maged1;Alad;Mex3b;Siah2;Skp1;Gstm3;Fbxo2;Cacybp;Ldhb;Hif1a;Castor1;Txndc17;Actn1;Aldh9a1;Dnaja2;Hmgn3;Fli1;Ezr;Ccn2;Amd1;Chmp4c;Phpt1;Sphk1;Prdx4;Htra1;Arg2;Pdlim5;Eno1;Car3;Clu;Pnp;Ccn4;Ppp1r1b;Myl12b;Pafah1b3	40	220	3336	18561	0.495515
GO:0008289	lipid binding	molecular_function	4	Unc119;Anxa6	2	220	140	18561	0.496059
GO:0007519	skeletal muscle tissue development	biological_process	8	Tgfb2	1	220	58	18561	0.499746
GO:0045669	positive regulation of osteoblast differentiation	biological_process	8	Sfrp2	1	220	58	18561	0.499746
GO:0005938	cell cortex	cellular_component	7	Ccn2;Rhod	2	220	142	18561	0.503573
GO:0015031	protein transport	biological_process	9	Ramp1;Chmp4c;Cope;Kdelr3	4	220	311	18561	0.505024
GO:0030433	ubiquitin-dependent ERAD pathway	biological_process	8	Fbxo2	1	220	59	18561	0.505694
GO:0031490	chromatin DNA binding	molecular_function	7	Thrb	1	220	59	18561	0.505694
GO:0030315	T-tubule	cellular_component	5	Atp1a1	1	220	59	18561	0.505694
GO:0071277	cellular response to calcium ion	biological_process	8	Cacybp	1	220	59	18561	0.505694
GO:0031252	cell leading edge	cellular_component	4	Actn1	1	220	60	18561	0.511572
GO:0071230	cellular response to amino acid stimulus	biological_process	7	Rraga	1	220	60	18561	0.511572
GO:0010243	response to organonitrogen compound	biological_process	6	Tgfb2	1	220	60	18561	0.511572
GO:0007189	adenylate cyclase-activating G-protein coupled receptor signaling pathway	biological_process	8	Ramp1	1	220	60	18561	0.511572
GO:0004860	protein kinase inhibitor activity	molecular_function	7	Cdkn1c	1	220	61	18561	0.51738
GO:0021549	cerebellum development	biological_process	5	Nf1x	1	220	62	18561	0.523119
GO:0042102	positive regulation of T cell proliferation	biological_process	11	Pnp	1	220	62	18561	0.523119
GO:0050727	regulation of inflammatory response	biological_process	8	Agt	1	220	62	18561	0.523119
GO:0032760	positive regulation of tumor necrosis factor production	biological_process	9	Clu	1	220	62	18561	0.523119
GO:0045454	cell redox homeostasis	biological_process	5	Prdx4	1	220	62	18561	0.523119
GO:0008237	metallopeptidase activity	molecular_function	7	Adamts9	1	220	62	18561	0.523119
GO:0044212	transcription regulatory region DNA binding	molecular_function	7	Sox9;Zfhx3;Etv5	3	220	233	18561	0.523611
GO:0071944	cell periphery	cellular_component	4	Clu	1	220	63	18561	0.528791
GO:0007596	blood coagulation	biological_process	7	Pdgfa	1	220	63	18561	0.528791
GO:0001938	positive regulation of endothelial cell proliferation	biological_process	9	Sema5a	1	220	63	18561	0.528791
GO:0045860	positive regulation of protein kinase activity	biological_process	11	Traf4	1	220	63	18561	0.528791
GO:0031398	positive regulation of protein ubiquitination	biological_process	11	Sphk1	1	220	63	18561	0.528791
GO:0060079	excitatory postsynaptic potential	biological_process	7	Slc29a1	1	220	63	18561	0.528791
GO:0016787	hydrolase activity	molecular_function	4	Abhd8;Sec11c;Adprhl2	3	220	236	18561	0.532235
GO:0004842	ubiquitin-protein transferase activity	molecular_function	6	Siah2;Skp1;Fbxo2;Klhl36	4	220	322	18561	0.532344
GO:0030374	ligand-dependent nuclear receptor transcription coactivator activity	molecular_function	6	Thrb	1	220	64	18561	0.534395
GO:0031526	brush border membrane	cellular_component	6	Aqp1	1	220	64	18561	0.534395
GO:0001664	G-protein coupled receptor binding	molecular_function	6	Ramp1	1	220	64	18561	0.534395
GO:0048666	neuron development	biological_process	6	Tgfb2	1	220	64	18561	0.534395
GO:0007179	transforming growth factor beta receptor signaling pathway	biological_process	8	Tgfb2	1	220	65	18561	0.539933
GO:0007224	smoothened signaling pathway	biological_process	6	Nkx6-1	1	220	65	18561	0.539933
GO:0019233	sensory perception of pain	biological_process	7	Aqp1	1	220	65	18561	0.539933
GO:0050839	cell adhesion molecule binding	molecular_function	5	Smagp	1	220	66	18561	0.545405
GO:0000149	SNARE binding	molecular_function	5	Napa	1	220	66	18561	0.545405
GO:0031965	nuclear membrane	cellular_component	5	Smox;Aqp1;Anxa4	3	220	241	18561	0.546411
GO:0030426	growth cone	cellular_component	5	Eno1;Clu	2	220	154	18561	0.547109
GO:0043525	positive regulation of neuron apoptotic process	biological_process	10	Tgfb2	1	220	67	18561	0.550812
GO:0032091	negative regulation of protein binding	biological_process	7	Id1	1	220	67	18561	0.550812
GO:0005793	endoplasmic reticulum-Golgi intermediate compartment	cellular_component	6	Serpinh1	1	220	67	18561	0.550812
GO:0033674	positive regulation of kinase activity	biological_process	11	Fgfr4	1	220	67	18561	0.550812
GO:0007266	Rho protein signal transduction	biological_process	8	Rhod	1	220	67	18561	0.550812
GO:0045732	positive regulation of protein catabolic process	biological_process	8	Sox9	1	220	67	18561	0.550812
GO:0050660	flavin adenine dinucleotide binding	molecular_function	6	Acadl	1	220	68	18561	0.556156
GO:0046034	ATP metabolic process	biological_process	4	Atp1b1	1	220	68	18561	0.556156
GO:0016042	lipid catabolic process	biological_process	6	Pafah1b3	1	220	68	18561	0.556156
GO:0005802	trans-Golgi network	cellular_component	7	Lrba;Tgfb2	2	220	158	18561	0.561019
GO:0030175	filopodium	cellular_component	7	Iqgap2	1	220	69	18561	0.561436
GO:0002250	adaptive immune response	biological_process	5	Arg2	1	220	69	18561	0.561436
GO:0031434	mitogen-activated protein kinase kinase binding	molecular_function	8	Fgfr4	1	220	69	18561	0.561436
GO:0031463	Cul3-RING ubiquitin ligase complex	cellular_component	7	Klhl36	1	220	70	18561	0.566653
GO:0043087	regulation of GTPase activity	biological_process	7	Iqgap2	1	220	70	18561	0.566653
GO:0071320	cellular response to cAMP	biological_process	9	Aqp1	1	220	70	18561	0.566653
GO:0006631	fatty acid metabolic process	biological_process	9	Acsl1	1	220	70	18561	0.566653
GO:0009408	response to heat	biological_process	5	Dnaja2	1	220	71	18561	0.571809
GO:0032092	positive regulation of protein binding	biological_process	7	Cald1	1	220	71	18561	0.571809
GO:0042632	cholesterol homeostasis	biological_process	9	Abcg5	1	220	71	18561	0.571809
GO:0051592	response to calcium ion	biological_process	7	Sparc	1	220	71	18561	0.571809
GO:0050790	regulation of catalytic activity	biological_process	5	Hif1a	1	220	71	18561	0.571809
GO:0032436	positive regulation of proteasomal ubiquitin-dependent protein catabolic process	biological_process	12	Clu	1	220	72	18561	0.576904
GO:0043197	dendritic spine	cellular_component	7	Cald1;Fbxo2	2	220	163	18561	0.577976
GO:0005634	nucleus	cellular_component	6	Sox9;Anxa6;Crym;Btg1;Maged1;Zfhx3;Alad;Siah2;Tgif1;Skp1;Etv5;Slc25a4;Etv4;Gstm3;Prrx2;Irx5;Traf4;Sod3;Cacybp;Hif1a;Ppib;Adi1;Id3;Smox;Dnaja2;Swi5;Hmgn3;Fli1;Scx;Cdkn1c;Aqp1;Ssbp3;Id1;Anxa4;S100b;Msx3;Sphk1;Sparc;Prdx4;Arg2;Sox8;Adprhl2;Tbx18;Rraga;Mdfi;Mab21l2;Thrb;Zfhx4;Eno1;Clu;Nf1x;Pnp;Pou3f4;Vdac2;Mlf2;Nradd;Nkx6-1;Ebf3;Bex2	59	220	5053	18561	0.579738
GO:0023014	signal transduction by protein phosphorylation	biological_process	10	Tgfb2	1	220	73	18561	0.581938
GO:0031514	motile cilium	cellular_component	5	Hif1a	1	220	73	18561	0.581938
GO:0000724	double-strand break repair via homologous recombination	biological_process	10	Swi5	1	220	74	18561	0.586913
GO:0000187	activation of MAPK activity	biological_process	13	Erp29	1	220	74	18561	0.586913
GO:0007368	determination of left/right symmetry	biological_process	7	Tgif1	1	220	74	18561	0.586913
GO:0006096	glycolytic process	biological_process	10	Eno1	1	220	74	18561	0.586913
GO:0005179	hormone activity	molecular_function	7	Agt	1	220	74	18561	0.586913
GO:0004252	serine-type endopeptidase activity	molecular_function	8	Dpp4;Htra1	2	220	166	18561	0.587919
GO:0006606	protein import into nucleus	biological_process	11	Agt	1	220	75	18561	0.591829
GO:0004709	MAP kinase kinase kinase activity	molecular_function	9	Fgfr4	1	220	75	18561	0.591829
GO:0005215	transporter activity	molecular_function	3	Slc13a5	1	220	75	18561	0.591829
GO:0032088	negative regulation of NF-kappaB transcription factor activity	biological_process	7	Anxa4	1	220	76	18561	0.596687
GO:0031100	animal organ regeneration	biological_process	6	Ptpru	1	220	76	18561	0.596687
GO:0002039	p53 binding	molecular_function	5	Hif1a	1	220	76	18561	0.596687
GO:0034976	response to endoplasmic reticulum stress	biological_process	6	Erp29	1	220	76	18561	0.596687
GO:0071222	cellular response to lipopolysaccharide	biological_process	8	Hif1a;Arg2	2	220	169	18561	0.597688
GO:0005764	lysosome	cellular_component	8	Fuca1;Lrba;Rraga	3	220	261	18561	0.600533
GO:0016491	oxidoreductase activity	molecular_function	4	Akr1b1;Adi1	2	220	170	18561	0.600906
GO:0034599	cellular response to oxidative stress	biological_process	6	Etv5	1	220	77	18561	0.601487
GO:0006919	activation of cysteine-type endopeptidase activity involved in apoptotic process	biological_process	11	Ifi27	1	220	77	18561	0.601487
GO:0005911	cell-cell junction	cellular_component	4	Ptpru;Fgfr4	2	220	171	18561	0.604104
GO:0019843	rRNA binding	molecular_function	7	Mrps6	1	220	78	18561	0.60623
GO:0051259	protein complex oligomerization	biological_process	7	Angptl4	1	220	78	18561	0.60623
GO:0030659	cytoplasmic vesicle membrane	cellular_component	6	Smagp	1	220	78	18561	0.60623
GO:0006006	glucose metabolic process	biological_process	8	Pgm1	1	220	79	18561	0.610917
GO:0009968	negative regulation of signal transduction	biological_process	8	Fgfr4	1	220	79	18561	0.610917
GO:0006334	nucleosome assembly	biological_process	7	Sox9	1	220	79	18561	0.610917
GO:0002244	hematopoietic progenitor cell differentiation	biological_process	6	Ssbp3	1	220	79	18561	0.610917
GO:1903955	positive regulation of protein targeting to mitochondrion	biological_process	10	AABR07071891	1	220	79	18561	0.610917
GO:0006886	intracellular protein transport	biological_process	10	Ramp1;Napa;Erp29	3	220	266	18561	0.613388
GO:0043025	neuronal cell body	cellular_component	5	Cald1;Siah2;Cpz;S100b;Serpinf1;Tgfb2	6	220	536	18561	0.613435
GO:0005840	ribosome	cellular_component	6	AABR07071891;Mrps6	2	220	174	18561	0.613583
GO:0016020	membrane	cellular_component	3	Cald1;Atp1a1;Anxa6;Acsl1;Maged1;Dpp4;Clmp;Ppp1r14c;Ephx1;Napa;Erp29;Ldhb;Ppib;Atp1b1;Ikbip;Pdgfa;Sec11c;Dnaja2;Aif1l;Aqp1;Gng10;Eci2;Tmem106c;Gstk1;Lrba;Sema5a;Eno1;Nradd;Slc29a1;Rhod;Abcg5;Pafah1b3	32	220	2799	18561	0.617135
GO:0001933	negative regulation of protein phosphorylation	biological_process	10	Pid1	1	220	81	18561	0.620125
GO:0009952	anterior/posterior pattern specification	biological_process	6	Sfrp2	1	220	82	18561	0.624647
GO:0051015	actin filament binding	molecular_function	7	Aif1l;Iqgap2	2	220	178	18561	0.625952
GO:0005874	microtubule	cellular_component	7	Kifc3;Kifc2;Iqgap2	3	220	271	18561	0.625964
GO:0006260	DNA replication	biological_process	8	Nf1x	1	220	83	18561	0.629116
GO:0006486	protein glycosylation	biological_process	9	B4galt4	1	220	83	18561	0.629116
GO:0030424	axon	cellular_component	6	Aqp1;Serpinf1;Sphk1;Tgfb2	4	220	364	18561	0.62916
GO:0001726	ruffle	cellular_component	6	S100b	1	220	85	18561	0.637895
GO:0016569	covalent chromatin modification	biological_process	6	Hmgn3	1	220	85	18561	0.637895
GO:0019905	syntaxin binding	molecular_function	6	Napa	1	220	86	18561	0.642207
GO:0004175	endopeptidase activity	molecular_function	7	Adamts9	1	220	86	18561	0.642207
GO:0007613	memory	biological_process	5	S100b	1	220	86	18561	0.642207
GO:0006874	cellular calcium ion homeostasis	biological_process	11	Atp1b1	1	220	86	18561	0.642207
GO:0030334	regulation of cell migration	biological_process	7	Rhod	1	220	86	18561	0.642207
GO:0019901	protein kinase binding	molecular_function	7	Atp1a1;Traf4;Hif1a;Atp1b1;Rhod	5	220	462	18561	0.643023
GO:0007286	spermatid development	biological_process	6	Btg1	1	220	87	18561	0.646467
GO:0021766	hippocampus development	biological_process	5	Mdk	1	220	89	18561	0.654838
GO:0005886	plasma membrane	cellular_component	4	Ramp1;Cald1;Atp1a1;Aldh3a1;Acsl1;Maged1;Dpp4;Etv5;Clmp;Ephx1;Napa;Dlgap1;Atp1b1;Adi1;Fzd9;Aif1l;Smagp;Aqp1;Gng10;Anxa4;Sphk1;Sparc;Htra1;Lrba;Fgfr4;Slc13a5;Nfasc;Eno1;Slc29a1;Tnfrsf19;Rhod;Abcg5;Spint2	33	220	2932	18561	0.655966
GO:0050728	negative regulation of inflammatory response	biological_process	9	Serpinf1	1	220	90	18561	0.658949
GO:0035335	peptidyl-tyrosine dephosphorylation	biological_process	10	Ptpru	1	220	90	18561	0.658949
GO:0051289	protein homotetramerization	biological_process	9	Acadl	1	220	91	18561	0.663011
GO:0007049	cell cycle	biological_process	4	Siah2	1	220	91	18561	0.663011
GO:0007030	Golgi organization	biological_process	6	Kifc3	1	220	91	18561	0.663011
GO:0016567	protein ubiquitination	biological_process	11	Skp1;Fbxo2;Klhl36;Pdzrn4	4	220	382	18561	0.66654
GO:0005819	spindle	cellular_component	6	Unc119	1	220	92	18561	0.667025
GO:0003682	chromatin binding	molecular_function	4	Sox9;Tgif1;Hmgn3;Fli1;Nkx6-1	5	220	476	18561	0.668821
GO:0042277	peptide binding	molecular_function	5	Dpp4	1	220	93	18561	0.670991
GO:0006887	exocytosis	biological_process	7	Anxa4	1	220	93	18561	0.670991
GO:0032147	activation of protein kinase activity	biological_process	12	Tgfb2	1	220	93	18561	0.670991
GO:0003677	DNA binding	molecular_function	6	Sox9;Etv4;Hif1a;Scx;Sphk1;Sox8;Thrb;Nf1x;Mxd4;Pou3f4;Mlf2;Nkx6-1	12	220	1112	18561	0.672831
GO:0008104	protein localization	biological_process	5	Lrba	1	220	94	18561	0.67491
GO:0004725	protein tyrosine phosphatase activity	molecular_function	9	Ptpru	1	220	94	18561	0.67491
GO:0007626	locomotory behavior	biological_process	4	Etv5	1	220	95	18561	0.678783
GO:0016363	nuclear matrix	cellular_component	6	Sparc	1	220	97	18561	0.686392
GO:0016310	phosphorylation	biological_process	7	Cdkn1c;Sphk1	2	220	200	18561	0.68854
GO:0000922	spindle pole	cellular_component	6	Unc119	1	220	98	18561	0.690128
GO:0032868	response to insulin	biological_process	7	Rbp4	1	220	98	18561	0.690128
GO:0031667	response to nutrient levels	biological_process	6	Alad	1	220	98	18561	0.690128
GO:0005768	endosome	cellular_component	7	Atp1a1;Fgfr4;Tgfb2	3	220	299	18561	0.69115
GO:0017148	negative regulation of translation	biological_process	10	Mex3b	1	220	99	18561	0.693821
GO:0005811	lipid droplet	cellular_component	6	Lpcat2	1	220	99	18561	0.693821
GO:0004713	protein tyrosine kinase activity	molecular_function	8	Fgfr4	1	220	99	18561	0.693821
GO:0018108	peptidyl-tyrosine phosphorylation	biological_process	10	Fgfr4	1	220	101	18561	0.701074
GO:0006469	negative regulation of protein kinase activity	biological_process	11	Ppp1r1a	1	220	101	18561	0.701074
GO:0019900	kinase binding	molecular_function	6	Ldhb	1	220	102	18561	0.704637
GO:0004222	metalloendopeptidase activity	molecular_function	8	Adamts9	1	220	103	18561	0.708157
GO:0034220	ion transmembrane transport	biological_process	7	Anxa6	1	220	105	18561	0.715073
GO:0050731	positive regulation of peptidyl-tyrosine phosphorylation	biological_process	11	Agt	1	220	105	18561	0.715073
GO:0042995	cell projection	cellular_component	4	Mdk;Aif1l	2	220	211	18561	0.716481
GO:0043195	terminal bouton	cellular_component	6	Napa	1	220	107	18561	0.721825
GO:0005913	cell-cell adherens junction	cellular_component	5	Smagp	1	220	108	18561	0.725142
GO:0030165	PDZ domain binding	molecular_function	6	Adgrl2	1	220	108	18561	0.725142
GO:0016021	integral component of membrane	cellular_component	5	Tmem159;Atp1a1;Aldh3a1;Smim3;Ssr4;Acsl1;Sfrp2;Abhd12;B4galt4;Dpp4;Slc25a4;Clmp;Ephx1;Car14;Ptpru;Fzd9;Ikbip;Krtcap2;Sec11c;Ucp2;Frzb;Adgrl2;RGD1310352;Lpcat2;Aqp1;Ninj1;Inafm1;Tmem106c;MGC109340;Lrrn1;Rtn1;Ifi27;Lrba;Slc13a5;Sema5a;Kdelr3;Nfasc;Ssr2;Cnmd;Tnfrsf19;Spint2	41	220	3731	18561	0.73234
GO:0003697	single-stranded DNA binding	molecular_function	7	Ssbp3	1	220	111	18561	0.734856
GO:0007010	cytoskeleton organization	biological_process	6	Sox9	1	220	111	18561	0.734856
GO:0002020	protease binding	molecular_function	6	Dpp4	1	220	112	18561	0.738018
GO:0005575	cellular_component	cellular_component	2	Lrrc42;Sfrp2;Gmds;Etv5;Tsen15;Ptpru;Bckdhb;Col9a2;Micos10;Pdgfa;Txndc17;Krtcap2;Swi5;Frzb;P3h3;Tmem106c;Msx3;Ifi27;Col9a3;Sox8;Tbx18;Gatm;Zfhx4;Phgdh;Col11a2;Ccn4;Rhod	27	220	2514	18561	0.738894
GO:0031410	cytoplasmic vesicle	cellular_component	6	Igfbp2;Lrba;Rhod	3	220	328	18561	0.749316
GO:0003727	single-stranded RNA binding	molecular_function	7	Mex3b	1	220	116	18561	0.750293
GO:0071346	cellular response to interferon-gamma	biological_process	8	Arg2	1	220	116	18561	0.750293
GO:0005765	lysosomal membrane	cellular_component	9	Anxa6;Dpp4	2	220	227	18561	0.753353
GO:0003824	catalytic activity	molecular_function	3	Eci2	1	220	118	18561	0.756215
GO:0006338	chromatin remodeling	biological_process	6	Sox9	1	220	118	18561	0.756215
GO:0045296	cadherin binding	molecular_function	6	Cald1;Efhd2;Eno1	3	220	333	18561	0.75841
GO:0001764	neuron migration	biological_process	7	Nkx6-1	1	220	119	18561	0.759123
GO:0035264	multicellular organism growth	biological_process	4	Cdkn1c	1	220	119	18561	0.759123
GO:0003674	molecular_function	molecular_function	2	Crym;Zfhx3;Lrrc42;Sfrp2;Etv5;Clmp;Tsen15;Ptpru;Col9a2;Micos10;Txndc17;Krtcap2;Swi5;Ucp2;Frzb;P3h3;Fmod;Tmem106c;Msx3;Chi3l1;Svbp;Ifi27;Col9a3;Sox8;Tbx18;Zfhx4;Vdac2;Col11a2;Loxl1;Ccn4;Rhod	31	220	2899	18561	0.761528
GO:0061630	ubiquitin protein ligase activity	molecular_function	7	Skp1;Pdzrn4	2	220	231	18561	0.761904
GO:0042826	histone deacetylase binding	molecular_function	6	Hif1a	1	220	121	18561	0.764835
GO:0044325	ion channel binding	molecular_function	5	Phpt1	1	220	122	18561	0.767641
GO:0007399	nervous system development	biological_process	6	Smim3;Nbl1	2	220	236	18561	0.772231
GO:0007156	homophilic cell adhesion via plasma membrane adhesion molecules	biological_process	7	Smagp	1	220	125	18561	0.77586
GO:0071805	potassium ion transmembrane transport	biological_process	10	Aqp1	1	220	127	18561	0.781177
GO:0005887	integral component of plasma membrane	cellular_component	6	Tspan6;Slc22a17;Smagp;Aqp1;Fgfr4;Slc13a5;Nradd;Slc29a1;Abcg5	9	220	934	18561	0.782694
GO:0007204	positive regulation of cytosolic calcium ion concentration	biological_process	13	Agt	1	220	129	18561	0.786369
GO:0003779	actin binding	molecular_function	6	Cald1;Aif1l	2	220	245	18561	0.789842
GO:0006351	transcription, DNA-templated	biological_process	8	Hif1a;Id3;Scx;Id1;Tbx18;Thrb;Nf1x;Pou3f4	8	220	851	18561	0.795434
GO:0007264	small GTPase mediated signal transduction	biological_process	6	Rhod	1	220	133	18561	0.796388
GO:0014069	postsynaptic density	cellular_component	5	Cald1;Atp1a1	2	220	249	18561	0.797278
GO:0005198	structural molecule activity	molecular_function	3	Cope	1	220	136	18561	0.803594
GO:0008017	microtubule binding	molecular_function	7	Kifc3;Kifc2	2	220	253	18561	0.804482
GO:0030496	midbody	cellular_component	4	Chmp4c	1	220	137	18561	0.80594
GO:0006955	immune response	biological_process	4	Pnp;Nradd	2	220	257	18561	0.811458
GO:0006897	endocytosis	biological_process	7	Unc119	1	220	140	18561	0.812809
GO:0003714	transcription corepressor activity	molecular_function	5	Crym	1	220	144	18561	0.821593
GO:0005813	centrosome	cellular_component	7	Unc119;Kifc3;Skp1;Id1	4	220	480	18561	0.824142
GO:0003924	GTPase activity	molecular_function	9	Rraga;Rhod	2	220	268	18561	0.829514
GO:0030036	actin cytoskeleton organization	biological_process	7	Pdgfa	1	220	149	18561	0.831999
GO:0031175	neuron projection development	biological_process	7	Phgdh	1	220	157	18561	0.847405
GO:0031982	vesicle	cellular_component	5	Sparc	1	220	166	18561	0.863062
GO:0005506	iron ion binding	molecular_function	8	P3h3	1	220	169	18561	0.867917
GO:0046777	protein autophosphorylation	biological_process	10	Fgfr4	1	220	177	18561	0.880042
GO:0005654	nucleoplasm	cellular_component	6	Sox9;Akr1b1;Ciapin1;Zfhx3;Mex3b;Siah2;Tgif1;Etv5;Sncaip;Cacybp;Hif1a;Smox;Hmgn3;Smagp;Eci2;Id1;Cope;Adprhl2;Nf1x;Oat	20	220	2105	18561	0.880551
GO:0003713	transcription coactivator activity	molecular_function	5	Maged1	1	220	185	18561	0.891058
GO:0007268	chemical synaptic transmission	biological_process	9	Dlgap1	1	220	185	18561	0.891058
GO:0016301	kinase activity	molecular_function	6	Cdkn1c	1	220	186	18561	0.892362
GO:0060271	cilium assembly	biological_process	7	Unc119	1	220	193	18561	0.901067
GO:0000139	Golgi membrane	cellular_component	7	Lpcat2;Cope	2	220	329	18561	0.904161
GO:0005525	GTP binding	molecular_function	8	Anxa6;Rhod	2	220	348	18561	0.920325
GO:0000790	nuclear chromatin	cellular_component	7	Thrb	1	220	212	18561	0.92132
GO:0005769	early endosome	cellular_component	8	Siah2	1	220	215	18561	0.924117
GO:0016740	transferase activity	molecular_function	4	Siah2	1	220	215	18561	0.924117
GO:0005856	cytoskeleton	cellular_component	6	Aif1l;Pnp	2	220	381	18561	0.942485
GO:0035556	intracellular signal transduction	biological_process	5	Ppp1r1a;Ccn2	2	220	399	18561	0.951972
GO:0006355	regulation of transcription, DNA-templated	biological_process	8	Irx5;Hif1a;Fli1;Thrb;Zfhx4;Pou3f4;Mlf2;Nkx6-1	8	220	1103	18561	0.95384
GO:0008283	cell proliferation	biological_process	3	Nkx6-1	1	220	259	18561	0.9554
GO:0046872	metal ion binding	molecular_function	6	Pgm1;Col2a1;Ciapin1;B4galt4;Siah2;Adi1;Dnaja2;Aif1l;Arg2;Col9a1;Thrb;Ddah1;Col11a2	13	220	1640	18561	0.958002
GO:0004672	protein kinase activity	molecular_function	7	Sox9	1	220	280	18561	0.965407
GO:0043547	positive regulation of GTPase activity	biological_process	8	Mex3b	1	220	287	18561	0.968219
GO:0030425	dendrite	cellular_component	6	Cald1;AABR07071891	2	220	457	18561	0.973411
GO:0008150	biological_process	biological_process	2	Lrrc42;Fuca1;Clmp;Tsen15;Col9a2;Micos10;Txndc17;Krtcap2;Swi5;Aif1l;Frzb;P3h3;Tmem106c;Msx3;Col9a3;Sox8;Tbx18;Zfhx4;Vdac2;Rhod	20	220	2427	18561	0.973596
GO:0022625	cytosolic large ribosomal subunit	cellular_component	8	AABR07071891	1	220	319	18561	0.978437
GO:0016607	nuclear speck	cellular_component	8	Hif1a	1	220	339	18561	0.983086
[truncated: 9 more rows]
